# Supplementary material for: Single-cell multimodal analysis identifies common regulatory programs in synovial fibroblasts of rheumatoid arthritis patients and modeled TNF-driven arthritis
Source: Genome Med. 2022 Jul 26;14:78. doi: 10.1186/s13073-022-01081-3 (PMC9316748; doi:10.1186/s13073-022-01081-3)
Supplement: Supplementary file 2 — Additional file 2: Table S1. Cluster marker genes. [file 13073_2022_1081_MOESM2_ESM.xlsx]

## Sheet: Read me
Related to Figure1 and Figure2
Ouput from Seurat package
Column name	Short description
p_val	P-value (Wilcoxon Rank Sum test)
avg_logFC	Log fold-chage of the average expression between the two groups. Positive values indicate that the gene is more highly expressed in the first group
pct.1	The percentage of cells where the gene is detected in the first group
pct.2	The percentage of cells where the gene is detected in the second group
p_val_adj	Adjusted p-value, based on bonferroni correction using all genes in the dataset
cluster	Cluster (the first group in the contrast)
gene	Name of the gene
cluster_mean	Mean expression of the gene in cluster (group1)
other_mean	Mean expression of the gene in the rest of the clusters (group2)

## Sheet: Pooled
p_val	avg_logFC	pct.1	pct.2	p_val_adj	cluster	gene	cluster_mean	other_mean
0	1.22175	0.89	0.328	0	S1	Abca8a	2.0651	0.843351
0	1.36846	0.879	0.29	0	S1	Ccl11	2.31441	0.945948
0	1.19404	0.753	0.241	0	S1	Col15a1	1.82552	0.631473
0	1.14479	0.948	0.614	0	S1	Col4a1	2.59361	1.44882
0	1.15141	0.669	0.136	0	S1	Hmcn2	1.48916	0.337756
0	1.33979	0.629	0.08	0	S1	Hsd11b1	1.54445	0.204658
0	2.07065	0.952	0.324	0	S1	Smoc2	3.30045	1.2298
2.76084e-288	0.907438	0.559	0.121	8.57351e-284	S1	Abca8b	1.18932	0.281884
1.15937e-275	0.96908	0.789	0.365	3.6003e-271	S1	Lama2	1.77405	0.804969
1.27636e-268	0.836039	0.93	0.633	3.96361e-264	S1	Nid1	2.39123	1.55519
9.55467e-264	0.896297	0.921	0.733	2.96711e-259	S1	Htra3	2.45378	1.55748
1.4722e-250	0.886882	0.907	0.682	4.57178e-246	S1	Itih5	2.39777	1.51089
1.80516e-250	0.88704	0.844	0.517	5.60576e-246	S1	Col4a2	1.96965	1.08261
3.40678e-250	0.538735	1	0.993	1.05794e-245	S1	Dcn	5.51653	4.9778
1.40597e-223	0.932396	0.938	0.821	4.36611e-219	S1	Egr1	3.43733	2.50493
9.17455e-223	1.53229	0.505	0.14	2.84906e-218	S1	Thbs1	1.96343	0.431136
1.98139e-214	0.973815	0.858	0.622	6.15301e-210	S1	Btg2	2.61876	1.64494
9.87755e-204	-1.06905	0.229	0.718	3.06737e-199	S1	C3	1.56041	2.62946
8.62508e-195	0.962885	0.933	0.78	2.67843e-190	S1	Cebpd	3.3576	2.39471
1.42311e-192	0.788766	0.777	0.487	4.41932e-188	S1	Lamc1	1.72246	0.933697
2.37854e-189	0.698993	0.872	0.666	7.38633e-185	S1	Plxdc2	2.01762	1.31863
5.9328e-186	-1.45485	0.219	0.619	1.84237e-181	S1	Lgals3	0.569458	2.02431
1.59002e-185	0.63855	0.379	0.077	4.93764e-181	S1	Gfra1	0.793383	0.154833
3.44931e-179	0.699787	0.453	0.124	1.07115e-174	S1	Abca9	0.971191	0.271404
7.2532e-169	0.693241	0.73	0.35	2.25241e-164	S1	Dpep1	1.64176	0.948519
2.67182e-167	0.59607	0.927	0.778	8.29708e-163	S1	Col6a3	2.38802	1.79195
2.69144e-165	0.766257	0.539	0.192	8.35799e-161	S1	Ramp1	1.28896	0.522703
2.83163e-165	0.695692	0.459	0.138	8.79333e-161	S1	Spry1	1.00457	0.30888
2.59126e-164	0.985798	0.696	0.334	8.0469e-160	S1	Cxcl14	3.0114	2.02561
4.575e-164	0.563223	0.313	0.053	1.42072e-159	S1	Dio2	0.692663	0.129441
4.83054e-164	0.623602	0.853	0.565	1.50008e-159	S1	Entpd2	1.95057	1.32697
1.84691e-163	0.80496	0.95	0.9	5.7354e-159	S1	Junb	3.71604	2.91108
1.48796e-161	0.737168	0.786	0.573	4.62071e-157	S1	Hspg2	1.75914	1.02197
3.15817e-160	0.801261	0.612	0.313	9.80739e-156	S1	Lamb1	1.34675	0.545484
2.52419e-158	0.803685	0.83	0.535	7.83861e-154	S1	Meg3	2.41492	1.61124
2.58688e-154	0.70208	0.445	0.148	8.03328e-150	S1	Vwa1	0.961143	0.259062
2.59445e-153	0.647951	0.407	0.119	8.0568e-149	S1	Rgmb	0.86008	0.21213
1.2811e-152	0.563148	0.906	0.661	3.97834e-148	S1	Ltbp4	2.27931	1.71616
2.78828e-152	0.691705	0.382	0.096	8.65872e-148	S1	G0s2	0.969602	0.277896
2.02617e-148	0.7688	0.953	0.917	6.29206e-144	S1	Jun	3.75788	2.98908
1.08611e-145	-1.99736	0.099	0.458	3.37281e-141	S1	Timp1	0.208423	2.20578
7.21563e-142	0.622524	0.791	0.576	2.24074e-137	S1	Tcf4	1.69701	1.07448
2.6457e-141	-1.98127	0.029	0.373	8.21596e-137	S1	Comp	0.183369	2.16464
5.03637e-141	-0.889094	0.039	0.393	1.56399e-136	S1	Tmem176b	0.143237	1.03233
3.44262e-133	0.626812	0.835	0.685	1.06907e-128	S1	Atf4	1.89892	1.27211
2.10831e-132	-0.720293	0.599	0.86	6.54715e-128	S1	Ecm1	1.39927	2.11956
7.68153e-130	-0.887554	0.998	0.999	2.38542e-125	S1	Fth1	3.83511	4.72267
9.88912e-128	0.648635	0.369	0.102	3.07097e-123	S1	Bmp5	0.968276	0.319641
1.13129e-127	-0.511259	0.9	0.975	3.5131e-123	S1	Timp2	2.17216	2.68342
1.46888e-125	0.570214	0.902	0.75	4.56147e-121	S1	Fbln2	2.26108	1.69087
3.83061e-124	0.478125	0.854	0.541	1.18956e-119	S1	Lpl	2.2988	1.82068
1.39363e-123	0.689011	0.889	0.784	4.32778e-119	S1	Fosb	3.01159	2.32258
1.14785e-119	0.521334	0.298	0.074	3.56454e-115	S1	Ret	0.648735	0.1274
1.34151e-119	0.878289	0.744	0.543	4.16592e-115	S1	Zfp36	2.26753	1.38924
1.3796e-118	0.508305	0.343	0.1	4.28422e-114	S1	Jup	0.703932	0.195626
8.90595e-117	0.542403	0.859	0.642	2.76565e-112	S1	Itm2a	2.19505	1.65265
1.3825e-116	0.637666	0.706	0.484	4.29322e-112	S1	Oaf	1.55591	0.918248
9.6477e-113	0.674269	0.908	0.841	2.996e-108	S1	Klf4	2.90546	2.23119
4.37349e-112	0.614011	0.613	0.331	1.35814e-107	S1	Angptl1	1.37708	0.763067
4.99096e-112	0.411193	1	0.994	1.54989e-107	S1	Gsn	5.68776	5.27656
5.83795e-111	-0.699386	0.015	0.299	1.81292e-106	S1	Tmem176a	0.0509483	0.750335
3.06778e-110	-1.03503	0.023	0.306	9.52669e-106	S1	Anxa8	0.0527628	1.08779
5.45075e-110	0.626359	0.725	0.51	1.69268e-105	S1	Fbln5	1.62416	0.997796
2.931e-109	0.554079	0.552	0.252	9.10192e-105	S1	Sparcl1	1.3549	0.800819
9.06809e-109	0.660452	0.927	0.89	2.81601e-104	S1	Fos	3.92191	3.26146
1.45468e-108	0.568863	0.39	0.145	4.51735e-104	S1	Lifr	0.838782	0.269919
3.14384e-107	-0.736224	0.22	0.558	9.76287e-103	S1	Fbln1	0.609745	1.34597
4.33048e-107	0.484558	0.262	0.058	1.34479e-102	S1	Atp1a2	0.634576	0.150018
1.65239e-105	0.438939	0.97	0.956	5.13132e-101	S1	Jund	2.87566	2.43672
6.25402e-105	0.504625	0.857	0.647	1.94212e-100	S1	Tnxb	2.10252	1.5979
8.51959e-102	0.500014	0.81	0.591	2.64567e-97	S1	Col5a3	1.86508	1.36507
1.1087e-101	0.393951	0.951	0.806	3.44295e-97	S1	Cd34	2.46796	2.07401
3.27351e-99	-0.640839	0.058	0.341	1.01655e-94	S1	Serpina3n	0.134896	0.775735
9.1186e-99	-0.274028	0.995	0.997	2.83169e-94	S1	Rpsa	3.29762	3.57164
1.3205e-97	-1.03916	0.524	0.745	4.10069e-93	S1	Lbp	1.2801	2.31926
1.21292e-95	0.671742	0.761	0.601	3.76659e-91	S1	Socs3	2.28484	1.6131
2.18136e-95	0.544838	0.346	0.117	6.77401e-91	S1	Crispld2	0.849514	0.304676
2.1828e-95	-0.600299	0.104	0.396	6.77847e-91	S1	Sod3	0.218509	0.818807
2.42871e-95	-0.559027	0.008	0.254	7.54212e-91	S1	Ecscr	0.0171187	0.576145
4.53746e-95	-0.264141	0.995	0.998	1.40906e-90	S1	Rplp0	3.72349	3.98763
2.08984e-94	-0.533403	0.828	0.914	6.4898e-90	S1	Ly6a	2.12808	2.66148
2.28392e-94	-0.820882	0.871	0.939	7.09248e-90	S1	Crip1	2.33065	3.15154
1.3874e-92	0.504443	0.494	0.237	4.30844e-88	S1	Podn	1.02708	0.522634
5.89388e-92	-0.548333	0.038	0.297	1.83029e-87	S1	C1qtnf7	0.0836567	0.63199
1.716e-90	0.755019	0.772	0.634	5.32886e-86	S1	Klf2	2.41326	1.65824
2.27949e-90	-0.970398	0.013	0.251	7.07873e-86	S1	1500015O10Rik	0.0426271	1.01302
2.30003e-90	0.431335	0.264	0.069	7.14252e-86	S1	Clec1a	0.632081	0.200746
3.23494e-90	0.356103	0.948	0.908	1.00458e-85	S1	Col6a1	2.45262	2.09652
3.6149e-90	-0.783289	0.195	0.483	1.12257e-85	S1	Gas6	0.477946	1.26123
9.33556e-88	-0.757858	0.314	0.606	2.89906e-83	S1	Pcolce2	0.985265	1.74312
2.51391e-87	-0.854823	0.058	0.315	7.8067e-83	S1	Sbsn	0.132671	0.987494
1.71958e-86	-0.772723	0.768	0.837	5.33998e-82	S1	Bgn	2.03049	2.80322
1.86294e-86	-0.522658	0.294	0.589	5.78518e-82	S1	Cyb5r3	0.627221	1.14988
2.73602e-85	0.418893	0.301	0.095	8.49643e-81	S1	Adh1	0.67926	0.260367
1.50822e-84	-0.47213	0.444	0.731	4.68363e-80	S1	Prnp	0.911603	1.38373
1.6947e-84	-0.443914	0.829	0.923	5.26273e-80	S1	Serpinb6a	1.84203	2.28594
1.87646e-84	-0.680731	0.271	0.55	5.82716e-80	S1	Csrp2	0.596488	1.27722
3.88498e-84	0.391346	0.981	0.879	1.20644e-79	S1	Lum	3.23863	2.84728
4.27856e-84	0.660396	0.827	0.756	1.32866e-79	S1	Ier2	2.39893	1.73854
2.09839e-82	-0.358092	0.832	0.925	6.51635e-78	S1	Ybx1	1.76612	2.12421
3.34161e-82	0.479018	0.773	0.606	1.0377e-77	S1	Lsp1	1.75756	1.27854
5.7929e-81	-0.601807	0.042	0.277	1.79893e-76	S1	Ptgis	0.0998614	0.701669
7.71811e-80	0.609612	0.369	0.16	2.39678e-75	S1	Idi1	0.94863	0.339018
2.16589e-79	-0.59024	0.485	0.721	6.72597e-75	S1	Aebp1	1.10719	1.69743
2.16965e-79	-0.606577	0.121	0.383	6.73763e-75	S1	Runx1	0.285501	0.892078
1.1303e-78	-0.505275	0.088	0.347	3.51004e-74	S1	Id2	0.235688	0.740963
1.21266e-78	0.468773	0.399	0.177	3.76578e-74	S1	Ms4a4d	0.844048	0.375275
3.83934e-77	-0.520538	0.296	0.576	1.19227e-72	S1	Sdc4	0.642858	1.1634
4.15831e-77	0.5726	0.573	0.337	1.29132e-72	S1	Gpc3	1.35483	0.782233
2.90775e-76	-0.441218	0.159	0.444	9.02973e-72	S1	Foxp1	0.360021	0.801239
4.28354e-75	0.512365	0.612	0.428	1.33021e-70	S1	Nav1	1.29641	0.784045
4.75205e-75	0.391191	0.908	0.835	1.4757e-70	S1	Zbtb20	2.18165	1.79046
7.55295e-75	0.793998	0.698	0.526	2.34549e-70	S1	Atf3	2.59834	1.80434
2.46167e-74	-0.322524	0.038	0.265	7.64447e-70	S1	Epdr1	0.083412	0.405936
6.01019e-74	-0.421699	0.212	0.505	1.8664e-69	S1	Olfml2b	0.477845	0.899544
1.4757e-73	-0.861494	0.48	0.711	4.58263e-69	S1	Igfbp5	1.8988	2.7603
1.38791e-72	0.502554	0.579	0.368	4.31001e-68	S1	Lrrn4cl	1.26983	0.767275
2.77496e-72	-0.253404	0.97	0.992	8.61736e-68	S1	Rpl41	2.72846	2.98187
4.45842e-72	-0.489824	0.586	0.776	1.38452e-67	S1	Ppp1r14b	1.30398	1.7938
6.67081e-72	0.549486	0.63	0.426	2.07155e-67	S1	Nov	1.64712	1.09763
1.66007e-71	-0.408779	0.303	0.583	5.15517e-67	S1	Uqcc2	0.61947	1.02825
3.93025e-71	-0.565939	0.604	0.82	1.2205e-66	S1	Ccdc80	1.44896	2.01489
5.2178e-71	0.524572	0.329	0.139	1.62034e-66	S1	Gadd45a	0.803999	0.279428
1.26456e-70	0.387942	0.258	0.086	3.92695e-66	S1	Bmp4	0.552419	0.164477
1.7116e-70	-0.420624	0.127	0.385	5.3152e-66	S1	Mgst3	0.296792	0.717416
6.61586e-70	-0.264854	0.982	0.991	2.05449e-65	S1	Rps2	2.99805	3.2629
1.90338e-69	-0.342821	0.694	0.861	5.91075e-65	S1	Gpx4	1.41195	1.75477
4.92388e-69	0.703298	0.502	0.315	1.52906e-64	S1	Hmgcs1	1.38349	0.68019
9.7156e-68	-0.538864	0.072	0.294	3.01708e-63	S1	Cd44	0.160182	0.699046
3.76885e-67	-0.336008	0.048	0.262	1.17038e-62	S1	Mcub	0.0945776	0.430585
4.71283e-67	0.423069	0.482	0.255	1.46352e-62	S1	Akap12	1.02495	0.601882
5.29852e-67	0.276032	1	0.999	1.6454e-62	S1	Gm42418	6.80007	6.52403
9.37932e-67	0.416612	0.596	0.39	2.91265e-62	S1	Antxr2	1.21721	0.800598
5.91348e-66	0.447346	0.366	0.175	1.83637e-61	S1	Agap1	0.760424	0.313079
1.00912e-65	-0.415463	0.13	0.379	3.13372e-61	S1	Mmp23	0.295827	0.71129
1.1199e-65	0.427051	0.301	0.121	3.47774e-61	S1	Mme	0.69029	0.263239
1.34569e-65	0.443578	0.781	0.624	4.1789e-61	S1	Tppp3	2.05489	1.61132
1.35798e-65	0.440956	0.441	0.233	4.21707e-61	S1	Il17d	0.905865	0.464909
2.13118e-65	-0.587083	0.741	0.863	6.61817e-61	S1	Tspo	1.61322	2.2003
5.34896e-65	0.472632	0.728	0.614	1.66107e-60	S1	Rsrp1	1.66076	1.18813
3.19493e-64	0.395625	0.483	0.26	9.92154e-60	S1	Pcsk6	1.07639	0.680769
1.0638e-63	-0.439147	0.143	0.386	3.30351e-59	S1	Psmb8	0.330573	0.76972
1.31701e-63	0.460526	0.387	0.19	4.08985e-59	S1	F3	0.89382	0.433295
1.44568e-62	-0.740832	0.505	0.69	4.48941e-58	S1	S100a4	1.50754	2.24837
1.7985e-62	-1.06767	0.056	0.253	5.58507e-58	S1	Sfrp4	0.139959	1.20763
3.01389e-62	-0.522123	0.087	0.306	9.35933e-58	S1	Hspb1	0.271996	0.794118
4.14297e-62	-0.468227	0.647	0.818	1.28656e-57	S1	Ly6c1	1.62891	2.09713
5.47465e-62	0.484488	0.366	0.183	1.7001e-57	S1	Adam19	0.832177	0.347689
5.76902e-62	-0.520324	0.195	0.434	1.79151e-57	S1	Tmem100	0.466554	0.986877
6.84117e-62	0.465139	0.805	0.715	2.12446e-57	S1	Emp1	2.01546	1.55032
8.1971e-62	0.526381	0.378	0.196	2.54553e-57	S1	Insig1	0.905343	0.378962
9.62247e-62	-0.846946	0.742	0.81	2.98816e-57	S1	Fn1	1.98413	2.83108
2.6708e-61	0.433679	0.93	0.888	8.29391e-57	S1	Ubc	2.87029	2.43661
8.84771e-61	-0.365761	0.715	0.864	2.74757e-56	S1	Cavin3	1.55346	1.91922
1.74228e-60	-0.550691	0.839	0.913	5.41048e-56	S1	Anxa2	1.93724	2.48793
2.14858e-60	0.420891	0.353	0.169	6.6722e-56	S1	Scn7a	0.76797	0.347079
2.70117e-60	-0.595314	0.106	0.322	8.38821e-56	S1	Wisp2	0.279318	0.874631
2.82416e-60	-0.374738	0.343	0.595	8.77014e-56	S1	Npdc1	0.679563	1.0543
6.50552e-60	0.280117	0.941	0.848	2.02023e-55	S1	Mmp2	2.38512	2.10501
1.09222e-59	-0.540385	0.115	0.333	3.39177e-55	S1	Tmem158	0.23962	0.780005
1.36939e-59	-0.410938	0.488	0.701	4.25249e-55	S1	Atox1	0.957068	1.36801
1.99499e-59	0.352614	0.845	0.771	6.19523e-55	S1	Col6a2	1.92063	1.56801
9.58072e-58	-0.365067	0.714	0.848	2.9752e-53	S1	Npc2	1.44716	1.81222
1.35347e-57	0.921613	0.496	0.316	4.20308e-53	S1	Fgl2	1.99368	1.07207
2.67736e-57	-0.57549	0.579	0.753	8.31426e-53	S1	Ctsk	1.26247	1.83796
5.55896e-57	-0.576846	0.698	0.818	1.72628e-52	S1	B2m	1.42663	2.00348
5.79828e-57	-0.760324	0.262	0.481	1.8006e-52	S1	Sod2	0.545368	1.30569
1.54664e-56	-0.585572	0.809	0.886	4.80292e-52	S1	H2-D1	1.79734	2.38291
3.89911e-56	-0.389516	0.068	0.265	1.21083e-51	S1	Mustn1	0.154323	0.543839
5.74141e-56	-0.538402	0.591	0.763	1.78294e-51	S1	Gpx1	1.24165	1.78005
2.08321e-55	-0.630051	0.414	0.608	6.4692e-51	S1	Pkm	0.807685	1.43774
6.08536e-55	0.460625	0.355	0.184	1.88975e-50	S1	Ldlr	0.818114	0.35749
6.5506e-55	0.421392	0.591	0.436	2.03422e-50	S1	Angptl2	1.21466	0.793266
1.10422e-54	0.295764	0.942	0.906	3.42905e-50	S1	Lars2	2.55717	2.26141
1.38979e-54	0.424433	0.288	0.127	4.31584e-50	S1	Pdzd2	0.677492	0.253058
2.10056e-54	0.409988	0.698	0.575	6.52309e-50	S1	Islr	1.49396	1.08397
2.45465e-54	0.41026	0.374	0.196	7.62268e-50	S1	Pcdh7	0.798629	0.388369
3.40648e-54	-0.343614	0.127	0.344	1.05785e-49	S1	Aig1	0.249659	0.593273
1.78517e-53	-1.79139	0.116	0.308	5.54367e-49	S1	Mmp3	0.420705	2.21209
2.58448e-53	-0.492031	0.205	0.425	8.02585e-49	S1	Prss23	0.470271	0.962302
3.03655e-53	-0.47523	0.86	0.919	9.42972e-49	S1	Lgals1	2.14895	2.62418
8.58802e-53	0.326854	0.509	0.296	2.66692e-48	S1	Efemp1	1.15528	0.828424
2.26969e-52	0.299589	0.925	0.912	7.0483e-48	S1	Ddx5	2.35758	2.05799
2.66961e-52	-0.573358	0.102	0.295	8.2902e-48	S1	Fxyd5	0.233547	0.806905
4.09271e-52	0.45084	0.516	0.366	1.27095e-47	S1	Egfr	1.08137	0.630529
4.13627e-52	-0.34212	0.121	0.33	1.28448e-47	S1	Pdlim1	0.254326	0.596446
4.33911e-52	0.346202	0.26	0.108	1.34747e-47	S1	Cmklr1	0.553807	0.207605
7.44386e-52	-0.839011	0.519	0.685	2.31162e-47	S1	H2-K1	1.09355	1.93256
1.3001e-51	0.431097	0.782	0.73	4.03734e-47	S1	Klf9	1.86724	1.43614
3.77411e-50	-3.00953	0.261	0.441	1.17201e-45	S1	Prg4	0.924583	3.93411
7.245e-50	-0.305434	0.563	0.774	2.24986e-45	S1	Atp5e	1.12122	1.42665
7.52777e-50	-0.326198	0.245	0.483	2.33767e-45	S1	Emc2	0.479954	0.806151
1.46652e-49	-0.44298	0.678	0.792	4.55414e-45	S1	Anxa1	1.41845	1.86143
3.21482e-49	-0.367142	0.465	0.665	9.98331e-45	S1	Bag1	0.879039	1.24618
4.42141e-49	0.384386	0.699	0.588	1.37302e-44	S1	Pdgfra	1.48895	1.10457
1.72628e-48	-0.316997	0.26	0.497	5.36079e-44	S1	Hmgn3	0.528665	0.845662
1.80155e-48	0.321066	0.618	0.429	5.59453e-44	S1	Enpp2	1.36399	1.04292
2.09506e-48	-0.305179	0.138	0.353	6.506e-44	S1	Plpp1	0.297804	0.602983
5.72769e-48	-0.325467	0.316	0.549	1.77868e-43	S1	Arl6ip5	0.625674	0.951142
7.07321e-48	-0.308795	0.864	0.934	2.19652e-43	S1	Myl6	1.96548	2.27428
1.32081e-47	0.268875	0.92	0.869	4.10163e-43	S1	Rnase4	2.25009	1.98122
2.96454e-47	-0.321315	0.534	0.73	9.20608e-43	S1	Prdx2	1.05003	1.37134
1.03298e-46	-0.257341	0.956	0.982	3.20782e-42	S1	Gnas	2.50236	2.7597
8.01705e-45	-0.359227	0.5	0.7	2.48962e-40	S1	Prrx1	1.05771	1.41693
2.36959e-44	0.456984	0.616	0.475	7.35851e-40	S1	Phlda1	1.56224	1.10525
3.17296e-44	-0.305896	0.482	0.689	9.8533e-40	S1	Dap	0.948984	1.25488
6.41683e-44	0.326738	0.26	0.121	1.99268e-39	S1	Rgma	0.54641	0.219671
9.19228e-44	-0.500734	0.446	0.621	2.85457e-39	S1	Col14a1	1.06143	1.56217
9.88027e-44	-0.347177	0.284	0.509	3.06822e-39	S1	Plec	0.610986	0.958164
1.05891e-43	0.477508	0.668	0.582	3.28835e-39	S1	Ccnl1	1.69879	1.22129
1.99896e-43	0.353702	0.465	0.289	6.20756e-39	S1	Ace	1.00624	0.652538
4.56183e-43	-0.267252	0.186	0.4	1.41663e-38	S1	Lgmn	0.38398	0.651232
1.05477e-42	-0.284607	0.654	0.801	3.27549e-38	S1	Eif3e	1.26881	1.55341
1.36308e-42	-0.311885	0.565	0.745	4.23292e-38	S1	Sec61b	1.11719	1.42908
1.70186e-42	-0.527267	0.935	0.914	5.28496e-38	S1	Igfbp7	2.75108	3.27835
4.22043e-42	0.550116	0.517	0.377	1.31061e-37	S1	Nr4a1	1.40998	0.859867
4.87955e-42	-0.293415	0.35	0.583	1.51529e-37	S1	Aprt	0.71478	1.0082
7.34777e-42	-0.260202	0.138	0.335	2.28178e-37	S1	Il13ra1	0.292123	0.552325
1.05301e-41	-0.609966	0.092	0.252	3.27e-37	S1	Gdf10	0.256562	0.866529
1.67208e-41	-0.36636	0.555	0.716	5.19248e-37	S1	Capg	1.14405	1.51041
6.43566e-41	-0.265628	0.833	0.924	1.99853e-36	S1	Serf2	1.85848	2.12411
7.23333e-41	-0.636439	0.314	0.496	2.24624e-36	S1	Sema3c	0.7253	1.36174
8.94121e-41	0.315237	0.698	0.592	2.7766e-36	S1	Lysmd2	1.46856	1.15333
9.16528e-41	-0.307758	0.242	0.449	2.84618e-36	S1	Efemp2	0.494737	0.802495
2.05025e-40	0.37469	0.41	0.269	6.36685e-36	S1	Fap	0.835048	0.460358
2.75892e-40	-0.281168	0.419	0.625	8.56754e-36	S1	Pgls	0.808603	1.08977
3.57892e-40	0.312184	0.832	0.796	1.1114e-35	S1	Col5a1	2.01119	1.69901
4.39519e-40	-0.327487	0.134	0.316	1.36488e-35	S1	Ninj1	0.271631	0.599119
4.87136e-40	-0.286758	0.645	0.83	1.51275e-35	S1	Selenow	1.31624	1.603
9.50033e-40	0.399666	0.298	0.16	2.95023e-35	S1	Sqle	0.699231	0.299565
9.78486e-40	-0.510271	0.595	0.738	3.03859e-35	S1	Nfkbia	1.65711	2.16738
1.32836e-39	-0.490561	0.115	0.286	4.1251e-35	S1	Fst	0.399178	0.889739
2.59906e-39	0.316336	0.616	0.487	8.07113e-35	S1	Ndn	1.19505	0.87871
3.55822e-39	0.326109	0.268	0.134	1.10497e-34	S1	Selenbp1	0.560896	0.234787
3.8469e-39	-0.323534	0.207	0.4	1.19462e-34	S1	Eno1	0.41262	0.736154
7.43113e-39	0.310217	0.252	0.122	2.30766e-34	S1	Sc5d	0.522754	0.212537
1.64182e-38	0.42163	0.494	0.375	5.09852e-34	S1	Jmjd1c	1.08792	0.666287
1.94997e-38	-0.28134	0.268	0.478	6.05544e-34	S1	Psme2	0.525953	0.807293
2.05613e-38	-0.497856	0.656	0.779	6.3851e-34	S1	Nbl1	1.54379	2.04165
4.21112e-38	-0.268427	0.84	0.911	1.30772e-33	S1	Rbm3	1.81685	2.08528
4.26371e-38	0.352694	0.632	0.544	1.32405e-33	S1	Rhoj	1.28269	0.929993
1.00852e-37	0.380781	0.399	0.242	3.13186e-33	S1	Crlf1	1.02634	0.645555
4.06448e-37	0.421248	0.524	0.415	1.26218e-32	S1	Sertad1	1.16298	0.741735
4.41048e-37	-0.329645	0.643	0.777	1.36963e-32	S1	Clic1	1.2789	1.60854
5.4672e-37	0.349628	0.573	0.459	1.69778e-32	S1	Lama4	1.18588	0.83625
1.00303e-36	-0.306209	0.465	0.668	3.11481e-32	S1	Esd	0.895378	1.20159
1.39486e-36	0.369482	0.285	0.156	4.33161e-32	S1	Plau	0.648407	0.278925
1.54645e-36	0.432303	0.298	0.167	4.80235e-32	S1	Msmo1	0.755602	0.323299
1.67295e-36	0.338583	0.587	0.442	5.19517e-32	S1	Celf2	1.20894	0.870355
1.67904e-36	-0.298534	0.211	0.404	5.21409e-32	S1	2010111I01Rik	0.441301	0.739836
2.15907e-36	0.315389	0.291	0.152	6.70477e-32	S1	AW112010	0.692814	0.377425
4.1852e-36	-0.260399	0.171	0.36	1.29967e-31	S1	4930523C07Rik	0.392986	0.653385
1.10724e-35	-0.341179	0.791	0.874	3.43841e-31	S1	Txn1	1.77587	2.11705
1.3873e-35	0.32764	0.647	0.567	4.30812e-31	S1	Nr3c1	1.32452	0.996878
1.67299e-35	0.250958	0.791	0.719	5.19529e-31	S1	Sdc2	1.71745	1.46649
3.25942e-35	0.261699	0.281	0.144	1.01218e-30	S1	Tek	0.585478	0.323779
4.14294e-35	-0.262561	0.124	0.289	1.28655e-30	S1	Nsg1	0.269189	0.53175
1.72397e-34	-0.254232	0.237	0.439	5.35362e-30	S1	Csf1	0.496545	0.750777
1.42698e-33	0.380104	0.514	0.404	4.43134e-29	S1	Rhob	1.11846	0.738352
1.78589e-33	-0.271853	0.481	0.663	5.54591e-29	S1	Psmb5	0.923107	1.19496
1.79412e-33	-0.267235	0.693	0.834	5.57146e-29	S1	Ssr4	1.46393	1.73116
2.44236e-33	-0.530275	0.412	0.567	7.58451e-29	S1	Timp3	1.04767	1.57795
3.98406e-33	-0.292053	0.57	0.719	1.23721e-28	S1	Rnh1	1.12342	1.41547
6.01108e-33	-0.344864	0.804	0.891	1.86668e-28	S1	Emp3	1.82757	2.17243
1.14993e-32	-0.283086	0.412	0.602	3.571e-28	S1	Anp32b	0.796258	1.07934
1.56416e-32	-0.37684	0.205	0.368	4.85734e-28	S1	Vcam1	0.461085	0.837924
2.21084e-32	-0.326244	0.476	0.645	6.86556e-28	S1	Ran	0.909119	1.23536
2.37427e-32	0.371268	0.614	0.528	7.37305e-28	S1	Ppp1r15a	1.40564	1.03437
3.39837e-32	-0.250417	0.205	0.389	1.05533e-27	S1	Psmb10	0.448741	0.699158
4.39781e-32	0.318654	0.765	0.727	1.3657e-27	S1	Mcl1	1.76042	1.44177
5.44001e-32	-0.312879	0.685	0.808	1.68934e-27	S1	Eif5a	1.41233	1.72521
9.3786e-32	-0.609814	0.581	0.672	2.91243e-27	S1	Aspn	1.58412	2.19393
9.83219e-32	0.374873	0.528	0.427	3.05329e-27	S1	Atf5	1.15573	0.780862
1.18907e-31	-0.263791	0.437	0.656	3.69253e-27	S1	Blvrb	0.874743	1.13853
1.21865e-31	0.387348	0.853	0.83	3.78439e-27	S1	Neat1	2.58609	2.19875
2.2478e-31	0.42526	0.459	0.341	6.98031e-27	S1	Adamts1	1.16387	0.738606
6.14493e-31	0.250047	0.34	0.198	1.90825e-26	S1	Basp1	0.738683	0.488635
6.59132e-31	0.264204	0.771	0.73	2.04687e-26	S1	App	1.62453	1.36033
9.85396e-31	0.281453	0.693	0.615	3.06005e-26	S1	Cpq	1.40811	1.12666
1.79795e-30	-0.335904	0.184	0.342	5.58335e-26	S1	Itgbl1	0.43437	0.770274
3.24441e-30	0.303438	0.44	0.303	1.00752e-25	S1	Svep1	0.918267	0.614829
4.28938e-30	0.326069	0.406	0.286	1.33202e-25	S1	Amotl1	0.84706	0.520991
4.93518e-30	-0.80326	0.135	0.274	1.53257e-25	S1	Cthrc1	0.342006	1.14527
5.51865e-30	0.265707	0.704	0.605	1.71376e-25	S1	Gstm1	1.47911	1.2134
6.9323e-30	-0.285084	0.203	0.368	2.15276e-25	S1	Tpm1	0.438211	0.723295
7.57821e-30	0.260369	0.609	0.481	2.35334e-25	S1	Gpm6b	1.29874	1.03837
8.85069e-30	0.406542	0.506	0.423	2.74849e-25	S1	Brd2	1.13055	0.724008
1.17682e-29	-0.294166	0.391	0.573	3.6545e-25	S1	Tpi1	0.789312	1.08348
1.31321e-29	-0.3942	0.645	0.754	4.07804e-25	S1	Tagln2	1.42704	1.82124
1.50263e-29	-0.260754	0.798	0.875	4.66626e-25	S1	Prdx1	1.65663	1.91738
1.5702e-29	-0.259844	0.536	0.701	4.8761e-25	S1	Edf1	1.01481	1.27466
1.69086e-29	0.324231	0.687	0.603	5.25081e-25	S1	Adamts5	1.65252	1.32829
2.14738e-29	0.328414	0.573	0.489	6.66848e-25	S1	Ifngr1	1.17587	0.84746
2.84465e-29	-0.404723	0.661	0.779	8.83378e-25	S1	Il11ra1	1.48104	1.88576
3.25787e-29	-0.292435	0.331	0.51	1.0117e-24	S1	Pgam1	0.639147	0.931581
3.35043e-29	0.33584	0.267	0.152	1.04044e-24	S1	Bmp2	0.63481	0.29897
6.77529e-29	-0.316679	0.321	0.496	2.104e-24	S1	Mif	0.668898	0.985577
7.89655e-29	0.265459	0.818	0.801	2.4522e-24	S1	Mtch1	1.78777	1.52231
8.59111e-29	-1.27358	0.37	0.498	2.66788e-24	S1	Apoe	1.89272	3.1663
9.70222e-29	-0.273199	0.347	0.524	3.01293e-24	S1	Ostf1	0.673244	0.946443
1.24443e-28	0.309449	0.313	0.186	3.86447e-24	S1	Ifi207	0.739561	0.430112
3.83477e-28	0.505965	0.664	0.604	1.19085e-23	S1	Klf6	1.87918	1.37322
4.81867e-28	0.323434	0.653	0.594	1.49639e-23	S1	Medag	1.4398	1.11637
1.97306e-27	-1.27298	0.14	0.266	6.12715e-23	S1	Ccl2	0.867973	2.14095
3.6999e-27	-0.313431	0.993	0.997	1.14897e-22	S1	Sparc	4.23056	4.54399
5.55042e-27	-0.276888	0.345	0.502	1.72363e-22	S1	Nme1	0.65655	0.933438
1.03139e-26	0.277902	0.792	0.761	3.20289e-22	S1	Dnaja1	1.80226	1.52435
3.7525e-26	0.378181	0.3	0.192	1.1653e-21	S1	Cyp51	0.753226	0.375045
4.65547e-26	-0.565197	0.973	0.99	1.44571e-21	S1	Cst3	3.23561	3.8008
5.66125e-26	-0.278484	0.313	0.477	1.75804e-21	S1	Metrnl	0.663044	0.941528
6.31009e-26	-0.64588	0.408	0.535	1.95954e-21	S1	Postn	1.28422	1.9301
7.28813e-26	0.315024	0.516	0.408	2.26326e-21	S1	Tgfb2	1.1588	0.843776
1.38129e-25	-0.283396	0.148	0.286	4.28947e-21	S1	Cpxm1	0.358951	0.642347
1.60889e-25	0.291073	0.542	0.442	4.99624e-21	S1	Nfia	1.11346	0.822385
3.70257e-25	0.275527	0.476	0.341	1.1498e-20	S1	Ebf2	1.01897	0.743442
4.73471e-25	-0.255269	0.25	0.408	1.47032e-20	S1	Vmp1	0.490066	0.745335
1.52359e-24	-0.322879	0.346	0.508	4.73136e-20	S1	Phlda3	0.790834	1.11371
1.5418e-24	-0.29828	0.878	0.93	4.78789e-20	S1	S100a10	2.17522	2.4735
2.28365e-24	-0.284082	0.256	0.423	7.09164e-20	S1	Higd1a	0.500433	0.784515
2.77429e-24	0.265088	0.64	0.592	8.61528e-20	S1	Cd302	1.31441	1.04932
3.31855e-24	0.286177	0.301	0.197	1.03054e-19	S1	Srebf2	0.619709	0.333532
3.59146e-24	-0.277229	0.995	0.994	1.11529e-19	S1	Vim	3.69361	3.97084
7.44412e-24	-0.264706	0.655	0.777	2.3117e-19	S1	S100a11	1.41388	1.67859
1.3166e-23	0.346955	0.544	0.478	4.08856e-19	S1	Coq10b	1.17592	0.828962
1.60875e-23	0.31139	0.335	0.235	4.99581e-19	S1	Ripk1	0.713826	0.402436
1.16977e-22	-0.415361	0.715	0.793	3.63261e-18	S1	Gapdh	1.48567	1.90103
1.22824e-22	0.339956	0.296	0.201	3.81419e-18	S1	Ints6	0.683677	0.343721
1.70436e-22	0.316508	0.621	0.585	5.29273e-18	S1	Ddx3x	1.35787	1.04137
1.8895e-22	-0.314419	0.453	0.594	5.86765e-18	S1	Cd248	0.992345	1.30676
1.89635e-22	0.262011	0.254	0.156	5.88894e-18	S1	Eps8	0.529566	0.267555
2.26927e-22	0.463262	0.848	0.856	7.04699e-18	S1	Mt1	3.19663	2.73337
4.03008e-22	0.289171	0.419	0.317	1.2515e-17	S1	Gstt1	0.876344	0.587173
1.136e-21	-0.312169	0.574	0.711	3.52773e-17	S1	Tubb5	1.18659	1.49876
1.34911e-21	0.283108	0.305	0.204	4.18953e-17	S1	Ssh2	0.650725	0.367618
2.85204e-21	-0.332862	0.553	0.663	8.85673e-17	S1	Ldha	1.15863	1.49149
4.10434e-21	0.301996	0.801	0.796	1.27456e-16	S1	Dusp1	2.27111	1.96911
5.04134e-21	-0.272862	0.141	0.264	1.56554e-16	S1	Spon2	0.353453	0.626315
6.50791e-21	0.616168	0.541	0.48	2.02097e-16	S1	Gadd45g	2.33691	1.72074
8.23784e-21	-0.448346	0.252	0.382	2.55818e-16	S1	Anxa3	0.646644	1.09499
8.4004e-21	0.263482	0.436	0.343	2.60866e-16	S1	Slc29a1	0.882778	0.619296
8.41519e-21	0.324713	0.426	0.339	2.61325e-16	S1	Tsc22d3	0.976624	0.651911
1.06126e-20	0.26791	0.328	0.233	3.29565e-16	S1	Pea15a	0.660072	0.392161
1.23756e-20	0.483782	0.59	0.543	3.84311e-16	S1	Ifrd1	1.72885	1.24507
1.28471e-20	0.264559	0.349	0.243	3.98955e-16	S1	Camk2n1	0.744767	0.480207
1.7083e-20	-0.26289	0.291	0.442	5.30497e-16	S1	Pgk1	0.575641	0.83853
4.56272e-20	0.340872	0.321	0.228	1.41691e-15	S1	Irs2	0.796179	0.455307
7.70629e-20	0.266116	0.307	0.212	2.39311e-15	S1	Plekha5	0.647817	0.381701
8.21639e-20	0.327896	0.278	0.187	2.55152e-15	S1	Trib1	0.711163	0.383267
2.08859e-19	-0.268707	0.81	0.867	6.48592e-15	S1	Lmna	1.89321	2.16192
2.21262e-19	0.276421	0.569	0.51	6.87106e-15	S1	Btg1	1.20397	0.927551
9.68257e-19	0.295173	0.371	0.291	3.00683e-14	S1	Ppp1r10	0.805871	0.510698
3.30582e-18	0.258676	0.526	0.469	1.02659e-13	S1	Lhfp	1.06375	0.805071
9.64215e-18	0.310446	0.333	0.245	2.99427e-13	S1	Fdps	0.820954	0.510508
2.48791e-17	0.320198	0.657	0.63	7.72595e-13	S1	Sat1	1.62868	1.30848
3.59272e-17	0.276324	0.465	0.399	1.11568e-12	S1	Fam102b	0.954601	0.678278
3.76706e-17	-0.434228	0.154	0.258	1.16982e-12	S1	Ndufa4l2	0.393437	0.827665
5.0009e-17	-0.362726	0.174	0.278	1.55298e-12	S1	Fxyd6	0.41825	0.780976
6.79538e-17	-0.259017	0.695	0.762	2.11024e-12	S1	Htra1	1.53446	1.79347
7.67543e-17	0.372162	0.758	0.759	2.38353e-12	S1	Hsp90aa1	2.06765	1.69549
1.76135e-16	0.287287	0.259	0.181	5.4697e-12	S1	Arid5a	0.589476	0.302189
2.18224e-16	0.334766	0.385	0.319	6.77674e-12	S1	Fosl2	0.916153	0.581387
2.30133e-15	-0.378368	0.651	0.708	7.14656e-11	S1	Gas1	1.50846	1.88683
2.79531e-15	0.301705	0.459	0.414	8.68055e-11	S1	Ptp4a1	1.01179	0.710084
4.58315e-15	-0.317516	0.652	0.71	1.42325e-10	S1	Crip2	1.41762	1.73514
5.56328e-15	0.250793	0.256	0.181	1.72762e-10	S1	Col18a1	0.566492	0.315699
1.23732e-14	-0.251203	0.28	0.396	3.84237e-10	S1	Lox	0.657068	0.908271
2.3569e-14	0.278026	0.347	0.283	7.31913e-10	S1	Igf2r	0.735808	0.457782
2.97031e-14	0.356937	0.433	0.37	9.22401e-10	S1	Ier5	1.25162	0.894686
3.09811e-14	0.317226	0.615	0.564	9.62088e-10	S1	Ier3	1.98249	1.66526
1.11379e-12	0.293866	0.284	0.219	3.45875e-08	S1	Csrnp1	0.690285	0.396419
2.63363e-12	0.25965	0.392	0.34	8.17847e-08	S1	Cyth3	0.828648	0.568998
6.26518e-12	-0.299067	0.216	0.306	1.94559e-07	S1	Ccl7	1.44506	1.74413
9.63271e-12	0.250918	0.433	0.393	2.99134e-07	S1	Rbbp6	0.905809	0.654891
1.31242e-11	0.301952	0.421	0.378	4.07558e-07	S1	Bhlhe40	1.01657	0.714615
1.78477e-11	0.268941	0.31	0.255	5.54241e-07	S1	Arl13b	0.687152	0.418212
3.95835e-11	0.259667	0.307	0.244	1.22923e-06	S1	Kdm6b	0.733341	0.473673
5.11996e-11	0.251482	0.382	0.338	1.58995e-06	S1	Litaf	0.801969	0.550487
2.00475e-10	-0.261809	0.26	0.348	6.22555e-06	S1	Adamts15	0.592776	0.854585
2.70029e-10	0.289444	0.392	0.359	8.38548e-06	S1	Bin1	0.867329	0.577885
5.39647e-10	0.340735	0.331	0.276	1.67582e-05	S1	Irf1	0.987481	0.646746
1.11153e-09	0.651318	0.791	0.652	3.45174e-05	S1	Apod	3.17691	2.52559
1.96164e-09	-0.38961	0.7	0.519	6.09167e-05	S1	Pi16	1.95602	2.34563
2.01472e-09	-0.319583	0.344	0.437	6.25652e-05	S1	Tm4sf1	0.881945	1.20153
3.83471e-09	0.2697	0.282	0.238	0.000119083	S1	Myadm	0.642186	0.372486
1.42302e-08	0.30743	0.461	0.419	0.000441903	S1	Gadd45b	1.46215	1.15472
1.55844e-07	0.447396	0.437	0.392	0.00483958	S1	Hspa1a	1.5952	1.1478
2.01845e-07	0.254966	0.41	0.379	0.00626809	S1	Kcnq1ot1	1.03006	0.775091
2.13638e-07	-0.696803	0.704	0.688	0.00663431	S1	Cxcl12	1.63302	2.32982
5.50102e-06	0.251443	0.375	0.357	0.170829	S1	Nop58	0.925751	0.674308
8.85526e-05	0.288382	0.632	0.651	1	S1	Mt2	2.08283	1.79445
0.000453569	-0.310005	0.876	0.824	1	S1	Igfbp6	2.44891	2.75892
0.00714919	-0.278461	0.972	0.969	1	S1	Col1a1	3.36517	3.64363
4.81243e-303	1.65931	0.731	0.191	1.49445e-298	S2.a	Comp	3.01888	1.35957
1.83211e-248	1.02148	0.465	0.074	5.68945e-244	S2.a	Dkk2	1.23157	0.210088
8.08091e-173	0.681847	0.922	0.636	2.50945e-168	S2.a	Apod	3.25708	2.57524
5.70227e-151	0.621874	0.99	0.909	1.77078e-146	S2.a	Serpinf1	3.59375	2.97187
9.99607e-141	0.674714	0.914	0.714	3.10418e-136	S2.a	Il11ra1	2.31587	1.64116
1.3399e-139	1.00941	0.713	0.368	4.16093e-135	S2.a	Gpx3	2.16998	1.16057
1.52254e-124	1.0948	0.763	0.402	4.7281e-120	S2.a	Apoe	3.75996	2.66516
1.4089e-121	0.515594	0.995	0.984	4.37521e-117	S2.a	Cst3	4.08862	3.57302
1.39336e-117	0.967328	0.434	0.139	4.32693e-113	S2.a	1500015O10Rik	1.55714	0.589815
7.60307e-109	0.630099	0.692	0.35	2.36106e-104	S2.a	Gas6	1.59999	0.969889
3.83229e-102	0.663649	0.868	0.656	1.19008e-97	S2.a	Gas1	2.31404	1.65039
1.68274e-100	0.653436	0.813	0.512	5.22558e-96	S2.a	Ogn	2.10527	1.45184
2.08108e-96	0.651479	0.266	0.059	6.46259e-92	S2.a	Tnmd	0.958231	0.306752
3.56241e-96	0.660859	0.906	0.736	1.10627e-91	S2.a	Ccdc80	2.40745	1.7466
1.45814e-86	0.902929	0.4	0.15	4.52811e-82	S2.a	Ptn	1.43493	0.531998
5.24201e-84	0.490409	0.39	0.144	1.62785e-79	S2.a	Aff3	0.777957	0.287548
2.84461e-82	0.272076	0.998	0.995	8.83364e-78	S2.a	Rps12	3.52051	3.24844
9.00662e-82	0.575142	0.908	0.701	2.79692e-77	S2.a	Igf1	2.70317	2.12803
1.77847e-78	0.715047	0.573	0.326	5.52285e-74	S2.a	Scd1	1.36864	0.653596
2.65806e-76	0.449851	0.708	0.422	8.25435e-72	S2.a	Fbln1	1.55931	1.10946
1.99937e-69	0.600819	0.304	0.103	6.20885e-65	S2.a	C4b	0.910981	0.310162
7.39325e-69	0.509933	0.776	0.553	2.2959e-64	S2.a	Bicc1	1.63256	1.12262
8.40327e-69	0.409143	0.782	0.479	2.60955e-64	S2.a	Pcolce2	1.92284	1.5137
7.72955e-68	0.501435	0.412	0.176	2.40033e-63	S2.a	Ptgis	0.973231	0.471796
3.15565e-66	0.482176	0.357	0.142	9.79954e-62	S2.a	Gpnmb	0.80362	0.321445
8.96209e-65	-1.51823	0.3	0.522	2.78309e-60	S2.a	Smoc2	0.871329	2.38956
3.4198e-64	0.669437	0.991	0.965	1.06198e-59	S2.a	Col1a1	4.09448	3.42504
1.57473e-58	0.338879	0.987	0.962	4.89016e-54	S2.a	Serping1	3.12388	2.785
3.978e-58	-0.478083	0.858	0.901	1.23533e-53	S2.a	Calm1	1.87388	2.35197
1.06175e-56	-0.708217	0.546	0.73	3.29716e-52	S2.a	Col4a1	1.26668	1.9749
1.86004e-54	-0.540127	0.469	0.684	5.77617e-50	S2.a	Col5a3	1.05305	1.59318
4.59393e-54	0.440263	0.692	0.482	1.4266e-49	S2.a	Olfml3	1.45406	1.01379
2.43496e-52	-0.592682	0.42	0.638	7.56152e-48	S2.a	Col4a2	0.879967	1.47265
8.29679e-49	-0.620958	0.385	0.592	2.57648e-44	S2.a	Uap1	0.83492	1.45588
1.18772e-48	0.545766	0.999	0.959	3.68834e-44	S2.a	Col1a2	4.20823	3.66246
5.25892e-47	-0.789725	0.264	0.476	1.63311e-42	S2.a	Ccl11	0.811193	1.60092
7.29249e-47	0.394794	0.477	0.265	2.26461e-42	S2.a	Itgbl1	1.00843	0.613638
2.10918e-46	-0.507039	0.282	0.519	6.54985e-42	S2.a	Enpp2	0.69986	1.2069
4.40379e-46	0.438968	0.295	0.125	1.36755e-41	S2.a	Sfrp1	0.763821	0.324853
2.1119e-45	0.267783	1	0.993	6.55829e-41	S2.a	Dcn	5.35866	5.09088
2.49687e-45	-0.474191	0.195	0.43	7.75379e-41	S2.a	Lamb1	0.410364	0.884555
2.70786e-45	-0.487771	0.369	0.572	8.40899e-41	S2.a	Sh3bgrl3	0.700349	1.18812
8.32775e-44	-0.348897	0.544	0.722	2.5861e-39	S2.a	Sh3glb1	1.00664	1.35554
1.32183e-43	0.442802	0.437	0.248	4.10482e-39	S2.a	Id2	0.984571	0.541769
2.05098e-43	-0.595056	0.147	0.367	6.3691e-39	S2.a	Sparcl1	0.459497	1.05455
3.43533e-43	-0.500512	0.389	0.597	1.06681e-38	S2.a	Lamc1	0.769963	1.27048
1.16754e-42	-0.458415	0.738	0.832	3.62568e-38	S2.a	Col6a3	1.5877	2.04612
3.37378e-42	-0.563667	0.148	0.352	1.04769e-37	S2.a	Pcsk6	0.311683	0.87535
4.31461e-42	-0.291737	0.992	0.994	1.33986e-37	S2.a	Actb	3.26538	3.55711
5.77099e-42	-0.96526	0.075	0.266	1.79212e-37	S2.a	Thbs1	0.231911	1.19717
1.40456e-41	-0.388142	0.617	0.763	4.36172e-37	S2.a	Sdc2	1.20627	1.59441
2.94677e-41	0.306896	0.277	0.119	9.15091e-37	S2.a	Clec11a	0.5683	0.261404
3.73307e-41	-0.336761	0.099	0.307	1.15927e-36	S2.a	Dcbld2	0.194899	0.53166
8.12892e-41	-1.4981	0.08	0.267	2.52436e-36	S2.a	Ccl2	0.589235	2.08733
1.57225e-40	-0.581731	0.183	0.386	4.88247e-36	S2.a	Efemp1	0.420757	1.00249
2.50253e-39	-0.751464	0.325	0.516	7.77135e-35	S2.a	Tnfaip6	1.27704	2.0285
3.66661e-39	-0.353446	0.703	0.805	1.13863e-34	S2.a	Cd47	1.30599	1.65943
4.4615e-39	-0.418292	0.071	0.255	1.38547e-34	S2.a	Vwa1	0.131705	0.549997
5.15412e-39	-0.353434	0.836	0.914	1.60056e-34	S2.a	Tuba1a	1.95171	2.30514
6.46799e-39	0.303707	0.271	0.115	2.00857e-34	S2.a	Ppl	0.570851	0.267144
6.94353e-39	0.370839	0.5	0.293	2.15624e-34	S2.a	Ntrk2	1.058	0.68716
1.38223e-38	0.40686	0.417	0.238	4.29238e-34	S2.a	Serpina3n	0.970555	0.563695
1.62559e-38	0.359597	0.382	0.207	5.04812e-34	S2.a	Rev3l	0.73827	0.378673
2.72543e-38	-0.428892	0.264	0.473	8.46355e-34	S2.a	Metrnl	0.512691	0.941583
6.22462e-38	0.430888	0.78	0.554	1.93299e-33	S2.a	C3	2.78833	2.35744
8.94933e-38	-0.422621	0.315	0.514	2.77912e-33	S2.a	Ackr3	0.603114	1.02574
2.23698e-37	-0.435232	0.689	0.779	6.94672e-33	S2.a	Anxa1	1.39564	1.83087
2.49727e-37	-0.549705	0.315	0.508	7.75504e-33	S2.a	Cd55	0.685901	1.23561
5.00049e-37	-0.387455	0.55	0.7	1.55285e-32	S2.a	Cald1	1.07273	1.46019
8.93526e-37	-0.477085	0.392	0.571	2.77476e-32	S2.a	Oaf	0.713549	1.19063
9.81564e-37	-0.578011	0.403	0.594	3.04815e-32	S2.a	Cxcl1	1.98841	2.56642
1.54987e-36	-0.32842	0.109	0.304	4.81298e-32	S2.a	Tnfaip2	0.261305	0.589725
1.585e-36	-0.444532	0.444	0.619	4.92205e-32	S2.a	Ugp2	0.837384	1.28192
8.46725e-36	0.470142	0.799	0.669	2.62942e-31	S2.a	Cxcl12	2.5639	2.09376
1.87438e-35	-0.461156	0.208	0.418	5.82071e-31	S2.a	Has1	0.683525	1.14468
3.33502e-35	0.468441	0.28	0.132	1.03566e-30	S2.a	Penk	0.808347	0.339906
3.39605e-35	-0.523652	0.706	0.787	1.05461e-30	S2.a	Gapdh	1.36215	1.8858
8.25115e-35	-0.413988	0.092	0.271	2.56231e-30	S2.a	F3	0.218682	0.632669
9.44161e-34	0.298189	0.396	0.21	2.932e-29	S2.a	Fst	1.02546	0.727267
4.78899e-33	-0.358485	0.931	0.95	1.48717e-28	S2.a	Fstl1	2.47871	2.83719
7.39673e-33	0.305277	0.888	0.81	2.29698e-28	S2.a	Plpp3	2.40982	2.10455
1.24878e-32	-0.349739	0.413	0.593	3.87796e-28	S2.a	Atp2b1	0.75589	1.10563
2.1714e-32	-0.582095	0.901	0.926	6.74308e-28	S2.a	Crip1	2.49788	3.07998
3.43816e-32	-0.320075	0.963	0.971	1.06769e-27	S2.a	Actg1	2.79655	3.11662
4.72645e-32	-0.385441	0.304	0.49	1.46775e-27	S2.a	Clic4	0.572614	0.958055
5.12034e-32	-0.438549	0.63	0.754	1.59007e-27	S2.a	H2afz	1.18774	1.62629
9.15021e-32	-0.296594	0.905	0.937	2.84151e-27	S2.a	Anxa5	2.09659	2.39319
1.52761e-31	-0.443518	0.883	0.893	4.74385e-27	S2.a	Mfap5	2.40163	2.84515
3.99465e-31	-0.317886	0.121	0.297	1.2405e-26	S2.a	Plat	0.240661	0.558547
6.55968e-31	0.294702	0.871	0.778	2.03704e-26	S2.a	Rarres2	2.25337	1.95866
6.57866e-31	-0.334431	0.145	0.324	2.04294e-26	S2.a	Tnfrsf12a	0.344578	0.679008
1.62806e-30	-0.395569	0.484	0.658	5.05577e-26	S2.a	Hspg2	0.928877	1.32445
2.18928e-30	-0.527877	0.561	0.692	6.79859e-26	S2.a	Klf2	1.45599	1.98387
3.65272e-30	-0.693358	0.295	0.453	1.13432e-25	S2.a	Sod2	0.560125	1.25348
3.93096e-30	-0.320807	0.674	0.813	1.22072e-25	S2.a	Fbln2	1.59705	1.91786
6.13196e-30	-0.33398	0.214	0.399	1.90422e-25	S2.a	Slc29a1	0.410017	0.743997
6.5098e-30	-0.305169	0.554	0.698	2.02155e-25	S2.a	Arpc2	1.03942	1.34459
7.70895e-30	-0.559296	0.728	0.806	2.39394e-25	S2.a	Fn1	2.19442	2.75372
1.28688e-29	-0.317828	0.138	0.307	3.99628e-25	S2.a	Pdlim1	0.251777	0.569605
1.55195e-29	-0.454195	0.108	0.266	4.81943e-25	S2.a	Cd44	0.200144	0.654339
6.02715e-29	-0.36286	0.184	0.357	1.87167e-24	S2.a	Tpm1	0.350838	0.713699
7.59401e-29	-0.344236	0.396	0.55	2.35824e-24	S2.a	Tpm4	0.713389	1.05762
1.68733e-28	0.32276	0.544	0.384	5.23983e-24	S2.a	Ecm2	1.09057	0.767812
1.98371e-28	-0.263882	0.126	0.296	6.1602e-24	S2.a	Ptpn1	0.2354	0.499282
2.00853e-28	0.292558	0.852	0.758	6.2373e-24	S2.a	Ly6c1	2.23234	1.93978
2.04441e-28	0.278145	0.335	0.178	6.3487e-24	S2.a	Kitl	0.833051	0.554906
4.45064e-28	0.333164	0.429	0.286	1.3821e-23	S2.a	Zfp703	0.836	0.502837
2.74842e-27	0.284902	0.533	0.383	8.53493e-23	S2.a	Twist1	0.994263	0.709361
4.20938e-27	-0.459452	0.566	0.685	1.30718e-22	S2.a	Tppp3	1.35088	1.81033
6.7777e-27	-0.329042	0.545	0.693	2.10475e-22	S2.a	Axl	1.07774	1.40678
7.41918e-27	0.300908	0.375	0.225	2.30395e-22	S2.a	Fxyd6	0.941912	0.641005
8.70862e-27	-0.300163	0.655	0.741	2.70437e-22	S2.a	Cfl1	1.19874	1.4989
1.55138e-26	-0.320214	0.347	0.508	4.81766e-22	S2.a	Ostf1	0.613425	0.93364
1.55472e-26	-0.295642	0.281	0.454	4.82804e-22	S2.a	Ehd1	0.495891	0.791534
2.89716e-26	0.288174	0.937	0.919	8.99683e-22	S2.a	Pcolce	2.63232	2.34415
3.22042e-26	-0.49913	0.148	0.297	1.00007e-21	S2.a	Hmcn2	0.346199	0.845329
4.21617e-26	0.299657	0.338	0.185	1.30929e-21	S2.a	Gdf10	0.9839	0.684243
4.28927e-26	-0.329308	0.233	0.397	1.33199e-21	S2.a	Vmp1	0.408134	0.737443
4.42747e-26	-0.601479	0.258	0.395	1.37491e-21	S2.a	Col15a1	0.571062	1.17254
5.74891e-26	0.372981	0.356	0.221	1.78527e-21	S2.a	Dab2	0.772073	0.399092
1.58265e-25	0.331438	0.408	0.275	4.91475e-21	S2.a	Plpp1	0.798737	0.4673
5.06543e-25	0.298267	0.774	0.637	1.57302e-20	S2.a	Aebp1	1.81681	1.51854
5.16999e-25	-0.474912	0.65	0.72	1.60549e-20	S2.a	Nid1	1.43452	1.90943
7.11468e-25	0.268221	0.291	0.161	2.20939e-20	S2.a	Boc	0.612491	0.34427
7.13865e-25	-0.262585	0.138	0.295	2.21684e-20	S2.a	Plod2	0.263421	0.526006
7.16067e-25	0.263107	0.261	0.138	2.22367e-20	S2.a	Angpt1	0.540357	0.277249
7.34897e-25	0.261815	0.876	0.834	2.28215e-20	S2.a	Lrp1	1.99009	1.72828
1.03691e-24	0.406923	0.618	0.479	3.22003e-20	S2.a	Postn	2.12421	1.71729
1.08657e-24	-0.34566	0.114	0.259	3.37424e-20	S2.a	Basp1	0.265134	0.610795
1.74844e-24	0.28903	0.436	0.295	5.42959e-20	S2.a	Mgst3	0.858358	0.569328
2.63723e-24	-0.484071	0.24	0.388	8.18965e-20	S2.a	Hmgcs1	0.495433	0.979504
2.69003e-24	0.330729	0.48	0.349	8.35362e-20	S2.a	Foxp1	0.970759	0.640029
3.06921e-24	-0.282834	0.501	0.647	9.53112e-20	S2.a	Rap1a	0.87762	1.16045
3.23673e-24	-0.54779	0.153	0.311	1.00513e-19	S2.a	Ccl7	1.20603	1.75382
1.14671e-23	0.278015	0.867	0.778	3.561e-19	S2.a	Ecm1	2.20376	1.92574
1.70069e-23	0.330838	0.354	0.211	5.28132e-19	S2.a	Rbp4	0.894768	0.56393
2.75661e-23	-0.474675	0.755	0.821	8.56036e-19	S2.a	Fbn1	1.81322	2.2879
3.34479e-23	-0.643331	0.125	0.257	1.03869e-18	S2.a	Anxa8	0.353986	0.997317
4.83422e-23	-0.321148	0.689	0.758	1.50122e-18	S2.a	S100a11	1.34651	1.66765
1.12519e-22	-0.597229	0.999	0.999	3.49418e-18	S2.a	Fth1	4.0471	4.64432
3.05499e-22	-0.317261	0.148	0.293	9.48698e-18	S2.a	Fdps	0.330293	0.647554
4.35664e-22	-0.425521	0.134	0.27	1.35291e-17	S2.a	Fxyd5	0.327605	0.753127
4.89983e-22	0.318213	0.41	0.26	1.52159e-17	S2.a	Mfap4	1.54375	1.22554
5.33896e-22	0.275368	0.438	0.305	1.65796e-17	S2.a	Map1b	0.862094	0.586726
6.27369e-22	-0.352999	0.647	0.754	1.94823e-17	S2.a	Pmepa1	1.43515	1.78815
8.54206e-22	0.277061	0.749	0.65	2.65265e-17	S2.a	Tgfbi	1.73358	1.45652
9.11427e-22	0.28442	0.408	0.273	2.83035e-17	S2.a	Lrp6	0.791396	0.506975
1.16444e-21	0.391063	0.999	0.995	3.61605e-17	S2.a	Sparc	4.78372	4.39266
1.22721e-21	-0.26733	0.664	0.739	3.81098e-17	S2.a	Myl12a	1.19124	1.45857
2.25289e-21	-0.287728	0.91	0.918	6.99613e-17	S2.a	S100a10	2.16346	2.45119
3.66576e-21	-0.392494	0.887	0.896	1.13836e-16	S2.a	Anxa2	2.04121	2.4337
3.80503e-21	-0.408484	0.676	0.737	1.18161e-16	S2.a	Tagln2	1.38778	1.79626
7.26531e-21	-0.289965	0.606	0.748	2.25617e-16	S2.a	Atf4	1.22649	1.51645
7.79134e-21	-0.267333	0.355	0.501	2.41952e-16	S2.a	Actr3	0.64306	0.910394
1.34956e-20	-0.265078	0.129	0.264	4.19091e-16	S2.a	Pcdh7	0.285727	0.550805
1.77808e-20	-0.27186	0.265	0.419	5.52165e-16	S2.a	Tubb6	0.494151	0.76601
2.1115e-20	0.261865	0.383	0.247	6.55706e-16	S2.a	Vit	0.82025	0.558385
2.44366e-20	-0.273613	0.629	0.72	7.58854e-16	S2.a	S100a16	1.16875	1.44236
2.64449e-20	0.270691	0.459	0.335	8.21221e-16	S2.a	Cdon	0.857883	0.587192
3.13021e-20	-0.26661	0.525	0.627	9.72057e-16	S2.a	Psmd8	0.927454	1.19406
4.35252e-20	0.26146	0.341	0.221	1.35163e-15	S2.a	Ghr	0.653751	0.392291
4.56137e-20	-0.290778	0.372	0.511	1.41649e-15	S2.a	Msn	0.68515	0.975928
7.15154e-20	-0.32241	0.338	0.483	2.22084e-15	S2.a	Gfpt2	0.75661	1.07902
8.46219e-20	-0.37355	0.421	0.557	2.62785e-15	S2.a	Ugdh	1.07355	1.4471
9.53271e-20	-0.269373	0.263	0.416	2.96029e-15	S2.a	Bhlhe40	0.573028	0.842401
1.03559e-19	0.251898	0.565	0.43	3.21592e-15	S2.a	Mfap2	1.21056	0.958659
1.52661e-19	0.289373	0.382	0.256	4.74075e-15	S2.a	Tmem158	0.900503	0.61113
2.241e-19	0.34266	0.412	0.289	6.95919e-15	S2.a	Sned1	0.979384	0.636724
2.28846e-19	-0.287733	0.36	0.488	7.1066e-15	S2.a	Pgam1	0.622713	0.910447
2.48439e-19	-0.40125	0.816	0.836	7.71501e-15	S2.a	Tspo	1.74008	2.14133
2.55372e-19	-0.260865	0.286	0.428	7.93033e-15	S2.a	Pdpn	0.524376	0.785241
2.72707e-19	-0.264616	0.573	0.663	8.46866e-15	S2.a	Atox1	1.05626	1.32088
2.75224e-19	-0.291894	0.327	0.467	8.54679e-15	S2.a	Antxr2	0.677024	0.968918
2.96803e-19	-0.441946	0.388	0.49	9.21691e-15	S2.a	Lama2	0.773815	1.21576
4.92294e-19	-0.361183	0.751	0.825	1.52877e-14	S2.a	Nupr1	1.66609	2.02728
6.24827e-19	0.251168	0.53	0.41	1.94034e-14	S2.a	Olfml2b	1.01072	0.759547
7.65826e-19	-0.674661	0.583	0.656	2.3782e-14	S2.a	H2-K1	1.1935	1.86816
8.06001e-19	-0.301464	0.516	0.621	2.50296e-14	S2.a	Ran	0.907931	1.2094
8.94577e-19	-0.289155	0.379	0.498	2.77802e-14	S2.a	Eif6	0.634945	0.9241
8.95114e-19	-0.268853	0.356	0.5	2.77969e-14	S2.a	Nav1	0.713794	0.982647
1.19954e-18	-0.412845	0.663	0.71	3.72506e-14	S2.a	Nfkbia	1.70956	2.1224
1.34281e-18	-0.286891	0.757	0.781	4.16995e-14	S2.a	Eif5a	1.41298	1.69987
2.36301e-18	-0.268429	0.832	0.858	7.33808e-14	S2.a	Txn1	1.81517	2.0836
3.05585e-18	-0.327564	0.345	0.467	9.48963e-14	S2.a	Dpep1	0.896665	1.22423
3.85624e-18	-0.261045	0.49	0.624	1.19752e-13	S2.a	Sntb2	0.885043	1.14609
4.84188e-18	-0.256265	0.342	0.473	1.5036e-13	S2.a	Prelid1	0.597914	0.854179
7.30688e-18	0.36601	0.648	0.502	2.26908e-13	S2.a	Timp3	1.75921	1.3932
1.73586e-17	-0.34557	0.672	0.753	5.39054e-13	S2.a	Itih5	1.52608	1.87165
1.97442e-17	-0.250919	0.251	0.39	6.13137e-13	S2.a	Cdk2ap2	0.470599	0.721519
3.33401e-17	-0.251514	0.492	0.633	1.03534e-12	S2.a	Medag	0.996901	1.24842
3.56301e-17	-0.26075	0.395	0.519	1.10646e-12	S2.a	Clmp	0.704373	0.965123
4.60216e-17	-0.27131	0.168	0.292	1.42915e-12	S2.a	Ninj1	0.297425	0.568735
5.92739e-17	-0.276531	0.612	0.689	1.84069e-12	S2.a	Capg	1.19673	1.47326
8.16928e-17	0.262461	0.382	0.261	2.53689e-12	S2.a	Crlf1	0.967185	0.704723
1.08302e-16	-0.475209	0.243	0.372	3.36321e-12	S2.a	Anxa3	0.593046	1.06826
1.22299e-16	-0.329177	0.423	0.527	3.79787e-12	S2.a	Pdlim4	0.797987	1.12716
1.31365e-16	-0.307054	0.321	0.443	4.07942e-12	S2.a	Lrrn4cl	0.660575	0.967629
2.07162e-16	-0.293124	0.224	0.349	6.43321e-12	S2.a	Vcam1	0.50797	0.801094
3.63184e-16	0.324105	0.677	0.531	1.12783e-11	S2.a	Myoc	2.59208	2.26797
3.83451e-16	-0.41123	0.774	0.79	1.19077e-11	S2.a	B2m	1.53615	1.94738
4.59663e-16	0.263885	0.426	0.325	1.42744e-11	S2.a	Cpne8	0.846232	0.582347
1.79168e-15	-0.261645	0.661	0.754	5.56387e-11	S2.a	Emp1	1.46949	1.73113
1.82697e-15	-0.363439	0.747	0.787	5.67347e-11	S2.a	Htra3	1.56139	1.92482
2.03091e-15	0.310149	0.366	0.261	6.3068e-11	S2.a	Thbs2	0.891002	0.580852
2.14382e-15	-0.255158	0.425	0.534	6.6574e-11	S2.a	Cyb5r3	0.826714	1.08187
2.6807e-15	-0.359574	0.585	0.646	8.32465e-11	S2.a	Ldha	1.11239	1.47197
3.35199e-15	-0.250073	0.258	0.386	1.04093e-10	S2.a	Emilin2	0.488627	0.7387
5.24911e-15	-0.460169	0.411	0.483	1.63006e-10	S2.a	Abca8a	0.923155	1.38332
6.52097e-15	-0.311775	0.428	0.539	2.02502e-10	S2.a	Tgfbr2	0.780215	1.09199
7.85597e-15	-0.250814	0.437	0.554	2.43959e-10	S2.a	Tuba1b	0.79713	1.04794
8.53239e-15	-0.294409	0.582	0.663	2.64965e-10	S2.a	Lsp1	1.17439	1.4688
1.85926e-14	-0.3134	0.823	0.865	5.77376e-10	S2.a	Klf4	2.18399	2.49739
1.92458e-14	-0.255137	0.15	0.262	5.97658e-10	S2.a	Insig1	0.325567	0.580703
1.99071e-14	-0.30684	0.224	0.331	6.18195e-10	S2.a	Akap12	0.4676	0.77444
2.07017e-14	-0.254129	0.332	0.453	6.42871e-10	S2.a	Rhob	0.635033	0.889163
3.3315e-14	-0.647281	0.154	0.257	1.03457e-09	S2.a	Cthrc1	0.435482	1.08276
3.54282e-14	-0.265465	0.403	0.533	1.10019e-09	S2.a	Phlda1	1.01829	1.28375
3.85196e-14	-0.306399	0.509	0.606	1.19619e-09	S2.a	Tubb4b	1.01832	1.32471
6.33501e-14	0.840166	0.277	0.188	1.96727e-09	S2.a	Sfrp4	1.65795	0.817785
1.13e-13	-0.331635	0.694	0.725	3.50912e-09	S2.a	Gpx1	1.38832	1.71996
4.62177e-13	-0.261437	0.855	0.872	1.43524e-08	S2.a	Emp3	1.87584	2.13728
9.64577e-13	-0.42828	0.847	0.871	2.9954e-08	S2.a	H2-D1	1.89924	2.32752
1.15559e-12	-0.317182	0.538	0.637	3.58856e-08	S2.a	Klf6	1.25899	1.57617
1.48964e-12	-0.392696	0.165	0.268	4.62593e-08	S2.a	Sbsn	0.496895	0.889591
5.36804e-12	-0.252982	0.318	0.422	1.66699e-07	S2.a	Pgk1	0.56556	0.818542
6.52308e-12	-0.429958	0.515	0.569	2.02568e-07	S2.a	Pkm	0.945685	1.37564
1.07613e-11	-0.297034	0.56	0.638	3.34182e-07	S2.a	Adamts5	1.16993	1.46696
2.65657e-10	-0.377406	0.323	0.42	8.24972e-06	S2.a	Hspa1a	0.960608	1.33801
8.67241e-10	-1.40775	0.332	0.375	2.69313e-05	S2.a	Timp1	0.69454	2.10229
7.78108e-09	-0.276094	0.687	0.697	0.000241634	S2.a	Crip2	1.43129	1.70738
9.38761e-09	-0.256439	0.602	0.635	0.000291523	S2.a	Prdx5	1.04042	1.29686
1.22442e-08	-0.282239	0.62	0.695	0.000380232	S2.a	Btg2	1.75502	2.03726
1.23727e-08	-0.300883	0.824	0.857	0.000384221	S2.a	Egr1	2.57958	2.88046
1.71539e-08	-0.304673	0.221	0.293	0.000532698	S2.a	Ramp1	0.520746	0.825418
2.24318e-07	-0.412798	0.366	0.423	0.00696596	S2.a	Tm4sf1	0.778568	1.19137
3.39902e-07	-2.45907	0.357	0.404	0.0105553	S2.a	Prg4	1.37612	3.83519
2.24481e-05	-0.282789	0.294	0.357	0.697103	S2.a	Hspa1b	0.718943	1.00173
3.7216e-05	-0.259449	0.44	0.488	1	S2.a	Csrp2	0.92566	1.18511
0.000168391	-0.307139	0.88	0.807	1	S2.a	Bgn	2.39766	2.7048
0.00307397	-0.332316	0.431	0.454	1	S2.a	Sema3c	0.95391	1.28623
5.1413e-172	1.2627	0.683	0.172	1.59658e-167	S2.b	Gdf10	1.82641	0.563711
4.58134e-156	1.62773	0.554	0.122	1.42269e-151	S2.b	Inmt	2.09011	0.462381
2.9462e-128	1.1897	0.846	0.441	9.14914e-124	S2.b	Fbln1	2.23061	1.0409
4.8812e-119	1.2806	0.957	0.653	1.51581e-114	S2.b	Mgp	4.33945	3.05885
7.59798e-110	1.1142	0.565	0.176	2.35948e-105	S2.b	Kitl	1.57605	0.461855
5.1134e-108	1.4697	0.757	0.368	1.58792e-103	S2.b	Eln	2.672	1.20231
3.10077e-100	0.886819	0.411	0.097	9.62915e-96	S2.b	C2	1.07833	0.19151
5.43626e-97	1.04788	0.509	0.162	1.68818e-92	S2.b	Osr1	1.37601	0.32813
3.95065e-93	-0.790818	0.509	0.944	1.22684e-88	S2.b	AY036118	2.27855	3.06937
1.08961e-92	0.979608	0.993	0.985	3.38369e-88	S2.b	Cst3	4.54306	3.56345
3.49095e-91	1.17281	0.822	0.435	1.08408e-86	S2.b	Apoe	3.97803	2.80523
8.04511e-90	1.02624	0.707	0.355	2.49833e-85	S2.b	Rbp1	1.80342	0.777182
1.40776e-82	0.865601	0.404	0.106	4.37167e-78	S2.b	Fmo2	1.1657	0.300094
5.85507e-79	-0.900196	0.278	0.755	1.81823e-74	S2.b	Plxdc2	0.69336	1.59356
8.05335e-79	-0.401731	0.993	0.999	2.50089e-74	S2.b	mt-Co3	4.25533	4.65706
2.56067e-78	-1.65874	0.111	0.594	7.9519e-74	S2.b	Myoc	0.739663	2.3984
2.39899e-74	0.806149	0.863	0.671	7.44983e-70	S2.b	Cygb	2.418	1.61185
5.817e-74	-1.05478	0.265	0.69	1.80641e-69	S2.b	Fndc1	0.681779	1.73656
7.24121e-71	0.4395	0.998	0.999	2.24868e-66	S2.b	Rps4x	4.24582	3.80632
3.62365e-69	0.563242	0.291	0.065	1.12529e-64	S2.b	Nr2f2	0.698429	0.135187
1.85218e-68	0.676231	0.98	0.914	5.75175e-64	S2.b	Igfbp7	3.7727	3.09647
1.7553e-64	1.13368	0.583	0.261	5.45091e-60	S2.b	Mfap4	2.27111	1.13743
3.60329e-63	-0.986446	0.089	0.51	1.11897e-58	S2.b	Enpp2	0.197908	1.18435
3.12612e-62	0.455147	0.996	0.998	9.70785e-58	S2.b	Rps20	3.96917	3.51403
7.8126e-61	0.608223	0.913	0.707	2.42613e-56	S2.b	Ltbp4	2.43598	1.82776
8.64155e-60	1.01801	0.47	0.181	2.68355e-55	S2.b	Sfrp4	1.91537	0.897362
3.16565e-58	0.423249	0.996	0.993	9.83062e-54	S2.b	Rpl9	3.53732	3.11407
4.10412e-58	-1.26977	0.133	0.535	1.27449e-53	S2.b	Postn	0.589962	1.85973
5.08976e-56	0.45898	0.993	0.998	1.58057e-51	S2.b	Rps27a	3.79005	3.33107
5.98729e-56	-0.690316	0.313	0.727	1.85929e-51	S2.b	Crip2	1.01326	1.70358
2.75791e-54	0.633119	0.859	0.737	8.56441e-50	S2.b	Selenop	2.21845	1.58534
1.93833e-53	0.31443	0.998	1	6.0193e-49	S2.b	Rpl13	4.39994	4.08551
2.05572e-53	0.653871	0.367	0.124	6.38383e-49	S2.b	Pi15	0.959612	0.305742
7.99432e-53	-0.628774	0.257	0.667	2.48256e-48	S2.b	Cpq	0.613843	1.24262
1.75396e-52	-0.566731	0.887	0.977	5.44674e-48	S2.b	Actg1	2.53472	3.10146
2.26414e-51	0.631854	0.291	0.083	7.03106e-47	S2.b	Chrdl1	0.816815	0.184962
2.73651e-51	-0.523141	0.963	0.997	8.49797e-47	S2.b	Vim	3.41685	3.93999
3.09131e-50	-0.948657	0.137	0.507	9.59976e-46	S2.b	Nov	0.367631	1.31629
4.00256e-50	-1.02166	0.346	0.674	1.24295e-45	S2.b	Aspn	1.10091	2.12256
4.58645e-50	0.407626	0.993	0.993	1.42428e-45	S2.b	Rpl35a	3.43593	3.02831
9.47664e-50	-1.03973	0.083	0.458	2.94288e-45	S2.b	Gpx3	0.440456	1.48019
1.47926e-48	0.411669	0.996	0.996	4.59369e-44	S2.b	Rpl30	3.56263	3.15096
6.28562e-48	-0.694846	0.089	0.452	1.95194e-43	S2.b	Creb5	0.201916	0.896762
1.13433e-47	-0.851668	0.328	0.698	3.52256e-43	S2.b	Klf2	1.1029	1.95457
7.31956e-47	0.569798	0.824	0.622	2.27302e-42	S2.b	Entpd2	2.03639	1.46659
1.36023e-46	-0.627508	0.713	0.914	4.22406e-42	S2.b	Ubc	1.97461	2.60212
2.28446e-46	0.603801	0.38	0.148	7.09416e-42	S2.b	Tspan11	0.892584	0.288784
4.5319e-46	0.632583	0.417	0.172	1.40734e-41	S2.b	Srpx	1.01306	0.380482
1.23893e-44	0.407809	0.978	0.919	3.84737e-40	S2.b	Serpinf1	3.48264	3.07483
1.70908e-44	0.556391	0.848	0.741	5.30739e-40	S2.b	Il11ra1	2.29795	1.74156
4.73517e-44	0.413559	1	0.992	1.47046e-39	S2.b	Fau	3.46747	3.05391
9.05907e-44	-0.725095	0.111	0.448	2.8132e-39	S2.b	Lrrn4cl	0.235852	0.960947
1.20978e-43	0.459011	0.961	0.955	3.75685e-39	S2.b	Timp2	2.99145	2.53244
2.319e-41	-0.548807	0.443	0.762	7.20141e-37	S2.b	Sdc2	1.02073	1.56953
2.7007e-41	0.498921	0.983	0.969	8.38676e-37	S2.b	Col1a1	4.03001	3.53109
5.17299e-41	0.355391	0.993	0.998	1.60642e-36	S2.b	Rps24	3.93215	3.57676
6.6234e-41	-0.745608	0.159	0.501	2.05683e-36	S2.b	Cd55	0.45439	1.2
2.32255e-40	-0.556661	0.28	0.634	7.21244e-36	S2.b	Islr	0.681597	1.23826
2.74627e-40	-3.17025	0.104	0.42	8.52828e-36	S2.b	Prg4	0.566846	3.73709
1.21252e-39	0.31719	0.996	0.996	3.76536e-35	S2.b	Rpl27a	3.60788	3.29069
6.48066e-39	0.364184	0.996	0.992	2.01251e-34	S2.b	Rpl37a	3.34552	2.98133
7.9925e-39	0.326543	0.993	0.996	2.48199e-34	S2.b	Rps10	3.62015	3.29361
1.27882e-38	0.311602	0.993	0.989	3.97126e-34	S2.b	Rps7	3.32565	3.01404
9.38319e-38	-0.717462	0.043	0.339	2.91386e-33	S2.b	Pcsk6	0.119655	0.837117
4.66799e-37	0.555656	0.846	0.781	1.4496e-32	S2.b	Selenom	2.0294	1.47374
5.69872e-37	0.686882	0.839	0.756	1.76968e-32	S2.b	Tmsb10	2.3219	1.63502
8.23551e-37	-0.919833	0.43	0.711	2.55746e-32	S2.b	Lbp	1.26922	2.18906
9.96132e-37	-0.606578	0.341	0.672	3.09339e-32	S2.b	Col5a3	0.946318	1.5529
3.75053e-36	0.289524	0.878	0.671	1.16469e-31	S2.b	Apod	2.99783	2.70831
9.58239e-36	0.312139	0.991	0.995	2.97571e-31	S2.b	Rpl18	3.39228	3.08014
2.50047e-35	-0.407306	0.993	1	7.76496e-31	S2.b	Gm42418	6.22038	6.62768
8.15625e-35	0.328219	0.983	0.991	2.53284e-30	S2.b	Rpl11	3.32623	2.99801
1.09707e-34	0.271496	0.998	0.996	3.40685e-30	S2.b	Rpl19	3.71033	3.43883
1.46851e-34	-0.423137	0.878	0.973	4.56031e-30	S2.b	Hspa8	2.57215	2.99529
2.36773e-34	0.418961	0.939	0.823	7.35275e-30	S2.b	Clec3b	2.88938	2.47042
2.48552e-34	-0.761364	0.378	0.666	7.71854e-30	S2.b	S100a4	1.38767	2.14903
5.9875e-34	-0.723512	0.089	0.372	1.85936e-29	S2.b	Efemp1	0.239038	0.962551
1.34081e-33	0.492563	0.872	0.861	4.16374e-29	S2.b	Nenf	2.18438	1.69182
2.67263e-33	-0.51572	0.376	0.691	8.29958e-29	S2.b	Axl	0.8723	1.38802
8.2031e-33	-0.512592	0.198	0.503	2.54739e-28	S2.b	Ackr3	0.482248	0.994841
8.2234e-33	0.26048	1	0.998	2.55369e-28	S2.b	Rps5	3.69283	3.43235
1.04637e-32	0.430603	0.991	0.996	3.24939e-28	S2.b	Sparc	4.86313	4.43252
2.0124e-32	-0.556869	0.463	0.762	6.24931e-28	S2.b	Itih5	1.29577	1.85264
2.03197e-32	-0.66628	0.463	0.717	6.31007e-28	S2.b	Itm2a	1.19213	1.85841
2.48224e-32	-0.580583	0.037	0.3	7.70834e-28	S2.b	Thbs2	0.0972897	0.677872
2.49697e-32	0.317854	0.989	0.987	7.7541e-28	S2.b	Rps21	2.99554	2.67768
9.38256e-32	0.303573	0.98	0.99	2.91366e-27	S2.b	Rpl28	3.29	2.98643
1.27038e-31	0.311936	0.993	0.99	3.94503e-27	S2.b	Rpl34	3.29234	2.98041
4.65893e-31	-0.291564	0.907	0.983	1.44678e-26	S2.b	Rpl5	2.53531	2.82687
6.35785e-31	-0.52522	0.163	0.458	1.97437e-26	S2.b	Tgfb2	0.440324	0.965544
6.99045e-31	0.441063	0.361	0.167	2.17081e-26	S2.b	Fgf7	0.776854	0.335791
9.35288e-31	-0.810164	0.62	0.807	2.90444e-26	S2.b	Fn1	1.90931	2.71948
1.58488e-30	0.27771	0.991	0.994	4.92168e-26	S2.b	Rpl32	3.63494	3.35723
1.65357e-30	0.568573	0.485	0.286	5.13498e-26	S2.b	Dapk1	1.13636	0.567786
1.82111e-30	-0.378841	0.761	0.928	5.65528e-26	S2.b	Ddx5	1.78858	2.16742
2.84274e-30	0.5356	0.828	0.78	8.82786e-26	S2.b	Selenow	2.01982	1.48422
3.23814e-30	-0.628153	0.352	0.642	1.00557e-25	S2.b	Klf6	0.935967	1.56412
4.04391e-30	-0.579018	0.072	0.338	1.2558e-25	S2.b	Runx1	0.225891	0.804909
7.16435e-30	0.365722	0.98	0.965	2.22482e-25	S2.b	Col1a2	4.11471	3.74899
1.23916e-29	-0.50516	0.237	0.529	3.84807e-25	S2.b	Prelp	0.636627	1.14179
2.62388e-29	-0.440764	0.504	0.784	8.1482e-25	S2.b	Ebf1	1.15789	1.59866
3.72772e-29	0.686934	0.591	0.426	1.15761e-24	S2.b	Pdgfrl	1.56467	0.877739
3.84017e-29	-0.465482	0.346	0.654	1.19253e-24	S2.b	Tcf4	0.835755	1.30124
4.03153e-29	-0.476948	0.378	0.671	1.25195e-24	S2.b	Lsp1	0.97588	1.45283
4.81106e-29	0.559037	0.441	0.24	1.49403e-24	S2.b	Pid1	1.0689	0.509861
4.93893e-29	0.261396	0.993	0.997	1.53374e-24	S2.b	Rpl23	3.71496	3.45356
1.08598e-28	-0.487858	0.237	0.532	3.37239e-24	S2.b	Pdlim4	0.619173	1.10703
2.57516e-28	-0.685804	0.107	0.37	7.99689e-24	S2.b	Anxa3	0.352931	1.03873
2.61555e-28	0.515037	0.709	0.512	8.12232e-24	S2.b	Timp3	1.93205	1.41702
3.23178e-28	0.444133	0.3	0.126	1.0036e-23	S2.b	Spon1	0.735783	0.29165
3.9842e-28	-0.397233	0.072	0.328	1.23725e-23	S2.b	Ssc5d	0.170506	0.567739
4.63387e-28	-0.37941	0.176	0.468	1.439e-23	S2.b	Itgb5	0.403728	0.783138
8.82392e-28	-0.364769	0.104	0.376	2.74018e-23	S2.b	Trps1	0.282237	0.647006
1.23338e-27	-0.550317	0.63	0.853	3.83015e-23	S2.b	Neat1	1.79484	2.34516
1.99782e-27	-0.316581	0.972	0.996	6.20403e-23	S2.b	Actb	3.2163	3.53288
4.29588e-27	-0.471141	0.254	0.527	1.33404e-22	S2.b	Sdc4	0.613829	1.08497
5.39513e-27	-0.467534	0.541	0.782	1.6754e-22	S2.b	Anxa1	1.32868	1.79622
9.29379e-27	-0.548381	0.387	0.668	2.88609e-22	S2.b	Mt2	1.36057	1.90895
1.10743e-26	-0.49272	0.109	0.362	3.439e-22	S2.b	Serpine2	0.319207	0.811926
1.71436e-26	-0.732972	0.03	0.251	5.32377e-22	S2.b	Anxa8	0.218379	0.951351
1.73171e-26	0.505693	0.298	0.134	5.37766e-22	S2.b	Clec11a	0.778445	0.272752
3.65859e-26	-0.413594	0.052	0.288	1.13614e-21	S2.b	Tnfaip2	0.152303	0.565898
1.04279e-25	-0.569668	0.311	0.576	3.23828e-21	S2.b	Uap1	0.835629	1.4053
1.20158e-25	-0.383506	0.498	0.745	3.73139e-21	S2.b	Cfl1	1.09377	1.47728
1.25369e-25	0.296539	0.974	0.977	3.8932e-21	S2.b	Ctsl	3.16815	2.87161
1.42908e-25	0.377714	0.935	0.93	4.43787e-21	S2.b	Rpl38	2.45912	2.08141
1.43614e-25	-0.419255	0.207	0.479	4.45978e-21	S2.b	Clic4	0.507847	0.927103
1.68885e-25	-0.425834	0.52	0.746	5.24456e-21	S2.b	Ppp1r14b	1.29242	1.71826
2.06546e-25	0.35806	0.991	0.994	6.41409e-21	S2.b	Col3a1	4.83724	4.47918
4.56841e-25	-0.262216	0.961	0.996	1.41867e-20	S2.b	mt-Nd2	3.15184	3.41406
7.41473e-25	0.256626	0.985	0.989	2.30257e-20	S2.b	Rps15a	3.22688	2.97025
8.26065e-25	-0.416424	0.222	0.497	2.56526e-20	S2.b	Angptl2	0.528059	0.944483
9.45481e-25	-0.351176	0.35	0.644	2.9361e-20	S2.b	Rap1a	0.788252	1.13943
1.41866e-24	-0.422617	0.152	0.409	4.4055e-20	S2.b	Bhlhe40	0.404516	0.827133
1.77013e-24	-0.371632	0.722	0.893	5.49697e-20	S2.b	Ctsb	1.62669	1.99832
3.7307e-24	0.419749	0.928	0.912	1.15853e-19	S2.b	Pfdn5	2.35327	1.93352
4.1875e-24	-0.32053	0.674	0.936	1.30039e-19	S2.b	Lars2	2.04583	2.36636
9.02443e-24	-0.453058	0.202	0.463	2.80245e-19	S2.b	Sgk1	0.60887	1.06193
9.44821e-24	0.403195	0.302	0.14	2.93405e-19	S2.b	Gngt2	0.720914	0.317718
1.02217e-23	-0.520672	0.046	0.254	3.17425e-19	S2.b	Cd44	0.0993321	0.620004
1.03162e-23	-0.384352	0.113	0.352	3.20359e-19	S2.b	Hif1a	0.261414	0.645766
1.03217e-23	-0.372554	0.185	0.451	3.20531e-19	S2.b	Dpysl2	0.406662	0.779216
1.39628e-23	0.564567	0.491	0.333	4.33601e-19	S2.b	Nrp1	1.21815	0.653585
1.59778e-23	-0.344219	0.328	0.615	4.96175e-19	S2.b	Mxra8	0.750274	1.09449
1.80535e-23	-0.664413	0.187	0.432	5.60633e-19	S2.b	Tm4sf1	0.50408	1.16849
2.20743e-23	-0.464378	0.172	0.421	6.85494e-19	S2.b	Angptl1	0.522107	0.986484
4.26948e-23	-0.379876	0.052	0.266	1.32585e-18	S2.b	Osr2	0.144099	0.523975
4.44458e-23	-0.30107	0.652	0.839	1.38022e-18	S2.b	Atp5b	1.39346	1.69453
4.53699e-23	-0.3912	0.172	0.422	1.40892e-18	S2.b	Pdpn	0.378299	0.769499
6.64969e-23	-0.439283	0.178	0.429	2.06499e-18	S2.b	Thy1	0.49618	0.935464
8.43133e-23	0.359457	0.98	0.984	2.61827e-18	S2.b	Rpl37	2.95965	2.60019
1.19392e-22	0.25611	0.97	0.973	3.7076e-18	S2.b	Rpl36	2.80613	2.55002
1.21282e-22	0.30056	0.996	0.99	3.7663e-18	S2.b	Rpl6	3.30038	2.99982
3.14137e-22	0.268727	0.987	0.991	9.75521e-18	S2.b	Rps11	3.24263	2.9739
4.46385e-22	-0.313139	0.226	0.494	1.3862e-17	S2.b	Cd164	0.520881	0.83402
5.32352e-22	0.257012	0.959	0.961	1.65317e-17	S2.b	Rpl22	2.54491	2.2879
5.46123e-22	-0.396042	0.178	0.423	1.69593e-17	S2.b	Egfr	0.394726	0.790768
8.0798e-22	-0.436524	0.38	0.644	2.5091e-17	S2.b	Adamts5	1.01205	1.44858
9.48947e-22	-0.436967	0.307	0.56	2.94686e-17	S2.b	Oaf	0.712456	1.14942
1.31097e-21	-0.271644	0.989	0.997	4.07108e-17	S2.b	Malat1	5.03791	5.30956
1.31111e-21	0.265818	0.993	0.992	4.07154e-17	S2.b	Rps3a1	3.49765	3.23183
1.31383e-21	-0.319877	0.2	0.457	4.07998e-17	S2.b	Hmgn3	0.476263	0.79614
1.3838e-21	-0.775431	0.265	0.501	4.29725e-17	S2.b	Tnfaip6	1.19832	1.97375
1.77141e-21	-0.435861	0.178	0.42	5.50092e-17	S2.b	Vcan	0.480388	0.916249
2.04559e-21	0.553563	0.359	0.208	6.35238e-17	S2.b	Plvap	0.926378	0.372815
3.16946e-21	-0.4544	0.22	0.467	9.84244e-17	S2.b	Mafb	0.691151	1.14555
3.22357e-21	0.371912	0.27	0.124	1.00105e-16	S2.b	Wfdc1	0.634846	0.262934
5.43515e-21	-0.364396	0.109	0.329	1.68783e-16	S2.b	Gnpnat1	0.235623	0.600019
7.83441e-21	-0.385361	0.622	0.832	2.4329e-16	S2.b	Col6a3	1.61901	2.00437
8.70221e-21	0.416507	0.833	0.791	2.70238e-16	S2.b	Ecm1	2.35771	1.9412
9.12599e-21	-0.297649	0.372	0.641	2.83398e-16	S2.b	Rtn4	0.855333	1.15298
9.61281e-21	-0.457055	0.1	0.313	2.98516e-16	S2.b	Rcan1	0.263883	0.720939
1.03718e-20	-0.369486	0.25	0.503	3.22086e-16	S2.b	Loxl2	0.596907	0.966393
1.30824e-20	-0.279831	0.078	0.292	4.06261e-16	S2.b	Agpat4	0.188994	0.468825
1.352e-20	0.443893	0.487	0.316	4.19851e-16	S2.b	Ntrk2	1.16456	0.720663
1.38989e-20	-0.337825	0.263	0.517	4.31616e-16	S2.b	Clmp	0.608612	0.946437
1.69145e-20	-0.357677	0.324	0.581	5.25263e-16	S2.b	Atp2b1	0.718266	1.07594
1.699e-20	-0.423532	0.546	0.765	5.27607e-16	S2.b	Nbl1	1.54108	1.96461
2.03043e-20	0.488029	0.45	0.282	6.3053e-16	S2.b	Steap4	1.16329	0.675257
2.51431e-20	-0.46357	0.533	0.743	7.80795e-16	S2.b	Tagln2	1.30113	1.7647
2.82882e-20	-0.27458	0.409	0.676	8.78461e-16	S2.b	Rras	0.927677	1.20226
2.83227e-20	-0.425326	0.585	0.8	8.79532e-16	S2.b	Marcks	1.47027	1.8956
3.54914e-20	-0.33649	0.289	0.543	1.10215e-15	S2.b	Tpm4	0.690978	1.02747
4.93064e-20	0.286904	0.917	0.867	1.53116e-15	S2.b	Igfbp4	2.80159	2.51469
5.17232e-20	-0.299382	0.393	0.665	1.60621e-15	S2.b	Csnk1a1	0.865049	1.16443
7.66864e-20	-0.391533	0.387	0.647	2.38142e-15	S2.b	Hspg2	0.899202	1.29074
8.8059e-20	-0.522612	0.652	0.823	2.73458e-15	S2.b	Fbn1	1.72862	2.25123
8.85135e-20	0.422796	0.459	0.288	2.7487e-15	S2.b	Podn	1.05857	0.635777
1.03831e-19	0.451322	0.317	0.169	3.22438e-15	S2.b	Ndrg2	0.797858	0.346536
1.11449e-19	-0.357367	0.111	0.321	3.46092e-15	S2.b	Fap	0.235369	0.592736
1.28554e-19	-0.320107	0.189	0.43	3.99212e-15	S2.b	P4ha2	0.452016	0.772123
1.38219e-19	-0.306272	0.646	0.834	4.29227e-15	S2.b	Eif4a1	1.43785	1.74412
1.5265e-19	0.283486	0.941	0.951	4.74039e-15	S2.b	Rps28	2.45799	2.1745
2.18369e-19	-0.29933	0.674	0.863	6.78123e-15	S2.b	Rhoa	1.52604	1.82537
3.26028e-19	0.407696	0.757	0.739	1.01245e-14	S2.b	Nfib	1.86205	1.45435
3.3243e-19	-0.300483	0.072	0.268	1.03233e-14	S2.b	Srpx2	0.176477	0.47696
3.53303e-19	-0.329343	0.091	0.293	1.09715e-14	S2.b	Pdlim1	0.213213	0.542556
5.32535e-19	-0.392667	0.552	0.776	1.65373e-14	S2.b	Hsp90aa1	1.43631	1.82897
5.37615e-19	0.467864	0.615	0.468	1.66951e-14	S2.b	Csrp2	1.56644	1.09857
8.00813e-19	-0.26562	0.561	0.787	2.48684e-14	S2.b	Gnai2	1.22827	1.49389
1.11751e-18	-0.375554	0.224	0.454	3.47032e-14	S2.b	Metrnl	0.527314	0.902868
1.20215e-18	0.438561	0.409	0.25	3.73316e-14	S2.b	Cfh	1.088	0.649444
1.27261e-18	0.491734	0.459	0.326	3.95197e-14	S2.b	Gstm2	1.08066	0.588927
1.27301e-18	-0.356678	0.18	0.406	3.95321e-14	S2.b	Lamb1	0.482688	0.839366
1.38937e-18	-0.285076	0.207	0.442	4.31456e-14	S2.b	Ehd1	0.479835	0.764911
1.41282e-18	-0.347814	0.274	0.505	4.38738e-14	S2.b	Msn	0.605801	0.953614
1.65719e-18	-0.307715	0.32	0.564	5.14624e-14	S2.b	Cct2	0.649816	0.957531
2.21029e-18	-0.293573	0.567	0.783	6.86383e-14	S2.b	Calm2	1.30546	1.59903
2.54634e-18	-0.321634	0.167	0.387	7.90742e-14	S2.b	Dclk1	0.395164	0.716798
3.16398e-18	0.49459	0.304	0.167	9.82543e-14	S2.b	Pltp	0.826174	0.331584
5.55387e-18	-0.303224	0.367	0.627	1.7247e-13	S2.b	Mat2a	0.877637	1.18086
5.88734e-18	-0.41155	0.441	0.652	1.82825e-13	S2.b	Ldha	1.03238	1.44393
6.55436e-18	-0.280384	0.163	0.386	2.03539e-13	S2.b	Vasn	0.405263	0.685646
9.06401e-18	-0.362046	0.104	0.297	2.81474e-13	S2.b	Crlf1	0.418158	0.780204
9.62211e-18	-0.29161	0.126	0.333	2.98805e-13	S2.b	Amotl1	0.342208	0.633818
1.10822e-17	0.368351	0.315	0.169	3.44148e-13	S2.b	Peg3	0.790873	0.422522
3.13231e-17	-0.344784	0.702	0.866	9.72708e-13	S2.b	Lmna	1.77876	2.12354
3.25784e-17	0.340783	0.283	0.147	1.01169e-12	S2.b	Acvr2a	0.649985	0.309202
3.42777e-17	0.454991	0.643	0.597	1.06446e-12	S2.b	Blvrb	1.48925	1.03426
3.93258e-17	-0.389412	0.38	0.606	1.22122e-12	S2.b	Ugp2	0.852644	1.24206
4.21022e-17	0.275211	0.991	0.986	1.30744e-12	S2.b	Rpl41	3.17449	2.89928
4.31794e-17	0.393171	0.55	0.393	1.34089e-12	S2.b	Ar	1.24851	0.855344
4.50256e-17	-0.359903	0.613	0.804	1.39823e-12	S2.b	Fbln2	1.53223	1.89213
7.6328e-17	-0.258726	0.117	0.315	2.37029e-12	S2.b	Mvp	0.260628	0.519354
9.37375e-17	0.387589	0.396	0.249	2.91093e-12	S2.b	Slit3	0.88173	0.494142
1.03718e-16	-0.511418	0.589	0.718	3.22084e-12	S2.b	Nid1	1.36078	1.8722
1.07457e-16	-0.261	0.4	0.657	3.33696e-12	S2.b	Hnrnpf	0.871815	1.13281
1.5049e-16	-0.282832	0.128	0.329	4.67332e-12	S2.b	Zyx	0.310766	0.593597
1.55638e-16	0.258202	0.961	0.961	4.8332e-12	S2.b	Naca	2.69521	2.43701
1.87664e-16	-0.35244	0.752	0.905	5.82771e-12	S2.b	Calm1	1.95364	2.30608
2.02053e-16	0.254368	0.996	0.995	6.27455e-12	S2.b	Gsn	5.62947	5.37511
2.11988e-16	-0.269942	0.343	0.591	6.58307e-12	S2.b	Sash1	0.802412	1.07235
2.88254e-16	-0.331987	0.183	0.397	8.95145e-12	S2.b	Has1	0.767649	1.09964
3.04604e-16	0.311501	0.541	0.385	9.45917e-12	S2.b	Gpc3	1.24398	0.932476
3.59178e-16	-0.568445	0.111	0.298	1.11539e-11	S2.b	Ccl7	1.14253	1.71098
3.95296e-16	-0.26527	0.32	0.548	1.22755e-11	S2.b	Capzb	0.704275	0.969545
5.54606e-16	-0.268708	0.27	0.492	1.72227e-11	S2.b	Actr3	0.618011	0.886719
6.42427e-16	-0.271904	0.533	0.757	1.99499e-11	S2.b	Eif4g2	1.12793	1.39984
6.51363e-16	-0.319659	0.148	0.344	2.02274e-11	S2.b	Map1b	0.342967	0.662625
6.84123e-16	0.489218	0.365	0.229	2.12447e-11	S2.b	F3	1.0123	0.523084
9.03685e-16	0.339612	0.691	0.625	2.8063e-11	S2.b	Gstm1	1.59605	1.25643
9.08485e-16	-0.325196	0.791	0.913	2.82121e-11	S2.b	Lgals1	2.22043	2.54563
1.05237e-15	-0.771312	0.087	0.252	3.26803e-11	S2.b	Cthrc1	0.266555	1.03787
1.1835e-15	0.429066	0.602	0.518	3.67525e-11	S2.b	Aprt	1.32997	0.900905
1.20778e-15	-0.613345	0.187	0.376	3.75065e-11	S2.b	Fgl2	0.81881	1.43216
1.37648e-15	-0.383934	0.335	0.55	4.27454e-11	S2.b	Ugdh	1.03184	1.41578
1.4662e-15	-0.259618	0.102	0.28	4.55313e-11	S2.b	Ptpn1	0.215922	0.47554
1.69236e-15	-0.2527	0.404	0.652	5.25547e-11	S2.b	Lpar1	0.949925	1.20263
1.83176e-15	-0.362333	0.117	0.294	5.68834e-11	S2.b	Ramp1	0.43968	0.802013
2.48593e-15	-0.346727	0.141	0.335	7.71981e-11	S2.b	AC160336.1	0.447881	0.794608
2.56953e-15	-0.593016	0.098	0.263	7.97943e-11	S2.b	Sbsn	0.273137	0.866153
2.9385e-15	-0.576603	0.243	0.441	9.12521e-11	S2.b	Sod2	0.619389	1.19599
4.30947e-15	-0.346622	0.133	0.318	1.33826e-10	S2.b	Tmem176b	0.547734	0.894356
4.48813e-15	-0.276124	0.104	0.277	1.39374e-10	S2.b	Lrrfip1	0.207274	0.483398
5.47243e-15	0.578791	0.422	0.307	1.69941e-10	S2.b	Mmp23	1.14101	0.562216
6.23531e-15	-0.298663	0.589	0.759	1.93631e-10	S2.b	S100a11	1.33971	1.63837
1.79047e-14	-0.262686	0.176	0.372	5.56013e-10	S2.b	Cdon	0.395995	0.658681
3.05888e-14	-0.269275	0.133	0.316	9.49905e-10	S2.b	Gja1	0.366501	0.635777
3.4375e-14	-0.469637	0.385	0.574	1.06748e-09	S2.b	Pkm	0.8721	1.34174
3.78494e-14	0.414853	0.422	0.292	1.17538e-09	S2.b	Itgbl1	1.07105	0.656198
3.8112e-14	-0.293171	0.178	0.366	1.18353e-09	S2.b	Eno1	0.390609	0.68378
4.57994e-14	0.431431	0.517	0.424	1.42226e-09	S2.b	Olfml2b	1.19888	0.767449
5.36488e-14	0.254711	0.915	0.943	1.66601e-09	S2.b	Rpl36a	2.40074	2.14602
5.42827e-14	-0.266976	0.178	0.37	1.6857e-09	S2.b	Tsc22d1	0.458118	0.725093
5.64101e-14	-0.253103	0.552	0.756	1.75176e-09	S2.b	App	1.19841	1.45151
5.87475e-14	-0.305829	0.202	0.401	1.82434e-09	S2.b	Ier5	0.712471	1.0183
6.58344e-14	-0.401906	0.191	0.376	2.04442e-09	S2.b	Hmgcs1	0.533727	0.935633
9.39987e-14	-0.331981	0.507	0.716	2.91903e-09	S2.b	Zfp36l1	1.29206	1.62404
1.32881e-13	0.338566	0.826	0.84	4.12647e-09	S2.b	Eef1d	1.96967	1.63111
1.5858e-13	-0.260664	0.322	0.542	4.92455e-09	S2.b	Iqgap1	0.708619	0.969282
1.7879e-13	-0.439496	0.517	0.696	5.55213e-09	S2.b	Btg2	1.58157	2.02107
2.26821e-13	0.314361	0.689	0.656	7.04371e-09	S2.b	Prnp	1.56984	1.25547
2.3794e-13	-0.303032	0.215	0.408	7.38898e-09	S2.b	Filip1l	0.523616	0.826648
2.81173e-13	0.328868	0.578	0.435	8.73155e-09	S2.b	Dpep1	1.47274	1.14387
2.94942e-13	-0.270756	0.472	0.668	9.15913e-09	S2.b	Aldoa	1.02805	1.2988
5.85047e-13	-0.555202	0.454	0.606	1.8168e-08	S2.b	C3	1.92666	2.48187
6.32061e-13	0.389456	0.43	0.315	1.9628e-08	S2.b	C1rb	1.0141	0.624642
7.3376e-13	0.275896	0.989	0.989	2.27862e-08	S2.b	Rps2	3.45377	3.17787
1.15668e-12	-0.358706	0.196	0.369	3.59196e-08	S2.b	Cilp	0.756622	1.11533
1.26381e-12	-0.352177	0.174	0.34	3.92464e-08	S2.b	Vcam1	0.426525	0.778702
2.33122e-12	-0.375986	0.109	0.258	7.23936e-08	S2.b	Fxyd5	0.338862	0.714848
2.73052e-12	-0.335677	0.498	0.678	8.47937e-08	S2.b	Tppp3	1.43002	1.7657
3.68893e-12	-0.271212	0.643	0.799	1.14556e-07	S2.b	Cd47	1.35302	1.62424
3.72057e-12	-0.299494	0.211	0.381	1.15539e-07	S2.b	Vmp1	0.407627	0.70712
3.9271e-12	-0.305414	0.448	0.658	1.21952e-07	S2.b	Socs3	1.54504	1.85045
4.2075e-12	-0.332903	0.185	0.346	1.3066e-07	S2.b	Ace	0.443763	0.776666
4.56629e-12	-0.405924	0.4	0.574	1.41802e-07	S2.b	Cxcl1	2.10634	2.51227
6.88186e-12	0.385958	0.361	0.242	2.13709e-07	S2.b	Cpxm1	0.927898	0.54194
7.93503e-12	0.344871	0.824	0.796	2.46414e-07	S2.b	Ssr4	1.98339	1.63852
8.0361e-12	0.410112	0.57	0.513	2.49553e-07	S2.b	Vkorc1	1.28141	0.8713
2.40267e-11	0.39059	0.776	0.765	7.46126e-07	S2.b	Ccdc80	2.25333	1.86274
2.71442e-11	-0.329848	0.717	0.87	8.42935e-07	S2.b	Klf4	2.14112	2.47096
2.8515e-11	-0.408713	0.661	0.798	8.85504e-07	S2.b	B2m	1.50392	1.91263
3.18986e-11	-0.288956	0.348	0.541	9.90578e-07	S2.b	Cdkn1a	1.12671	1.41567
3.43637e-11	-0.268338	0.289	0.471	1.06713e-06	S2.b	Gfpt2	0.779419	1.04776
3.43998e-11	-0.299611	0.35	0.527	1.06825e-06	S2.b	Gpm6b	0.831571	1.13118
5.30872e-11	-0.269409	0.965	0.985	1.64857e-06	S2.b	Tmsb4x	3.09784	3.36724
5.5957e-11	0.3082	0.28	0.171	1.73769e-06	S2.b	Gpnmb	0.705507	0.397308
6.52545e-11	0.358113	0.548	0.5	2.02641e-06	S2.b	Fkbp7	1.19984	0.841731
9.73057e-11	0.382976	0.796	0.746	3.02173e-06	S2.b	Id3	2.57378	2.19081
1.26231e-10	-0.635225	0.511	0.654	3.91999e-06	S2.b	H2-K1	1.17985	1.81507
1.34957e-10	0.35546	0.393	0.285	4.19095e-06	S2.b	Lsamp	0.971259	0.615799
1.42228e-10	0.363389	0.737	0.753	4.41675e-06	S2.b	Krtcap2	1.7327	1.36931
1.65033e-10	0.355481	0.58	0.523	5.12494e-06	S2.b	Zeb2	1.31641	0.96093
1.79334e-10	0.381593	0.28	0.177	5.56904e-06	S2.b	Mdk	0.825933	0.444341
1.98323e-10	0.382448	0.335	0.228	6.15871e-06	S2.b	Rbp4	0.977523	0.595075
2.29823e-10	-0.30669	0.604	0.757	7.13693e-06	S2.b	Htra1	1.44822	1.75491
2.40425e-10	-0.409864	0.511	0.618	7.46617e-06	S2.b	Meg3	1.49919	1.90906
3.70551e-10	-0.353002	0.657	0.783	1.15071e-05	S2.b	Gapdh	1.48172	1.83472
3.96673e-10	-0.439589	0.424	0.582	1.23183e-05	S2.b	Atf3	1.65997	2.09956
5.35039e-10	0.369707	0.465	0.401	1.66151e-05	S2.b	Siva1	1.02878	0.659069
5.98693e-10	-0.616915	0.407	0.527	1.85918e-05	S2.b	Lgals3	1.22873	1.84564
6.89268e-10	-0.320105	0.602	0.708	2.14045e-05	S2.b	Tnxb	1.45276	1.77287
8.56385e-10	-0.273907	0.872	0.953	2.65942e-05	S2.b	Fstl1	2.5276	2.8015
8.7474e-10	-0.291147	0.591	0.75	2.71642e-05	S2.b	Emp1	1.41846	1.70961
1.18385e-09	-0.269629	0.763	0.85	3.67633e-05	S2.b	Cd34	1.93805	2.20767
2.99814e-09	0.285247	0.889	0.897	9.31044e-05	S2.b	Gabarap	2.22778	1.94253
5.64121e-09	0.357599	0.524	0.448	0.000175182	S2.b	Mfap2	1.33254	0.974946
6.61801e-09	0.335087	0.526	0.437	0.000205516	S2.b	Thbd	1.37135	1.03626
1.02097e-08	0.316805	0.707	0.699	0.000317053	S2.b	Cyba	1.6175	1.30069
1.10692e-08	-0.255641	0.267	0.415	0.000343743	S2.b	Hspa1a	1.04313	1.29877
1.50777e-08	0.366008	0.43	0.38	0.000468223	S2.b	Creg1	0.995254	0.629246
2.853e-08	-0.314367	0.439	0.589	0.000885971	S2.b	Ier3	1.46225	1.77662
3.36745e-08	0.32967	0.891	0.902	0.00104573	S2.b	Serf2	2.36307	2.0334
7.04276e-08	0.313938	0.739	0.762	0.00218706	S2.b	Ndufa13	1.70621	1.39227
1.32639e-07	-0.320169	0.167	0.279	0.00411899	S2.b	Hmcn2	0.474999	0.795168
1.96404e-07	0.335431	0.48	0.404	0.00609912	S2.b	Gas6	1.41853	1.0831
2.09016e-07	0.264617	0.798	0.831	0.00649077	S2.b	Atp5h	1.84862	1.584
2.23548e-07	-0.25663	0.161	0.277	0.00694205	S2.b	Wisp2	0.515536	0.772166
2.623e-07	0.301616	0.52	0.497	0.00814546	S2.b	Slc50a1	1.12702	0.825399
4.96047e-07	0.336025	0.6	0.604	0.0154042	S2.b	Cd302	1.42857	1.09255
7.82825e-07	-0.311182	0.752	0.859	0.0243098	S2.b	Egr1	2.54348	2.85466
9.63974e-07	0.27337	0.804	0.818	0.0299353	S2.b	Atp5l	1.81822	1.54485
9.74002e-07	0.486466	0.343	0.272	0.0302466	S2.b	Tmem158	1.10737	0.620902
1.02958e-06	-0.362096	0.8	0.872	0.0319726	S2.b	H2-D1	1.92604	2.28814
1.2003e-06	0.273114	0.68	0.691	0.037274	S2.b	Mpc2	1.44961	1.17649
1.51456e-06	0.323491	0.315	0.249	0.0470332	S2.b	Tmem205	0.722948	0.399457
2.26803e-06	-0.269042	0.467	0.604	0.0704315	S2.b	Zfp36	1.4428	1.71184
2.40286e-06	0.251301	0.743	0.766	0.0746183	S2.b	Atp5d	1.68272	1.43142
4.80097e-06	0.287993	0.485	0.448	0.149089	S2.b	Meox2	1.1379	0.849907
1.46354e-05	0.329052	0.317	0.259	0.454487	S2.b	Slc43a3	0.814104	0.485052
1.49283e-05	0.304891	0.739	0.765	0.463584	S2.b	Elob	1.74822	1.44333
1.50671e-05	0.310057	0.702	0.722	0.467895	S2.b	Atp5e	1.63998	1.32993
1.51478e-05	0.296953	0.433	0.395	0.4704	S2.b	Pdlim2	1.02685	0.729898
1.68046e-05	0.303292	0.424	0.372	0.521849	S2.b	Cryab	1.04841	0.745113
2.58575e-05	-0.301402	0.615	0.7	0.802979	S2.b	Gas1	1.523	1.8244
3.04557e-05	0.324851	0.37	0.324	0.945772	S2.b	Svil	0.904929	0.580079
3.29258e-05	0.257331	0.348	0.293	1	S2.b	Lrp6	0.798039	0.540708
4.59762e-05	0.260326	0.657	0.685	1	S2.b	Swi5	1.47473	1.2144
8.66051e-05	-0.393842	0.365	0.457	1	S2.b	Sema3c	0.866982	1.26082
0.000101662	0.2829	0.563	0.58	1	S2.b	Il6st	1.31064	1.02774
0.000139552	0.323743	0.459	0.448	1	S2.b	Hcfc1r1	1.09614	0.772401
0.000169239	0.284146	0.561	0.591	1	S2.b	Gpx8	1.27679	0.992647
0.00029381	0.259397	0.517	0.526	1	S2.b	Ndufs7	1.11119	0.851791
0.000342626	-0.280421	0.411	0.475	1	S2.b	Abca8a	1.05496	1.33538
0.000435277	0.271016	0.454	0.452	1	S2.b	Rab34	1.01018	0.739161
0.000573454	0.282398	0.378	0.324	1	S2.b	Sparcl1	1.22953	0.947136
0.000754814	-0.284689	0.626	0.704	1	S2.b	Col4a1	1.61604	1.90073
0.000904756	0.286274	0.567	0.602	1	S2.b	1810058I24Rik	1.33407	1.04779
0.00154382	0.322468	0.43	0.437	1	S2.b	Dpm3	1.02873	0.706262
0.00263577	-1.09655	0.326	0.371	1	S2.b	Timp1	0.916228	2.01278
0.00479787	-0.579469	0.32	0.254	1	S2.b	Mmp3	1.43118	2.01065
0.00659728	0.263844	0.396	0.395	1	S2.b	Snhg18	0.923998	0.660154
0.00725401	0.254932	0.315	0.292	1	S2.b	Igsf10	0.800273	0.545341
1.7716e-138	0.756084	1	0.995	5.50153e-134	S2.c	Gsn	6.07053	5.31445
1.10664e-119	1.1075	0.985	0.651	3.43656e-115	S2.c	Mgp	4.2065	3.099
9.52749e-108	0.88121	0.412	0.09	2.95867e-103	S2.c	Meox1	1.06337	0.182156
8.37742e-105	0.786905	0.303	0.047	2.60152e-100	S2.c	Klf5	0.88097	0.0940646
1.47755e-104	-1.61164	0.381	0.827	4.58838e-100	S2.c	Fn1	1.12686	2.7385
3.12237e-95	1.21055	0.905	0.528	9.69622e-91	S2.c	Myoc	3.37798	2.16742
4.16959e-94	0.653528	0.412	0.094	1.29483e-89	S2.c	Clec1a	0.913742	0.260214
2.21029e-91	0.97333	0.398	0.092	6.86383e-87	S2.c	Cyp2f2	1.30042	0.32709
9.68593e-88	0.908405	0.4	0.099	3.00787e-83	S2.c	Clu	1.20963	0.30123
1.36245e-85	0.764603	0.617	0.233	4.23096e-81	S2.c	Cfh	1.37179	0.607183
1.48896e-84	1.03374	0.542	0.194	4.62383e-80	S2.c	Id1	1.54101	0.507269
8.87182e-75	0.923843	0.564	0.216	2.75505e-70	S2.c	Fst	1.60049	0.676648
8.90211e-72	-0.945151	0.564	0.897	2.76446e-67	S2.c	Igfbp4	1.64305	2.5882
2.0327e-71	0.569491	0.996	0.985	6.31235e-67	S2.c	Cst3	4.19773	3.62824
2.27652e-58	0.639144	0.498	0.188	7.06951e-54	S2.c	Gdf10	1.31685	0.677705
6.98858e-58	-0.883945	0.316	0.69	2.17023e-53	S2.c	Aebp1	0.739996	1.62394
2.43468e-54	0.655624	0.772	0.492	7.56064e-50	S2.c	Txnip	1.80384	1.14822
8.65573e-54	0.438751	0.279	0.071	2.68795e-49	S2.c	Plekha6	0.597193	0.158442
3.6526e-53	0.599023	0.892	0.669	1.13428e-48	S2.c	Cygb	2.24215	1.64312
4.10108e-53	0.60661	0.856	0.707	1.27355e-48	S2.c	Plxdc2	2.09089	1.48428
1.97689e-50	-1.37288	0.139	0.511	6.13904e-46	S2.c	Tnfaip6	0.616793	1.98967
8.02773e-50	-0.691328	0.42	0.772	2.49293e-45	S2.c	Htra1	1.08175	1.77307
8.42035e-50	0.533066	0.277	0.075	2.61486e-45	S2.c	Cpe	0.723887	0.190821
1.12644e-49	0.614342	0.418	0.165	3.49806e-45	S2.c	Boc	0.948451	0.334109
1.27106e-49	0.484453	0.35	0.109	3.94716e-45	S2.c	Igfbp3	1.12168	0.637229
2.38163e-48	0.646312	0.732	0.532	7.39592e-44	S2.c	Colec12	1.64602	0.999705
1.6035e-46	0.615587	0.872	0.678	4.97949e-42	S2.c	Gas1	2.3564	1.74081
1.10806e-44	0.576261	0.876	0.682	3.44096e-40	S2.c	Itm2a	2.33806	1.7618
9.86892e-43	0.540709	0.341	0.115	3.06469e-38	S2.c	Krtdap	1.11834	0.57763
7.21681e-41	0.478771	0.912	0.707	2.24111e-36	S2.c	Ltbp4	2.32378	1.84501
1.08755e-39	-0.6473	0.606	0.81	3.37728e-35	S2.c	Rarres2	1.40717	2.05447
6.3555e-38	-0.813959	0.285	0.62	1.97364e-33	S2.c	C3	1.67772	2.49168
2.57529e-37	-0.492724	0.938	0.973	7.99732e-33	S2.c	Actg1	2.60468	3.0974
1.27085e-36	-0.57262	0.126	0.449	3.94648e-32	S2.c	Creb5	0.318282	0.890902
1.67554e-36	-0.808185	0.644	0.823	5.20323e-32	S2.c	Fbn1	1.45418	2.26237
6.40802e-36	-0.55825	0.173	0.504	1.98995e-31	S2.c	Ackr3	0.438144	0.996394
3.14065e-35	0.302024	0.777	0.458	9.75296e-31	S2.c	Smoc2	2.51693	2.2149
5.94206e-35	-0.512647	0.631	0.831	1.84525e-30	S2.c	Hsp90b1	1.3055	1.81815
7.94346e-35	0.482862	0.372	0.153	2.46676e-30	S2.c	Bmp5	0.963565	0.480702
1.08408e-34	-0.514378	0.889	0.952	3.36649e-30	S2.c	Fstl1	2.29955	2.81393
6.90426e-34	-0.952543	0.387	0.664	2.14405e-29	S2.c	H2-K1	0.873374	1.82592
2.65102e-33	-0.652185	0.066	0.347	8.23247e-29	S2.c	Adamts15	0.179833	0.832018
2.99992e-33	0.573732	0.535	0.318	9.31595e-29	S2.c	Kctd12	1.23365	0.659917
1.57303e-32	0.454451	0.425	0.202	4.88489e-28	S2.c	Spry1	0.946456	0.492006
2.71816e-32	0.542128	0.626	0.437	8.44097e-28	S2.c	Meox2	1.36407	0.821942
1.05326e-31	-0.481612	0.684	0.887	3.2708e-27	S2.c	Dpt	1.67669	2.1583
1.8626e-31	-0.55402	0.069	0.343	5.78413e-27	S2.c	Sod3	0.176857	0.730877
2.91231e-31	-0.554271	0.586	0.778	9.04388e-27	S2.c	Anxa1	1.24554	1.79981
6.43061e-30	0.596063	0.385	0.178	1.99696e-25	S2.c	Ptn	1.29739	0.701327
3.84731e-29	-0.987487	0.288	0.537	1.19474e-24	S2.c	Lgals3	0.870858	1.85834
1.90404e-28	-0.599847	0.586	0.804	5.91279e-24	S2.c	B2m	1.32145	1.92129
2.72021e-28	-0.559377	0.117	0.387	8.44735e-24	S2.c	Lox	0.324507	0.883883
3.20732e-28	-0.966449	0.024	0.256	9.96e-24	S2.c	Cthrc1	0.0772253	1.04367
5.93633e-28	-1.36707	0.06	0.302	1.84347e-23	S2.c	Ccl7	0.368285	1.73536
5.45378e-27	-0.566873	0.549	0.741	1.69362e-22	S2.c	Tagln2	1.20219	1.76906
1.57732e-26	-0.491548	0.832	0.897	4.89822e-22	S2.c	Ly6a	2.08984	2.58139
2.2185e-26	-0.509139	0.336	0.609	6.88933e-22	S2.c	Ugp2	0.738489	1.24763
2.28173e-26	-0.464529	0.465	0.707	7.08569e-22	S2.c	Dbi	0.958981	1.42351
2.33188e-26	-0.431723	0.046	0.28	7.24142e-22	S2.c	Ltbp1	0.106102	0.537825
2.43302e-26	-0.959296	0.281	0.522	7.55549e-22	S2.c	Postn	0.891153	1.85045
2.74192e-26	-1.75891	0.031	0.251	8.51477e-22	S2.c	Ccl2	0.246797	2.00571
3.12357e-26	-0.256368	0.971	0.988	9.69993e-22	S2.c	Rpl41	2.68476	2.94113
4.75655e-26	0.555644	0.615	0.455	1.4771e-21	S2.c	Phlda3	1.54177	0.98613
4.94466e-26	0.441802	0.929	0.897	1.53552e-21	S2.c	Fos	3.87376	3.43196
5.39009e-26	-1.642	0.15	0.385	1.67384e-21	S2.c	Timp1	0.381224	2.02322
1.51973e-25	-0.423883	0.639	0.829	4.71936e-21	S2.c	Npc2	1.33475	1.75863
3.89932e-25	0.387754	0.283	0.123	1.21089e-20	S2.c	Dact3	0.633182	0.245428
4.06713e-25	-0.447782	0.091	0.335	1.26301e-20	S2.c	Mmp23	0.201754	0.649536
4.21588e-25	0.336231	0.954	0.947	1.3092e-20	S2.c	Cd81	2.61496	2.27873
5.47082e-25	0.419027	0.847	0.765	1.69891e-20	S2.c	Sptbn1	1.98389	1.56486
6.69892e-25	-0.679914	0.124	0.368	2.08028e-20	S2.c	Anxa3	0.357884	1.0378
7.33098e-25	-0.566937	0.097	0.334	2.27656e-20	S2.c	Pcsk6	0.26316	0.830097
9.02741e-25	-0.489374	0.108	0.352	2.80337e-20	S2.c	Ace	0.295059	0.784433
1.03497e-24	-0.396292	0.644	0.827	3.214e-20	S2.c	Calr	1.45375	1.85005
2.82446e-24	-0.406216	0.093	0.331	8.77108e-20	S2.c	Zyx	0.193892	0.600107
2.94684e-24	-0.446876	0.524	0.745	9.15113e-20	S2.c	Ppp1r14b	1.27197	1.71885
3.59106e-24	0.376051	0.836	0.729	1.11517e-19	S2.c	Emp1	2.03142	1.65537
1.06356e-23	-0.588037	0.788	0.873	3.30278e-19	S2.c	H2-D1	1.71078	2.29882
2.14696e-23	0.44079	0.409	0.24	6.66718e-19	S2.c	Tmem119	0.888744	0.447954
2.40574e-23	-0.293187	0.929	0.962	7.47078e-19	S2.c	Cd63	2.3637	2.65689
2.61943e-23	-0.384896	0.496	0.717	8.13438e-19	S2.c	Sec61b	0.998872	1.38377
5.40706e-23	-0.384328	0.095	0.33	1.67911e-18	S2.c	Gnpnat1	0.216342	0.600671
8.33347e-23	0.324675	0.83	0.733	2.58788e-18	S2.c	Nfib	1.78855	1.46388
1.15276e-22	-0.53628	0.361	0.595	3.57978e-18	S2.c	Col14a1	0.953386	1.48967
2.5872e-22	-0.614452	0.436	0.664	8.0343e-18	S2.c	Mt2	1.29683	1.91128
2.73796e-22	-0.640447	0.343	0.573	8.50245e-18	S2.c	Uap1	0.767307	1.40775
3.10879e-22	0.518323	0.392	0.219	9.65405e-18	S2.c	Spon2	1.03172	0.513402
3.40869e-22	-0.394987	0.471	0.711	1.05853e-17	S2.c	Loxl1	1.0364	1.43139
4.14002e-22	-0.422555	0.188	0.434	1.28564e-17	S2.c	Ctsh	0.45444	0.876996
4.57068e-22	-0.554602	0.248	0.493	1.41938e-17	S2.c	Cd55	0.636717	1.19132
8.74827e-22	0.400433	0.69	0.577	2.71669e-17	S2.c	Eva1b	1.4634	1.06296
8.89238e-22	-0.41604	0.146	0.382	2.76144e-17	S2.c	Emilin2	0.309304	0.725345
1.20677e-21	-0.370854	0.181	0.431	3.74751e-17	S2.c	P4ha2	0.403703	0.774558
1.97849e-21	-0.448372	0.188	0.428	6.14399e-17	S2.c	Thy1	0.487056	0.935427
2.03523e-21	0.666809	0.407	0.239	6.32021e-17	S2.c	Fxyd6	1.29775	0.630945
2.32141e-21	0.282581	0.956	0.94	7.20891e-17	S2.c	Cd9	2.90854	2.62596
2.34258e-21	-0.344855	0.305	0.57	7.27466e-17	S2.c	Mrpl33	0.62817	0.973024
3.63387e-21	-0.515634	0.491	0.671	1.12846e-16	S2.c	Fndc1	1.20014	1.71577
8.39694e-21	-0.435269	0.283	0.528	2.60759e-16	S2.c	Pdlim4	0.66861	1.10388
1.17176e-20	-0.41541	0.102	0.318	3.63879e-16	S2.c	Gja1	0.228173	0.643583
1.2743e-20	0.444497	0.564	0.42	3.95722e-16	S2.c	Prrx2	1.24129	0.796793
1.50591e-20	-0.362885	0.173	0.415	4.67645e-16	S2.c	Efemp2	0.393934	0.756819
2.18005e-20	-0.545884	0.529	0.724	6.76992e-16	S2.c	Ctsk	1.2077	1.75358
2.18331e-20	-0.342177	0.81	0.895	6.78005e-16	S2.c	Serpinh1	1.77977	2.12195
2.62899e-20	-0.364202	0.381	0.627	8.16407e-16	S2.c	Medag	0.867897	1.2321
2.63267e-20	0.482171	0.493	0.329	8.17548e-16	S2.c	Serpine2	1.21696	0.734789
4.35511e-20	-0.403427	0.445	0.664	1.35244e-15	S2.c	Atox1	0.901372	1.3048
7.89998e-20	-0.450287	0.794	0.836	2.45326e-15	S2.c	Clec3b	2.08804	2.53833
1.10913e-19	-0.384371	0.989	0.994	3.44428e-15	S2.c	Col3a1	4.15255	4.53692
1.17188e-19	-0.473978	0.062	0.253	3.63916e-15	S2.c	Cd44	0.143217	0.617194
1.22005e-19	-0.403343	0.735	0.863	3.78875e-15	S2.c	Txn1	1.66364	2.06698
1.38153e-19	-0.343604	0.126	0.35	4.29021e-15	S2.c	Hif1a	0.299498	0.643102
2.07232e-19	-0.431848	0.195	0.419	6.4354e-15	S2.c	Vcan	0.483704	0.915552
2.32389e-19	-0.440307	0.841	0.909	7.21661e-15	S2.c	Lgals1	2.1111	2.55141
2.40227e-19	-0.271582	0.088	0.3	7.46002e-15	S2.c	Hspb8	0.244287	0.515869
2.62083e-19	-0.312484	0.73	0.866	8.13873e-15	S2.c	Prdx1	1.56594	1.87842
3.37284e-19	0.543603	0.451	0.302	1.0474e-14	S2.c	Hes1	1.20407	0.66047
3.40238e-19	-0.291387	0.803	0.909	1.05658e-14	S2.c	Serf2	1.79154	2.08293
5.25717e-19	-0.51355	0.312	0.551	1.63256e-14	S2.c	Ugdh	0.908306	1.42186
5.69532e-19	-0.392954	0.128	0.341	1.76862e-14	S2.c	Psmb8	0.307903	0.700856
6.829e-19	-0.315068	0.073	0.268	2.12068e-14	S2.c	Srpx2	0.162371	0.477439
7.18176e-19	-0.264887	0.091	0.299	2.23023e-14	S2.c	Glipr2	0.23387	0.498757
7.72399e-19	-0.307582	0.097	0.305	2.39861e-14	S2.c	Aig1	0.229886	0.537468
7.90982e-19	0.339484	0.781	0.722	2.45632e-14	S2.c	Aldh2	1.6514	1.31191
9.0272e-19	-0.273029	0.998	0.993	2.80331e-14	S2.c	Actb	3.25694	3.52997
1.3478e-18	-0.389119	0.239	0.475	4.18545e-14	S2.c	Gfpt2	0.665119	1.05424
1.40277e-18	0.379895	0.442	0.269	4.35617e-14	S2.c	Crlf1	1.10137	0.721475
2.21334e-18	-0.291768	0.92	0.969	6.8733e-14	S2.c	Hspa8	2.69583	2.9876
2.22733e-18	0.36494	0.781	0.74	6.91676e-14	S2.c	Klf9	1.89554	1.5306
2.25383e-18	0.370538	0.819	0.744	6.99903e-14	S2.c	Il11ra1	2.13472	1.76418
2.31779e-18	-0.372299	0.35	0.588	7.19765e-14	S2.c	Adamts2	0.752765	1.12506
2.37509e-18	0.295724	0.836	0.731	7.37559e-14	S2.c	Itih5	2.08852	1.79279
2.68395e-18	-0.32677	0.655	0.81	8.33473e-14	S2.c	Ssr4	1.36491	1.69168
2.84885e-18	0.427201	0.949	0.907	8.84681e-14	S2.c	AY036118	3.41305	2.98585
3.9077e-18	0.37293	0.418	0.258	1.2135e-13	S2.c	Vit	0.948688	0.575758
6.48214e-18	0.340949	0.854	0.742	2.01296e-13	S2.c	Id3	2.53684	2.19589
7.25295e-18	-0.503035	0.164	0.366	2.25233e-13	S2.c	Efemp1	0.449297	0.952331
8.06887e-18	-0.665899	0.082	0.264	2.50571e-13	S2.c	Sbsn	0.20271	0.86861
8.07376e-18	-0.410901	0.173	0.386	2.50723e-13	S2.c	Prss23	0.474224	0.885125
8.95627e-18	-0.312679	0.097	0.292	2.78128e-13	S2.c	Pdlim1	0.228544	0.541222
1.09252e-17	0.309894	0.931	0.926	3.39271e-13	S2.c	Jun	3.52794	3.21805
1.61762e-17	0.441179	0.491	0.35	5.02335e-13	S2.c	Tsc22d3	1.14399	0.702813
2.0383e-17	-1.16955	0.471	0.572	6.32972e-13	S2.c	Pi16	1.14531	2.31485
2.20094e-17	0.385148	0.719	0.623	6.8348e-13	S2.c	Tcf4	1.62161	1.23646
2.54592e-17	-0.359363	0.173	0.398	7.90609e-13	S2.c	Has1	0.741399	1.10076
4.42512e-17	-0.313796	0.091	0.28	1.37418e-12	S2.c	Plat	0.216424	0.53022
4.77419e-17	-0.341657	0.451	0.665	1.48258e-12	S2.c	Pdia6	0.978086	1.31974
6.22094e-17	-0.340604	0.077	0.258	1.93185e-12	S2.c	Gxylt2	0.187546	0.52815
6.31958e-17	-0.373512	0.274	0.496	1.96248e-12	S2.c	Tubb2a	0.616519	0.990032
6.85216e-17	0.408063	0.504	0.357	2.12787e-12	S2.c	C1qtnf2	1.13402	0.725959
6.92276e-17	-0.274533	0.104	0.3	2.14979e-12	S2.c	Il13ra1	0.236736	0.511269
7.95088e-17	0.370629	0.761	0.633	2.46907e-12	S2.c	S100a4	2.44346	2.07283
1.1904e-16	-0.289124	0.188	0.402	3.69666e-12	S2.c	Abracl	0.38799	0.677115
2.30513e-16	-0.301936	0.662	0.821	7.15836e-12	S2.c	Ppic	1.46776	1.7697
2.61818e-16	0.471875	0.571	0.438	8.13049e-12	S2.c	Mafb	1.54342	1.07154
2.88185e-16	-0.329898	0.389	0.624	8.9493e-12	S2.c	Islr	0.89628	1.22618
2.90317e-16	-0.325805	0.175	0.384	9.0155e-12	S2.c	Vmp1	0.382463	0.708267
3.27357e-16	0.39516	0.454	0.317	1.01657e-11	S2.c	Pik3r1	1.01687	0.621711
4.38307e-16	-0.562273	0.699	0.866	1.36112e-11	S2.c	Mt1	2.34333	2.9056
4.47697e-16	-0.282684	0.646	0.818	1.39028e-11	S2.c	Mtch1	1.33265	1.61534
4.93126e-16	-0.30899	0.274	0.491	1.53135e-11	S2.c	Actr3	0.57976	0.88875
9.70909e-16	-0.274061	0.204	0.419	3.01506e-11	S2.c	Pdpn	0.488411	0.762472
1.54909e-15	-0.328941	0.102	0.281	4.81055e-11	S2.c	Fdps	0.291229	0.62017
2.33246e-15	-0.350793	0.662	0.817	7.24322e-11	S2.c	Col5a1	1.45965	1.81044
3.19658e-15	-0.296441	0.77	0.876	9.92667e-11	S2.c	Hspa5	1.82847	2.12491
3.6463e-15	0.298907	0.321	0.181	1.13232e-10	S2.c	Srpx	0.719568	0.420661
3.77972e-15	0.351791	0.648	0.583	1.17375e-10	S2.c	Mbnl1	1.40893	1.05714
4.5441e-15	-0.337622	0.991	0.996	1.41112e-10	S2.c	Sparc	4.15817	4.49579
4.68494e-15	-0.534787	0.46	0.622	1.45486e-10	S2.c	Meg3	1.37995	1.91474
4.70226e-15	-0.31891	0.27	0.479	1.46024e-10	S2.c	Nme1	0.572622	0.891533
4.72475e-15	-0.626168	1	0.999	1.46722e-10	S2.c	Fth1	3.9719	4.59807
5.23973e-15	-0.289724	0.389	0.599	1.62715e-10	S2.c	Uqcrq	0.780272	1.07
5.72396e-15	-0.375352	0.157	0.355	1.77752e-10	S2.c	Nfkb1	0.406877	0.78223
6.13491e-15	-0.432022	0.602	0.746	1.90514e-10	S2.c	Pmepa1	1.32953	1.76155
7.09988e-15	-0.456259	0.575	0.732	2.2048e-10	S2.c	Gpx1	1.24114	1.6974
8.48076e-15	-0.335425	0.206	0.408	2.63362e-10	S2.c	Filip1l	0.492703	0.828127
8.55212e-15	-0.469612	0.712	0.833	2.65578e-10	S2.c	Plpp3	1.72505	2.19466
1.19856e-14	-0.444118	0.108	0.281	3.72201e-10	S2.c	Wisp2	0.338095	0.782213
1.20266e-14	-0.263205	0.593	0.787	3.73475e-10	S2.c	Tmed3	1.29167	1.55488
1.40803e-14	-0.271755	0.126	0.307	4.3725e-10	S2.c	Ppa1	0.266705	0.538461
1.42122e-14	-0.400042	0.664	0.824	4.41346e-10	S2.c	Nupr1	1.59792	1.99796
1.68942e-14	-0.300225	0.465	0.658	5.24634e-10	S2.c	Manf	1.00921	1.30943
2.32754e-14	-0.402456	0.115	0.282	7.22793e-10	S2.c	Serpina3n	0.271699	0.674156
2.52046e-14	0.348265	0.294	0.176	7.82705e-10	S2.c	Ap1s2	0.651027	0.302763
3.18678e-14	0.578369	0.812	0.743	9.89624e-10	S2.c	Nbl1	2.45747	1.8791
3.2541e-14	0.412612	0.46	0.336	1.01053e-09	S2.c	Nrp1	1.08527	0.672661
3.47976e-14	0.374809	0.418	0.269	1.08061e-09	S2.c	Ramp1	1.11863	0.743817
3.54124e-14	-0.324357	0.115	0.29	1.0997e-09	S2.c	Hk2	0.320628	0.644986
5.60937e-14	0.331994	0.254	0.138	1.74194e-09	S2.c	Hmcn1	0.596455	0.264461
7.57721e-14	-0.377034	0.675	0.804	2.35303e-09	S2.c	Ecm1	1.62799	2.00502
7.84888e-14	-0.271993	0.155	0.343	2.43739e-09	S2.c	Map1b	0.387484	0.659477
8.76036e-14	0.359931	0.681	0.614	2.72044e-09	S2.c	Lysmd2	1.5701	1.21017
1.00994e-13	0.41799	0.462	0.336	3.13626e-09	S2.c	Hspa1b	1.33639	0.918401
1.59829e-13	-0.284243	0.515	0.688	4.96334e-09	S2.c	Ddost	1.00681	1.29105
1.7177e-13	-0.617469	0.323	0.509	5.33415e-09	S2.c	Gadd45g	1.33406	1.95153
1.90543e-13	-0.26322	0.168	0.362	5.91713e-09	S2.c	Eif4e	0.408125	0.671345
2.39427e-13	-0.469947	0.215	0.4	7.43517e-09	S2.c	Ier5	0.556738	1.02669
6.98203e-13	-0.268587	0.586	0.737	2.1682e-08	S2.c	Cfl1	1.20175	1.47034
7.52876e-13	-0.328244	0.361	0.555	2.33798e-08	S2.c	Oaf	0.814864	1.14311
8.74093e-13	-0.256147	0.405	0.604	2.71441e-08	S2.c	Bmp1	0.816344	1.07249
1.04845e-12	0.288497	0.427	0.282	3.25585e-08	S2.c	Lsamp	0.911732	0.623235
1.07973e-12	-0.387233	0.166	0.33	3.35299e-08	S2.c	Runx1	0.407715	0.794947
1.2923e-12	-0.368656	0.985	0.965	4.0131e-08	S2.c	Col1a2	3.43805	3.80671
1.46965e-12	-0.32195	0.338	0.536	4.56384e-08	S2.c	Scara5	0.855763	1.17771
1.6709e-12	-0.271961	0.301	0.499	5.18881e-08	S2.c	Loxl2	0.688466	0.960427
1.84355e-12	-0.42968	0.958	0.971	5.72498e-08	S2.c	Col1a1	3.1777	3.60738
1.85016e-12	-0.275765	0.197	0.383	5.7455e-08	S2.c	Vasn	0.409271	0.685035
1.88511e-12	-0.761821	0.434	0.571	5.85403e-08	S2.c	Cxcl1	1.76578	2.52761
1.90806e-12	-0.357171	0.681	0.782	5.92528e-08	S2.c	Ly6c1	1.66403	2.0212
2.33149e-12	-0.337126	0.476	0.642	7.2402e-08	S2.c	Prdx5	0.94122	1.27835
2.49027e-12	-0.26779	0.285	0.485	7.7333e-08	S2.c	C1ra	0.648433	0.916223
2.84789e-12	-0.251737	0.407	0.605	8.84384e-08	S2.c	Rpn2	0.803829	1.05557
3.11644e-12	-0.363659	0.405	0.578	9.6778e-08	S2.c	Ogn	1.26234	1.626
3.16335e-12	-0.379122	0.635	0.777	9.82348e-08	S2.c	Ccdc80	1.54464	1.92376
3.73156e-12	-0.299748	0.201	0.373	1.1588e-07	S2.c	Heg1	0.441625	0.741373
4.52605e-12	-0.606916	0.281	0.437	1.40552e-07	S2.c	Sod2	0.589791	1.19671
4.85448e-12	-0.260484	0.425	0.617	1.50751e-07	S2.c	Ostc	0.856474	1.11696
5.03629e-12	0.321629	0.673	0.612	1.56397e-07	S2.c	Pdgfra	1.50945	1.18782
6.02904e-12	-0.279526	0.591	0.759	1.87226e-07	S2.c	S100a11	1.35737	1.6369
6.08756e-12	-0.25273	0.108	0.262	1.89043e-07	S2.c	Sbno2	0.312714	0.565444
6.70227e-12	0.418009	0.272	0.165	2.08132e-07	S2.c	Cdh11	0.737507	0.319497
6.89087e-12	-0.285945	0.606	0.748	2.13989e-07	S2.c	Sdc2	1.26935	1.55529
7.71526e-12	-0.375908	0.148	0.309	2.3959e-07	S2.c	Rcan1	0.340311	0.716219
7.79322e-12	-0.338303	0.179	0.339	2.42011e-07	S2.c	Vcam1	0.439218	0.777521
9.33827e-12	0.36201	0.485	0.391	2.89991e-07	S2.c	Pdlim2	1.08564	0.723629
9.93186e-12	-0.279853	0.367	0.565	3.08424e-07	S2.c	Man1a	0.774638	1.05449
1.25824e-11	0.330138	0.564	0.474	3.90735e-07	S2.c	Scara3	1.23087	0.900732
1.27815e-11	0.277987	0.801	0.772	3.96915e-07	S2.c	Ier2	2.20441	1.92642
1.36421e-11	0.336223	0.898	0.832	4.23643e-07	S2.c	Igfbp6	2.99529	2.65907
1.42848e-11	0.289543	0.858	0.806	4.43601e-07	S2.c	Fosb	2.81027	2.52073
1.98581e-11	-0.259075	0.173	0.339	6.16673e-07	S2.c	Tpm1	0.417149	0.676224
2.23211e-11	0.296839	0.277	0.169	6.93159e-07	S2.c	Arap1	0.626925	0.330086
2.7993e-11	-0.276342	0.296	0.471	8.69296e-07	S2.c	Clic4	0.642372	0.918714
3.5408e-11	-1.91119	0.558	0.382	1.09956e-06	S2.c	Prg4	1.81579	3.72698
6.57817e-11	-0.277562	0.296	0.475	2.04279e-06	S2.c	Jpt1	0.646092	0.923654
6.9665e-11	-0.481968	0.279	0.442	2.16338e-06	S2.c	Gpx3	0.976255	1.45822
1.0281e-10	-0.260658	0.179	0.336	3.19267e-06	S2.c	C1rb	0.418145	0.678803
1.05981e-10	0.385373	0.445	0.348	3.29113e-06	S2.c	Tsc22d1	1.05667	0.671298
1.0693e-10	0.252586	0.454	0.319	3.3206e-06	S2.c	Ntrk2	0.994106	0.74152
1.9449e-10	-0.273257	0.142	0.291	6.03969e-06	S2.c	Thbs2	0.38817	0.661427
2.68727e-10	0.30976	0.27	0.174	8.34506e-06	S2.c	Tnfaip8	0.594492	0.284733
3.07158e-10	-0.634681	0.164	0.296	9.53849e-06	S2.c	Mfap4	0.691421	1.3261
3.21495e-10	-0.301556	0.144	0.289	9.98369e-06	S2.c	Tmem158	0.387153	0.688709
3.22201e-10	0.305129	0.496	0.388	1.00056e-05	S2.c	Tshz2	1.06374	0.758607
3.39091e-10	0.361683	0.644	0.601	1.05301e-05	S2.c	Slc38a2	1.53763	1.17594
3.61777e-10	0.407136	0.374	0.274	1.12346e-05	S2.c	Id2	1.00477	0.597635
4.17748e-10	0.31418	0.507	0.434	1.29727e-05	S2.c	Tnrc6c	1.06261	0.748426
7.16828e-10	0.270293	0.582	0.514	2.22604e-05	S2.c	Ndn	1.21534	0.94505
7.4096e-10	-0.396253	0.697	0.779	2.30098e-05	S2.c	Gapdh	1.44039	1.83664
8.67768e-10	-0.252782	0.237	0.401	2.69477e-05	S2.c	Lamb1	0.58018	0.832962
9.14904e-10	0.298198	0.522	0.461	2.84114e-05	S2.c	Wwtr1	1.0702	0.772004
1.38536e-09	-0.527787	0.6	0.653	4.30209e-05	S2.c	Aspn	1.57552	2.10331
1.53997e-09	-0.26405	0.226	0.391	4.78224e-05	S2.c	Glul	0.568663	0.832713
1.74627e-09	0.356836	0.493	0.406	5.42286e-05	S2.c	Nr4a1	1.35436	0.997521
1.93923e-09	-0.270206	0.507	0.68	6.02207e-05	S2.c	Axl	1.10421	1.37441
2.41648e-09	-0.286346	0.454	0.633	7.50413e-05	S2.c	Klf6	1.26	1.54635
2.59588e-09	0.337534	0.283	0.191	8.06123e-05	S2.c	Wwp1	0.665184	0.32765
2.70547e-09	-0.27008	0.23	0.394	8.40156e-05	S2.c	Higd1a	0.468225	0.738306
3.13632e-09	-0.353948	0.633	0.706	9.73953e-05	S2.c	Tnxb	1.42043	1.77438
4.46648e-09	-0.282168	0.502	0.665	0.000138702	S2.c	Errfi1	1.37948	1.66165
1.00485e-08	-0.341141	0.23	0.373	0.000312045	S2.c	Hmgcs1	0.590744	0.931885
1.39921e-08	0.268362	0.715	0.679	0.000434511	S2.c	Btg2	2.23803	1.96967
2.20657e-08	-0.2674	0.81	0.874	0.000685227	S2.c	Emp3	1.84663	2.11403
3.34415e-08	-0.393498	0.626	0.708	0.00103849	S2.c	Nfkbia	1.69269	2.08618
3.50318e-08	0.300353	0.398	0.32	0.00108788	S2.c	Gnb4	0.851	0.550647
5.90506e-08	-0.272294	0.869	0.908	0.00183376	S2.c	Lum	2.70761	2.9799
1.4178e-07	-0.346794	0.407	0.567	0.00440285	S2.c	Ifrd1	1.06694	1.41373
1.48152e-07	0.283202	0.529	0.468	0.00460071	S2.c	Zfp36l2	1.17188	0.888674
3.48283e-07	0.250692	0.438	0.36	0.0108156	S2.c	Matn2	0.933942	0.68325
3.90139e-07	-0.947418	0.372	0.473	0.0121154	S2.c	Apoe	2.06612	3.01354
4.18287e-07	-0.421004	0.449	0.539	0.0129895	S2.c	Pcolce2	1.20467	1.62568
4.60326e-07	0.31223	0.392	0.314	0.014295	S2.c	AC160336.1	1.05607	0.743836
9.93945e-07	-0.764638	0.341	0.432	0.030866	S2.c	Cxcl14	1.65646	2.4211
1.28647e-06	-0.567815	0.619	0.698	0.0399501	S2.c	Cxcl12	1.6602	2.22802
2.19817e-06	-0.325138	0.827	0.9	0.0682619	S2.c	Anxa2	2.07115	2.39629
2.70689e-06	-0.278317	0.454	0.569	0.0840598	S2.c	Lamc1	0.939036	1.21735
2.78297e-06	0.274884	0.462	0.419	0.0864222	S2.c	Trim47	1.01984	0.744953
3.26476e-06	0.264636	0.566	0.553	0.101384	S2.c	Aplp2	1.22085	0.956217
3.35774e-06	0.325498	0.489	0.431	0.104271	S2.c	Tgfb2	1.22965	0.904154
3.68643e-06	-0.447906	0.358	0.458	0.114478	S2.c	Sema3c	0.815258	1.26316
7.03114e-06	0.263169	0.549	0.522	0.218345	S2.c	Arl4a	1.2376	0.974434
1.15859e-05	0.314046	0.524	0.474	0.359788	S2.c	Nov	1.55355	1.2395
1.20307e-05	0.314624	0.458	0.399	0.373602	S2.c	Hspa1a	1.56774	1.25312
1.24625e-05	-0.316789	0.577	0.676	0.387009	S2.c	Klf2	1.61308	1.92987
1.3627e-05	0.260588	0.372	0.312	0.423171	S2.c	Amotl1	0.85196	0.591372
1.45104e-05	-0.27359	0.637	0.74	0.450606	S2.c	H2afz	1.3066	1.58019
2.4059e-05	-0.364599	0.469	0.567	0.747127	S2.c	Pkm	0.97117	1.33577
2.63356e-05	0.360488	0.392	0.323	0.817826	S2.c	Sparcl1	1.30004	0.939552
4.03476e-05	0.259627	0.279	0.22	1	S2.c	Sik1	0.648259	0.388633
0.0001062	0.299233	0.332	0.294	1	S2.c	Psip1	0.809045	0.509812
0.000209808	0.251664	0.327	0.286	1	S2.c	Zfhx3	0.745182	0.493518
0.000288276	-0.257848	0.562	0.642	1	S2.c	Ldha	1.177	1.43485
0.000951957	0.25067	0.288	0.248	1	S2.c	Csrp1	0.712109	0.461439
0.00147315	0.253323	0.438	0.411	1	S2.c	Cav1	1.10642	0.853101
2.26588e-298	0.825112	0.436	0.032	7.03647e-294	S2.d	Chl1	0.884197	0.0590853
2.13866e-288	0.930932	0.707	0.128	6.6414e-284	S2.d	Ecscr	1.23648	0.305548
1.86903e-275	1.21354	0.854	0.236	5.80408e-271	S2.d	Tmem176b	1.85365	0.640105
5.13536e-266	1.12383	0.852	0.251	1.59473e-261	S2.d	Runx1	1.68824	0.564416
1.65629e-248	1.13286	1	0.797	5.14346e-244	S2.d	Bgn	3.58181	2.44896
1.95694e-243	1.66958	0.716	0.18	6.07707e-239	S2.d	Cthrc1	2.27677	0.607192
1.6646e-238	1.01367	0.718	0.167	5.16924e-234	S2.d	Tmem176a	1.4516	0.437932
1.3776e-225	1.49982	0.549	0.09	4.27801e-221	S2.d	Cxcl5	2.28603	0.786216
5.61575e-217	-1.96662	0.986	0.997	1.74391e-212	S2.d	Gsn	3.53014	5.49676
5.41906e-209	1.66495	0.464	0.069	1.68284e-204	S2.d	Thbs4	2.06591	0.400963
1.07728e-208	0.863382	0.379	0.041	3.34538e-204	S2.d	C1qtnf3	0.954723	0.0913406
1.78036e-198	1.3137	0.462	0.069	5.52873e-194	S2.d	Chil1	1.81356	0.499863
8.49124e-194	1.25132	0.533	0.104	2.63687e-189	S2.d	Srgn	1.61232	0.361
1.72789e-185	1.41265	0.552	0.11	5.3658e-181	S2.d	Hp	3.83844	2.42579
2.6577e-185	0.641878	0.579	0.124	8.25321e-181	S2.d	Cdh11	0.905982	0.264104
1.81284e-159	0.274318	0.857	0.307	5.62958e-155	S2.d	Timp1	2.19969	1.92537
4.00873e-150	1.10736	0.659	0.219	1.24487e-145	S2.d	Wisp2	1.66059	0.553239
1.61056e-148	0.876633	0.934	0.467	5.00143e-144	S2.d	Lgals3	2.5423	1.66567
1.03048e-147	0.802808	0.747	0.275	3.20007e-143	S2.d	Vcam1	1.4311	0.628288
5.57191e-147	0.488591	0.45	0.093	1.7303e-142	S2.d	P4ha3	0.629853	0.141262
1.88265e-146	0.657122	0.652	0.194	5.84637e-142	S2.d	Gxylt2	1.06565	0.408524
4.0332e-146	0.83418	0.975	0.72	1.25247e-141	S2.d	Nbl1	2.63764	1.80346
1.14751e-145	1.00316	0.949	0.55	3.56349e-141	S2.d	C3	3.27743	2.27427
2.64025e-140	1.87651	0.364	0.061	8.19902e-136	S2.d	Saa3	3.51138	1.63487
8.75451e-137	0.463619	0.279	0.034	2.71863e-132	S2.d	Lrrc15	0.532491	0.068872
3.83896e-136	0.733553	0.998	0.909	1.19215e-131	S2.d	Igfbp7	3.79019	3.05664
1.76635e-135	1.00881	0.545	0.147	5.48523e-131	S2.d	1500015O10Rik	1.67594	0.667125
5.72863e-135	1.37991	0.602	0.188	1.77897e-130	S2.d	Ccl2	3.03719	1.65728
6.48532e-133	0.742995	0.761	0.319	2.01395e-128	S2.d	Vmp1	1.31536	0.572362
6.9644e-131	0.988621	0.67	0.235	2.16272e-126	S2.d	Ccl7	2.49504	1.50641
9.27297e-131	0.921186	0.941	0.658	2.87963e-126	S2.d	Lbp	2.90844	1.98725
1.00128e-125	1.27586	0.911	0.665	3.10937e-121	S2.d	Cxcl12	3.22028	1.94442
7.52446e-124	0.595485	0.619	0.204	2.33665e-119	S2.d	Dram1	0.969489	0.374005
1.07971e-123	0.658284	0.992	0.893	3.35294e-119	S2.d	Lgals1	3.08454	2.42626
7.06113e-122	0.672292	0.416	0.093	2.19276e-117	S2.d	Emb	0.912652	0.24036
2.22358e-121	0.758783	0.639	0.224	6.90511e-117	S2.d	Serpina3n	1.28958	0.530799
5.94171e-118	0.761629	0.982	0.764	1.84514e-113	S2.d	B2m	2.52952	1.76789
7.58955e-118	-1.16251	0.405	0.762	2.35686e-113	S2.d	Ltbp4	0.807021	1.96953
1.34353e-116	-1.26626	0.421	0.743	4.17221e-112	S2.d	Nid1	0.656488	1.92275
3.22506e-114	0.47908	0.334	0.063	1.00151e-109	S2.d	Rspo2	0.600258	0.121178
4.32519e-114	0.661319	0.364	0.072	1.34315e-109	S2.d	Acta2	1.03414	0.372824
7.62456e-114	0.863197	0.824	0.437	2.36773e-109	S2.d	Csrp2	1.86684	1.00364
6.22656e-113	0.384704	0.251	0.034	1.9336e-108	S2.d	Csmd1	0.436526	0.0518221
8.31854e-113	0.719228	0.863	0.47	2.58324e-108	S2.d	Gpm6b	1.7205	1.00127
5.18486e-111	0.982043	0.471	0.136	1.61011e-106	S2.d	Fbln7	1.42175	0.439707
1.04283e-110	0.846528	0.938	0.681	3.2384e-106	S2.d	Ctsk	2.43075	1.58422
2.0148e-110	0.476668	0.414	0.101	6.25676e-106	S2.d	Dkk3	0.667874	0.191207
2.17862e-110	0.608903	0.704	0.287	6.76547e-106	S2.d	Hif1a	1.14131	0.53241
7.13255e-110	0.656915	0.455	0.121	2.21494e-105	S2.d	Angptl4	0.939643	0.282728
2.5293e-108	0.816714	0.941	0.71	7.85449e-104	S2.d	Pmepa1	2.421	1.60429
1.44583e-107	0.647162	1	0.999	4.48989e-103	S2.d	Fth1	5.11358	4.46642
3.13837e-107	0.738083	0.937	0.607	9.74591e-103	S2.d	H2-K1	2.40245	1.66437
5.715e-107	-1.30039	0.055	0.521	1.77474e-102	S2.d	Abca8a	0.0991207	1.39951
9.59718e-105	0.564341	0.709	0.301	2.98031e-100	S2.d	Lgmn	1.07443	0.510093
1.02392e-102	0.95993	0.889	0.619	3.17967e-98	S2.d	Aspn	2.86821	1.90829
1.15857e-99	0.520267	0.408	0.106	3.59782e-95	S2.d	Col12a1	0.734826	0.214559
1.94185e-97	0.467613	0.393	0.101	6.03024e-93	S2.d	Acp5	0.688972	0.221359
1.98192e-97	0.526564	0.478	0.147	6.15466e-93	S2.d	Slc39a14	0.795729	0.269166
8.00432e-97	0.726955	0.917	0.63	2.48566e-92	S2.d	Aebp1	2.19382	1.46687
4.3638e-94	0.456239	0.348	0.082	1.35513e-89	S2.d	Cyp1b1	0.620677	0.164439
6.48976e-94	0.454874	0.416	0.114	2.01533e-89	S2.d	Hmcn1	0.687638	0.232764
9.54057e-94	-1.20548	0.27	0.663	2.96273e-89	S2.d	Lpl	0.839295	2.04478
2.03704e-93	0.597578	0.986	0.852	6.32582e-89	S2.d	H2-D1	2.77567	2.17809
9.21663e-93	-0.975008	0.319	0.677	2.86213e-88	S2.d	Entpd2	0.620631	1.59564
1.62862e-91	0.620873	0.659	0.283	5.05752e-87	S2.d	Psmb8	1.20613	0.58526
5.52384e-91	0.586221	0.496	0.162	1.71537e-86	S2.d	Cxcl16	0.910542	0.324321
2.02282e-90	0.795716	0.737	0.37	6.28165e-86	S2.d	Gas6	1.78392	0.988205
1.61883e-89	0.53406	0.547	0.192	5.02712e-85	S2.d	C1qtnf7	0.978576	0.444516
4.71485e-89	-0.785129	0.666	0.865	1.46415e-84	S2.d	Cd34	1.46562	2.25075
4.97603e-88	-0.974962	0.658	0.844	1.54526e-83	S2.d	Plpp3	1.26151	2.23647
1.87693e-86	0.642336	0.974	0.896	5.82862e-82	S2.d	Lum	3.50937	2.86704
2.58844e-85	0.607951	0.761	0.384	8.03815e-81	S2.d	Sod2	1.6812	1.07325
1.47925e-84	-0.860909	0.414	0.735	4.59365e-80	S2.d	Tnxb	0.955948	1.81686
7.8113e-84	0.492762	0.592	0.238	2.42572e-79	S2.d	Pdlim1	0.945536	0.452774
1.78088e-83	0.590372	0.744	0.372	5.53034e-79	S2.d	Tm4sf1	1.63553	1.04516
2.65573e-82	0.355071	0.356	0.096	8.24709e-78	S2.d	Nfkbie	0.503762	0.148691
2.88804e-81	0.269041	0.997	0.999	8.96852e-77	S2.d	mt-Co3	4.8666	4.59756
6.52107e-81	-1.22414	0.196	0.601	2.02505e-76	S2.d	Myoc	1.18989	2.41403
1.31209e-79	0.592894	0.934	0.673	4.07458e-75	S2.d	Nfkbia	2.56862	1.97573
2.98422e-79	0.492434	0.978	0.867	9.2672e-75	S2.d	Ctsb	2.39865	1.90622
2.35801e-77	-0.990853	0.159	0.511	7.32258e-73	S2.d	Lama2	0.231537	1.22239
9.99744e-77	0.442779	0.444	0.145	3.1046e-72	S2.d	Pltp	0.763579	0.3208
1.56751e-75	0.460792	0.858	0.491	4.86775e-71	S2.d	Npdc1	1.3705	0.909703
2.93317e-75	0.492141	0.698	0.331	9.10867e-71	S2.d	Foxp1	1.13138	0.63924
3.43602e-75	-1.19958	0.097	0.481	1.06702e-70	S2.d	Ccl11	0.380117	1.5797
7.02862e-75	0.464104	0.562	0.23	2.18267e-70	S2.d	Plod2	0.885661	0.421557
4.72442e-74	0.403081	0.542	0.196	1.46712e-69	S2.d	Anxa8	1.25996	0.856882
1.95613e-73	0.486283	0.914	0.616	6.07458e-69	S2.d	Pdia6	1.71703	1.23075
2.52351e-73	0.306102	0.253	0.054	7.83651e-69	S2.d	Zbp1	0.395925	0.0898222
2.17032e-72	0.497366	0.629	0.284	6.7397e-68	S2.d	Sod3	1.12668	0.629315
9.11214e-72	0.302665	0.997	0.998	2.82968e-67	S2.d	mt-Cytb	4.25775	3.95508
3.46434e-71	0.588562	0.778	0.437	1.07582e-66	S2.d	C1s1	1.50145	0.912888
1.26732e-70	0.332406	0.313	0.084	3.93553e-66	S2.d	Cnn2	0.474476	0.142071
8.72057e-70	0.331708	0.376	0.116	2.70808e-65	S2.d	Actn1	0.538678	0.206969
1.09075e-69	1.41855	0.507	0.229	3.38721e-65	S2.d	Mmp3	3.09849	1.67994
2.75819e-69	0.50081	0.337	0.097	8.56528e-65	S2.d	Rrad	0.849636	0.348826
9.49149e-68	0.459809	0.667	0.316	2.94749e-63	S2.d	2010111I01Rik	1.07003	0.610216
1.50006e-67	0.401801	0.986	0.876	4.65827e-63	S2.d	Serpinh1	2.44837	2.04656
3.08569e-67	0.433619	0.456	0.171	9.58231e-63	S2.d	Ugcg	0.751582	0.317963
7.1917e-67	-0.704738	0.311	0.617	2.23331e-62	S2.d	Lamb2	0.50629	1.21103
2.20096e-66	0.655704	0.735	0.407	6.83487e-62	S2.d	Sgk1	1.59183	0.936125
2.4466e-66	0.264572	0.995	0.996	7.59766e-62	S2.d	mt-Nd1	3.77792	3.51335
2.84025e-66	0.376283	0.471	0.177	8.82013e-62	S2.d	Palld	0.683985	0.307702
3.75158e-66	0.422134	0.951	0.791	1.16502e-61	S2.d	Ppic	2.11553	1.6934
4.9281e-65	0.448102	0.968	0.794	1.53037e-60	S2.d	Calr	2.21248	1.76437
1.40845e-64	-1.06292	0.254	0.566	4.37379e-60	S2.d	Pcolce2	0.610778	1.6737
1.52066e-64	0.330806	0.254	0.061	4.72226e-60	S2.d	Tnc	0.4619	0.131094
1.88415e-64	0.320877	0.297	0.083	5.85104e-60	S2.d	Il34	0.451436	0.130559
4.80736e-64	-0.957624	0.163	0.481	1.49288e-59	S2.d	Dpep1	0.286293	1.24392
5.99633e-64	0.406673	0.579	0.253	1.8621e-59	S2.d	Aig1	0.869955	0.463282
1.00716e-63	0.48255	0.82	0.477	3.12763e-59	S2.d	Cyb5r3	1.45797	0.975422
1.27248e-63	0.406944	0.915	0.652	3.95157e-59	S2.d	Prdx2	1.6526	1.24566
1.97262e-63	0.330908	0.337	0.104	6.12577e-59	S2.d	Psmb9	0.513465	0.182557
1.35176e-62	0.386595	0.459	0.178	4.19775e-58	S2.d	Fas	0.693007	0.306412
1.71318e-62	-0.845612	0.109	0.432	5.32009e-58	S2.d	Gpc3	0.179747	1.02536
1.61596e-61	-0.853222	0.313	0.646	5.01819e-57	S2.d	Meg3	1.09447	1.94769
4.97409e-61	0.291561	0.256	0.065	1.54466e-56	S2.d	Cdkn2c	0.401321	0.10976
1.06944e-60	0.70391	0.561	0.252	3.32105e-56	S2.d	Comp	2.51651	1.8126
1.32643e-60	0.357736	0.998	0.955	4.11909e-56	S2.d	Cd63	2.94878	2.59104
1.78048e-60	0.267493	0.308	0.091	5.52909e-56	S2.d	Tmem173	0.405181	0.137687
2.32792e-60	0.398366	0.388	0.137	7.22913e-56	S2.d	Nrp2	0.641778	0.243412
9.38486e-60	0.422518	0.929	0.701	2.91437e-55	S2.d	Tagln2	2.10168	1.67917
1.87519e-58	0.575367	0.746	0.411	5.82321e-54	S2.d	Mafb	1.61	1.03463
1.12221e-57	0.4559	0.607	0.291	3.48492e-53	S2.d	Tpm1	1.05292	0.597025
5.88713e-57	-0.588134	0.807	0.859	1.82819e-52	S2.d	Zbtb20	1.36659	1.95473
9.6988e-57	0.394555	0.729	0.394	3.01187e-52	S2.d	Prrx2	1.1815	0.786941
7.95317e-56	0.464019	0.872	0.615	2.46978e-51	S2.d	Manf	1.6905	1.22648
8.89598e-56	-0.988097	0.106	0.403	2.76256e-51	S2.d	Col15a1	0.172971	1.16107
2.44667e-55	0.463702	0.656	0.33	7.59789e-51	S2.d	Lox	1.25138	0.787683
8.33217e-55	0.259374	0.29	0.085	2.58747e-50	S2.d	Cfb	0.405206	0.145832
1.04017e-54	0.331308	0.334	0.113	3.23015e-50	S2.d	Rgs3	0.535962	0.204654
2.11688e-54	0.390252	0.663	0.334	6.57376e-50	S2.d	Dclk1	1.03423	0.643981
5.74682e-54	0.323517	0.516	0.224	1.78462e-49	S2.d	Acaa1a	0.712561	0.389044
9.00903e-54	-0.900283	0.279	0.558	2.79766e-49	S2.d	Timp3	0.635385	1.53567
1.50994e-53	0.430778	0.938	0.769	4.68898e-49	S2.d	Cd47	1.97882	1.54804
2.55248e-53	0.347895	0.382	0.141	7.92647e-49	S2.d	Tubb2b	0.624875	0.27698
4.7153e-53	-1.66385	0.247	0.512	1.46429e-48	S2.d	Smoc2	0.671038	2.33489
5.227e-53	0.391756	0.8	0.469	1.62319e-48	S2.d	Sdc4	1.39563	1.00387
6.65595e-53	0.373399	0.69	0.367	2.06694e-48	S2.d	Pdpn	1.06878	0.695377
1.70307e-52	0.394984	0.339	0.114	5.28871e-48	S2.d	C4b	0.788759	0.393775
3.19471e-52	0.338301	0.604	0.292	9.92086e-48	S2.d	Flot1	0.837162	0.498861
4.81479e-52	0.318034	0.305	0.098	1.49519e-47	S2.d	Fhl2	0.511852	0.193818
1.00115e-51	0.586282	0.618	0.323	3.10898e-47	S2.d	Cilp	1.59381	1.00753
1.96602e-51	0.363743	0.337	0.114	6.10528e-47	S2.d	Aqp1	0.780949	0.417205
2.59513e-51	0.260891	0.265	0.076	8.05891e-47	S2.d	Nox4	0.410929	0.150038
2.91474e-51	0.354725	0.501	0.222	9.05144e-47	S2.d	Srpx2	0.765503	0.410778
6.23331e-51	-0.91795	0.586	0.712	1.93569e-46	S2.d	Col4a1	1.03161	1.94956
9.61268e-51	0.453008	0.735	0.437	2.98512e-46	S2.d	C1ra	1.28998	0.836973
2.52987e-50	-0.626095	0.914	0.915	7.85626e-46	S2.d	Lars2	1.77118	2.39728
2.99005e-50	0.279542	0.988	0.938	9.28531e-46	S2.d	H3f3a	2.66915	2.3896
3.35722e-50	0.300518	0.977	0.841	1.04255e-45	S2.d	Prdx1	2.12036	1.81984
7.35055e-50	0.264472	0.284	0.087	2.28264e-45	S2.d	Dhrs3	0.434688	0.170216
8.69526e-50	0.339765	0.989	0.836	2.70023e-45	S2.d	Lmna	2.3968	2.05703
1.12931e-49	-0.690948	0.458	0.689	3.50695e-45	S2.d	Tppp3	1.10869	1.79964
1.83725e-49	-0.673455	0.157	0.436	5.7054e-45	S2.d	Ar	0.274121	0.947576
8.80463e-49	-0.691363	0.667	0.794	2.73419e-44	S2.d	Htra3	1.23472	1.92608
1.20605e-48	0.290774	0.978	0.882	3.74527e-44	S2.d	Rbm3	2.27832	1.98754
1.54377e-48	0.339463	0.724	0.385	4.79401e-44	S2.d	Emc2	1.02924	0.689775
1.79396e-48	0.471193	0.268	0.083	5.57097e-44	S2.d	Nt5dc2	0.679772	0.208579
2.42508e-48	0.728738	0.941	0.862	7.53084e-44	S2.d	Igfbp4	3.15753	2.42879
3.5705e-48	0.312664	0.402	0.162	1.10878e-43	S2.d	Emilin1	0.59541	0.282746
1.14165e-47	0.405656	0.655	0.365	3.54528e-43	S2.d	Efemp2	1.08535	0.679696
1.21962e-47	0.283677	0.835	0.525	3.78742e-43	S2.d	Pkm	1.56035	1.27667
1.44327e-47	0.352958	0.912	0.689	4.48192e-43	S2.d	Pdia3	1.69947	1.34651
3.44266e-47	0.336029	0.892	0.65	1.06908e-42	S2.d	Tubb5	1.72168	1.38565
4.02626e-47	-0.582369	0.666	0.784	1.25031e-42	S2.d	Sptbn1	1.07132	1.65369
5.36232e-47	0.444884	0.983	0.901	1.66522e-42	S2.d	AY036118	3.41095	2.96607
1.72721e-46	0.327933	0.934	0.743	5.36366e-42	S2.d	Eif3e	1.77496	1.44702
2.48497e-46	0.337118	0.954	0.779	7.71684e-42	S2.d	Map1lc3b	1.84817	1.51105
3.50736e-46	0.276719	0.559	0.261	1.08917e-41	S2.d	Igsf10	0.809987	0.533267
4.54038e-46	0.319175	0.468	0.212	1.40997e-41	S2.d	Pla2g16	0.691986	0.37281
6.39373e-46	-0.713573	0.379	0.583	1.98551e-41	S2.d	Lamc1	0.542719	1.25629
8.55698e-46	0.25829	0.265	0.085	2.65728e-41	S2.d	Smim3	0.400536	0.142246
1.29361e-45	-0.661624	0.079	0.341	4.01718e-41	S2.d	Akap12	0.119825	0.781449
3.49437e-45	0.372879	0.96	0.857	1.08514e-40	S2.d	Hspa5	2.42946	2.05658
5.81501e-45	-0.622709	0.481	0.648	1.80579e-40	S2.d	Gstm1	0.717058	1.33977
7.0546e-45	0.383472	0.74	0.454	2.19073e-40	S2.d	Antxr1	1.22209	0.83862
2.4394e-44	0.349278	0.675	0.381	7.57531e-40	S2.d	Arid5b	1.03307	0.683792
2.44996e-44	0.346755	0.948	0.774	7.60809e-40	S2.d	Fn1	2.97744	2.63069
3.63524e-44	0.306505	0.975	0.841	1.12889e-39	S2.d	Selenof	2.09499	1.78848
1.1572e-43	-0.810773	0.316	0.552	3.59357e-39	S2.d	Cdkn1a	0.648161	1.45893
2.49785e-43	0.261088	0.381	0.156	7.75683e-39	S2.d	Fzd1	0.5331	0.272012
4.12927e-43	0.314411	0.427	0.191	1.2823e-38	S2.d	Relb	0.627171	0.31276
5.32281e-43	-0.652121	0.313	0.547	1.65294e-38	S2.d	Scara5	0.558397	1.21052
7.2162e-43	0.359645	0.965	0.797	2.24092e-38	S2.d	Hsp90b1	2.10011	1.74046
8.93888e-43	0.536714	0.459	0.226	2.77588e-38	S2.d	Fxyd6	1.16253	0.62582
1.30166e-42	-0.499837	1	0.999	4.04217e-38	S2.d	Gm42418	6.14564	6.64548
1.62348e-42	0.288935	0.928	0.694	5.04155e-38	S2.d	Gpx1	1.92171	1.63278
1.71751e-42	-0.445258	0.968	0.958	5.33356e-38	S2.d	Jund	2.16209	2.60735
1.92294e-42	0.433249	0.475	0.224	5.97149e-38	S2.d	Cpxm1	0.953328	0.520079
2.63612e-42	0.405588	0.584	0.312	8.18622e-38	S2.d	Psmb10	0.993633	0.588045
4.25894e-42	0.45016	0.307	0.118	1.32257e-37	S2.d	Ccnd1	0.705368	0.255207
7.52889e-42	0.371624	0.982	0.914	2.33802e-37	S2.d	Crip1	3.32237	2.95074
8.2062e-42	0.355093	0.723	0.418	2.54835e-37	S2.d	Mif	1.22384	0.868748
9.30683e-42	-0.553895	0.068	0.321	2.89014e-37	S2.d	Lsamp	0.142511	0.696406
1.04929e-41	-0.716807	0.23	0.471	3.25846e-37	S2.d	Thbd	0.407904	1.12471
1.21223e-41	0.625347	0.737	0.474	3.76446e-37	S2.d	Postn	2.33617	1.71083
1.39212e-41	0.381712	0.743	0.447	4.32309e-37	S2.d	Tubb2a	1.29775	0.916038
1.41575e-41	0.259521	0.427	0.187	4.39648e-37	S2.d	Syngr2	0.566841	0.307321
1.59092e-41	0.284972	0.946	0.752	4.94045e-37	S2.d	Gapdh	2.06063	1.77566
1.72154e-41	0.254419	0.988	0.934	5.34608e-37	S2.d	Ppib	2.5875	2.33308
2.44649e-41	-0.395787	0.995	0.994	7.59732e-37	S2.d	Dcn	4.78438	5.18016
2.81264e-41	-0.710148	0.062	0.307	8.73437e-37	S2.d	Ramp1	0.125416	0.835564
3.43757e-41	0.284896	0.493	0.231	1.0675e-36	S2.d	Slc16a2	0.724081	0.439186
4.13983e-41	0.380284	0.512	0.251	1.28558e-36	S2.d	Thbs2	0.973613	0.593329
4.82316e-41	0.318689	0.809	0.496	1.49778e-36	S2.d	Capzb	1.22947	0.910785
5.14392e-41	0.304408	0.273	0.092	1.59739e-36	S2.d	Ptx3	0.91256	0.608152
5.26049e-41	-0.742522	0.901	0.929	1.63359e-36	S2.d	Jun	2.56231	3.30483
8.33313e-41	0.255956	0.31	0.118	2.58777e-36	S2.d	Tspan6	0.442195	0.186239
9.53559e-41	0.43058	0.787	0.532	2.96118e-36	S2.d	Mmp14	1.44707	1.01649
2.99966e-40	-0.64793	0.786	0.867	9.31516e-36	S2.d	Klf4	1.85475	2.50268
4.56148e-40	0.315544	0.952	0.797	1.41652e-35	S2.d	Npc2	2.00739	1.69184
4.70397e-40	0.269703	0.41	0.183	1.46077e-35	S2.d	Epdr1	0.569994	0.300291
5.9835e-39	0.341589	0.461	0.221	1.85812e-34	S2.d	Nsg1	0.769448	0.427859
7.63508e-39	0.293769	0.954	0.74	2.371e-34	S2.d	Anxa1	2.0236	1.72983
8.03072e-39	-0.606952	0.031	0.256	2.49386e-34	S2.d	Abca8b	0.0434738	0.650426
1.94828e-38	0.30851	0.525	0.271	6.05019e-34	S2.d	Plpp1	0.803788	0.495278
2.05314e-38	0.273837	0.398	0.173	6.37582e-34	S2.d	Pim1	0.66857	0.394733
2.34403e-38	0.382934	0.923	0.723	7.27916e-34	S2.d	Htra1	2.06702	1.68408
2.82852e-38	0.301798	0.871	0.606	8.78368e-34	S2.d	Ldha	1.68109	1.37929
7.27937e-38	-0.724322	0.068	0.296	2.26054e-33	S2.d	Hmcn2	0.107593	0.831915
7.6428e-38	-0.768825	0.114	0.354	2.37339e-33	S2.d	Sparcl1	0.26421	1.03303
7.73232e-38	0.313568	0.934	0.746	2.4012e-33	S2.d	Calm2	1.85288	1.53931
9.30144e-38	0.292802	0.618	0.349	2.88847e-33	S2.d	Wls	0.891603	0.598802
9.94905e-38	0.323911	0.764	0.497	3.08958e-33	S2.d	Mfge8	1.22227	0.89836
3.37048e-37	0.320503	0.841	0.576	1.04667e-32	S2.d	Rex1bd	1.36945	1.04895
8.15541e-37	0.401496	0.524	0.275	2.53258e-32	S2.d	Itgbl1	1.04408	0.642587
8.98914e-37	0.338441	0.814	0.566	2.79149e-32	S2.d	Mxra8	1.36665	1.02821
1.32822e-36	0.406037	0.874	0.661	4.12465e-32	S2.d	Abi3bp	1.80046	1.39442
1.33082e-36	0.25208	0.493	0.242	4.13271e-32	S2.d	Ninj1	0.747014	0.494935
1.35482e-36	0.313086	0.7	0.421	4.20726e-32	S2.d	Comt	1.04445	0.731367
1.45041e-36	0.251384	0.709	0.414	4.5041e-32	S2.d	Cstb	1.08094	0.82956
1.82499e-36	0.284743	0.891	0.648	5.66732e-32	S2.d	Arpc3	1.48745	1.20271
6.76831e-36	-0.483008	0.04	0.257	2.10183e-31	S2.d	Arhgap20	0.0611434	0.544152
1.432e-35	-0.420405	0.881	0.882	4.44693e-31	S2.d	Rnase4	1.67431	2.09472
1.81832e-35	-0.553555	0.171	0.4	5.64661e-31	S2.d	Ebf2	0.314829	0.868384
3.29784e-35	-1.11585	0.165	0.386	1.02411e-30	S2.d	Fgl2	0.356721	1.47257
3.57105e-35	0.677614	0.485	0.261	1.10895e-30	S2.d	Mfap4	1.86582	1.18821
4.19098e-35	0.274152	0.408	0.193	1.30147e-30	S2.d	Xpnpep1	0.579519	0.305367
5.09796e-35	0.281646	0.462	0.225	1.58312e-30	S2.d	Csrp1	0.729523	0.447877
1.49563e-34	0.271228	0.818	0.532	4.64454e-30	S2.d	Itm2c	1.22954	0.958316
2.16372e-34	0.280358	0.653	0.383	6.7192e-30	S2.d	Psme1	0.963984	0.683626
8.20731e-34	0.601014	0.569	0.332	2.5487e-29	S2.d	Cdkn1c	1.46248	0.861468
9.15778e-34	0.272885	0.817	0.546	2.84386e-29	S2.d	Cnpy2	1.23921	0.966321
1.16842e-33	0.27597	0.73	0.453	3.62842e-29	S2.d	Mydgf	1.07538	0.799409
2.06316e-33	-0.655152	0.128	0.34	6.40694e-29	S2.d	Pcsk6	0.195539	0.850691
2.42975e-33	0.256516	0.983	0.908	7.54534e-29	S2.d	Myl6	2.42969	2.17317
4.74169e-33	-0.508074	0.071	0.279	1.47249e-28	S2.d	Pid1	0.103297	0.611371
4.75707e-33	0.29151	0.98	0.904	1.47726e-28	S2.d	Col5a2	2.48583	2.19432
5.123e-33	-0.541244	0.133	0.353	1.5909e-28	S2.d	Ntrk2	0.269083	0.810327
5.60013e-33	-0.665502	0.356	0.533	1.73906e-28	S2.d	Txnip	0.606155	1.27166
1.12108e-32	-0.550141	0.116	0.325	3.4814e-28	S2.d	Podn	0.173462	0.723603
2.79392e-32	0.264452	0.965	0.855	8.67624e-28	S2.d	Npm1	2.09053	1.82608
5.12815e-32	0.278837	0.644	0.387	1.5925e-27	S2.d	Gng12	0.956146	0.677309
1.17704e-31	-0.97095	0.579	0.7	3.65517e-27	S2.d	Apod	1.83394	2.80489
1.17857e-31	0.479639	0.675	0.453	3.65992e-27	S2.d	Enpp2	1.54841	1.06877
4.08728e-31	0.259348	0.921	0.703	1.26926e-26	S2.d	Tmed9	1.60694	1.34759
6.49658e-31	0.292249	0.704	0.44	2.01745e-26	S2.d	Hexa	1.07779	0.785545
1.20305e-30	0.380119	0.356	0.164	3.73596e-26	S2.d	Mdk	0.810432	0.430312
1.26317e-30	0.32564	0.733	0.481	3.92264e-26	S2.d	Pdlim4	1.36068	1.03504
1.55464e-30	0.260156	0.8	0.545	4.82779e-26	S2.d	Pgls	1.25387	0.993719
1.67644e-30	0.284486	0.553	0.309	5.20601e-26	S2.d	Ndrg1	0.932548	0.648062
3.15414e-30	-0.460672	0.692	0.747	9.79485e-26	S2.d	Nfib	1.07359	1.53426
4.95805e-30	0.262307	0.746	0.459	1.53967e-25	S2.d	Arl6ip5	1.10825	0.845945
7.83869e-30	0.391951	0.596	0.368	2.43423e-25	S2.d	Filip1l	1.1466	0.754652
1.00815e-29	-0.390518	0.807	0.846	3.13071e-25	S2.d	Lrp1	1.42534	1.81586
1.03876e-29	-0.509344	0.792	0.794	3.22578e-25	S2.d	Rarres2	1.55282	2.06217
1.31723e-29	0.278689	0.992	0.997	4.09053e-25	S2.d	Malat1	5.53481	5.25612
1.77783e-29	-0.410365	0.683	0.731	5.52087e-25	S2.d	Aldh2	0.96974	1.3801
7.32663e-29	0.287471	0.806	0.549	2.27521e-24	S2.d	Col14a1	1.70887	1.4214
7.41016e-29	-0.476351	0.787	0.819	2.30115e-24	S2.d	Col6a3	1.54534	2.02169
2.09586e-28	0.262597	0.903	0.675	6.5085e-24	S2.d	Sec61b	1.58911	1.32652
2.2721e-28	0.300163	0.274	0.113	7.05578e-24	S2.d	Il33	0.606588	0.306425
2.47801e-28	-0.67925	0.253	0.451	7.69521e-24	S2.d	Gpx3	0.804979	1.48423
3.68069e-28	0.29754	0.418	0.215	1.143e-23	S2.d	Sox4	0.761184	0.463644
3.80998e-28	-0.487899	0.311	0.494	1.18315e-23	S2.d	Nav1	0.495702	0.983601
4.25766e-28	0.255933	0.592	0.354	1.32217e-23	S2.d	Ctsa	0.868152	0.612219
9.05181e-28	-0.586831	0.311	0.475	2.81095e-23	S2.d	Gfpt2	0.492452	1.07928
1.15283e-27	0.275426	0.453	0.243	3.57999e-23	S2.d	Ptpn1	0.698719	0.423293
1.43544e-27	0.272143	0.715	0.446	4.45762e-23	S2.d	Raly	1.0592	0.787054
6.39468e-27	-0.697752	0.082	0.263	1.9858e-22	S2.d	Fst	0.145731	0.843483
7.07922e-27	-0.462183	0.123	0.306	2.19838e-22	S2.d	Il17d	0.175277	0.63746
1.20471e-26	0.261229	0.696	0.439	3.74112e-22	S2.d	Phlda3	1.2704	1.00917
2.81814e-26	0.274674	0.63	0.401	8.75146e-22	S2.d	C1qtnf6	0.985946	0.711272
2.89771e-26	0.306725	0.837	0.623	8.99855e-22	S2.d	Mt2	2.14352	1.83679
3.8636e-26	0.316774	0.698	0.482	1.1998e-21	S2.d	Prelp	1.38701	1.07024
7.06906e-26	0.262596	0.918	0.724	2.19523e-21	S2.d	S100a11	1.84816	1.58557
1.51124e-25	-0.450612	0.079	0.255	4.69301e-21	S2.d	Rbp4	0.220824	0.671436
1.66857e-25	0.282247	0.527	0.306	5.18158e-21	S2.d	Cyr61	0.99698	0.714733
2.21996e-25	-0.530301	0.307	0.459	6.89386e-21	S2.d	Antxr2	0.439297	0.969598
2.22919e-25	-0.453895	0.404	0.546	6.92252e-21	S2.d	Ddr2	0.579049	1.03294
2.98958e-25	-0.44637	0.401	0.534	9.28383e-21	S2.d	Ndn	0.562556	1.00893
3.69935e-25	-0.515423	0.268	0.44	1.1488e-20	S2.d	Lrrn4cl	0.449796	0.965219
4.41371e-25	0.363398	0.646	0.43	1.37063e-20	S2.d	Mfap2	1.32424	0.960843
9.3994e-25	0.303652	0.658	0.429	2.91889e-20	S2.d	Smpdl3a	1.12581	0.822157
2.48354e-24	0.267491	0.67	0.426	7.71238e-20	S2.d	Dpysl3	1.08673	0.819243
2.8174e-24	-0.346169	0.946	0.927	8.74916e-20	S2.d	Ahnak	2.06013	2.40629
5.10585e-24	-0.407612	0.721	0.749	1.58557e-19	S2.d	Selenop	1.2818	1.68942
6.33453e-24	-0.438294	0.606	0.674	1.96713e-19	S2.d	Axl	0.957621	1.39591
7.14815e-24	0.374976	0.29	0.138	2.21979e-19	S2.d	Sfrp1	0.743685	0.368709
7.56005e-24	-0.450724	0.334	0.487	2.3477e-19	S2.d	Ablim1	0.522049	0.972773
8.83684e-24	-0.7033	0.867	0.849	2.74419e-19	S2.d	Egr1	2.18743	2.89073
1.76704e-23	0.272341	0.852	0.652	5.48736e-19	S2.d	Cald1	1.64043	1.36809
1.92807e-23	-0.574876	0.527	0.609	5.98742e-19	S2.d	Col4a2	0.86498	1.43986
2.51218e-23	0.300241	0.843	0.619	7.80133e-19	S2.d	S100a4	2.36907	2.06883
3.23677e-23	-0.515555	0.532	0.635	1.00515e-18	S2.d	Adamts5	0.950372	1.46593
4.1202e-23	-0.419152	0.496	0.598	1.27949e-18	S2.d	Nr3c1	0.709518	1.12867
2.96619e-22	-0.460617	0.096	0.257	9.2112e-18	S2.d	F3	0.151898	0.612515
6.91597e-21	-0.44663	0.569	0.656	2.14769e-16	S2.d	Col5a3	1.11059	1.55722
1.20478e-20	-0.290302	0.829	0.812	3.74133e-16	S2.d	Ybx3	1.37298	1.66328
2.17531e-20	-0.473439	0.695	0.721	6.75522e-16	S2.d	Plxdc2	1.11511	1.58855
6.18769e-20	-0.395564	0.137	0.286	1.92153e-15	S2.d	Camk2n1	0.194935	0.590499
2.42047e-19	-0.482899	0.399	0.524	7.51652e-15	S2.d	Phlda1	0.801933	1.28483
2.62352e-19	-0.433841	0.606	0.675	8.14707e-15	S2.d	Tgfbi	1.11687	1.55071
5.13876e-19	-0.575749	0.248	0.417	1.59579e-14	S2.d	Eln	0.907696	1.48344
9.28633e-19	-0.266156	0.921	0.918	2.88378e-14	S2.d	Col6a1	1.95899	2.22514
1.12024e-18	0.301603	0.376	0.215	3.47879e-14	S2.d	Spon2	0.827732	0.526129
2.23063e-18	-0.614037	0.333	0.465	6.92699e-14	S2.d	Sema3c	0.672855	1.28689
3.92356e-18	-0.544512	0.23	0.365	1.21842e-13	S2.d	Efemp1	0.424345	0.968857
4.84131e-18	-0.520314	0.361	0.492	1.50342e-13	S2.d	Nov	0.792674	1.31299
1.50488e-17	-0.481051	0.254	0.384	4.67325e-13	S2.d	Scd1	0.384321	0.865371
2.28913e-17	-0.469732	0.715	0.742	7.10866e-13	S2.d	Itih5	1.39115	1.86088
2.29847e-17	-0.379726	0.122	0.255	7.13767e-13	S2.d	Pcdh7	0.164544	0.54427
2.44735e-17	-0.391882	0.616	0.707	7.59999e-13	S2.d	Itm2a	1.46418	1.85606
6.91657e-17	-0.398308	0.208	0.349	2.14787e-12	S2.d	Ace	0.392835	0.791143
1.56062e-16	-0.446156	0.487	0.558	4.84634e-12	S2.d	Ppp1r15a	0.73615	1.18231
2.8146e-16	-0.352379	0.331	0.47	8.74045e-12	S2.d	Ckb	0.656617	1.009
3.57148e-16	-0.345282	0.786	0.844	1.10909e-11	S2.d	Igfbp6	2.37656	2.72184
6.69455e-16	-0.356398	0.148	0.274	2.07892e-11	S2.d	Slit3	0.207489	0.563887
7.95422e-16	-0.425102	0.328	0.439	2.4701e-11	S2.d	Scd2	0.503433	0.928535
8.58394e-16	-0.676766	0.68	0.682	2.66566e-11	S2.d	Btg2	1.37178	2.04855
1.01813e-15	-0.313113	0.168	0.299	3.16169e-11	S2.d	Triobp	0.231614	0.544727
4.58895e-15	-0.399829	0.743	0.743	1.42505e-10	S2.d	Klf9	1.20085	1.60068
4.65418e-15	-0.490241	0.619	0.675	1.44531e-10	S2.d	Klf2	1.46216	1.9524
4.84404e-15	-0.299022	0.8	0.837	1.50427e-10	S2.d	Clec3b	2.23998	2.539
8.68128e-15	0.262955	0.945	0.888	2.69589e-10	S2.d	Anxa2	2.60523	2.34228
1.18706e-14	-0.361959	0.524	0.587	3.6863e-10	S2.d	Ramp2	0.891042	1.253
1.60024e-14	-0.5236	0.923	0.896	4.96938e-10	S2.d	Fos	2.99586	3.51946
2.37961e-14	-0.379729	0.407	0.488	7.38965e-10	S2.d	Celf2	0.622909	1.00264
4.27143e-14	-0.451561	0.807	0.811	1.32645e-09	S2.d	Fosb	2.13533	2.58689
5.14184e-14	-0.33286	0.464	0.57	1.59675e-09	S2.d	Cd248	0.93495	1.26781
5.20742e-14	-0.366157	0.339	0.443	1.61711e-09	S2.d	Rhob	0.516957	0.883114
1.42325e-13	-0.285343	0.678	0.685	4.41977e-09	S2.d	Smim14	0.996267	1.28161
1.66721e-13	0.250025	0.989	0.964	5.17735e-09	S2.d	Serping1	3.07293	2.82291
7.47925e-13	-0.358571	0.376	0.462	2.3226e-08	S2.d	Atf5	0.564725	0.923296
7.62578e-13	-0.420584	0.536	0.568	2.36811e-08	S2.d	Fbln5	0.814497	1.23508
9.14173e-13	-0.309542	0.795	0.781	2.83887e-08	S2.d	Marcks	1.5884	1.89794
1.99567e-12	-0.417149	0.179	0.29	6.19734e-08	S2.d	Tmem158	0.289644	0.706794
2.13478e-12	-0.315015	0.279	0.381	6.62935e-08	S2.d	Fyn	0.381812	0.696826
2.30558e-12	-0.347832	0.777	0.761	7.15974e-08	S2.d	Tmsb10	1.39416	1.74199
2.48882e-12	-0.355244	0.579	0.621	7.72877e-08	S2.d	Pdgfra	0.894637	1.24988
2.49566e-12	-0.290892	0.737	0.715	7.75004e-08	S2.d	Fermt2	1.11707	1.40796
2.70374e-12	-0.316219	0.336	0.426	8.3962e-08	S2.d	Fam102b	0.469641	0.78586
3.70827e-12	-0.649172	0.573	0.596	1.15157e-07	S2.d	Zfp36	1.09804	1.74722
4.93137e-12	-0.419309	0.616	0.64	1.53139e-07	S2.d	Sat1	1.01861	1.43792
5.21316e-12	-0.61483	0.638	0.642	1.6189e-07	S2.d	Socs3	1.26671	1.88154
5.30088e-12	-0.297012	0.438	0.58	1.64613e-07	S2.d	Pi16	1.99226	2.28927
1.57469e-11	-0.282707	0.834	0.802	4.89003e-07	S2.d	Col5a1	1.53226	1.81497
2.59817e-11	-0.33988	0.599	0.634	8.06834e-07	S2.d	Tcf4	0.964118	1.304
2.82384e-11	-0.607647	0.512	0.577	8.76916e-07	S2.d	Atf3	1.51517	2.12281
3.10139e-11	-0.322606	0.473	0.531	9.63104e-07	S2.d	Arl4a	0.705402	1.02801
3.72065e-11	-0.367018	0.835	0.789	1.15541e-06	S2.d	Ecm1	1.64802	2.01503
8.58378e-11	0.301271	0.293	0.182	2.66561e-06	S2.d	Ptn	1.0252	0.723934
2.11636e-10	-0.269771	0.193	0.287	6.57216e-06	S2.d	Palm	0.252402	0.522173
2.47513e-10	0.281744	0.911	0.867	7.68627e-06	S2.d	Mmp2	2.43009	2.14835
2.9989e-10	-0.260665	0.738	0.712	9.31277e-06	S2.d	Fcgrt	1.08882	1.34949
1.08709e-09	-0.375516	0.381	0.442	3.37584e-05	S2.d	Tgfb2	0.592697	0.968213
1.86279e-09	-0.289497	0.644	0.691	5.78472e-05	S2.d	Cygb	1.44257	1.73207
1.99668e-09	-0.271007	0.248	0.333	6.20049e-05	S2.d	Cxxc5	0.321707	0.592714
2.52488e-09	-0.268762	0.196	0.287	7.84076e-05	S2.d	Ccnd2	0.289045	0.557807
2.55092e-09	-0.422025	0.778	0.774	7.92162e-05	S2.d	Ier2	1.56723	1.98925
2.70092e-09	-0.348211	0.63	0.627	8.38744e-05	S2.d	Hspg2	0.949816	1.29803
3.44656e-09	-0.285946	0.287	0.373	0.000107029	S2.d	Emilin2	0.440716	0.726662
3.55003e-09	-0.333459	0.347	0.412	0.000110243	S2.d	Jmjd1c	0.488897	0.822356
4.48883e-09	-0.286472	0.527	0.557	0.000139396	S2.d	Aplp2	0.720446	1.00692
6.79426e-09	-0.316637	0.76	0.718	0.000210989	S2.d	Atf4	1.18475	1.50139
8.27678e-09	-0.295899	0.607	0.658	0.000257027	S2.d	Errfi1	1.37531	1.67121
9.75418e-09	-0.261244	0.425	0.485	0.000302906	S2.d	Wnk1	0.608209	0.869453
1.18729e-08	-0.534712	0.602	0.659	0.000368702	S2.d	Igfbp5	2.11453	2.64924
1.49394e-08	-0.282561	0.379	0.436	0.000463928	S2.d	Golim4	0.502444	0.785005
3.35279e-08	-0.262955	0.701	0.675	0.00104118	S2.d	Fgfr1	1.06338	1.32634
3.92463e-08	-0.279534	0.492	0.516	0.00121875	S2.d	Rock2	0.70375	0.983284
4.13687e-08	-0.467995	0.963	0.907	0.00128466	S2.d	Junb	2.75686	3.22485
5.78069e-08	-0.27859	0.368	0.431	0.00179513	S2.d	Klf3	0.570527	0.849116
7.81661e-08	-0.250985	0.559	0.573	0.00242737	S2.d	Sash1	0.827467	1.07845
1.14952e-07	-0.303407	0.595	0.594	0.00356971	S2.d	Ddx3x	0.857034	1.16044
1.39943e-07	-0.287849	0.402	0.445	0.00434578	S2.d	Epb41l2	0.542213	0.830062
1.78922e-07	-0.36306	0.536	0.569	0.00555625	S2.d	Ogn	1.27336	1.63642
3.02362e-07	-0.298054	0.274	0.334	0.00938955	S2.d	Pik3r1	0.38884	0.686894
3.25696e-07	-0.277927	0.3	0.368	0.0101142	S2.d	Tsc22d3	0.493511	0.771438
3.43104e-07	-0.328301	0.311	0.378	0.0106548	S2.d	Adamts1	0.56719	0.895491
4.17593e-07	-0.350073	0.606	0.603	0.0129679	S2.d	Ccnl1	1.04797	1.39805
4.57377e-07	-0.268531	0.655	0.614	0.0142034	S2.d	Lysmd2	1.00051	1.26904
5.05827e-07	-0.28052	0.351	0.405	0.015708	S2.d	Wsb1	0.50137	0.78189
1.43733e-06	-0.253299	0.824	0.784	0.0446347	S2.d	Fbln2	1.63991	1.89321
1.51326e-06	-0.309607	0.438	0.464	0.0469927	S2.d	Jpt1	0.625025	0.934632
1.94977e-06	-0.280925	0.213	0.278	0.0605481	S2.d	Vit	0.356153	0.637078
2.00861e-06	-0.286571	0.829	0.807	0.0623754	S2.d	Fbn1	1.9602	2.24677
2.15649e-06	-0.26622	0.75	0.736	0.0669677	S2.d	Emp1	1.44954	1.71576
2.30994e-06	-0.351937	0.621	0.619	0.0717327	S2.d	Klf6	1.20832	1.56026
2.63816e-06	-0.269349	0.471	0.49	0.0819254	S2.d	Lama4	0.693698	0.963047
2.80122e-06	-0.281567	0.268	0.323	0.0869891	S2.d	Amotl1	0.359695	0.641261
2.96204e-06	-0.261797	0.584	0.568	0.0919833	S2.d	Adamts2	0.864827	1.12662
1.03678e-05	-0.300057	0.502	0.537	0.32196	S2.d	Ugdh	1.11948	1.41953
1.24909e-05	-0.260637	0.541	0.54	0.387892	S2.d	Oaf	0.886362	1.147
2.25515e-05	-0.433232	0.855	0.814	0.700314	S2.d	Cebpd	2.34378	2.77701
2.85685e-05	-1.2257	0.498	0.383	0.887166	S2.d	Prg4	2.51465	3.74036
3.37098e-05	-0.257272	0.23	0.289	1	S2.d	Tiparp	0.381428	0.638699
7.84258e-05	-0.25708	0.327	0.362	1	S2.d	Slfn5	0.546036	0.803115
0.000121715	-0.274032	0.21	0.257	1	S2.d	Irs2	0.305646	0.579678
0.000247454	-0.637834	0.485	0.496	1	S2.d	Gadd45g	1.33102	1.96885
0.000333328	-0.318468	0.385	0.389	1	S2.d	Lamb1	0.527687	0.846155
0.000377671	-0.266376	0.815	0.752	1	S2.d	Hsp90aa1	1.56301	1.82939
0.00572027	-0.344683	0.273	0.292	1	S2.d	Irf1	0.432263	0.776946
0.00604767	-0.369274	0.327	0.348	1	S2.d	Hspa1b	0.622627	0.991901
0.00643217	-0.262332	0.479	0.473	1	S2.d	Cd55	0.921545	1.18388
0	1.51043	0.899	0.37	0	S3	Sema3c	2.3178	0.80737
5.50383e-297	1.41812	0.798	0.269	1.70916e-292	S3	Anxa3	2.02984	0.611714
2.02734e-296	1.24001	0.978	0.779	6.29571e-292	S3	Fbn1	3.14311	1.9031
2.51014e-294	-1.5376	0.673	0.963	7.79498e-290	S3	Igfbp7	1.75792	3.29552
3.6242e-282	1.55527	0.944	0.497	1.12546e-277	S3	Pi16	3.36785	1.81258
6.84082e-282	1.17855	0.94	0.459	2.12435e-277	S3	Pcolce2	2.48465	1.3061
2.34892e-240	0.823731	0.527	0.097	7.29432e-236	S3	Dpp4	1.03189	0.208159
1.09968e-224	1.03165	0.763	0.277	3.41495e-220	S3	Efemp1	1.71174	0.68009
1.65561e-213	0.942378	0.882	0.501	5.14132e-209	S3	Cd248	1.96595	1.02357
3.61487e-210	0.746011	0.997	0.938	1.12256e-205	S3	Fstl1	3.37363	2.62762
8.48442e-210	0.840242	0.581	0.148	2.63475e-205	S3	Efhd1	1.14876	0.308523
6.03311e-204	-1.33613	0.457	0.884	1.87352e-199	S3	Bgn	1.4392	2.77533
1.44231e-201	0.863027	0.948	0.605	4.47895e-197	S3	Fndc1	2.35908	1.49605
1.75977e-191	0.549115	0.255	0.017	5.46478e-187	S3	Stmn4	0.588937	0.0398219
1.96164e-185	0.700613	0.985	0.818	6.09168e-181	S3	Cd34	2.74686	2.04624
7.70543e-185	0.703003	0.983	0.806	2.39285e-180	S3	Clec3b	3.0697	2.3667
8.94904e-184	0.6478	0.999	0.981	2.77904e-179	S3	Tmsb4x	3.86731	3.21951
9.57341e-181	0.829122	0.987	0.874	2.97293e-176	S3	Mfap5	3.43064	2.60152
6.53284e-180	0.972891	0.807	0.415	2.02871e-175	S3	Cd55	1.90877	0.935884
1.75649e-175	0.862284	0.732	0.31	5.45459e-171	S3	Tmem100	1.55289	0.690606
3.22751e-172	0.538926	0.278	0.028	1.00227e-167	S3	Opcml	0.592621	0.0536957
1.60523e-168	0.739491	0.91	0.623	4.98487e-164	S3	Axl	1.94235	1.20286
2.4188e-165	0.537251	0.295	0.036	7.51135e-161	S3	Car8	0.607504	0.0702534
1.0207e-164	0.568513	0.312	0.042	3.16969e-160	S3	Wnt2	0.666611	0.0980977
9.13087e-157	0.769024	0.861	0.468	2.8355e-152	S3	Timp3	2.07583	1.30681
5.0824e-156	0.587812	0.426	0.096	1.57829e-151	S3	1700019D03Rik	0.768352	0.18054
2.35517e-153	0.777125	0.69	0.306	7.31373e-149	S3	Emilin2	1.31243	0.535303
7.26903e-150	0.529039	0.326	0.053	2.25733e-145	S3	Arl4d	0.629516	0.100477
4.97288e-149	0.600074	0.349	0.068	1.54428e-144	S3	Il18	0.694071	0.0939966
5.86621e-149	1.09462	0.465	0.123	1.82169e-144	S3	Ifi27l2a	1.59609	0.501478
2.89623e-148	-1.09536	0.968	0.989	8.99394e-144	S3	Cst3	2.6961	3.79146
6.7052e-148	0.74841	0.841	0.464	2.08223e-143	S3	Scara5	1.74913	1.00071
1.30309e-145	0.788134	0.654	0.256	4.04661e-141	S3	Pcsk6	1.41781	0.629677
2.19478e-144	0.757185	0.931	0.599	6.81568e-140	S3	Aspn	2.67048	1.9133
7.52356e-144	1.1705	0.888	0.611	2.33637e-139	S3	Igfbp5	3.48317	2.31267
4.02862e-143	0.843838	0.798	0.47	1.25105e-138	S3	Tgfbr2	1.70476	0.860923
1.43194e-138	0.710447	0.966	0.814	4.44673e-134	S3	Igfbp6	3.25421	2.54377
4.62046e-137	0.58022	0.47	0.127	1.43484e-132	S3	Tek	0.864428	0.284208
6.39295e-136	-1.98334	0.385	0.729	1.98527e-131	S3	Mgp	1.39972	3.38306
1.91721e-133	0.625135	0.955	0.742	5.95369e-129	S3	Ly6c1	2.49962	1.87449
3.74177e-132	0.807786	0.955	0.8	1.16197e-127	S3	Plpp3	2.80103	1.99325
1.24478e-124	0.714374	0.736	0.412	3.86555e-120	S3	Jpt1	1.4728	0.758425
2.06596e-124	0.560456	0.485	0.151	6.41562e-120	S3	Cadm3	0.868425	0.307969
2.42769e-123	0.620423	0.526	0.174	7.53895e-119	S3	Engase	1.03453	0.414103
3.35269e-123	0.583519	0.503	0.163	1.04114e-118	S3	Zfp385a	0.923108	0.339589
8.85737e-119	0.604062	0.971	0.853	2.75057e-114	S3	Dpt	2.61444	2.01038
2.66403e-118	-2.12809	0.068	0.489	8.27287e-114	S3	Cxcl14	0.394245	2.52233
6.38516e-118	0.565282	0.361	0.092	1.98285e-113	S3	Limch1	0.70759	0.142308
1.00347e-114	0.483757	0.989	0.95	3.11618e-110	S3	Timp2	2.97064	2.48688
1.57902e-113	0.514671	0.979	0.877	4.90348e-109	S3	Ly6a	2.9689	2.45423
9.0616e-113	0.611227	0.495	0.176	2.81399e-108	S3	Adgrd1	0.971539	0.360313
4.47719e-112	0.698237	0.84	0.53	1.39035e-107	S3	Col14a1	2.01339	1.31515
1.90074e-111	0.562532	0.401	0.122	5.90257e-107	S3	Duoxa1	0.756239	0.193707
7.37219e-109	0.578279	0.473	0.161	2.28936e-104	S3	Qpct	0.911222	0.332943
3.56445e-106	0.579858	0.914	0.695	1.1069e-101	S3	Ppp1r14b	2.1584	1.57854
2.01257e-101	0.623767	0.573	0.267	6.24983e-97	S3	Zyx	1.07488	0.451112
2.41851e-99	0.551598	0.922	0.66	7.51045e-95	S3	Tnxb	2.19732	1.64572
3.69877e-99	0.623188	0.688	0.377	1.14862e-94	S3	Creb5	1.35718	0.733994
7.99268e-99	0.629599	0.916	0.759	2.48205e-94	S3	Marcks	2.37327	1.74367
1.99662e-96	0.481666	0.964	0.888	6.2003e-92	S3	Serpinb6a	2.58322	2.10155
3.55927e-96	0.424691	0.98	0.759	1.10529e-91	S3	Fn1	3.02293	2.59824
1.28156e-94	0.583662	0.473	0.19	3.97976e-90	S3	Dbn1	0.91696	0.333299
1.64697e-94	0.585553	0.63	0.312	5.11449e-90	S3	Heg1	1.1932	0.607643
2.37654e-92	0.769171	0.774	0.455	7.38009e-88	S3	Postn	2.40982	1.64065
3.40879e-92	0.623852	0.486	0.189	1.05857e-87	S3	Basp1	1.05866	0.434811
1.78747e-89	0.537648	0.367	0.114	5.55079e-85	S3	Gngt2	0.791042	0.253395
1.98633e-89	0.394657	0.298	0.075	6.16836e-85	S3	Nhsl1	0.536561	0.141904
1.67608e-87	-0.92526	0.019	0.354	5.20488e-83	S3	Tmem176b	0.0417532	0.967013
6.28847e-87	0.39675	0.3	0.079	1.95282e-82	S3	Galnt16	0.532464	0.135714
6.69214e-85	0.531831	0.913	0.671	2.07818e-80	S3	Nid1	2.2714	1.73957
1.97653e-84	0.510562	0.876	0.66	6.13791e-80	S3	Loxl1	1.82062	1.31006
6.29792e-83	0.481591	0.972	0.922	1.95576e-78	S3	Ahnak	2.76572	2.28413
1.15672e-81	-1.58955	0.213	0.531	3.59207e-77	S3	Smoc2	0.780303	2.36985
3.28045e-81	-0.733796	0.233	0.563	1.01871e-76	S3	Gpm6b	0.458923	1.19272
8.75925e-81	0.624982	0.802	0.592	2.7201e-76	S3	Adamts5	1.9222	1.29722
4.40183e-80	0.528559	0.494	0.221	1.36694e-75	S3	Ltbp1	0.938996	0.410437
1.05635e-76	-0.945247	0.101	0.419	3.28039e-72	S3	Col15a1	0.241366	1.18661
2.95722e-76	-0.816429	0.817	0.93	9.18334e-72	S3	Junb	2.45466	3.27108
5.60173e-76	0.550235	0.661	0.365	1.73956e-71	S3	Thy1	1.35236	0.80212
5.95721e-76	0.639577	0.76	0.492	1.84995e-71	S3	Ugdh	1.90313	1.26355
7.41741e-76	0.431107	0.355	0.121	2.3034e-71	S3	Mgll	0.659034	0.227927
5.36214e-75	0.455785	0.405	0.153	1.66516e-70	S3	Lims2	0.764018	0.308233
8.58776e-75	0.449	0.941	0.768	2.66684e-70	S3	Rarres2	2.38403	1.93503
2.45903e-74	-1.30007	0.307	0.606	7.63626e-70	S3	Cxcl1	1.30245	2.60252
1.11272e-73	-0.843913	0.148	0.472	3.45543e-69	S3	Icam1	0.36468	1.20859
4.86908e-73	0.380894	0.271	0.073	1.51205e-68	S3	Tmeff2	0.544325	0.163431
7.36149e-73	0.549543	0.504	0.238	2.28604e-68	S3	Tmem158	1.11303	0.563487
2.36013e-72	-1.12052	0.488	0.728	7.32914e-68	S3	Cxcl12	1.18129	2.30181
1.29926e-71	-0.413594	0.957	0.98	4.03472e-67	S3	Ifitm3	2.65163	3.06523
1.28561e-70	0.44657	0.452	0.192	3.99233e-66	S3	Fez1	0.826899	0.380329
1.40039e-70	0.475328	0.705	0.429	4.34876e-66	S3	Ablim1	1.31933	0.843998
1.65372e-70	0.476753	0.909	0.773	5.13547e-66	S3	Ecm1	2.36905	1.89229
2.56554e-70	-0.784068	0.466	0.739	7.96703e-66	S3	Col4a1	1.18296	1.96703
3.59189e-70	0.5131	0.698	0.44	1.11542e-65	S3	Ackr3	1.37958	0.866482
7.99146e-70	-0.666849	0.264	0.565	2.48167e-65	S3	Olfml3	0.516409	1.18326
1.2467e-69	0.438282	0.676	0.376	3.8715e-65	S3	Lrrn4cl	1.27828	0.84
1.47594e-68	0.478858	0.436	0.197	4.5834e-64	S3	Pde8a	0.802985	0.324127
1.26175e-66	0.434962	0.39	0.158	3.91825e-62	S3	Slco3a1	0.710124	0.275162
2.42691e-66	0.500997	0.254	0.074	7.53654e-62	S3	Daglb	0.6248	0.123802
9.97753e-66	0.496262	0.521	0.274	3.09842e-61	S3	Gnpnat1	0.979427	0.483166
4.38616e-65	0.542064	0.312	0.1	1.36208e-60	S3	Krtdap	1.06983	0.527767
5.17051e-64	-0.784546	0.404	0.647	1.60565e-59	S3	Cebpb	0.829501	1.61405
2.35912e-63	0.40529	0.423	0.178	7.32603e-59	S3	Nova1	0.780026	0.374736
7.68798e-63	-0.645028	0.354	0.644	2.38743e-58	S3	Col4a2	0.820191	1.46522
3.96553e-62	-0.70741	0.05	0.323	1.23146e-57	S3	Crlf1	0.128652	0.836062
4.05824e-62	-0.66929	0.011	0.266	1.26025e-57	S3	Tmem176a	0.0218162	0.691106
1.72937e-61	0.455536	0.67	0.401	5.3704e-57	S3	Antxr2	1.29514	0.839603
2.61268e-61	0.448769	0.777	0.545	8.11342e-57	S3	Ramp2	1.5856	1.13683
3.78401e-61	-0.634809	0.091	0.369	1.17509e-56	S3	Vcam1	0.194239	0.829048
4.79765e-61	0.481225	0.677	0.403	1.48986e-56	S3	Thbd	1.45865	0.977427
1.57463e-60	-0.734271	0.11	0.399	4.88986e-56	S3	Cilp	0.439243	1.17351
2.43801e-60	-0.673215	0.513	0.725	7.57098e-56	S3	Gas1	1.20771	1.88092
2.96306e-60	0.61994	0.53	0.29	9.20149e-56	S3	Adamts15	1.29244	0.672496
3.48589e-60	0.542977	0.4	0.182	1.08251e-55	S3	Gas7	0.876979	0.334002
5.16641e-60	0.461922	0.56	0.293	1.60438e-55	S3	Ace	1.13118	0.669259
9.48804e-60	0.491367	0.415	0.19	2.94642e-55	S3	Il4ra	0.869444	0.378077
8.99777e-59	-0.359073	0.938	0.964	2.79417e-54	S3	Cd63	2.32488	2.68395
1.82243e-58	-0.655633	0.587	0.778	5.65937e-54	S3	Il11ra1	1.21784	1.87348
3.38518e-58	-0.642462	0.131	0.408	1.05123e-53	S3	Lox	0.282474	0.924935
5.1667e-58	-0.677729	0.093	0.357	1.60447e-53	S3	Runx1	0.169709	0.847438
1.79862e-57	0.391543	0.402	0.178	5.58543e-53	S3	Trio	0.717353	0.32581
4.69869e-57	0.33261	0.267	0.086	1.45913e-52	S3	Ston2	0.506715	0.174105
4.56408e-56	0.45839	0.402	0.182	1.41733e-51	S3	Mustn1	0.832913	0.374523
1.01279e-55	-0.786799	0.108	0.367	3.14512e-51	S3	Sparcl1	0.271442	1.05824
4.31729e-55	0.45792	0.697	0.439	1.34069e-50	S3	Nov	1.64107	1.18315
6.00752e-55	0.333573	0.955	0.869	1.86558e-50	S3	Rnase4	2.33165	1.99808
1.48236e-54	0.415386	0.598	0.336	4.60332e-50	S3	Ebf2	1.16089	0.745503
2.92588e-54	-0.734726	0.588	0.779	9.08604e-50	S3	Id3	1.57379	2.30852
4.44322e-54	-0.641323	0.174	0.455	1.3798e-49	S3	Nr4a1	0.462815	1.10414
7.03241e-54	-1.75097	0.158	0.404	2.18384e-49	S3	Timp1	0.342065	2.09304
2.84662e-53	0.454633	0.766	0.571	8.83989e-49	S3	Sntb2	1.47591	1.02128
1.11735e-52	-0.372704	0.891	0.939	3.46982e-48	S3	Anxa5	2.02242	2.39513
1.19459e-51	-0.796007	0.363	0.615	3.70969e-47	S3	Ier3	1.04605	1.84206
7.74588e-51	-0.778734	0.206	0.47	2.4054e-46	S3	Gadd45b	0.548384	1.32712
8.53425e-51	0.453009	0.606	0.391	2.65023e-46	S3	Klf3	1.19189	0.738885
2.69679e-50	0.315351	0.292	0.109	8.3746e-46	S3	Fgf18	0.525721	0.21037
8.16838e-50	0.432364	0.708	0.522	2.53661e-45	S3	Man1a	1.38934	0.956973
1.41358e-49	0.358748	0.305	0.121	4.38972e-45	S3	Maf	0.594481	0.235733
1.88318e-49	-0.684116	0.039	0.266	5.84803e-45	S3	Ndufa4l2	0.128282	0.812398
5.26281e-49	0.366957	0.828	0.616	1.63431e-44	S3	Lsp1	1.72487	1.35791
1.17466e-48	0.351043	0.426	0.199	3.64778e-44	S3	Arhgap20	0.790487	0.439444
8.14696e-48	-0.752169	0.209	0.446	2.52996e-43	S3	Gas6	0.444873	1.19704
1.54759e-47	0.356824	0.307	0.125	4.80588e-43	S3	Flnc	0.595647	0.238822
1.23604e-46	-1.25666	0.6	0.702	3.83841e-42	S3	Apod	1.59202	2.84868
4.08941e-46	0.431843	0.34	0.155	1.26993e-41	S3	Procr	0.772323	0.34048
6.92679e-46	0.318044	0.299	0.121	2.15105e-41	S3	Arsi	0.552781	0.234737
1.02949e-45	0.44738	0.664	0.486	3.19698e-41	S3	Rock2	1.32158	0.874201
7.19847e-45	0.270917	0.303	0.121	2.23541e-40	S3	Itga11	0.522585	0.251668
1.83344e-44	-0.405672	0.372	0.624	5.69357e-40	S3	Eva1b	0.74607	1.15174
7.65798e-44	0.338398	0.878	0.743	2.37811e-39	S3	Anxa1	2.04595	1.70755
8.93587e-44	-0.380396	1	0.993	2.77494e-39	S3	Dcn	4.81222	5.19262
1.89119e-43	0.379226	0.44	0.242	5.8729e-39	S3	Kif2a	0.791722	0.412497
2.41341e-43	0.410938	0.641	0.425	7.49459e-39	S3	Gfpt2	1.36611	0.955174
3.07676e-43	-0.568479	0.505	0.659	9.55456e-39	S3	Ldha	0.916657	1.48514
4.10356e-43	-0.550258	0.237	0.475	1.27432e-38	S3	Pdgfrl	0.467786	1.01804
5.80987e-43	0.342517	0.34	0.157	1.8042e-38	S3	Apbb2	0.626543	0.284026
6.73278e-43	0.331448	1	0.999	2.0908e-38	S3	Gm42418	6.87497	6.54352
7.52164e-43	-0.584651	0.111	0.328	2.33577e-38	S3	Steap4	0.207784	0.792436
1.04551e-42	0.375374	0.683	0.503	3.24672e-38	S3	Ddr2	1.30074	0.925362
1.90713e-42	-0.540043	0.938	0.899	5.92239e-38	S3	Lum	2.48665	3.02669
2.65175e-42	-0.720658	0.515	0.711	8.23474e-38	S3	Btg2	1.35318	2.07384
3.178e-42	-1.31795	0.104	0.319	9.86897e-38	S3	Comp	0.718521	2.03647
4.62691e-42	-0.417101	0.102	0.328	1.43684e-37	S3	Igsf10	0.203587	0.620688
1.65195e-41	-0.601829	0.189	0.417	5.12998e-37	S3	Rbp1	0.37683	0.978658
3.76459e-41	0.356611	0.54	0.34	1.16906e-36	S3	Fyn	0.960472	0.603861
6.50638e-41	0.402255	0.605	0.406	2.02049e-36	S3	Metrnl	1.20818	0.805928
1.14586e-40	0.359445	0.747	0.56	3.55836e-36	S3	Ugp2	1.51266	1.15322
1.38164e-40	0.345566	0.459	0.254	4.29055e-36	S3	Triobp	0.799717	0.454151
1.50438e-40	-0.548796	0.563	0.708	4.67169e-36	S3	Cygb	1.22127	1.77007
5.13308e-40	-0.30117	0.941	0.968	1.59403e-35	S3	H3f3b	2.35952	2.66069
1.08864e-39	0.368856	0.643	0.44	3.38066e-35	S3	Fhl1	1.2211	0.85224
1.42807e-39	0.319853	0.433	0.229	4.43474e-35	S3	Slit3	0.794768	0.474915
2.92804e-39	-0.376324	0.913	0.946	9.09273e-35	S3	Cd9	2.32294	2.69927
7.40606e-39	0.305511	0.97	0.905	2.29988e-34	S3	Lars2	2.59763	2.29212
8.2343e-39	0.295425	0.27	0.111	2.55708e-34	S3	Myh10	0.52268	0.227256
1.06882e-38	-0.522331	0.282	0.5	3.31912e-34	S3	Phlda3	0.582662	1.10499
1.61637e-38	0.266199	0.878	0.752	5.01947e-34	S3	Sptbn1	1.82504	1.55884
2.11248e-38	0.363553	0.498	0.279	6.5601e-34	S3	Akap12	1.0261	0.66255
1.46569e-37	-0.720447	0.998	0.999	4.55157e-33	S3	Fth1	3.9222	4.64265
5.60781e-37	-0.578233	0.585	0.722	1.74145e-32	S3	Nfkbia	1.55146	2.1297
7.7302e-37	0.337038	0.336	0.168	2.40054e-32	S3	Smurf2	0.627953	0.290915
8.53606e-37	0.323919	0.797	0.657	2.65079e-32	S3	Fgfr1	1.56825	1.24433
1.2278e-36	0.460999	0.523	0.342	3.81281e-32	S3	Prss23	1.23509	0.774096
2.30328e-36	-1.44109	0.074	0.262	7.15259e-32	S3	Ccl2	0.621849	2.06293
2.65108e-36	0.345116	0.376	0.193	8.23267e-32	S3	Ahnak2	0.734229	0.389114
2.87929e-36	0.318071	0.781	0.603	8.94136e-32	S3	Gstm1	1.55043	1.23236
4.33114e-36	-1.34421	0.289	0.497	1.34499e-31	S3	Apoe	1.73991	3.08412
1.1824e-35	0.294191	0.851	0.733	3.67181e-31	S3	Ddah2	1.71657	1.42237
1.30549e-35	0.311805	0.342	0.172	4.05405e-31	S3	St3gal2	0.615247	0.303441
1.43236e-35	0.322375	0.424	0.228	4.44805e-31	S3	Adam33	0.801296	0.478921
2.39377e-35	-0.467342	0.255	0.476	7.43362e-31	S3	Sgk1	0.62392	1.09126
3.02235e-35	-0.509646	0.395	0.592	9.3856e-31	S3	Gem	0.830384	1.34003
7.45995e-35	0.326182	0.371	0.193	2.31661e-30	S3	Flrt2	0.716962	0.39078
1.40221e-34	-0.374239	0.087	0.28	4.35444e-30	S3	Csrp1	0.157158	0.531397
2.11045e-34	0.380325	0.513	0.343	6.55381e-30	S3	Vasn	0.97907	0.598745
3.53846e-34	-0.343546	0.148	0.358	1.09883e-29	S3	Gnb4	0.278554	0.6221
4.10856e-34	0.336806	0.735	0.525	1.27587e-29	S3	Myoc	2.61122	2.27442
4.58661e-34	-0.282402	0.913	0.946	1.42433e-29	S3	Ifitm2	2.09712	2.37952
4.92192e-34	0.269006	0.849	0.73	1.52845e-29	S3	S100a13	1.67131	1.40231
1.58277e-33	0.349112	0.629	0.459	4.91513e-29	S3	Antxr1	1.17655	0.827439
2.92983e-33	-0.315711	0.099	0.295	9.0983e-29	S3	Emp2	0.19126	0.506972
4.55848e-33	0.341007	0.641	0.46	1.41559e-28	S3	Lama4	1.21809	0.877085
2.40469e-32	0.323833	0.942	0.885	7.46752e-28	S3	Calm1	2.55026	2.22643
3.5608e-32	-0.797912	0.385	0.542	1.10577e-27	S3	Lgals3	1.09802	1.89593
3.82265e-32	-1.72924	0.108	0.286	1.18708e-27	S3	Mmp3	0.379426	2.10866
4.44611e-32	-0.398877	0.957	0.917	1.3807e-27	S3	Serpinf1	2.76549	3.16436
5.58917e-32	-0.868042	0.131	0.314	1.73566e-27	S3	Mfap4	0.513286	1.38133
5.64246e-32	0.274026	0.3	0.145	1.75221e-27	S3	Hdac7	0.556459	0.282433
5.98624e-32	-0.412881	0.8	0.862	1.85897e-27	S3	Lmna	1.7402	2.15308
6.00663e-32	-0.540931	0.115	0.298	1.8653e-27	S3	Hmcn2	0.297945	0.838876
7.81454e-32	0.280578	0.37	0.191	2.42673e-27	S3	Ptgis	0.813133	0.532554
1.03459e-31	0.276304	0.318	0.155	3.21281e-27	S3	Adamtsl1	0.608392	0.332088
1.62375e-31	0.283481	0.892	0.79	5.04241e-27	S3	Col5a1	2.02261	1.73913
3.66701e-31	-0.26334	0.968	0.976	1.13875e-26	S3	Ptma	2.50277	2.76611
8.94856e-31	0.290549	0.781	0.624	2.77889e-26	S3	Atox1	1.51985	1.2293
1.22739e-30	0.369656	0.263	0.122	3.81155e-26	S3	Pla1a	0.705767	0.33611
1.63174e-30	-0.438892	0.396	0.562	5.06721e-26	S3	Sh3bgrl3	0.734038	1.17293
1.84844e-30	-0.381363	0.473	0.627	5.74014e-26	S3	Prdx4	0.835428	1.21679
2.08886e-30	-0.579838	0.318	0.5	6.48675e-26	S3	Fbln1	0.693892	1.27373
2.1214e-30	-0.760072	0.2	0.39	6.5878e-26	S3	Fgl2	0.719667	1.47974
3.47863e-30	0.259131	0.305	0.152	1.08025e-25	S3	Ntn4	0.547224	0.288092
7.04472e-30	0.360554	0.413	0.262	2.18767e-25	S3	Il13ra1	0.789662	0.429108
1.13419e-29	-0.351414	0.104	0.279	3.52212e-25	S3	Tmem119	0.183942	0.535355
1.73329e-29	-0.366539	0.191	0.384	5.38255e-25	S3	2010111I01Rik	0.353419	0.719958
5.61175e-29	0.259813	0.712	0.533	1.74267e-24	S3	Lamc1	1.41448	1.15467
1.37167e-28	0.342002	0.6	0.428	4.25959e-24	S3	Ckb	1.25794	0.915941
1.81971e-28	-0.360641	0.269	0.46	5.65094e-24	S3	Prrx2	0.525002	0.885643
2.31926e-28	0.303102	0.344	0.188	7.20222e-24	S3	Lrrc17	0.66742	0.364318
3.78664e-28	-0.418613	0.295	0.48	1.1759e-23	S3	Mif	0.549071	0.967684
4.84386e-28	0.3494	0.561	0.403	1.50421e-23	S3	Scd2	1.17777	0.828372
5.03648e-28	-0.467625	0.642	0.756	1.56403e-23	S3	Itih5	1.40934	1.87696
5.18504e-28	-0.504578	0.288	0.476	1.61016e-23	S3	Mafb	0.673918	1.1785
9.71282e-28	-0.522882	0.112	0.276	3.01622e-23	S3	Fxyd6	0.241718	0.7646
1.17165e-27	0.29809	0.849	0.747	3.63845e-23	S3	Ebf1	1.81737	1.51928
2.23636e-27	0.287598	0.77	0.669	6.9448e-23	S3	Smim14	1.49236	1.20476
3.34959e-27	0.260392	0.329	0.184	1.04018e-22	S3	Tbc1d12	0.566073	0.305681
3.36063e-27	0.33986	0.458	0.304	1.04361e-22	S3	Sulf1	0.864035	0.524174
3.97229e-27	-0.351801	0.246	0.443	1.23355e-22	S3	Cav1	0.569039	0.92084
4.06786e-27	0.269784	0.261	0.13	1.26323e-22	S3	Fam126a	0.493753	0.223969
4.55139e-27	0.315042	0.654	0.511	1.41339e-22	S3	Cavin1	1.23833	0.923287
4.99886e-27	-0.466335	0.671	0.793	1.55235e-22	S3	Ier2	1.54237	2.0087
7.0108e-27	0.259026	0.514	0.33	2.17713e-22	S3	Slfn5	0.993145	0.734119
1.55127e-26	0.294776	0.523	0.364	4.81733e-22	S3	Csf1	0.936618	0.641842
1.57276e-26	-0.352907	0.187	0.365	4.88406e-22	S3	Svep1	0.393707	0.746614
1.96462e-26	0.266431	0.474	0.309	6.10093e-22	S3	Tns1	0.820682	0.554251
2.26503e-26	0.275447	0.709	0.567	7.03382e-22	S3	Bmp1	1.28363	1.00818
2.5971e-26	-0.436088	0.326	0.504	8.06503e-22	S3	Enpp2	0.753114	1.1892
2.66273e-26	0.282594	0.729	0.615	8.26884e-22	S3	Spag9	1.35488	1.07228
3.22022e-26	-0.363114	0.402	0.573	1.00001e-21	S3	Colec12	0.751001	1.11411
3.47198e-26	0.304979	0.727	0.536	1.07819e-21	S3	Ogn	1.85482	1.54984
4.93883e-26	0.282635	0.795	0.687	1.53371e-21	S3	S100a16	1.63368	1.35104
6.96856e-26	-0.563761	0.466	0.576	2.16402e-21	S3	Pkm	0.81575	1.37951
7.92694e-26	-0.334388	0.212	0.394	2.46163e-21	S3	Matn2	0.414392	0.74878
1.28168e-25	0.28138	0.363	0.206	3.98013e-21	S3	Adamtsl3	0.721923	0.440543
1.48256e-25	0.286866	0.597	0.451	4.60395e-21	S3	Cd164	1.05067	0.763808
1.52892e-25	-0.461423	0.128	0.287	4.74792e-21	S3	Cfh	0.287561	0.748984
2.72064e-25	-0.593494	0.757	0.83	8.44869e-21	S3	Cebpd	2.21421	2.8077
4.17919e-25	0.251949	0.29	0.158	1.29781e-20	S3	Psd3	0.5138	0.261851
4.49908e-25	-0.334783	0.646	0.761	1.39714e-20	S3	Pnrc1	1.23004	1.56482
4.54576e-25	0.287752	0.636	0.49	1.41164e-20	S3	Uqcc2	1.17823	0.89048
4.83916e-25	-0.289819	0.374	0.551	1.50275e-20	S3	Aprt	0.690797	0.980616
6.55562e-25	0.259598	0.742	0.613	2.03578e-20	S3	Lpar1	1.40081	1.14121
8.44075e-25	-0.515833	0.133	0.292	2.62119e-20	S3	Wisp2	0.30144	0.817272
1.06969e-24	0.269498	0.374	0.23	3.3218e-20	S3	Sirpa	0.661999	0.392502
1.07773e-24	-0.269077	0.123	0.293	3.34677e-20	S3	Plod2	0.251732	0.520809
1.80895e-24	0.268143	0.301	0.166	5.6175e-20	S3	Clcn5	0.576984	0.308841
6.97599e-24	-0.41836	0.103	0.256	2.16632e-19	S3	Ctgf	0.268258	0.686618
9.00989e-24	0.255432	0.358	0.21	2.79793e-19	S3	C1qtnf1	0.639415	0.383983
1.34716e-23	0.288829	0.443	0.299	4.18346e-19	S3	Trim35	0.821204	0.532375
1.36307e-23	-0.300409	0.86	0.883	4.23289e-19	S3	Ctsb	1.71347	2.01388
1.93493e-23	-0.490889	0.12	0.269	6.00873e-19	S3	Fxyd5	0.259711	0.7506
3.23363e-23	-0.684791	0.609	0.703	1.00417e-18	S3	Lbp	1.53423	2.21902
3.88808e-23	0.279387	0.364	0.224	1.20741e-18	S3	Spsb1	0.67104	0.391653
4.59005e-23	-0.694848	0.309	0.446	1.4254e-18	S3	Sod2	0.545192	1.24004
5.13129e-23	0.295133	0.343	0.211	1.59347e-18	S3	Pacsin2	0.63973	0.344597
5.44868e-23	0.266369	0.71	0.586	1.69203e-18	S3	Glud1	1.33577	1.0694
2.19811e-22	-0.282571	0.16	0.323	6.82601e-18	S3	Plpp1	0.289621	0.572192
5.36909e-22	-0.261229	0.153	0.315	1.66732e-17	S3	Rgs10	0.275608	0.536837
6.66717e-22	0.252206	0.291	0.163	2.07042e-17	S3	Dock11	0.551786	0.29958
9.76596e-22	0.261417	0.541	0.396	3.03272e-17	S3	Snx18	0.976123	0.714706
1.54171e-21	-0.280791	0.718	0.775	4.78763e-17	S3	Calm2	1.33595	1.61674
2.26049e-21	0.283304	0.391	0.258	7.01973e-17	S3	Utrn	0.742694	0.459391
4.1492e-21	0.280245	0.525	0.379	1.28849e-16	S3	Vcan	1.12081	0.84056
5.10684e-21	-0.314048	0.246	0.414	1.58588e-16	S3	Bhlhe40	0.527486	0.841533
5.36776e-21	0.269347	0.363	0.229	1.6669e-16	S3	Osr2	0.722683	0.453337
1.42518e-20	-0.563854	0.118	0.255	4.42574e-16	S3	Anxa8	0.413592	0.977446
2.90313e-20	-0.497965	0.848	0.855	9.01538e-16	S3	Mt1	2.43532	2.93328
3.57205e-20	0.272994	0.358	0.234	1.10926e-15	S3	Serpinb1a	0.704668	0.431674
1.31749e-19	-0.257918	0.208	0.367	4.09134e-15	S3	Cdc42ep5	0.368115	0.626033
1.63658e-19	-0.269785	0.355	0.506	5.08224e-15	S3	Lhfp	0.643629	0.913414
1.70702e-19	-0.301899	0.355	0.507	5.30097e-15	S3	Gng11	0.610944	0.912843
1.79901e-19	0.273227	0.456	0.328	5.58665e-15	S3	Rbpj	0.846253	0.573026
3.22273e-19	0.25027	0.555	0.414	1.00079e-14	S3	Tgfb2	1.14134	0.891067
[truncated: 2,481 more rows]

## Sheet: Wt4 weeks
p_val	avg_logFC	pct.1	pct.2	p_val_adj	cluster	gene	cluster_mean	other_mean
0	1.99643	0.956	0.348	0	S1	Smoc2	3.20342	1.20699
2.82302e-242	1.31344	0.685	0.102	8.76659e-238	S1	Hsd11b1	1.5556	0.242157
1.38904e-228	1.15193	0.975	0.596	4.31352e-224	S1	Col4a1	2.65144	1.4995
4.99043e-210	1.12539	0.741	0.176	1.54973e-205	S1	Hmcn2	1.55406	0.428664
7.6638e-207	1.24978	0.862	0.333	2.37992e-202	S1	Ccl11	2.13	0.880226
2.82569e-178	1.01004	0.899	0.466	8.77488e-174	S1	Abca8a	2.03604	1.026
3.51002e-173	1.15388	0.797	0.297	1.09e-168	S1	Col15a1	1.90954	0.755654
4.90909e-167	0.946005	0.906	0.494	1.52447e-162	S1	Col4a2	2.08617	1.14016
1.57995e-153	1.62849	0.587	0.143	4.90639e-149	S1	Thbs1	2.07683	0.448335
6.53567e-150	0.845389	0.947	0.784	2.02959e-145	S1	Htra3	2.56211	1.71672
4.63692e-142	0.886452	0.92	0.662	1.43995e-137	S1	Itih5	2.3934	1.50695
4.20093e-136	0.878333	0.853	0.489	1.30456e-131	S1	Lama2	1.85484	0.97651
2.45078e-134	-1.75281	0.074	0.578	7.61066e-130	S1	C3	0.24479	1.9976
4.87867e-126	0.775741	0.486	0.1	1.51502e-121	S1	Vwa1	0.971912	0.196171
1.05878e-124	-1.08717	0.339	0.794	3.28793e-120	S1	Pcolce2	0.993249	2.08042
8.8959e-123	0.710409	0.949	0.757	2.76253e-118	S1	Col6a3	2.42005	1.70964
9.5103e-118	0.871436	0.686	0.297	2.95333e-113	S1	Lamb1	1.451	0.579565
2.4859e-116	0.64255	0.961	0.76	7.71973e-112	S1	Nid1	2.46164	1.81909
3.61255e-115	0.771347	0.847	0.532	1.12184e-110	S1	Lamc1	1.83212	1.06077
4.95199e-111	0.726868	0.556	0.166	1.53779e-106	S1	Abca8b	1.07446	0.34759
1.6191e-110	0.797495	0.833	0.536	5.02795e-106	S1	Hspg2	1.81994	1.02245
7.82262e-109	0.639573	0.371	0.052	2.42924e-104	S1	Dio2	0.765205	0.125632
2.04798e-103	0.646761	0.912	0.673	6.3598e-99	S1	Plxdc2	2.02548	1.37872
6.6179e-100	0.672572	0.451	0.111	2.05512e-95	S1	Rgmb	0.887037	0.214465
1.60881e-99	-0.586957	0.924	0.978	4.99599e-95	S1	Timp2	2.18667	2.77363
2.95558e-94	-2.08771	0.027	0.42	9.17826e-90	S1	Comp	0.175617	2.26333
6.69138e-94	0.660747	0.842	0.525	2.07794e-89	S1	Col5a3	1.85909	1.19834
3.92755e-93	0.612955	0.364	0.067	1.21966e-88	S1	Ret	0.752577	0.139622
5.82565e-93	0.864788	0.847	0.599	1.8091e-88	S1	Btg2	2.60343	1.73865
5.6979e-92	0.622467	0.944	0.743	1.76942e-87	S1	Fbln2	2.35237	1.7299
2.78527e-91	-0.344334	0.998	0.999	8.64937e-87	S1	Rps24	3.50743	3.85176
2.91052e-91	-0.833242	0.631	0.871	9.03832e-87	S1	Ecm1	1.41394	2.24718
1.71204e-90	0.556009	0.366	0.071	5.31656e-86	S1	Gfra1	0.702268	0.146259
4.37175e-88	0.733033	0.755	0.453	1.3576e-83	S1	Oaf	1.62406	0.891029
4.33348e-87	0.742947	0.629	0.269	1.34572e-82	S1	Ramp1	1.40735	0.664407
2.85696e-84	0.820222	0.733	0.353	8.87201e-80	S1	Cxcl14	3.04476	2.22454
2.41686e-83	0.567278	0.321	0.055	7.5053e-79	S1	Inhba	0.729444	0.162165
3.00933e-83	0.673131	0.632	0.282	9.34516e-79	S1	Enpp2	1.32027	0.647141
7.39551e-82	0.344464	1	0.997	2.2966e-77	S1	Dcn	5.45092	5.10646
2.09793e-81	0.621815	0.463	0.142	6.51492e-77	S1	Spry1	0.939435	0.31762
1.81378e-77	0.556626	0.412	0.117	5.63253e-73	S1	Jup	0.780973	0.224347
5.4017e-77	0.643956	0.841	0.641	1.67744e-72	S1	Atf4	1.90265	1.25869
6.4862e-77	-0.640658	0.845	0.93	2.01422e-72	S1	Ly6a	2.03973	2.68038
2.34545e-75	0.725528	0.919	0.803	7.28355e-71	S1	Egr1	3.33397	2.60844
5.00498e-75	0.640784	0.412	0.119	1.55425e-70	S1	G0s2	0.953032	0.312247
4.45712e-74	-0.716919	0.625	0.838	1.38411e-69	S1	Ly6c1	1.44867	2.16559
8.58297e-73	-0.853729	0.396	0.724	2.66536e-68	S1	Timp3	0.956241	1.80997
1.35304e-72	-0.903712	0.208	0.562	4.20174e-68	S1	Fbln1	0.504194	1.40791
3.66002e-72	-0.328759	0.994	0.996	1.13658e-67	S1	Rpsa	3.19768	3.52644
1.34816e-70	0.558966	0.811	0.581	4.18658e-66	S1	Tcf4	1.67037	1.11141
6.02927e-70	0.756562	0.919	0.8	1.87233e-65	S1	Cebpd	3.18805	2.43149
8.15151e-70	0.539282	0.253	0.037	2.53137e-65	S1	Aldh1a2	0.629242	0.0899597
1.84827e-67	0.580678	0.586	0.248	5.73962e-63	S1	Sparcl1	1.40615	0.825476
8.66552e-67	0.707894	0.936	0.863	2.69099e-62	S1	Junb	3.5862	2.8783
9.31813e-67	-0.31456	0.996	0.999	2.89365e-62	S1	Rps20	3.47403	3.78859
2.79409e-66	0.600231	0.444	0.16	8.67678e-62	S1	Abca9	0.928486	0.328255
2.78441e-64	-0.288467	0.999	0.997	8.64672e-60	S1	Rpl23	3.40412	3.69259
2.9283e-64	0.548712	0.393	0.127	9.09354e-60	S1	Lifr	0.805318	0.256605
1.06155e-63	0.469939	0.883	0.697	3.29655e-59	S1	Entpd2	1.9667	1.49676
4.23677e-63	-0.29321	0.998	0.997	1.31569e-58	S1	Rpl32	3.32035	3.61356
1.16299e-61	0.803783	0.802	0.616	3.61156e-57	S1	Klf2	2.4726	1.66882
1.91606e-61	-0.266399	0.996	0.998	5.95014e-57	S1	Rplp1	3.49666	3.76305
5.30916e-61	0.623248	0.875	0.686	1.64871e-56	S1	Meg3	2.47404	1.85079
8.83172e-61	0.583561	0.687	0.41	2.7426e-56	S1	Angptl1	1.46391	0.88035
1.85309e-60	0.490101	0.987	0.924	5.75458e-56	S1	Lum	3.18326	2.69316
7.79551e-60	-0.271157	0.996	0.997	2.42082e-55	S1	Rps12	3.25836	3.52951
8.31808e-60	0.616993	0.379	0.126	2.5831e-55	S1	Gadd45a	0.873626	0.256633
9.48486e-60	0.377393	0.968	0.915	2.94543e-55	S1	Col6a1	2.51009	2.13269
3.00881e-59	-0.309043	0.981	0.993	9.34355e-55	S1	Rps7	2.91386	3.2229
6.671e-58	-1.0042	0.24	0.531	2.07161e-53	S1	Lgals3	0.569856	1.57406
2.17661e-56	0.613685	0.445	0.182	6.75925e-52	S1	Idi1	1.01672	0.40304
5.54291e-56	-0.257497	0.996	1	1.72129e-51	S1	Rps5	3.31089	3.56839
8.14872e-56	-0.79093	0.196	0.496	2.5305e-51	S1	Gas6	0.446223	1.23715
1.91404e-54	-0.300951	0.989	0.994	5.94385e-50	S1	Rpl39	2.62494	2.9259
5.16241e-54	0.431581	0.854	0.674	1.60313e-49	S1	Sdc2	1.81068	1.37909
6.71606e-54	-0.694781	0.665	0.846	2.08561e-49	S1	Ccdc80	1.51141	2.20619
1.83053e-53	0.57253	0.757	0.553	5.68454e-49	S1	Fbln5	1.6527	1.08017
4.62205e-53	-0.651633	0.053	0.322	1.43533e-48	S1	Ptgis	0.115264	0.766897
6.04987e-53	0.459147	0.906	0.734	1.87873e-48	S1	Itm2a	2.22779	1.76864
7.36879e-53	-0.670216	0.613	0.792	2.2883e-48	S1	Il11ra1	1.25316	1.92338
8.24354e-53	-0.555107	0.202	0.511	2.55995e-48	S1	Olfml2b	0.415512	0.970619
3.4271e-52	-0.735025	0.02	0.267	1.06425e-47	S1	Dkk2	0.0445155	0.77954
4.27804e-52	0.723897	0.582	0.336	1.3285e-47	S1	Hmgcs1	1.48772	0.763826
5.78919e-52	-1.81349	0.37	0.615	1.79778e-47	S1	Apoe	1.72184	3.53534
1.46191e-51	-0.636064	0.055	0.321	4.53983e-47	S1	Serpina3n	0.12871	0.764774
4.98034e-50	0.509371	0.872	0.72	1.54659e-45	S1	Emp1	2.11768	1.60831
5.28434e-50	0.381947	0.943	0.832	1.641e-45	S1	Ltbp4	2.35361	1.97166
5.73295e-50	-0.259097	0.996	1	1.78031e-45	S1	Rps4x	3.68153	3.94063
1.01735e-49	-0.927921	0.489	0.74	3.15929e-45	S1	Igfbp5	1.98997	2.91789
1.07086e-49	-0.263057	0.996	0.998	3.32543e-45	S1	Rps27a	3.31344	3.57649
1.73457e-49	0.475343	0.677	0.437	5.38652e-45	S1	Angptl2	1.31309	0.837743
2.86846e-49	0.505419	0.604	0.345	8.9077e-45	S1	Gpm6b	1.22675	0.721334
1.14127e-48	0.502904	0.734	0.511	3.54411e-44	S1	Islr	1.49825	0.995345
1.85061e-48	-0.264522	0.994	0.997	5.74688e-44	S1	Rplp0	3.68835	3.95287
2.9603e-48	-0.65178	0.121	0.392	9.19293e-44	S1	Tmem158	0.237046	0.888826
1.35109e-47	0.601051	0.767	0.562	4.19567e-43	S1	Socs3	2.29688	1.69583
1.4686e-47	0.471421	0.425	0.174	4.56058e-43	S1	F3	0.89919	0.42777
4.74838e-47	-0.580936	0.089	0.353	1.47456e-42	S1	Id2	0.213668	0.794603
6.48995e-47	0.43798	0.732	0.454	2.01539e-42	S1	Dpep1	1.55708	1.1191
8.69897e-47	-0.457432	0.856	0.913	2.70138e-42	S1	Serpinb6a	1.80468	2.26211
8.90744e-47	0.4633	0.274	0.075	2.76612e-42	S1	Atp1a2	0.646347	0.183047
1.61581e-46	-0.692207	0.08	0.339	5.01772e-42	S1	Fst	0.224965	0.917171
4.71074e-46	-0.760663	0.98	0.987	1.46287e-41	S1	Cst3	3.2106	3.97126
5.2165e-46	0.517813	0.34	0.117	1.61993e-41	S1	Bmp5	0.836429	0.318616
8.3991e-46	0.549023	0.951	0.926	2.60826e-41	S1	Jun	3.70978	3.16076
1.14593e-45	0.424965	0.554	0.266	3.55857e-41	S1	Cilp	1.36731	0.942343
1.40471e-45	-0.48786	0.521	0.744	4.3622e-41	S1	Prnp	0.974584	1.46244
3.25744e-45	0.464233	0.556	0.295	1.01156e-40	S1	Podn	1.0947	0.630462
4.58235e-45	-1.01538	0.049	0.283	1.423e-40	S1	Ifi27l2a	0.149429	1.16481
4.43049e-44	-0.839958	0.112	0.361	1.37584e-39	S1	Gdf10	0.282117	1.12208
1.1984e-43	0.388298	0.889	0.753	3.7215e-39	S1	Col6a2	1.9558	1.56751
1.44835e-43	0.475384	0.838	0.682	4.49771e-39	S1	Tppp3	2.15612	1.68074
3.15531e-43	-0.502495	0.041	0.268	9.7985e-39	S1	Gpnmb	0.0852533	0.587748
7.93151e-43	0.519326	0.879	0.798	2.46305e-38	S1	Fosb	2.90521	2.38588
8.35801e-43	0.559548	0.907	0.858	2.5955e-38	S1	Klf4	2.91417	2.35462
3.91025e-42	-1.24981	0.067	0.294	1.21429e-37	S1	Sfrp4	0.143395	1.3932
5.05374e-42	0.622903	0.715	0.518	1.56939e-37	S1	Zfp36	2.0362	1.4133
5.21991e-42	0.454134	0.683	0.468	1.62099e-37	S1	Nav1	1.35968	0.905545
3.21094e-41	0.531341	0.443	0.22	9.97124e-37	S1	Insig1	0.97653	0.445189
7.2744e-41	-0.251664	0.977	0.995	2.25899e-36	S1	Rpl41	2.79163	3.04329
8.29857e-41	0.41736	0.801	0.644	2.57704e-36	S1	Lsp1	1.75861	1.34125
1.60576e-40	0.366874	0.264	0.077	4.98654e-36	S1	Clec1a	0.58161	0.214736
1.70257e-40	-0.832088	0.371	0.59	5.28716e-36	S1	Sema3c	0.798448	1.63054
5.81737e-40	0.581614	0.828	0.722	1.80653e-35	S1	Ier2	2.3118	1.73018
1.9003e-39	-0.281489	0.933	0.971	5.90118e-35	S1	Naca	2.25531	2.5368
2.77221e-39	-0.554209	0.495	0.699	8.60883e-35	S1	Aebp1	1.08414	1.63834
5.51586e-39	0.469014	0.352	0.139	1.7129e-34	S1	Crispld2	0.816218	0.347204
1.26337e-38	0.489405	0.714	0.512	3.92328e-34	S1	Nov	1.7929	1.3035
1.78406e-37	0.420392	0.413	0.197	5.54023e-33	S1	Agap1	0.792116	0.371725
3.69393e-37	0.464658	0.431	0.219	1.14711e-32	S1	Adam19	0.893752	0.429094
4.61532e-37	0.356638	0.274	0.093	1.43324e-32	S1	Cmklr1	0.54774	0.191102
4.83915e-37	-0.417672	0.058	0.27	1.50275e-32	S1	Aff3	0.114053	0.531724
5.2928e-37	-0.702704	0.44	0.636	1.64362e-32	S1	Lbp	0.967659	1.67036
8.35049e-36	0.45064	0.407	0.201	2.59316e-31	S1	Ldlr	0.861082	0.410442
9.95212e-36	-0.381496	0.679	0.838	3.09053e-31	S1	Selenow	1.33139	1.71289
1.14264e-35	0.285952	0.973	0.882	3.54835e-31	S1	Cd34	2.52969	2.24374
2.91123e-35	-0.565067	0.233	0.463	9.04054e-31	S1	Tmem100	0.526993	1.09206
2.55373e-34	-0.484011	0.076	0.283	7.93036e-30	S1	Mustn1	0.167915	0.651927
4.91226e-34	0.358911	0.31	0.12	1.52545e-29	S1	Adh1	0.664689	0.305778
5.53094e-34	-0.437613	0.142	0.372	1.71758e-29	S1	Mgst3	0.309272	0.746885
7.04044e-34	0.295516	0.95	0.907	2.18634e-29	S1	Anxa5	2.41531	2.1198
8.87238e-34	0.401718	0.481	0.273	2.75523e-29	S1	Slc29a1	0.914842	0.513124
1.10005e-33	-0.398083	0.433	0.673	3.41608e-29	S1	Blvrb	0.832111	1.23019
9.64754e-33	0.303254	0.938	0.888	2.99595e-28	S1	Ddx5	2.34036	2.0371
1.7581e-32	0.331932	0.98	0.943	5.4596e-28	S1	Hspa8	3.06666	2.73473
1.80415e-32	0.423189	0.544	0.349	5.6026e-28	S1	Egfr	1.06779	0.644602
2.00259e-32	-0.426588	0.506	0.695	6.21883e-28	S1	Prrx1	0.985198	1.41179
4.98688e-32	0.462111	0.57	0.403	1.54863e-27	S1	Clmp	1.16325	0.70114
1.1792e-31	0.477818	0.366	0.179	3.66187e-27	S1	Msmo1	0.849973	0.372155
2.01174e-31	0.376992	0.307	0.131	6.24727e-27	S1	Mme	0.650496	0.273504
2.12431e-31	0.351006	0.796	0.681	6.59682e-27	S1	App	1.63435	1.28334
2.61118e-31	0.477931	0.913	0.886	8.10876e-27	S1	Fos	3.83414	3.35621
2.96983e-31	0.421055	0.362	0.177	9.2225e-27	S1	Sqle	0.772561	0.351507
3.97384e-31	0.453842	0.443	0.243	1.23404e-26	S1	Fdps	1.00148	0.547642
4.59583e-31	-0.336328	0.998	0.999	1.42719e-26	S1	Fth1	3.74492	4.08124
9.12018e-31	-0.547863	0.524	0.684	2.83218e-26	S1	Col14a1	1.16907	1.71693
1.04208e-30	-0.252581	0.95	0.969	3.23607e-26	S1	Rpl36a	2.13671	2.38929
1.25573e-30	0.678173	0.72	0.557	3.89953e-26	S1	Atf3	2.69512	2.01695
1.5143e-30	0.413862	0.72	0.574	4.70252e-26	S1	Rsrp1	1.58532	1.17145
1.67214e-30	-0.699566	0.072	0.257	5.19268e-26	S1	Sbsn	0.155001	0.854567
2.93217e-30	0.325244	0.286	0.117	9.10556e-26	S1	Rgma	0.553095	0.227851
3.74482e-30	0.330818	0.934	0.869	1.16292e-25	S1	Tuba1a	2.39956	2.06874
4.26656e-30	0.389635	0.261	0.1	1.32494e-25	S1	Abca6	0.602778	0.213143
4.94651e-30	-0.395664	0.149	0.367	1.53609e-25	S1	Foxp1	0.33488	0.730544
7.10348e-30	0.537192	0.643	0.464	2.20591e-25	S1	Ier3	1.99414	1.45694
9.99286e-30	0.396426	0.438	0.254	3.10318e-25	S1	Fap	0.840845	0.444419
1.87149e-29	0.353921	0.255	0.099	5.81172e-25	S1	Nid2	0.543	0.18908
6.83495e-29	0.317196	0.891	0.803	2.12252e-24	S1	Tnxb	2.18455	1.86735
7.693e-29	0.377869	0.927	0.857	2.38898e-24	S1	Ubc	2.77906	2.40119
8.95728e-29	-0.268493	0.906	0.957	2.78159e-24	S1	Rps28	2.00444	2.27294
2.70463e-28	0.389474	0.426	0.237	8.39896e-24	S1	Pcdh7	0.863921	0.474448
3.96931e-28	0.444866	0.553	0.384	1.23263e-23	S1	Sertad1	1.17876	0.733891
4.62578e-28	0.412428	0.58	0.411	1.43649e-23	S1	Rhob	1.20075	0.788317
5.14288e-28	-0.284051	0.866	0.949	1.59707e-23	S1	Rpl38	1.89902	2.18307
5.77027e-28	0.382615	0.616	0.435	1.7919e-23	S1	Lrrn4cl	1.25605	0.873435
5.98185e-28	0.279491	0.973	0.958	1.8576e-23	S1	Jund	2.83287	2.55338
6.63604e-28	0.288825	0.537	0.314	2.06076e-23	S1	Pcsk6	1.12623	0.8374
5.26842e-27	0.431237	0.634	0.451	1.63605e-22	S1	Phlda1	1.52627	1.09503
5.68996e-27	0.368389	0.387	0.209	1.76696e-22	S1	Scn7a	0.792343	0.423955
5.91904e-27	0.343037	0.264	0.112	1.8381e-22	S1	Col18a1	0.5544	0.211363
7.75462e-27	-0.375096	0.16	0.367	2.40812e-22	S1	Vit	0.412478	0.787574
1.33671e-26	0.336586	0.278	0.119	4.15102e-22	S1	Bmp2	0.610961	0.274375
2.11029e-26	0.49139	0.872	0.801	6.55329e-22	S1	Neat1	2.59909	2.1077
2.52695e-26	0.358396	0.371	0.204	7.84718e-22	S1	Rgs10	0.703784	0.345388
4.72591e-26	0.411343	0.364	0.196	1.46758e-21	S1	Cyp51	0.82559	0.414248
6.79741e-26	-0.503573	0.539	0.686	2.11087e-21	S1	Ogn	1.31371	1.81728
7.25787e-26	0.305786	0.261	0.112	2.25386e-21	S1	Bmp4	0.505914	0.200129
7.53909e-26	-0.350682	0.115	0.303	2.34119e-21	S1	Sod3	0.226586	0.577269
8.51635e-26	0.336515	0.841	0.775	2.64467e-21	S1	Mtch1	1.81936	1.48284
1.07745e-25	-0.510811	0.302	0.489	3.3459e-21	S1	Csrp2	0.606798	1.11761
2.05883e-25	0.368002	0.307	0.147	6.3935e-21	S1	Pdzd2	0.65975	0.291748
4.40166e-25	0.325758	0.321	0.162	1.36689e-20	S1	Sc5d	0.606961	0.281203
9.95275e-25	-0.425666	0.523	0.671	3.09073e-20	S1	Cd248	1.07845	1.50411
1.27583e-24	0.315176	0.558	0.36	3.96195e-20	S1	Akap12	1.09857	0.783397
1.93006e-24	-0.376334	0.144	0.331	5.99361e-20	S1	Mmp23	0.311967	0.688301
3.28187e-24	-0.468025	0.11	0.282	1.01915e-19	S1	Timp1	0.212588	0.680614
5.80262e-24	0.365351	0.548	0.383	1.80195e-19	S1	Pdlim4	1.11131	0.745962
4.13355e-23	0.344751	0.697	0.569	1.28363e-18	S1	Medag	1.48703	1.14228
5.74906e-23	0.380178	0.484	0.32	1.78531e-18	S1	Nnmt	0.985509	0.605331
5.87833e-23	0.335616	0.387	0.219	1.82546e-18	S1	Ms4a4d	0.770088	0.434472
7.89015e-23	0.283343	0.276	0.13	2.45021e-18	S1	Gpr153	0.525273	0.24193
9.07868e-23	0.338041	0.48	0.306	2.81929e-18	S1	Il17d	0.917574	0.579533
1.10486e-22	0.320742	0.621	0.455	3.43102e-18	S1	Loxl2	1.19481	0.874067
1.45337e-22	0.267798	0.9	0.831	4.51329e-18	S1	Col5a1	2.11502	1.84722
4.02098e-22	-0.392021	0.107	0.272	1.24868e-17	S1	Wisp2	0.28623	0.678251
4.41899e-22	0.314365	0.561	0.404	1.37227e-17	S1	Ifngr1	1.06141	0.747042
5.17808e-22	-0.30537	0.129	0.303	1.608e-17	S1	Lrrc17	0.265591	0.570961
6.55145e-22	0.406461	0.49	0.321	2.03449e-17	S1	Nr4a1	1.21366	0.807203
6.94651e-22	0.257844	0.253	0.114	2.15717e-17	S1	Adcy7	0.46982	0.211976
8.37884e-22	0.37894	0.668	0.536	2.60196e-17	S1	Ccnl1	1.6029	1.22396
1.14155e-21	-0.361661	0.3	0.483	3.54496e-17	S1	Sdc4	0.599677	0.961339
1.5296e-21	0.370936	0.532	0.386	4.75003e-17	S1	Jmjd1c	1.11472	0.743783
1.57263e-21	0.288913	0.82	0.71	4.88365e-17	S1	Dnaja1	1.80765	1.51874
1.78305e-21	0.320396	0.427	0.266	5.53709e-17	S1	Gstt1	0.830414	0.510018
1.81625e-21	-0.338143	0.375	0.551	5.64017e-17	S1	Uqcc2	0.704751	1.04289
2.11045e-21	0.308043	0.413	0.255	6.5538e-17	S1	Gnb4	0.772517	0.464475
2.46985e-21	-0.410198	0.624	0.735	7.66987e-17	S1	Ppp1r14b	1.31045	1.72065
5.17357e-21	-0.324319	0.226	0.41	1.6066e-16	S1	Dapk1	0.457581	0.781899
6.09093e-21	0.300474	0.27	0.132	1.89148e-16	S1	Plau	0.563634	0.26316
1.22229e-20	-0.509266	0.169	0.33	3.79571e-16	S1	Kitl	0.389357	0.898623
1.40049e-20	0.290026	0.578	0.426	4.34908e-16	S1	Lhfp	1.07224	0.782215
2.20626e-20	0.30378	0.591	0.438	6.85133e-16	S1	Btg1	1.15766	0.853876
5.29791e-20	0.307137	0.362	0.213	1.64521e-15	S1	Srebf2	0.692995	0.385859
6.1641e-20	0.293488	0.295	0.156	1.9142e-15	S1	Selenbp1	0.565034	0.271547
6.45136e-20	0.387787	0.437	0.293	2.0034e-15	S1	Bhlhe40	1.00313	0.615343
6.46058e-20	0.300923	0.623	0.478	2.00627e-15	S1	Lama4	1.21282	0.911898
1.30736e-19	0.387195	0.523	0.387	4.05987e-15	S1	Brd2	1.10738	0.720181
1.59399e-19	-0.563994	0.543	0.663	4.94999e-15	S1	S100a4	1.59941	2.16341
2.52839e-19	0.286548	0.438	0.284	7.85166e-15	S1	Amotl1	0.840446	0.553898
2.66998e-19	-0.319632	0.135	0.293	8.29137e-15	S1	Cpxm1	0.298456	0.618088
2.98313e-19	0.296945	0.684	0.563	9.26381e-15	S1	Rhoj	1.31023	1.01328
3.12305e-19	-0.300423	0.927	0.93	9.69833e-15	S1	Clec3b	2.46515	2.76558
5.62303e-19	0.469433	0.695	0.585	1.74618e-14	S1	Klf6	1.85023	1.3808
7.21047e-19	-0.290126	0.148	0.311	2.23914e-14	S1	Plpp1	0.296053	0.586179
7.49078e-19	0.32169	0.459	0.317	2.32619e-14	S1	P4ha2	0.889311	0.56762
8.89818e-19	-0.253689	0.617	0.767	2.76324e-14	S1	Atp5e	1.19707	1.45076
1.14632e-18	0.258278	0.69	0.55	3.55977e-14	S1	Cpq	1.30511	1.04683
1.67359e-18	0.259375	0.733	0.613	5.19717e-14	S1	Mxra7	1.35692	1.09754
2.41565e-18	0.270006	0.607	0.453	7.50157e-14	S1	Antxr2	1.18	0.909991
2.60851e-18	0.283732	0.413	0.253	8.10048e-14	S1	Crlf1	0.997481	0.71375
3.04198e-18	0.363519	0.483	0.327	9.44657e-14	S1	Ier5	1.3293	0.965784
3.35205e-18	0.316153	0.416	0.27	1.04094e-13	S1	Dclk1	0.831065	0.514912
5.82682e-18	0.32033	0.566	0.437	1.80946e-13	S1	Sh3bgrl3	1.19311	0.872779
6.17361e-18	0.379181	0.481	0.343	1.91715e-13	S1	Adamts1	1.16024	0.781062
8.02238e-18	-0.293148	0.333	0.504	2.49127e-13	S1	Cyb5r3	0.663175	0.956323
1.61523e-17	0.841971	0.49	0.38	5.01594e-13	S1	Fgl2	2.02898	1.187
2.37827e-17	0.278393	0.767	0.684	7.38549e-13	S1	Mcl1	1.70224	1.42384
2.43854e-17	-0.39643	0.115	0.252	7.57263e-13	S1	Osr1	0.230301	0.62673
3.70935e-17	-0.255573	0.204	0.377	1.1519e-12	S1	Cpne8	0.442056	0.697629
4.45498e-17	0.347912	0.791	0.731	1.38345e-12	S1	Dusp1	2.17511	1.8272
4.78729e-17	-0.27166	0.159	0.313	1.48664e-12	S1	Ntn1	0.327493	0.599153
5.57779e-17	-0.298778	0.381	0.545	1.73213e-12	S1	Scara3	0.754228	1.05301
6.15973e-17	0.284957	0.558	0.42	1.91284e-12	S1	Coq10b	1.09565	0.810689
6.64459e-17	-0.275923	0.236	0.406	2.06341e-12	S1	Csf1	0.449304	0.725227
7.82498e-17	0.288897	0.715	0.597	2.42997e-12	S1	Pdgfra	1.4649	1.17601
8.94299e-17	-0.338377	0.202	0.358	2.77716e-12	S1	Itgbl1	0.444259	0.782636
9.7142e-17	-0.341773	0.743	0.841	3.01665e-12	S1	Tmsb10	1.65144	1.99321
9.99793e-17	0.277326	0.654	0.537	3.10476e-12	S1	Eva1b	1.31476	1.03743
1.4661e-16	-0.26641	0.302	0.472	4.55282e-12	S1	Twist1	0.614167	0.880577
1.49515e-16	-0.358798	0.174	0.319	4.64304e-12	S1	Cfh	0.40872	0.767518
2.8203e-16	-0.261121	0.189	0.341	8.75817e-12	S1	Zfp703	0.368274	0.629395
3.15701e-16	-0.273854	0.178	0.33	9.80379e-12	S1	Fez1	0.341406	0.61526
4.19058e-16	0.272926	0.288	0.163	1.30134e-11	S1	Pxdn	0.585732	0.312806
6.05368e-16	-0.252435	0.742	0.828	1.87991e-11	S1	Cavin3	1.53432	1.78675
8.35992e-16	-0.271392	0.129	0.267	2.59609e-11	S1	Flrt2	0.267533	0.538925
1.37661e-15	0.27794	0.551	0.441	4.27493e-11	S1	Fndc3b	1.03937	0.761426
1.75545e-15	-0.448488	0.702	0.75	5.45138e-11	S1	Gas1	1.53309	1.98158
2.01023e-15	0.287785	0.777	0.721	6.24256e-11	S1	Klf9	1.76601	1.47822
2.37576e-15	-0.357505	0.331	0.484	7.37768e-11	S1	Scd1	0.715245	1.07275
2.92726e-15	-0.330375	1	0.999	9.0903e-11	S1	Sparc	4.33836	4.66873
3.35412e-15	-0.259144	0.126	0.262	1.04159e-10	S1	Slc6a6	0.262506	0.52165
3.90424e-15	0.304762	0.567	0.468	1.21242e-10	S1	Kdelr3	1.13702	0.83226
4.14063e-15	0.269503	0.265	0.149	1.28583e-10	S1	Vldlr	0.55413	0.284627
5.10495e-15	-0.267711	0.282	0.431	1.58529e-10	S1	Hmgn3	0.517498	0.785209
5.14318e-15	0.282222	0.403	0.273	1.59716e-10	S1	Rnd3	0.78884	0.506618
7.57302e-15	-0.393557	0.872	0.882	2.35173e-10	S1	Plpp3	2.03652	2.43008
7.67448e-15	0.266929	0.283	0.165	2.38323e-10	S1	Ier5l	0.597616	0.330687
8.60375e-15	0.297066	0.385	0.263	2.67181e-10	S1	Igf2r	0.772868	0.475802
1.0306e-14	0.268733	0.655	0.557	3.20041e-10	S1	Rap1a	1.27779	1.00906
1.0636e-14	-0.444406	0.909	0.889	3.30291e-10	S1	Igfbp6	2.49684	2.94124
1.09196e-14	0.315797	0.316	0.2	3.39096e-10	S1	Ints6	0.690068	0.374271
1.63402e-14	0.275193	0.351	0.228	5.0743e-10	S1	Psip1	0.703947	0.428754
1.65757e-14	-0.268949	0.36	0.518	5.14742e-10	S1	Aprt	0.682487	0.951435
2.42371e-14	0.319063	0.303	0.193	7.52658e-10	S1	Myadm	0.643644	0.324581
3.11453e-14	0.376418	0.866	0.833	9.67187e-10	S1	Mt1	3.11595	2.73953
3.44183e-14	-0.265998	0.864	0.893	1.06883e-09	S1	Dpt	2.02494	2.29094
4.52342e-14	0.318145	0.538	0.431	1.4047e-09	S1	Atf5	1.13883	0.820689
4.74478e-14	-0.591772	0.279	0.397	1.47344e-09	S1	Anxa3	0.634945	1.22672
2.2607e-13	0.28142	0.294	0.18	7.02039e-09	S1	Csrnp1	0.663705	0.382285
2.36165e-13	-0.267293	0.568	0.673	7.33388e-09	S1	Atox1	1.03015	1.29744
2.57602e-13	0.282271	0.421	0.303	7.99959e-09	S1	Tsc22d3	0.881783	0.599512
2.60256e-13	0.331944	0.581	0.465	8.08199e-09	S1	Gpc3	1.30346	0.971514
3.00045e-13	0.502512	0.476	0.355	9.3176e-09	S1	Hspa1a	1.52989	1.02737
6.34769e-13	-0.263919	0.221	0.357	1.97121e-08	S1	Engase	0.497447	0.761366
6.67172e-13	0.352061	0.606	0.492	2.07183e-08	S1	Ifrd1	1.69842	1.34636
9.0737e-13	0.273228	0.533	0.428	2.81775e-08	S1	Fam102b	1.02795	0.754718
9.1625e-13	-0.373521	0.921	0.941	2.84532e-08	S1	Crip1	2.48949	2.86301
9.74833e-13	0.266068	0.289	0.177	3.02725e-08	S1	Trib1	0.693529	0.427462
1.21407e-12	-0.275179	0.273	0.406	3.77016e-08	S1	C1rb	0.526989	0.802168
1.31503e-12	0.258804	0.328	0.217	4.08369e-08	S1	Creb3l2	0.642918	0.384114
2.25824e-12	0.359769	0.766	0.718	7.01273e-08	S1	Hsp90aa1	2.02946	1.66969
2.51302e-12	0.395334	0.758	0.796	7.80393e-08	S1	Apod	3.17317	2.77783
2.87839e-12	0.305697	0.482	0.362	8.93855e-08	S1	Mafb	1.17828	0.872579
2.97768e-12	-0.25754	0.303	0.443	9.24689e-08	S1	Plec	0.612083	0.869623
3.47189e-12	0.268295	0.394	0.287	1.07816e-07	S1	Ppp1r10	0.8121	0.543805
5.33257e-12	-0.632749	0.788	0.779	1.65598e-07	S1	Fn1	2.02327	2.65602
2.50477e-11	-0.299718	0.421	0.551	7.77832e-07	S1	Thbd	0.974753	1.27447
3.46008e-11	0.265482	0.339	0.239	1.07449e-06	S1	Ripk1	0.70637	0.440888
5.62949e-11	-0.316754	0.619	0.701	1.74818e-06	S1	Ctsk	1.28128	1.59803
7.78493e-11	0.253229	0.282	0.186	2.41753e-06	S1	Arid5a	0.596159	0.342931
1.04394e-10	-0.278387	0.313	0.43	3.24186e-06	S1	Ntrk2	0.632259	0.910646
1.09975e-10	-0.422444	0.998	0.989	3.41518e-06	S1	Col1a1	3.48595	3.90839
1.96314e-10	-0.29046	0.406	0.523	6.09634e-06	S1	Mfap2	0.823776	1.11424
3.00086e-10	-0.317271	0.854	0.862	9.31887e-06	S1	Igf1	2.24236	2.55963
4.13218e-10	-0.341889	0.239	0.345	1.28321e-05	S1	Adamts15	0.504244	0.846134
6.08016e-10	0.264003	0.443	0.352	1.88813e-05	S1	Stat3	0.895336	0.631333
8.30871e-10	0.269648	0.395	0.306	2.58019e-05	S1	Bin1	0.81023	0.540582
1.54706e-09	0.486356	0.576	0.52	4.80424e-05	S1	Gadd45g	2.45527	1.96892
2.86686e-09	-0.370437	0.191	0.284	8.90276e-05	S1	Fxyd6	0.401497	0.771933
4.57764e-09	-0.288903	0.266	0.367	0.000142154	S1	Prss23	0.571873	0.860776
3.40909e-08	-0.532277	0.496	0.559	0.00105866	S1	Postn	1.43158	1.96385
6.86439e-08	-0.318864	0.563	0.64	0.00213167	S1	Errfi1	1.34129	1.66015
1.00524e-07	-0.278983	0.684	0.72	0.00312168	S1	Anxa1	1.34459	1.62357
2.54094e-07	0.346327	0.615	0.563	0.00789063	S1	Mt2	1.96796	1.62163
1.87189e-06	-0.364447	0.726	0.734	0.0581296	S1	Aspn	1.83096	2.1954
2.6931e-06	0.316336	0.389	0.318	0.0836316	S1	Has1	1.2825	0.966162
6.72754e-05	0.408538	0.375	0.32	1	S1	Hspa1b	1.23317	0.824628
0.00400113	-2.30047	0.335	0.365	1	S1	Prg4	0.930697	3.23117
0.00482193	-0.483622	0.463	0.493	1	S1	Eln	1.33437	1.818
0.00774204	-0.53641	0.668	0.635	1	S1	Cxcl12	1.3988	1.9352
2.58139e-211	1.77688	0.755	0.158	8.01624e-207	S2.a	Comp	2.95324	1.17635
9.7154e-139	1.32394	0.431	0.052	3.01702e-134	S2.a	1500015O10Rik	1.55307	0.229133
1.46376e-132	1.01503	0.503	0.095	4.54555e-128	S2.a	Dkk2	1.27048	0.255459
2.17221e-91	0.53423	0.923	0.74	6.7456e-87	S2.a	Apod	3.28585	2.75162
3.96686e-85	0.991231	0.735	0.397	1.23187e-80	S2.a	Gpx3	2.14567	1.15443
6.23379e-84	0.627747	0.913	0.684	1.93584e-79	S2.a	Il11ra1	2.2025	1.57475
2.95608e-82	0.681055	0.698	0.313	9.17982e-78	S2.a	Gas6	1.52895	0.847895
8.17894e-79	0.73847	0.894	0.685	2.53989e-74	S2.a	Gas1	2.37079	1.63232
3.22314e-78	0.829483	0.277	0.039	1.00091e-73	S2.a	Tnmd	0.953709	0.124225
9.19837e-77	-1.71511	0.277	0.608	2.85646e-72	S2.a	Smoc2	0.770059	2.48517
2.7034e-74	0.517205	0.99	0.962	8.39515e-70	S2.a	Serpinf1	3.57958	3.06237
1.19104e-72	0.848493	0.4	0.105	3.69865e-68	S2.a	Ptn	1.30035	0.451858
7.82165e-69	-0.705104	0.688	0.862	2.42894e-64	S2.a	Nid1	1.48112	2.18622
1.76496e-68	-0.776678	0.397	0.698	5.48091e-64	S2.a	Lamc1	0.719743	1.49642
8.39205e-67	0.662644	0.718	0.337	2.60607e-62	S2.a	C3	2.17492	1.51228
4.24717e-66	0.45169	0.994	0.981	1.31891e-61	S2.a	Cst3	4.12195	3.67026
3.02547e-61	0.644845	0.463	0.172	9.39531e-57	S2.a	Serpina3n	1.06058	0.415734
4.24574e-61	0.672712	0.337	0.087	1.31847e-56	S2.a	C4b	0.948153	0.275441
1.16804e-57	0.997754	0.774	0.468	3.62723e-53	S2.a	Apoe	3.90087	2.90311
6.97432e-57	-0.922318	0.251	0.565	2.16581e-52	S2.a	Ccl11	0.666404	1.58872
2.24277e-55	-0.881013	0.57	0.752	6.9647e-51	S2.a	Col4a1	1.26541	2.14642
1.74564e-53	0.599697	0.923	0.75	5.4209e-49	S2.a	Ccdc80	2.46349	1.8638
6.60433e-53	0.593493	0.675	0.371	2.05091e-48	S2.a	Lgals3	1.78061	1.18711
1.20536e-52	-0.588231	0.917	0.941	3.74312e-48	S2.a	Mfap5	2.47216	3.06039
8.2482e-52	0.979937	0.794	0.596	2.56139e-47	S2.a	Cxcl12	2.44336	1.46343
4.20178e-49	0.484916	0.331	0.1	1.30482e-44	S2.a	Tmem176b	0.768568	0.283652
1.21036e-48	-0.753023	0.45	0.668	3.75864e-44	S2.a	Col4a2	0.906225	1.65925
5.19231e-48	0.545679	0.83	0.583	1.61242e-43	S2.a	Ogn	2.07588	1.5302
1.00609e-47	-0.760874	0.168	0.448	3.12431e-43	S2.a	Pcsk6	0.310076	1.07095
6.29833e-47	0.466003	0.271	0.071	1.95588e-42	S2.a	Cldn10	0.613276	0.147273
6.34124e-46	-0.653486	0.405	0.657	1.96921e-41	S2.a	Lama2	0.793915	1.4474
1.08752e-45	0.374946	0.701	0.379	3.37718e-41	S2.a	Fbln1	1.48515	1.1102
1.58969e-45	-0.822419	0.072	0.338	4.93662e-41	S2.a	Hsd11b1	0.154501	0.97692
2.0944e-45	0.589267	0.749	0.523	6.50396e-41	S2.a	Lbp	1.91974	1.33047
7.84221e-45	-0.735768	0.183	0.462	2.43532e-40	S2.a	Efemp1	0.412531	1.1483
8.33691e-44	0.477672	0.411	0.163	2.58894e-39	S2.a	Wisp2	0.916141	0.438469
1.10594e-43	0.658553	0.62	0.38	3.43438e-39	S2.a	Scd1	1.43337	0.774818
2.77223e-42	-0.678249	0.765	0.871	8.60888e-38	S2.a	Fbn1	1.79746	2.47571
6.06988e-42	0.42246	0.384	0.151	1.88494e-37	S2.a	Aff3	0.727435	0.304976
1.16744e-41	0.509412	0.427	0.183	3.62536e-37	S2.a	Ptgis	0.974041	0.464629
6.4435e-41	0.34953	0.987	0.977	2.00097e-36	S2.a	Serping1	3.1309	2.78137
7.72248e-41	0.633171	0.274	0.082	2.39814e-36	S2.a	Cyp2f2	0.918906	0.285735
1.25307e-40	0.481635	0.688	0.426	3.8913e-36	S2.a	Olfml3	1.39514	0.91351
8.19296e-40	-0.5647	0.772	0.851	2.54424e-35	S2.a	Htra3	1.59326	2.15796
3.03263e-39	-0.745585	0.149	0.411	9.41754e-35	S2.a	Sparcl1	0.425654	1.17124
4.28083e-39	-1.17084	0.089	0.333	1.32937e-34	S2.a	Thbs1	0.252516	1.42336
7.8478e-39	-0.599899	0.216	0.475	2.43706e-34	S2.a	Lamb1	0.439202	1.0391
1.7144e-38	0.311449	0.262	0.08	5.32389e-34	S2.a	Ankrd29	0.448771	0.137323
3.22338e-38	0.479585	0.805	0.585	1.00099e-33	S2.a	Aebp1	1.84408	1.3645
1.83485e-37	0.30454	0.991	0.968	5.69794e-33	S2.a	Ifitm3	3.13745	2.83291
2.01935e-37	0.473581	0.453	0.218	6.27088e-33	S2.a	Id2	0.991296	0.517715
6.77186e-37	0.434032	0.486	0.244	2.10293e-32	S2.a	Foxp1	0.938758	0.504726
2.2066e-36	0.527219	0.785	0.577	6.85239e-32	S2.a	S100a4	2.39828	1.87106
4.10703e-36	-0.555709	0.11	0.349	1.2754e-31	S2.a	Basp1	0.219614	0.775323
6.16991e-36	-0.801423	0.281	0.497	1.91601e-31	S2.a	Col15a1	0.592496	1.39392
8.5337e-36	0.461493	0.36	0.149	2.65006e-31	S2.a	Gpnmb	0.791762	0.33027
1.55586e-35	-0.675873	0.16	0.401	4.83158e-31	S2.a	Hmcn2	0.358111	1.03398
5.51934e-35	-0.282799	0.993	0.998	1.71398e-30	S2.a	S100a6	3.61151	3.89431
3.49685e-34	0.403427	0.288	0.101	1.08591e-29	S2.a	Sfrp1	0.681034	0.277607
3.51094e-33	-0.742907	0.569	0.703	1.09029e-28	S2.a	Klf2	1.37261	2.11552
6.99771e-33	-0.598231	0.446	0.641	2.17307e-28	S2.a	Abca8a	0.958568	1.5568
8.90439e-33	-0.465104	0.559	0.719	2.76517e-28	S2.a	Axl	1.07016	1.53526
1.40757e-32	0.448661	0.795	0.603	4.37106e-28	S2.a	Bicc1	1.64486	1.1962
1.51024e-32	-0.429661	0.629	0.792	4.6899e-28	S2.a	Entpd2	1.31881	1.74847
1.63951e-32	-0.439898	0.689	0.838	5.09133e-28	S2.a	Fbln2	1.60726	2.04716
3.43926e-32	0.43568	0.924	0.839	1.06803e-27	S2.a	Igf1	2.78663	2.35095
3.48418e-32	-0.410116	0.784	0.89	1.08198e-27	S2.a	Ltbp4	1.77558	2.18569
9.28263e-32	0.395794	0.424	0.211	2.88263e-27	S2.a	Plpp1	0.792807	0.397013
1.20827e-31	0.388217	0.474	0.249	3.75217e-27	S2.a	Mgst3	0.915297	0.52708
1.29615e-31	-0.493332	0.364	0.591	4.02508e-27	S2.a	Dpep1	0.875617	1.36895
3.74241e-31	-0.670327	0.307	0.51	1.16217e-26	S2.a	Cd55	0.633442	1.30377
2.2099e-30	-0.478763	0.758	0.831	6.86261e-26	S2.a	Col6a3	1.59409	2.07286
2.37163e-30	-0.435947	0.37	0.584	7.36485e-26	S2.a	Nav1	0.716106	1.15205
2.44062e-30	-0.485856	0.246	0.474	7.57909e-26	S2.a	Akap12	0.499795	0.985652
3.52834e-30	-0.541336	0.056	0.256	1.09569e-25	S2.a	Fmo2	0.146825	0.688161
5.34484e-30	-0.555056	0.408	0.585	1.65979e-25	S2.a	Oaf	0.721986	1.27704
6.47031e-30	0.600555	0.996	0.99	2.00929e-25	S2.a	Col1a1	4.21868	3.61812
2.24147e-29	0.315532	0.271	0.099	6.96065e-25	S2.a	Clec11a	0.559749	0.244217
4.95207e-29	-0.51302	0.483	0.662	1.53781e-24	S2.a	Col5a3	1.03172	1.54474
6.27245e-29	-0.474915	0.067	0.261	1.94785e-24	S2.a	Vwa1	0.114315	0.58923
2.34026e-28	-0.439841	0.337	0.551	7.26745e-24	S2.a	Antxr2	0.648439	1.08828
3.66327e-28	0.376934	0.474	0.26	1.13759e-23	S2.a	Itgbl1	0.965249	0.588315
4.93507e-28	-0.621034	0.258	0.457	1.53254e-23	S2.a	Hmgcs1	0.53464	1.15567
1.01215e-27	-0.377647	0.94	0.963	3.14314e-23	S2.a	Fstl1	2.49611	2.87376
3.88573e-27	0.391382	0.374	0.177	1.20667e-22	S2.a	Ndufa4l2	0.853947	0.462564
7.60793e-27	-0.425556	0.875	0.89	2.36257e-22	S2.a	Calm1	1.89474	2.32029
8.7304e-27	-0.435832	0.331	0.539	2.71114e-22	S2.a	Lrrn4cl	0.656387	1.09222
1.075e-26	-0.445967	0.097	0.296	3.33831e-22	S2.a	F3	0.236918	0.682885
1.82235e-26	-0.384712	0.107	0.306	5.65912e-22	S2.a	Dcbld2	0.191953	0.576665
1.37033e-25	-0.484008	0.484	0.634	4.25544e-21	S2.a	Ugp2	0.880707	1.36472
1.64767e-25	-0.333329	0.895	0.913	5.11666e-21	S2.a	Cd34	2.07513	2.40846
2.69453e-25	-0.491767	0.636	0.758	8.3676e-21	S2.a	Tppp3	1.4534	1.94516
4.34919e-25	-0.448366	0.496	0.651	1.3506e-20	S2.a	Fbln5	0.929014	1.37738
6.91622e-25	-0.394706	0.076	0.254	2.14776e-20	S2.a	Rgmb	0.151253	0.545959
1.11768e-24	-0.379062	0.14	0.342	3.47083e-20	S2.a	Pcdh7	0.306705	0.685767
2.42508e-24	0.423582	0.372	0.197	7.53086e-20	S2.a	Dab2	0.789175	0.365594
3.16631e-24	0.421904	0.477	0.283	9.83267e-20	S2.a	Lox	1.07895	0.657048
4.95594e-24	-0.43417	0.838	0.884	1.53902e-19	S2.a	Klf4	2.20972	2.64389
1.52175e-23	-0.338044	0.834	0.906	4.72564e-19	S2.a	Tuba1a	1.91253	2.25057
1.65345e-23	-0.531592	0.231	0.421	5.13463e-19	S2.a	Ramp1	0.519725	1.05132
2.22953e-23	-0.475974	0.516	0.658	6.92357e-19	S2.a	Hspg2	0.950096	1.42607
4.25783e-23	-0.361924	0.639	0.755	1.32223e-18	S2.a	Sdc2	1.24159	1.60351
4.57853e-23	0.360492	0.308	0.144	1.42182e-18	S2.a	Runx1	0.678785	0.318293
6.48549e-23	0.431379	0.46	0.264	2.014e-18	S2.a	Icam1	1.22628	0.794896
7.22158e-23	0.290794	0.573	0.373	2.24259e-18	S2.a	Twist1	1.02081	0.730019
2.15432e-22	-0.329366	0.749	0.844	6.69004e-18	S2.a	Sptbn1	1.48213	1.8115
3.61979e-22	-0.380161	0.086	0.254	1.12409e-17	S2.a	Gas7	0.171922	0.552083
7.91601e-22	0.329651	0.947	0.913	2.45824e-17	S2.a	Pcolce	2.63657	2.30692
3.84413e-21	-0.464034	0.249	0.429	1.19376e-16	S2.a	Enpp2	0.526929	0.990964
4.00662e-21	-0.390646	0.688	0.761	1.24422e-16	S2.a	Plxdc2	1.30733	1.69798
4.59325e-21	-0.393639	0.609	0.717	1.42639e-16	S2.a	Lsp1	1.17226	1.5659
6.77516e-21	0.318591	0.397	0.22	2.10396e-16	S2.a	Rev3l	0.736129	0.417539
1.47333e-20	-0.353038	0.106	0.272	4.57527e-16	S2.a	Tek	0.209751	0.56279
1.63737e-20	0.354513	0.385	0.215	5.08468e-16	S2.a	Fxyd6	0.932019	0.577506
3.44994e-20	-0.35204	0.523	0.657	1.07134e-15	S2.a	Sntb2	0.90631	1.25835
5.32438e-20	-0.430057	0.133	0.3	1.65343e-15	S2.a	Idi1	0.284703	0.714761
1.24951e-19	-0.383708	0.155	0.328	3.88024e-15	S2.a	Insig1	0.330022	0.713729
1.7878e-19	0.283266	0.424	0.254	5.55183e-15	S2.a	Zfp703	0.765655	0.482389
1.63235e-18	-0.43354	0.577	0.684	5.06911e-14	S2.a	Adamts5	1.18644	1.61998
2.12453e-18	-0.402395	0.453	0.591	6.59751e-14	S2.a	Tgfbr2	0.801111	1.20351
3.21231e-18	-0.413368	0.401	0.545	9.97552e-14	S2.a	Uap1	0.842264	1.25563
3.94577e-18	0.257901	0.562	0.375	1.22532e-13	S2.a	Olfml2b	1.02527	0.767365
6.09418e-18	-0.387614	0.123	0.273	1.89249e-13	S2.a	Spry1	0.237748	0.625362
6.29447e-18	-0.436015	0.689	0.754	1.95468e-13	S2.a	Itih5	1.51145	1.94747
7.29611e-18	-0.364246	0.619	0.726	2.26573e-13	S2.a	Atf4	1.20766	1.57191
1.09732e-17	-0.393377	0.165	0.318	3.40763e-13	S2.a	Abca8b	0.310218	0.703595
1.27406e-17	-0.382138	0.181	0.341	3.95647e-13	S2.a	Fdps	0.402364	0.784502
1.66667e-17	-0.364969	0.14	0.293	5.17569e-13	S2.a	Adgrd1	0.266897	0.631867
2.86678e-17	-0.370347	0.302	0.448	8.90251e-13	S2.a	Ackr3	0.547412	0.917759
4.06855e-17	0.461513	0.65	0.505	1.26345e-12	S2.a	Postn	2.16196	1.70045
9.12349e-17	-0.328973	0.693	0.788	2.83321e-12	S2.a	Emp1	1.5287	1.85767
9.61047e-17	-0.602988	0.248	0.4	2.98443e-12	S2.a	Anxa3	0.600502	1.20349
1.13463e-16	-0.322442	0.408	0.557	3.52348e-12	S2.a	Lama4	0.757478	1.07992
1.91292e-16	0.455317	1	0.988	5.9404e-12	S2.a	Col1a2	4.32133	3.86601
2.21423e-16	-0.276928	0.57	0.688	6.87606e-12	S2.a	Sh3glb1	1.01992	1.29685
2.84865e-16	-0.345454	0.125	0.266	8.84619e-12	S2.a	Sqle	0.22332	0.568775
2.91209e-16	-0.378748	0.357	0.504	9.04321e-12	S2.a	Gfpt2	0.792155	1.1709
3.0621e-16	-0.269104	0.649	0.755	9.50905e-12	S2.a	H2afz	1.2102	1.4793
3.09514e-16	-0.449736	0.218	0.378	9.61164e-12	S2.a	Has1	0.713007	1.16274
3.662e-16	-0.317742	0.216	0.372	1.1372e-11	S2.a	Slc29a1	0.399962	0.717704
4.18657e-16	0.41964	0.309	0.175	1.3001e-11	S2.a	Penk	0.838422	0.418782
5.16465e-16	-0.354535	0.355	0.494	1.60383e-11	S2.a	Rhob	0.6494	1.00394
5.69309e-16	-0.333573	0.66	0.75	1.76793e-11	S2.a	Fermt2	1.18515	1.51872
1.03131e-15	-0.374275	0.282	0.426	3.20262e-11	S2.a	Emilin2	0.497769	0.872044
1.17771e-15	-0.328999	0.503	0.64	3.65725e-11	S2.a	Medag	0.998544	1.32754
1.40064e-15	-0.274268	0.123	0.266	4.34955e-11	S2.a	Lims2	0.247765	0.522033
2.49673e-15	0.259462	0.317	0.179	7.75334e-11	S2.a	Boc	0.640794	0.381332
3.91574e-15	-0.279085	0.441	0.582	1.21599e-10	S2.a	Ndn	0.776825	1.05591
4.04823e-15	-0.454451	0.415	0.545	1.25714e-10	S2.a	Ugdh	1.06905	1.5235
5.66399e-15	-0.342998	0.375	0.507	1.7589e-10	S2.a	Sh3bgrl3	0.708706	1.0517
2.78668e-14	0.263305	0.554	0.403	8.65375e-10	S2.a	Ecm2	1.06613	0.802823
4.34541e-14	0.295313	0.403	0.259	1.34942e-09	S2.a	Il1r1	0.82294	0.527626
5.44088e-14	0.316915	0.408	0.265	1.68961e-09	S2.a	Crlf1	1.03536	0.718447
5.47067e-14	0.250483	0.855	0.749	1.69886e-09	S2.a	Ly6c1	2.18578	1.93529
5.59681e-14	-0.283828	0.562	0.669	1.73803e-09	S2.a	Cald1	1.06393	1.34776
5.62186e-14	-0.263097	0.132	0.267	1.74581e-09	S2.a	Clcn5	0.244428	0.507525
9.75489e-14	-0.307806	0.17	0.306	3.02928e-09	S2.a	Zfp385a	0.331478	0.639284
1.10511e-13	0.395274	1	0.999	3.43182e-09	S2.a	Sparc	4.8656	4.47033
1.75913e-13	0.337297	0.372	0.239	5.4628e-09	S2.a	Thbs2	0.878923	0.541625
1.83155e-13	0.376745	0.41	0.277	5.6877e-09	S2.a	Sned1	0.951147	0.574402
2.71259e-13	-0.444733	0.62	0.689	8.42367e-09	S2.a	Btg2	1.72511	2.16984
3.75027e-13	-0.332828	0.138	0.265	1.16461e-08	S2.a	Msmo1	0.276634	0.609462
4.53731e-13	0.252245	0.509	0.363	1.40902e-08	S2.a	Cdon	0.916839	0.664594
4.84069e-13	-0.289192	0.441	0.555	1.50323e-08	S2.a	Atp2b1	0.771782	1.06097
4.91121e-13	-0.410326	0.827	0.841	1.52513e-08	S2.a	Egr1	2.55652	2.96685
5.29121e-13	-0.426248	0.509	0.592	1.64313e-08	S2.a	Nov	1.13618	1.56243
5.31618e-13	-0.275118	0.295	0.429	1.65089e-08	S2.a	Rhoq	0.523594	0.798711
7.96724e-13	-0.338663	0.281	0.41	2.47415e-08	S2.a	Metrnl	0.508228	0.846891
8.38065e-13	-0.251372	0.405	0.54	2.60253e-08	S2.a	Angptl2	0.806813	1.05819
1.17663e-12	-0.291775	0.156	0.28	3.65391e-08	S2.a	Dbn1	0.281537	0.573312
1.35859e-12	-0.316538	0.921	0.937	4.21895e-08	S2.a	Jun	3.10764	3.42417
2.06684e-12	-0.276683	0.516	0.609	6.41838e-08	S2.a	Rap1a	0.88007	1.15675
2.71581e-12	-0.302692	0.788	0.839	8.43367e-08	S2.a	Nupr1	1.7357	2.0384
5.77635e-12	-0.254285	0.577	0.662	1.79379e-07	S2.a	Rap1b	0.973836	1.22812
5.82524e-12	-0.268243	0.213	0.345	1.80897e-07	S2.a	Dclk1	0.409666	0.677909
6.61376e-12	-0.301037	0.169	0.291	2.05384e-07	S2.a	Ldlr	0.329816	0.630853
7.88235e-12	-0.278118	0.274	0.401	2.44778e-07	S2.a	Camk2n1	0.490801	0.768918
1.50025e-11	-0.332403	0.461	0.561	4.65887e-07	S2.a	Ckb	0.875087	1.20749
3.24079e-11	-0.422691	0.507	0.636	1.00639e-06	S2.a	Atf3	1.93323	2.35592
6.35742e-11	-0.300665	0.372	0.478	1.97423e-06	S2.a	Jpt1	0.688776	0.989441
6.68096e-11	-0.255678	0.559	0.639	2.07471e-06	S2.a	Nr3c1	0.973971	1.22965
7.86935e-11	-0.403163	0.57	0.639	2.44375e-06	S2.a	Socs3	1.59418	1.99734
9.0955e-11	-0.304341	0.162	0.273	2.82452e-06	S2.a	Cyp51	0.315617	0.619958
2.50253e-10	-0.374595	0.569	0.686	7.77135e-06	S2.a	Pi16	2.08061	2.45521
2.57471e-10	-0.318018	0.413	0.535	7.9955e-06	S2.a	Phlda1	0.993069	1.31109
2.81936e-10	-0.254347	0.225	0.335	8.75523e-06	S2.a	Fap	0.380214	0.634561
3.07569e-10	-0.317542	0.868	0.89	9.55124e-06	S2.a	Junb	2.894	3.21154
3.29067e-10	-0.270886	0.501	0.601	1.02188e-05	S2.a	Islr	0.95994	1.23083
4.69784e-10	-0.257671	0.234	0.347	1.45887e-05	S2.a	Sulf1	0.406135	0.663806
4.93535e-10	-0.282529	0.676	0.721	1.53262e-05	S2.a	Anxa1	1.32895	1.61148
7.8791e-10	0.255421	0.491	0.365	2.44678e-05	S2.a	Ntrk2	1.02319	0.76777
1.03631e-09	-0.253713	0.542	0.641	3.21814e-05	S2.a	Rsrp1	1.11445	1.36817
1.07468e-09	-0.268535	0.327	0.432	3.33732e-05	S2.a	Egfr	0.579356	0.84789
3.22452e-09	-0.525278	0.476	0.542	0.000100134	S2.a	Sema3c	1.02913	1.55441
3.63838e-09	-0.277221	0.17	0.267	0.000112986	S2.a	Abca9	0.328587	0.605808
3.66707e-09	-0.283922	0.51	0.596	0.000113877	S2.a	Ccnl1	1.1294	1.41332
3.79389e-09	0.25317	0.609	0.502	0.000117816	S2.a	Fam46a	1.37812	1.12495
4.89289e-09	-0.263661	0.567	0.647	0.000151944	S2.a	Cd248	1.19142	1.45508
8.49212e-09	-0.251338	0.191	0.288	0.000263714	S2.a	Psip1	0.322342	0.573681
9.35229e-09	-0.349467	0.556	0.637	0.000290426	S2.a	Klf6	1.2684	1.61787
9.4145e-09	0.258066	0.378	0.263	0.000292358	S2.a	Rbp4	0.909996	0.65193
1.92803e-08	0.953995	0.292	0.207	0.00059873	S2.a	Sfrp4	1.78219	0.828199
3.16379e-08	-0.253994	0.298	0.396	0.000982482	S2.a	Podn	0.592998	0.846992
3.27488e-08	-0.257154	0.45	0.55	0.00101698	S2.a	Ifrd1	1.26319	1.52034
4.51021e-08	-0.252108	0.344	0.435	0.0014006	S2.a	Ptp4a1	0.634911	0.887019
1.23018e-07	-0.317259	0.734	0.797	0.00382021	S2.a	Fn1	2.25939	2.57664
1.88602e-07	-0.254167	0.189	0.28	0.00585684	S2.a	Efhd1	0.372843	0.627009
3.76907e-07	-0.45416	0.358	0.434	0.0117045	S2.a	Tnfaip6	1.34742	1.80158
4.45959e-07	-0.286509	0.734	0.76	0.0138488	S2.a	Ier2	1.71507	2.00157
6.68447e-07	-0.275843	0.511	0.597	0.020758	S2.a	Zfp36	1.42458	1.70042
1.19769e-06	-0.283047	0.814	0.825	0.0371932	S2.a	Neat1	2.05786	2.3409
2.67023e-06	-0.314734	0.372	0.458	0.0829212	S2.a	Cxcl1	1.88894	2.20367
7.85226e-06	-0.318979	0.328	0.41	0.243844	S2.a	Hspa1a	0.953066	1.27205
1.327e-05	-0.25371	0.398	0.462	0.412088	S2.a	Thy1	0.789648	1.04336
4.87769e-05	-0.299702	0.838	0.834	1	S2.a	Cebpd	2.48417	2.78387
0.00011826	-0.288824	0.332	0.383	1	S2.a	Nr4a1	0.719198	1.00802
0.000626062	-0.275443	0.895	0.76	1	S2.a	Mgp	3.22976	3.5052
0.00454602	-0.317397	0.305	0.346	1	S2.a	Hspa1b	0.714366	1.03176
0.00594145	-0.372124	0.504	0.383	1	S2.a	Fgl2	1.22193	1.59406
8.13276e-91	1.20686	0.725	0.236	2.52555e-86	S2.b	Gdf10	1.92265	0.71579
9.94063e-83	1.12565	0.846	0.411	3.08696e-78	S2.b	Fbln1	2.14037	1.01472
1.99852e-82	1.52639	0.534	0.132	6.2062e-78	S2.b	Inmt	1.95713	0.430739
4.02297e-78	0.870256	0.38	0.06	1.24929e-73	S2.b	C2	0.997375	0.127119
7.5341e-77	-1.78767	0.108	0.729	2.33964e-72	S2.b	Myoc	0.731324	2.519
1.87748e-75	0.990787	0.98	0.887	5.83033e-71	S2.b	Igfbp7	3.67411	2.68333
2.28191e-75	0.720056	1	0.998	7.08623e-71	S2.b	Fth1	4.60679	3.88673
9.78487e-67	-1.16577	0.279	0.78	3.03859e-62	S2.b	Fndc1	0.72341	1.88918
8.34018e-66	1.13123	0.964	0.773	2.58996e-61	S2.b	Mgp	4.37315	3.24192
9.87752e-66	1.08924	0.538	0.172	3.06737e-61	S2.b	Osr1	1.4235	0.334265
1.47056e-64	1.41074	0.803	0.446	4.56667e-60	S2.b	Eln	2.82295	1.41222
5.58847e-64	-0.814617	0.452	0.919	1.73544e-59	S2.b	AY036118	1.98253	2.79715
2.40615e-59	1.07405	0.705	0.351	7.47205e-55	S2.b	Rbp1	1.80164	0.72759
8.62609e-59	-0.948323	0.311	0.795	2.67875e-54	S2.b	Plxdc2	0.73496	1.68328
1.19912e-55	1.0661	0.6	0.245	3.72376e-51	S2.b	Kitl	1.65467	0.588568
2.08465e-51	-1.1151	0.361	0.776	6.47368e-47	S2.b	Aspn	1.06087	2.17597
8.78446e-49	-1.14572	0.164	0.62	2.72793e-44	S2.b	Nov	0.403677	1.5494
4.71391e-47	0.870721	0.993	0.984	1.46386e-42	S2.b	Cst3	4.53332	3.6626
9.831e-47	0.865478	0.856	0.505	3.05292e-42	S2.b	Apoe	3.98127	3.1158
4.26484e-45	-0.363526	0.993	1	1.3244e-40	S2.b	mt-Co3	4.19506	4.55858
6.03145e-44	-1.23778	0.148	0.587	1.87301e-39	S2.b	Postn	0.675758	1.91354
8.73577e-43	-1.2043	0.085	0.527	2.71281e-38	S2.b	Gpx3	0.374895	1.57919
1.24665e-42	0.403749	1	0.998	3.87134e-38	S2.b	Rps4x	4.22313	3.81938
3.05389e-39	-0.799551	0.121	0.532	9.48356e-35	S2.b	Lrrn4cl	0.262912	1.06246
4.47006e-39	-0.547371	0.99	1	1.38813e-34	S2.b	Gm42418	6.19552	6.74289
4.61705e-39	-0.793401	0.482	0.821	1.43378e-34	S2.b	Itm2a	1.19365	1.98705
1.33365e-37	0.670478	0.859	0.753	4.14152e-33	S2.b	Cygb	2.37055	1.70007
8.63625e-37	-1.0047	0.334	0.711	2.6819e-32	S2.b	Klf2	1.04368	2.04839
4.16992e-36	1.09475	0.58	0.282	1.29493e-31	S2.b	Mfap4	2.16037	1.06562
4.67206e-36	-0.656282	0.223	0.635	1.45086e-31	S2.b	Cpq	0.526425	1.18271
1.15538e-35	0.402897	0.997	0.998	3.58792e-31	S2.b	Rps20	4.05717	3.65427
1.84613e-34	0.418111	0.99	0.998	5.73297e-30	S2.b	Rps27a	3.8702	3.45208
2.02043e-34	0.530169	0.275	0.07	6.27423e-30	S2.b	Nr2f2	0.680263	0.150094
2.20295e-34	0.391077	0.993	0.995	6.84103e-30	S2.b	Rpl9	3.56947	3.1784
9.03321e-34	-0.850842	0.052	0.419	2.80517e-29	S2.b	Pcsk6	0.143635	0.994476
2.50971e-33	0.576312	0.921	0.781	7.79364e-29	S2.b	Bgn	2.74034	2.16403
5.58738e-33	0.666653	0.41	0.157	1.7351e-28	S2.b	Pi15	1.01752	0.35087
1.39232e-32	0.794227	0.439	0.179	4.3237e-28	S2.b	Fmo2	1.25251	0.458286
1.9806e-32	-0.694002	0.626	0.842	6.15056e-28	S2.b	Nid1	1.41504	2.10904
3.13088e-31	-0.850267	0.082	0.431	9.72264e-27	S2.b	Efemp1	0.224868	1.07514
5.31507e-31	-0.644286	0.246	0.616	1.65054e-26	S2.b	Islr	0.578838	1.22312
1.91982e-30	-0.56101	0.318	0.7	5.96181e-26	S2.b	Crip2	0.960164	1.52117
3.44814e-30	0.677293	0.466	0.199	1.07079e-25	S2.b	Sfrp4	1.73668	1.05939
6.58752e-30	-0.644727	0.384	0.715	2.04569e-25	S2.b	Axl	0.847252	1.49198
7.73482e-30	-0.452488	0.702	0.947	2.40197e-25	S2.b	Lars2	2.07976	2.53225
8.49364e-30	-0.580161	0.436	0.762	2.63762e-25	S2.b	Sdc2	0.994344	1.57451
2.7944e-29	-0.567859	0.502	0.804	8.67775e-25	S2.b	Ebf1	1.11415	1.68201
8.37438e-29	-0.665271	0.456	0.772	2.60058e-24	S2.b	Itih5	1.24509	1.91036
1.45431e-28	0.600413	0.43	0.186	4.51622e-24	S2.b	Srpx	0.986057	0.385644
1.5811e-28	-0.464637	0.882	0.971	4.90995e-24	S2.b	Actg1	2.47705	2.94169
1.70504e-28	-0.55322	0.6	0.857	5.29483e-24	S2.b	Tnxb	1.46471	2.01793
2.92475e-28	-0.668103	0.105	0.44	9.08253e-24	S2.b	Creb5	0.232436	0.90054
1.70754e-27	-0.748106	0.098	0.419	5.30258e-23	S2.b	Enpp2	0.205579	0.953685
3.79771e-27	0.367105	0.997	1	1.17934e-22	S2.b	Sparc	4.90321	4.5361
6.22514e-27	0.542245	0.839	0.728	1.93315e-22	S2.b	Il11ra1	2.23655	1.6943
9.52118e-27	-0.63473	0.18	0.529	2.95671e-22	S2.b	Angptl1	0.506496	1.14123
1.08393e-26	0.612497	0.305	0.105	3.36603e-22	S2.b	Chrdl1	0.832641	0.220144
1.28129e-26	0.330187	0.993	0.995	3.97892e-22	S2.b	Rpl35a	3.52298	3.1928
1.75711e-26	0.254131	0.997	1	5.45654e-22	S2.b	Rpl13	4.42172	4.16759
1.13042e-25	-0.75464	0.17	0.495	3.5104e-21	S2.b	Cd55	0.480141	1.23478
8.69887e-25	-0.46175	0.774	0.925	2.70135e-20	S2.b	Cd34	1.91516	2.37691
9.5471e-25	0.350231	1	0.996	2.96476e-20	S2.b	Fau	3.55768	3.20745
1.19925e-24	-0.857726	0.092	0.395	3.72414e-20	S2.b	Anxa3	0.291867	1.14959
2.02246e-24	-0.535328	0.364	0.683	6.28056e-20	S2.b	Tcf4	0.820304	1.35563
2.18304e-24	-0.499701	0.397	0.726	6.77922e-20	S2.b	Lsp1	1.02618	1.52588
3.13166e-24	-0.368213	0.964	0.995	9.72506e-20	S2.b	Vim	3.40064	3.76885
3.45599e-24	0.383882	0.974	0.96	1.07322e-19	S2.b	Timp2	2.96889	2.58501
4.10886e-24	0.343172	0.993	0.989	1.27597e-19	S2.b	Rps3a1	3.39373	3.05056
6.64368e-24	0.338322	0.997	0.997	2.06313e-19	S2.b	Rpl30	3.64349	3.30517
1.75779e-23	-0.569914	0.718	0.897	5.45863e-19	S2.b	Ubc	2.00541	2.57532
2.92251e-23	0.500057	0.354	0.145	9.07555e-19	S2.b	Tspan11	0.815443	0.315385
3.49381e-23	0.267862	1	0.996	1.08497e-18	S2.b	Rpl19	3.73229	3.46442
3.62686e-23	-2.62203	0.095	0.388	1.12628e-18	S2.b	Prg4	0.406529	3.02856
5.0019e-23	-0.607504	0.03	0.301	1.55329e-18	S2.b	Thbs2	0.0776898	0.685194
5.59656e-23	0.550016	0.279	0.098	1.73795e-18	S2.b	Pltp	0.761239	0.211223
5.81902e-23	-0.661446	0.669	0.867	1.80704e-18	S2.b	Fbn1	1.73896	2.40041
1.31407e-22	0.402083	0.921	0.857	4.08072e-18	S2.b	Ltbp4	2.45027	2.04819
3.87534e-22	0.263917	0.99	0.992	1.20345e-17	S2.b	Rps3	3.47773	3.21381
6.93569e-22	-0.501542	0.18	0.487	2.15381e-17	S2.b	Tgfb2	0.474292	0.975834
7.43073e-22	-0.515111	0.613	0.856	2.30754e-17	S2.b	Marcks	1.52294	2.03805
1.01079e-21	-0.582915	0.348	0.651	3.13891e-17	S2.b	Col5a3	0.906836	1.48975
1.03817e-21	-0.478395	0.059	0.332	3.22395e-17	S2.b	Ssc5d	0.120376	0.598771
1.97303e-21	-0.590121	0.105	0.386	6.12706e-17	S2.b	Serpine2	0.264861	0.854982
2.07167e-21	0.315728	0.997	0.993	6.43337e-17	S2.b	Rpl37a	3.3807	3.06497
2.07317e-21	0.275335	0.993	0.997	6.43801e-17	S2.b	Rps10	3.66697	3.39163
5.14803e-21	-0.293386	0.911	0.981	1.59867e-16	S2.b	Rpl5	2.51387	2.80726
5.96918e-21	0.255577	0.997	0.996	1.85367e-16	S2.b	Rpl27a	3.67286	3.41728
8.34502e-21	0.343058	0.997	0.991	2.59146e-16	S2.b	Col1a1	4.10188	3.75882
1.43484e-20	0.270201	0.99	0.989	4.45575e-16	S2.b	Rps7	3.37913	3.10893
2.25462e-20	0.518072	0.849	0.79	7.0015e-16	S2.b	Selenom	2.06993	1.55185
2.80616e-20	-0.379087	0.764	0.92	8.71426e-16	S2.b	Ddx5	1.79136	2.17045
6.68361e-20	-0.253924	0.918	0.983	2.07553e-15	S2.b	Rps15	2.48553	2.73945
7.47569e-20	0.266282	0.99	0.997	2.3215e-15	S2.b	Rplp0	4.11631	3.85003
9.39056e-20	0.42823	0.836	0.742	2.91614e-15	S2.b	Entpd2	2.03175	1.60352
9.63901e-20	0.456802	0.302	0.122	2.9933e-15	S2.b	Clec11a	0.727846	0.271044
1.01247e-19	0.61736	0.603	0.414	3.14412e-15	S2.b	Csrp2	1.52254	0.905181
1.02641e-19	-0.51288	0.187	0.478	3.18741e-15	S2.b	Thy1	0.517931	1.03081
1.41718e-19	0.288435	0.993	0.999	4.40093e-15	S2.b	Rps24	4.01558	3.72715
1.41891e-19	0.430361	0.866	0.855	4.40627e-15	S2.b	Selenop	2.17126	1.7409
1.4347e-19	-0.574904	0.551	0.764	4.45532e-15	S2.b	Meg3	1.55023	2.12514
1.64303e-19	-0.53246	0.403	0.689	5.10228e-15	S2.b	Adamts5	1.04264	1.5751
1.65469e-19	-0.479998	0.246	0.539	5.13849e-15	S2.b	Angptl2	0.563876	1.04387
2.17316e-19	0.576703	0.875	0.805	6.74853e-15	S2.b	Tmsb10	2.40088	1.82418
4.34277e-19	-0.484818	0.243	0.535	1.34861e-14	S2.b	Prelp	0.637482	1.1223
1.1915e-18	0.578091	0.4	0.215	3.70009e-14	S2.b	Plvap	0.987402	0.409311
1.28629e-18	0.258611	0.993	0.996	3.99444e-14	S2.b	Rpl18	3.41662	3.15801
1.88091e-18	0.253587	0.984	0.993	5.84098e-14	S2.b	Rpl28	3.37199	3.1184
2.4335e-18	-0.275733	0.99	0.998	7.55699e-14	S2.b	Malat1	5.00413	5.27986
2.90616e-18	0.275099	0.99	0.993	9.02479e-14	S2.b	Rpl11	3.41549	3.1404
5.55761e-18	-0.481045	0.141	0.402	1.72586e-13	S2.b	Ramp1	0.50559	0.986635
8.83061e-18	-0.476094	0.18	0.44	2.74226e-13	S2.b	Ackr3	0.404247	0.880341
1.23955e-17	0.464781	0.328	0.149	3.84929e-13	S2.b	Spon1	0.797458	0.332677
1.47869e-17	0.380092	0.944	0.922	4.59191e-13	S2.b	Rpl38	2.43946	2.05937
1.64028e-17	0.590512	0.495	0.317	5.09371e-13	S2.b	Nrp1	1.227	0.636485
2.13278e-17	0.27279	1	0.993	6.62312e-13	S2.b	Rpl34	3.37646	3.10367
3.01248e-17	-0.367921	0.961	0.991	9.35495e-13	S2.b	Tmsb4x	3.12401	3.49193
3.17018e-17	0.347708	0.99	0.989	9.84467e-13	S2.b	Rps2	3.43259	3.08488
4.03993e-17	0.468966	0.833	0.786	1.25456e-12	S2.b	Selenow	2.02201	1.55304
4.9286e-17	-0.477298	0.63	0.823	1.53053e-12	S2.b	Fbln2	1.52016	1.99746
5.52711e-17	-0.622333	0.407	0.654	1.71639e-12	S2.b	S100a4	1.45646	2.07879
5.99466e-17	0.424773	0.348	0.173	1.86158e-12	S2.b	Fgf7	0.747112	0.322339
6.64847e-17	-0.412181	0.039	0.254	2.06462e-12	S2.b	Tek	0.111818	0.523999
7.3387e-17	-0.580017	0.4	0.643	2.27896e-12	S2.b	Klf6	1.01114	1.59116
9.03986e-17	0.500512	0.613	0.455	2.80724e-12	S2.b	Aprt	1.31298	0.812468
9.96255e-17	-0.431477	0.174	0.434	3.09377e-12	S2.b	Egfr	0.395247	0.826724
1.04995e-16	-0.760599	0.187	0.439	3.26052e-12	S2.b	Fgl2	0.813009	1.57361
1.1076e-16	-0.480866	0.18	0.439	3.43953e-12	S2.b	Lamb1	0.482922	0.963788
1.357e-16	-0.495722	0.39	0.651	4.21404e-12	S2.b	Hspg2	0.875779	1.3715
1.36944e-16	-0.416577	0.056	0.28	4.25264e-12	S2.b	Osr2	0.157479	0.574056
1.3774e-16	-1.04604	0.075	0.297	4.27738e-12	S2.b	Thbs1	0.264269	1.31031
1.76295e-16	-0.474939	0.311	0.569	5.47465e-12	S2.b	Oaf	0.733282	1.20822
1.86356e-16	-0.467738	0.062	0.281	5.7871e-12	S2.b	Efhd1	0.143548	0.611286
2.28792e-16	0.265798	0.993	0.989	7.1049e-12	S2.b	Rps21	3.00484	2.73904
3.38223e-16	0.250492	0.98	0.968	1.05032e-11	S2.b	Serpinf1	3.43626	3.18577
3.94679e-16	-0.442886	0.095	0.324	1.22564e-11	S2.b	Gnpnat1	0.211193	0.654079
4.28561e-16	0.419758	0.875	0.874	1.33085e-11	S2.b	Nenf	2.17432	1.75456
8.66053e-16	0.516057	0.446	0.261	2.68944e-11	S2.b	Steap4	1.12499	0.608934
1.09289e-15	0.314163	0.993	0.989	3.39386e-11	S2.b	Rpl6	3.27127	2.95711
1.19778e-15	-0.407033	0.105	0.332	3.71957e-11	S2.b	Fap	0.207411	0.614444
2.43364e-15	-0.347359	0.193	0.448	7.55743e-11	S2.b	Itgb5	0.441722	0.78908
2.8054e-15	-0.350455	0.226	0.487	8.71189e-11	S2.b	Cd164	0.51401	0.864465
4.50216e-15	-0.525236	0.393	0.617	1.3981e-10	S2.b	Abca8a	0.959499	1.48473
4.66549e-15	-0.38561	0.269	0.532	1.44882e-10	S2.b	Loxl2	0.628635	1.01425
4.66841e-15	0.575303	0.426	0.258	1.44973e-10	S2.b	Mmp23	1.08704	0.511734
4.76109e-15	-0.367063	0.872	0.964	1.47851e-10	S2.b	Hspa8	2.51053	2.87759
5.67043e-15	-0.458938	0.184	0.43	1.76089e-10	S2.b	Vcan	0.446257	0.905195
6.23902e-15	-0.415748	0.515	0.753	1.93747e-10	S2.b	Tppp3	1.46657	1.88232
7.71574e-15	-0.472016	0.725	0.89	2.39605e-10	S2.b	Klf4	2.1228	2.59482
1.41759e-14	0.279145	0.99	0.99	4.40217e-10	S2.b	Rpl41	3.22097	2.94182
1.58251e-14	-0.354367	0.357	0.613	4.91431e-10	S2.b	Rap1a	0.773839	1.12821
4.95262e-14	-0.301946	0.098	0.318	1.53799e-09	S2.b	Atp1a1	0.277712	0.579659
1.33532e-13	-0.655531	0.652	0.797	4.14671e-09	S2.b	Fn1	1.90505	2.56058
1.4266e-13	-0.458086	0.387	0.622	4.43015e-09	S2.b	Ugp2	0.848114	1.3062
1.5525e-13	-0.393477	0.649	0.833	4.82113e-09	S2.b	Col6a3	1.61705	2.01053
1.62827e-13	-0.558347	0.38	0.602	5.05641e-09	S2.b	Lbp	0.998316	1.55666
1.90083e-13	0.440672	0.734	0.668	5.90285e-09	S2.b	Cyba	1.64193	1.20126
2.30553e-13	0.568086	0.584	0.471	7.1596e-09	S2.b	Pdgfrl	1.51832	0.950237
2.33367e-13	-0.318182	0.82	0.934	7.24698e-09	S2.b	Pcolce	2.10959	2.42777
2.41879e-13	0.515522	0.456	0.298	7.5113e-09	S2.b	Pid1	1.09648	0.580955
2.4549e-13	-0.332928	0.397	0.649	7.62346e-09	S2.b	Mat2a	0.930065	1.26299
2.60552e-13	-0.359148	0.207	0.439	8.09119e-09	S2.b	Dpysl2	0.443637	0.802785
3.11454e-13	-0.521474	0.21	0.432	9.6719e-09	S2.b	Hmgcs1	0.558471	1.07994
4.13056e-13	-0.389212	0.203	0.43	1.28271e-08	S2.b	Ace	0.484989	0.874202
4.26609e-13	-0.307358	0.131	0.353	1.32479e-08	S2.b	Amotl1	0.36828	0.675638
4.64645e-13	-0.303099	0.715	0.881	1.44291e-08	S2.b	Ctsb	1.59872	1.90182
5.25361e-13	-0.296498	0.338	0.592	1.63146e-08	S2.b	Mxra8	0.7785	1.075
6.72107e-13	0.361269	0.944	0.92	2.08716e-08	S2.b	Pfdn5	2.36437	2.0031
7.16216e-13	-0.323154	0.066	0.254	2.22414e-08	S2.b	Clcn5	0.156064	0.479218
7.59946e-13	-0.311699	0.348	0.586	2.35994e-08	S2.b	Aplp2	0.74246	1.05416
9.21879e-13	-0.527329	0.515	0.691	2.8628e-08	S2.b	Btg2	1.59537	2.12269
1.39468e-12	-0.423638	0.151	0.357	4.33103e-08	S2.b	Bhlhe40	0.359654	0.783292
1.39697e-12	0.486514	0.446	0.3	4.33814e-08	S2.b	Gstm2	1.05336	0.566849
1.75322e-12	-0.363737	0.167	0.385	5.44446e-08	S2.b	Map1b	0.374452	0.738189
1.90981e-12	-0.333019	0.121	0.321	5.93073e-08	S2.b	Crlf1	0.50352	0.836539
1.97305e-12	-0.483399	0.666	0.841	6.12711e-08	S2.b	Neat1	1.83713	2.32053
3.31479e-12	-0.403781	0.534	0.723	1.02938e-07	S2.b	Ppp1r14b	1.24894	1.65272
3.37665e-12	0.437747	0.482	0.34	1.04858e-07	S2.b	Dapk1	1.07768	0.639937
3.71473e-12	-0.422649	0.082	0.262	1.15357e-07	S2.b	Ptgis	0.230185	0.652833
3.91955e-12	-0.287906	0.626	0.832	1.21718e-07	S2.b	Ybx3	1.39745	1.68536
3.98956e-12	-0.302573	0.105	0.301	1.23892e-07	S2.b	Trps1	0.241012	0.543585
4.40724e-12	-0.328711	0.223	0.456	1.36863e-07	S2.b	Pdlim4	0.569519	0.89823
4.91652e-12	-0.327966	0.092	0.281	1.52678e-07	S2.b	Agap1	0.216955	0.544921
5.42672e-12	0.418193	0.511	0.387	1.68521e-07	S2.b	Siva1	1.07733	0.65914
5.65573e-12	-0.280665	0.115	0.319	1.75633e-07	S2.b	Triobp	0.283923	0.564588
8.04413e-12	-0.32877	0.393	0.609	2.49803e-07	S2.b	Man1a	0.828513	1.15728
9.69104e-12	-0.32479	0.108	0.302	3.00945e-07	S2.b	Abca8b	0.325969	0.650759
1.25104e-11	0.363628	0.82	0.805	3.88499e-07	S2.b	Eef1d	1.90595	1.54233
1.26378e-11	-0.436473	0.21	0.42	3.92453e-07	S2.b	Mafb	0.574569	1.01104
1.2649e-11	-0.285882	0.361	0.598	3.92803e-07	S2.b	Sash1	0.814007	1.09989
1.39214e-11	0.332734	0.987	0.986	4.32316e-07	S2.b	Rpl37	3.0137	2.68097
1.65886e-11	-0.402124	0.62	0.782	5.15142e-07	S2.b	Emp1	1.42052	1.82265
1.69409e-11	-0.291046	0.426	0.66	5.26083e-07	S2.b	Lpar1	0.957813	1.24886
1.94823e-11	0.370978	0.852	0.804	6.05004e-07	S2.b	Ssr4	2.01735	1.64637
1.98098e-11	-0.432725	0.544	0.755	6.15172e-07	S2.b	Hsp90aa1	1.39502	1.82774
2.02293e-11	0.26066	0.934	0.943	6.282e-07	S2.b	Rps28	2.43055	2.16989
2.66015e-11	-0.324624	0.141	0.338	8.26084e-07	S2.b	Zyx	0.32846	0.653084
2.74106e-11	-0.288015	0.197	0.414	8.51209e-07	S2.b	Emilin2	0.531668	0.819683
2.76225e-11	-0.391903	0.098	0.278	8.5779e-07	S2.b	Idi1	0.268721	0.660624
3.56513e-11	0.254751	0.967	0.959	1.10712e-06	S2.b	Naca	2.68618	2.43143
4.19212e-11	-0.362441	0.23	0.436	1.30182e-06	S2.b	Heg1	0.494418	0.856859
4.51182e-11	-0.464121	0.328	0.536	1.4011e-06	S2.b	Ugdh	1.00627	1.47039
5.78623e-11	0.277748	0.944	0.963	1.79686e-06	S2.b	Oaz1	2.6301	2.35235
6.28332e-11	0.309496	0.741	0.614	1.95122e-06	S2.b	Timp3	1.89663	1.58714
6.61547e-11	-0.30421	0.515	0.733	2.05437e-06	S2.b	Anxa1	1.27359	1.5778
6.92526e-11	-0.353283	0.151	0.337	2.15057e-06	S2.b	Engase	0.369838	0.72312
7.04152e-11	-0.591535	0.459	0.622	2.18667e-06	S2.b	Atf3	1.72518	2.31671
7.09758e-11	-0.266573	0.393	0.633	2.20408e-06	S2.b	Csnk1a1	0.846827	1.1134
7.25342e-11	0.343166	0.839	0.796	2.25248e-06	S2.b	Ecm1	2.36583	2.02266
7.86663e-11	-0.304191	0.108	0.29	2.4429e-06	S2.b	Nova1	0.262548	0.566739
7.8726e-11	-0.328354	0.262	0.484	2.44476e-06	S2.b	Rhob	0.630109	0.958464
8.04296e-11	0.398536	0.485	0.353	2.49766e-06	S2.b	C1rb	1.07636	0.677822
1.43799e-10	0.309976	0.311	0.171	4.46553e-06	S2.b	Gngt2	0.713162	0.403186
1.74035e-10	-0.444863	0.393	0.6	5.40447e-06	S2.b	Mt2	1.33069	1.77555
1.74619e-10	-0.365782	0.321	0.532	5.42262e-06	S2.b	Uap1	0.83666	1.20244
1.7743e-10	-0.330493	0.243	0.452	5.50991e-06	S2.b	Jmjd1c	0.567796	0.898289
2.06555e-10	0.430407	0.436	0.298	6.41436e-06	S2.b	Itgbl1	1.06899	0.638586
2.11031e-10	-0.314301	0.092	0.264	6.55336e-06	S2.b	Cyp51	0.268551	0.582852
2.2057e-10	-0.389337	0.498	0.691	6.84959e-06	S2.b	Zfp36l1	1.24232	1.63166
2.29611e-10	-0.278709	0.23	0.445	7.13035e-06	S2.b	Twist1	0.557031	0.835739
2.29847e-10	0.352272	0.78	0.798	7.13768e-06	S2.b	Nfib	1.92027	1.568
2.37704e-10	0.399193	0.321	0.192	7.38166e-06	S2.b	Ndrg2	0.770076	0.370882
2.39621e-10	-0.273909	0.511	0.736	7.4412e-06	S2.b	Fgfr1	1.15592	1.42983
2.40593e-10	-0.30653	0.121	0.3	7.47139e-06	S2.b	Adam19	0.311441	0.617972
2.63595e-10	-0.359746	0.184	0.378	8.18568e-06	S2.b	Tm4sf1	0.483807	0.843553
3.00723e-10	-0.352853	0.744	0.903	9.33864e-06	S2.b	Calm1	1.91111	2.26397
3.42957e-10	-0.458409	0.184	0.361	1.06502e-05	S2.b	Hmcn2	0.487589	0.945999
3.49522e-10	0.424709	0.374	0.232	1.08541e-05	S2.b	F3	0.960372	0.535663
3.64788e-10	0.379825	0.921	0.912	1.13281e-05	S2.b	Serf2	2.45882	2.07899
3.7719e-10	-0.272158	0.515	0.712	1.17132e-05	S2.b	Cfl1	1.06224	1.3344
3.86325e-10	-0.257931	0.207	0.409	1.19969e-05	S2.b	Hmgn3	0.480383	0.738315
5.07737e-10	-0.326496	0.111	0.279	1.57673e-05	S2.b	Ldlr	0.268865	0.595361
5.95035e-10	-0.312332	0.095	0.261	1.84782e-05	S2.b	Abca9	0.261501	0.573833
5.95322e-10	-0.280996	0.223	0.424	1.84871e-05	S2.b	C1qtnf2	0.569934	0.85093
6.11661e-10	-0.289312	0.534	0.751	1.89945e-05	S2.b	Nbl1	1.50649	1.7958
8.17312e-10	-0.410501	0.111	0.275	2.53808e-05	S2.b	Rcan1	0.282203	0.692704
8.8219e-10	-0.266122	0.184	0.38	2.73955e-05	S2.b	P4ha2	0.43251	0.698632
1.06842e-09	0.406406	0.597	0.514	3.31788e-05	S2.b	Vkorc1	1.30774	0.901331
1.11208e-09	-0.266759	0.321	0.545	3.45346e-05	S2.b	Lama4	0.768681	1.03544
1.32272e-09	0.389064	0.646	0.597	4.10758e-05	S2.b	Blvrb	1.46818	1.07911
1.43086e-09	-0.261517	0.295	0.502	4.44338e-05	S2.b	Thbs3	0.640802	0.902319
1.73287e-09	0.303568	0.266	0.146	5.38126e-05	S2.b	Wfdc1	0.586213	0.282645
1.91017e-09	-0.353239	0.695	0.848	5.93186e-05	S2.b	Htra3	1.72546	2.0787
2.12399e-09	-0.289574	0.348	0.548	6.59582e-05	S2.b	Atp2b1	0.735223	1.0248
2.27889e-09	0.685819	0.321	0.187	7.07685e-05	S2.b	Mmp3	1.37493	0.689115
2.32489e-09	-0.264364	0.105	0.267	7.2197e-05	S2.b	Dbn1	0.270169	0.534534
2.42933e-09	-0.274162	0.226	0.419	7.54404e-05	S2.b	Cdon	0.484274	0.758436
2.52272e-09	-0.262419	0.167	0.342	7.83406e-05	S2.b	Zeb1	0.369038	0.631457
2.5715e-09	-0.267577	0.351	0.553	7.98554e-05	S2.b	Nav1	0.819454	1.08703
2.80244e-09	-0.263535	0.105	0.263	8.70271e-05	S2.b	Sulf2	0.222742	0.486277
2.93744e-09	-0.308992	0.538	0.719	9.12192e-05	S2.b	Atf4	1.2141	1.52309
3.04275e-09	0.308389	0.348	0.215	9.44895e-05	S2.b	Peg3	0.826027	0.517638
3.75182e-09	-0.264158	0.279	0.473	0.000116509	S2.b	Clmp	0.621346	0.885504
3.98013e-09	-0.257089	0.216	0.404	0.000123599	S2.b	Clic4	0.539879	0.796968
4.26998e-09	-0.259766	0.118	0.278	0.0001326	S2.b	Hif1a	0.260187	0.519953
5.55964e-09	-0.305188	0.138	0.303	0.000172649	S2.b	Insig1	0.355871	0.661059
5.88964e-09	-0.257042	0.184	0.366	0.000182897	S2.b	Vasn	0.437326	0.694368
6.4285e-09	-0.386318	0.469	0.64	0.000199631	S2.b	Socs3	1.5612	1.94752
7.58832e-09	0.345141	0.879	0.883	0.000235648	S2.b	Gabarap	2.21831	1.87317
7.6312e-09	0.301297	0.813	0.795	0.000236979	S2.b	Npc2	1.84142	1.54013
8.1973e-09	-0.343557	0.275	0.458	0.000254559	S2.b	Scd1	0.668316	1.01187
9.00981e-09	0.357141	0.433	0.311	0.000279791	S2.b	Slit3	0.946106	0.588966
9.75865e-09	-0.301854	0.266	0.449	0.000303045	S2.b	Sdc4	0.594343	0.896198
1.0144e-08	-0.281421	0.331	0.531	0.000315011	S2.b	Nfia	0.717397	0.998819
1.29199e-08	-0.267032	0.128	0.285	0.000401215	S2.b	Ripk1	0.28481	0.551843
1.61945e-08	-0.580327	0.256	0.434	0.000502904	S2.b	Tnfaip6	1.1759	1.75623
1.71511e-08	0.38981	0.384	0.264	0.000532609	S2.b	Cfh	1.01485	0.625038
1.86102e-08	-0.268182	0.177	0.348	0.000577922	S2.b	Pdpn	0.385781	0.653963
2.12363e-08	0.254696	0.908	0.883	0.000659472	S2.b	Igfbp4	2.73503	2.48034
2.43714e-08	0.325024	0.498	0.384	0.000756829	S2.b	Ntrk2	1.12134	0.796318
2.70042e-08	-0.351705	0.216	0.391	0.000838589	S2.b	Ier5	0.767466	1.11917
2.80574e-08	0.316267	0.83	0.83	0.000871295	S2.b	Atp5h	1.91294	1.59667
2.82429e-08	-0.376138	0.2	0.369	0.000877054	S2.b	Cilp	0.74492	1.12106
3.03738e-08	0.278781	0.715	0.675	0.000943228	S2.b	Prnp	1.58702	1.30824
3.06845e-08	0.335093	0.544	0.457	0.000952877	S2.b	Slc50a1	1.13621	0.801121
3.21077e-08	0.421919	0.502	0.411	0.000997072	S2.b	Olfml2b	1.2042	0.782282
3.28451e-08	-0.342286	0.315	0.486	0.00101997	S2.b	Gfpt2	0.779804	1.12209
4.14381e-08	-0.30915	0.141	0.289	0.00128682	S2.b	Zfp385a	0.291945	0.601096
4.64424e-08	0.27945	0.285	0.172	0.00144222	S2.b	Acvr2a	0.647299	0.367849
4.90975e-08	-0.285632	0.223	0.397	0.00152467	S2.b	Metrnl	0.515287	0.800919
1.1142e-07	0.418326	0.279	0.174	0.00346004	S2.b	Mdk	0.81012	0.391794
1.22705e-07	-0.252765	0.348	0.537	0.00381049	S2.b	Scd2	0.837037	1.0898
1.24929e-07	-0.293485	0.826	0.903	0.00387955	S2.b	Igfbp6	2.56393	2.85742
1.26356e-07	-0.254778	0.174	0.33	0.00392385	S2.b	Dclk1	0.388171	0.64295
1.31678e-07	0.317379	0.6	0.519	0.00408914	S2.b	Zeb2	1.31517	0.997792
1.64848e-07	-0.263021	0.161	0.32	0.00511918	S2.b	Ifi204	0.408103	0.671124
1.72009e-07	-0.287725	0.193	0.356	0.00534158	S2.b	Has1	0.809298	1.09702
2.34705e-07	0.339939	0.328	0.22	0.00728854	S2.b	Tmem205	0.725401	0.385462
2.42294e-07	-0.277546	0.164	0.318	0.0075242	S2.b	Fdps	0.4523	0.729845
2.65447e-07	0.320649	0.761	0.769	0.0082432	S2.b	Krtcap2	1.75081	1.43016
3.11263e-07	0.319482	0.469	0.36	0.00966596	S2.b	Podn	1.07055	0.751066
3.85713e-07	0.347549	0.754	0.719	0.0119779	S2.b	Atp5e	1.68672	1.33917
4.33838e-07	0.329437	0.793	0.782	0.0134724	S2.b	Elob	1.81283	1.4834
4.47644e-07	0.367626	0.341	0.235	0.0139011	S2.b	Cpxm1	0.855492	0.487866
5.62263e-07	0.309795	0.295	0.19	0.0174605	S2.b	Gpnmb	0.73608	0.426285
5.95604e-07	-0.366831	0.754	0.847	0.0184959	S2.b	Egr1	2.54744	2.91427
6.75444e-07	-0.319358	0.734	0.833	0.0209752	S2.b	Fosb	2.27857	2.59793
7.62742e-07	0.349037	0.492	0.397	0.0236862	S2.b	Gas6	1.36742	1.01838
8.56908e-07	-0.466075	0.377	0.502	0.0266104	S2.b	Ccl11	1.0038	1.46987
1.36066e-06	-0.42496	0.534	0.672	0.0422539	S2.b	Pi16	1.98843	2.41339
1.83313e-06	0.31481	0.577	0.499	0.056926	S2.b	Ar	1.28456	0.969747
2.29109e-06	0.35118	0.577	0.539	0.0711475	S2.b	Gpx8	1.28078	0.929601
2.9102e-06	-0.556834	0.426	0.537	0.0903734	S2.b	Sema3c	0.938951	1.49578
4.4134e-06	0.28113	0.911	0.904	0.137054	S2.b	Chchd2	2.29467	2.01354
4.63999e-06	-0.251398	0.515	0.658	0.14409	S2.b	Ogn	1.46636	1.71776
5.07044e-06	0.364417	0.344	0.255	0.157458	S2.b	Igsf10	0.871989	0.507572
5.81369e-06	-0.438077	0.643	0.715	0.180538	S2.b	Col4a1	1.59231	2.03039
6.84041e-06	-0.305152	0.777	0.891	0.212422	S2.b	Plpp3	2.05297	2.35812
8.30168e-06	0.342751	0.587	0.544	0.2578	S2.b	Il6st	1.33651	0.993764
1.01822e-05	0.287816	0.489	0.413	0.316199	S2.b	Meox2	1.09195	0.804137
1.1122e-05	0.303942	0.449	0.391	0.345382	S2.b	Creg1	0.981431	0.677489
1.56467e-05	0.289229	0.797	0.792	0.485894	S2.b	Ccdc80	2.301	2.01177
2.13939e-05	0.295883	0.472	0.405	0.664365	S2.b	C1ra	1.02327	0.727391
2.16901e-05	0.272408	0.534	0.488	0.673565	S2.b	Fkbp7	1.13133	0.858918
2.3831e-05	0.25892	0.266	0.177	0.740049	S2.b	Wnt5a	0.645288	0.386368
2.45297e-05	0.294292	0.656	0.653	0.761745	S2.b	Swi5	1.45427	1.15998
2.75554e-05	0.340963	0.626	0.622	0.855706	S2.b	Edf1	1.41922	1.07826
3.36983e-05	0.276732	0.721	0.761	1	S2.b	Tmed3	1.72819	1.45145
3.57764e-05	-0.868354	0.485	0.532	1	S2.b	Smoc2	1.45687	2.32522
4.00247e-05	0.266744	0.741	0.75	1	S2.b	Atp5d	1.65628	1.38953
4.98355e-05	0.290436	0.675	0.644	1	S2.b	Rcn3	1.55356	1.26312
5.30841e-05	0.35494	0.531	0.484	1	S2.b	Mfap2	1.34766	0.992721
5.84393e-05	0.33	0.636	0.645	1	S2.b	Sec61g	1.48041	1.15041
7.20913e-05	0.327743	0.43	0.366	1	S2.b	Ctsh	1.05476	0.727012
8.33739e-05	-0.338773	0.659	0.745	1	S2.b	Gas1	1.56176	1.90053
9.38362e-05	0.285399	0.531	0.484	1	S2.b	Ndufs7	1.10745	0.822051
9.98617e-05	0.265235	0.839	0.832	1	S2.b	Atp5l	1.89464	1.6294
0.000115326	0.34185	0.603	0.606	1	S2.b	1810058I24Rik	1.42268	1.08083
0.000167237	0.250704	0.725	0.76	1	S2.b	Scand1	1.64243	1.39173
0.000174938	0.292653	0.459	0.412	1	S2.b	Rab34	1.00189	0.709233
0.000192198	0.272626	0.823	0.786	1	S2.b	Id3	2.58339	2.31077
0.000197143	-0.354045	0.19	0.283	1	S2.b	Hsd11b1	0.507696	0.861742
0.00020779	0.314781	0.256	0.189	1	S2.b	Psmb8	0.662726	0.347945
0.000208006	0.30358	0.692	0.697	1	S2.b	Sec61b	1.58084	1.27726
0.000210814	0.274187	0.541	0.527	1	S2.b	Psmb3	1.15964	0.885452
0.00021555	0.292891	0.616	0.605	1	S2.b	Ssr2	1.35345	1.06056
0.000255886	0.257587	0.584	0.53	1	S2.b	Dpep1	1.49544	1.23786
0.000521092	0.263937	0.679	0.676	1	S2.b	Ctsk	1.74704	1.48311
0.000613045	-0.34959	0.426	0.527	1	S2.b	Ier3	1.32918	1.67877
0.000969583	0.265415	0.269	0.21	1	S2.b	Fkbp11	0.651799	0.386384
0.0009837	-0.274815	0.846	0.9	1	S2.b	Fos	3.27297	3.54779
0.00105603	-0.398633	0.357	0.439	1	S2.b	C3	1.35648	1.75511
0.00156107	0.28009	0.823	0.827	1	S2.b	Nupr1	2.21845	1.93836
0.00184436	0.253517	0.292	0.24	1	S2.b	Tpm1	0.684387	0.43087
0.00283755	0.25551	0.6	0.644	1	S2.b	Eif3i	1.38183	1.12632
0.00308821	0.271807	0.577	0.615	1	S2.b	Ergic3	1.36667	1.09487
0.00386422	0.267527	0.302	0.251	1	S2.b	Slc43a3	0.769615	0.502088
0.00388971	0.305082	0.479	0.463	1	S2.b	Tomm7	1.08635	0.781272
0.00393519	0.313674	0.459	0.446	1	S2.b	Dpm3	1.07376	0.760089
0.00543185	0.295105	0.475	0.47	1	S2.b	Hcfc1r1	1.14213	0.847024
0.00605272	0.251635	0.485	0.468	1	S2.b	Sf3b5	1.04773	0.796092
0.0064933	0.251942	0.597	0.616	1	S2.b	Cd302	1.39132	1.13938
0.00653459	0.258071	0.4	0.374	1	S2.b	Pdlim2	0.965165	0.707093
0.00735455	0.268884	0.538	0.51	1	S2.b	Thbd	1.43175	1.16287
8.10558e-81	0.888125	0.379	0.041	2.51711e-76	S2.c	Klf5	0.984867	0.0967416
1.86707e-71	0.860801	0.41	0.057	5.79799e-67	S2.c	Meox1	0.995804	0.135002
2.04432e-65	1.24333	0.672	0.195	6.34843e-61	S2.c	Id1	1.8021	0.558776
1.14544e-50	0.521166	1	0.999	3.55706e-46	S2.c	Gsn	6.01675	5.49559
1.97613e-48	0.879564	0.41	0.087	6.13668e-44	S2.c	Clu	1.10651	0.226948
5.09206e-45	1.07067	0.979	0.78	1.58129e-40	S2.c	Mgp	4.39196	3.32129
5.68671e-39	-1.40476	0.41	0.809	1.76595e-34	S2.c	Fn1	1.156	2.56076
2.73515e-38	0.668746	0.421	0.111	8.49372e-34	S2.c	Clec1a	0.942856	0.27411
3.22214e-38	1.12145	0.938	0.642	1.0006e-33	S2.c	Myoc	3.41485	2.2934
1.10081e-34	-0.820784	0.595	0.884	3.41845e-30	S2.c	Rarres2	1.41844	2.23923
1.21656e-33	-0.877572	0.559	0.91	3.77792e-29	S2.c	Igfbp4	1.67408	2.55165
2.40016e-33	0.695668	0.615	0.252	7.45347e-29	S2.c	Cfh	1.30397	0.608301
2.08881e-29	0.538616	0.995	0.984	6.48658e-25	S2.c	Cst3	4.29204	3.75342
1.12491e-27	0.657606	0.374	0.111	3.49331e-23	S2.c	Cyp2f2	1.07745	0.419847
2.67348e-27	-0.898886	0.667	0.333	8.30223e-23	S2.c	Prg4	2.06662	2.96551
1.90754e-25	-0.612162	0.846	0.936	5.92366e-21	S2.c	Clec3b	2.10591	2.71807
1.83445e-24	-0.792938	0.703	0.892	5.6967e-20	S2.c	Plpp3	1.57481	2.36775
1.03171e-23	0.533736	0.313	0.091	3.20387e-19	S2.c	Anxa8	0.855998	0.322262
1.78634e-23	-0.618237	0.692	0.899	5.54731e-19	S2.c	Dpt	1.63364	2.25188
3.71561e-23	-0.489635	1	0.997	1.15384e-18	S2.c	Col3a1	4.24529	4.73493
8.17409e-23	0.561109	0.928	0.753	2.53838e-18	S2.c	Cygb	2.30826	1.74715
2.00178e-22	0.927873	0.867	0.718	6.21633e-18	S2.c	Nbl1	2.597	1.66913
2.39111e-22	-0.804335	0.333	0.661	7.42534e-18	S2.c	Aebp1	0.738976	1.54331
4.65843e-22	0.4553	0.969	0.923	1.44663e-17	S2.c	Cd9	2.88113	2.42582
7.77883e-22	-0.843453	0.446	0.763	2.41564e-17	S2.c	Meg3	1.27353	2.11699
1.27668e-21	0.573891	0.744	0.529	3.96459e-17	S2.c	Colec12	1.58464	1.01075
1.43903e-21	0.537853	0.462	0.195	4.46876e-17	S2.c	Boc	0.941622	0.403769
2.7571e-21	0.693173	0.656	0.4	8.56191e-17	S2.c	Phlda3	1.51977	0.826596
4.048e-21	0.541221	0.569	0.267	1.25707e-16	S2.c	Gdf10	1.43267	0.891452
6.00649e-21	-0.868071	0.723	0.854	1.86526e-16	S2.c	Fbn1	1.51968	2.38775
6.36642e-20	0.474058	0.251	0.07	1.97703e-15	S2.c	Cpe	0.642697	0.168639
1.54913e-19	0.54104	0.903	0.724	4.81068e-15	S2.c	Gas1	2.36245	1.82141
1.62807e-19	0.554531	0.262	0.078	5.05582e-15	S2.c	Cpxm2	0.746462	0.191932
1.63123e-19	0.508321	0.287	0.093	5.06562e-15	S2.c	Cdh11	0.694786	0.186465
2.69138e-19	0.789149	0.487	0.24	8.3578e-15	S2.c	Fxyd6	1.38676	0.597616
3.03268e-19	0.550456	0.415	0.161	9.41767e-15	S2.c	Krtdap	1.32958	0.779122
3.25921e-19	-1.427	0.113	0.437	1.01212e-14	S2.c	Tnfaip6	0.334357	1.76136
3.9248e-19	0.519109	0.872	0.734	1.21881e-14	S2.c	Plxdc2	2.08915	1.57004
6.7588e-19	0.680375	0.815	0.614	2.09888e-14	S2.c	S100a4	2.64384	1.96347
1.22709e-18	0.409857	0.292	0.097	3.81061e-14	S2.c	Hmcn1	0.602923	0.193066
2.16158e-18	-0.530077	0.99	0.991	6.71258e-14	S2.c	Col1a2	3.49649	4.02657
2.31584e-18	0.315732	0.99	0.89	7.19161e-14	S2.c	Igfbp7	3.14043	2.8247
2.51991e-18	0.631247	0.508	0.245	7.82532e-14	S2.c	Fst	1.33126	0.700013
7.48031e-18	0.590661	0.59	0.338	2.32294e-13	S2.c	Serpine2	1.34321	0.752549
3.39083e-17	-0.566704	0.677	0.84	1.05299e-12	S2.c	Tnxb	1.43474	2.00145
6.10401e-17	-0.700242	0.092	0.401	1.89554e-12	S2.c	Pcsk6	0.26604	0.966282
6.39512e-17	-1.20016	0.154	0.451	1.98594e-12	S2.c	C3	0.568124	1.76828
7.71994e-17	-0.590436	0.113	0.427	2.39735e-12	S2.c	Ace	0.279641	0.870077
8.6304e-17	-0.767021	0.113	0.415	2.68008e-12	S2.c	Efemp1	0.282221	1.04924
2.77552e-16	-0.69553	0.369	0.663	8.6191e-12	S2.c	Ogn	1.03304	1.72857
7.09927e-16	-0.513885	0.451	0.735	2.20461e-11	S2.c	Htra1	1.07569	1.58958
7.59324e-16	0.425965	0.79	0.556	2.358e-11	S2.c	Txnip	1.67733	1.25137
7.66694e-16	-0.501004	0.723	0.86	2.38089e-11	S2.c	Col5a1	1.45992	1.96092
8.16293e-16	-0.584216	0.985	0.992	2.53492e-11	S2.c	Col1a1	3.24816	3.83237
2.24513e-15	-0.589398	0.128	0.424	6.97203e-11	S2.c	Creb5	0.288542	0.87794
3.72779e-15	0.349439	0.338	0.131	1.15763e-10	S2.c	Igfbp3	1.07966	0.730222
5.0066e-15	-1.23397	0.492	0.669	1.55475e-10	S2.c	Pi16	1.19137	2.42534
5.91307e-15	-0.623353	0.062	0.332	1.83624e-10	S2.c	Adamts15	0.166086	0.789439
9.71181e-15	-1.02847	0.303	0.558	3.01591e-10	S2.c	Postn	0.851024	1.87949
2.7785e-14	0.758079	0.374	0.163	8.62836e-10	S2.c	Ptn	1.41817	0.660094
3.67689e-14	-0.468095	0.508	0.75	1.14182e-09	S2.c	Loxl1	1.06693	1.53502
3.72874e-14	0.482621	0.472	0.257	1.15792e-09	S2.c	Tsc22d1	0.969002	0.486381
4.03468e-14	-0.586098	0.554	0.739	1.25293e-09	S2.c	Fndc1	1.25741	1.84351
6.71275e-14	0.472384	0.728	0.56	2.08458e-09	S2.c	Eva1b	1.55912	1.08673
8.1077e-14	0.362439	0.308	0.127	2.51776e-09	S2.c	Tnfaip8	0.609701	0.247262
9.35328e-14	0.48345	0.615	0.407	2.90457e-09	S2.c	Meox2	1.28101	0.797556
2.27764e-13	0.39303	0.282	0.109	7.07299e-09	S2.c	Cyp26b1	0.719703	0.326674
4.31953e-13	-0.327128	0.995	0.998	1.34139e-08	S2.c	Dcn	4.91266	5.23979
5.05526e-13	-0.80617	0.656	0.856	1.56986e-08	S2.c	Mt1	2.09795	2.90412
6.27675e-13	-0.479378	0.062	0.306	1.94918e-08	S2.c	Ltbp1	0.120635	0.600013
7.26899e-13	-0.457976	0.041	0.276	2.25731e-08	S2.c	Qpct	0.0835692	0.541546
9.31147e-13	-0.575702	0.41	0.654	2.89158e-08	S2.c	Col14a1	1.03929	1.61499
1.15685e-12	0.46773	0.523	0.338	3.59248e-08	S2.c	Trim47	1.08514	0.61741
1.88517e-12	-0.461017	0.421	0.666	5.8542e-08	S2.c	Adamts2	0.838476	1.29949
2.8911e-12	0.34548	0.908	0.775	8.97802e-08	S2.c	Itm2a	2.24434	1.89887
3.38485e-12	0.371079	0.826	0.647	1.05113e-07	S2.c	Crip2	1.81499	1.44391
4.10466e-12	-0.456776	0.164	0.431	1.27466e-07	S2.c	Ackr3	0.407603	0.864379
5.04677e-12	-0.460801	0.364	0.638	1.56722e-07	S2.c	Scara5	0.875089	1.33589
6.84374e-12	0.41332	0.528	0.332	2.12526e-07	S2.c	Kctd12	1.0983	0.684978
8.82661e-12	0.3788	0.426	0.222	2.74102e-07	S2.c	Spry1	0.891254	0.512454
1.30619e-11	-0.414674	0.605	0.781	4.05625e-07	S2.c	Hsp90b1	1.16808	1.58275
1.46856e-11	0.516003	0.482	0.287	4.56048e-07	S2.c	Hes1	1.20397	0.687963
1.46908e-11	-0.469608	0.4	0.621	4.56207e-07	S2.c	Medag	0.812809	1.28242
2.50117e-11	-0.46079	0.108	0.347	7.76712e-07	S2.c	Lox	0.342677	0.803467
2.60644e-11	-0.484409	0.518	0.709	8.09405e-07	S2.c	Dbi	1.01953	1.50394
3.00335e-11	0.395687	0.708	0.586	9.3266e-07	S2.c	Mbnl1	1.50584	1.11015
3.0816e-11	-0.457931	0.882	0.907	9.5696e-07	S2.c	Ly6a	2.09824	2.55617
3.93721e-11	-0.7372	0.149	0.378	1.22266e-06	S2.c	Anxa3	0.38514	1.12234
4.28615e-11	0.35847	0.528	0.322	1.33102e-06	S2.c	Hspa1b	1.2923	0.933834
5.40481e-11	-0.417058	0.503	0.701	1.67841e-06	S2.c	Gstm1	0.966168	1.38323
6.68826e-11	-0.321102	0.877	0.925	2.07697e-06	S2.c	Mmp2	1.93128	2.25238
6.92246e-11	-0.50286	0.221	0.463	2.1497e-06	S2.c	Thy1	0.511487	1.01435
6.92887e-11	-0.558082	0.4	0.633	2.15169e-06	S2.c	Errfi1	1.04812	1.60621
7.0134e-11	0.400279	0.338	0.176	2.17794e-06	S2.c	Ap1s2	0.715335	0.315056
8.50162e-11	-0.300495	0.964	0.98	2.64009e-06	S2.c	Serping1	2.59627	2.89676
9.81026e-11	0.352878	0.318	0.154	3.04648e-06	S2.c	Dact3	0.650237	0.297359
1.34043e-10	0.405538	0.421	0.247	4.16257e-06	S2.c	Tmem119	0.880785	0.475247
1.78095e-10	-0.396926	0.938	0.959	5.53055e-06	S2.c	Fstl1	2.41939	2.81631
2.05293e-10	-0.59943	0.246	0.476	6.37516e-06	S2.c	Cd55	0.608335	1.20777
2.22236e-10	-0.504947	0.703	0.781	6.9013e-06	S2.c	Ly6c1	1.52517	2.03012
2.53496e-10	0.298802	0.523	0.288	7.87207e-06	S2.c	Comp	2.241	1.9422
3.15563e-10	-0.641214	0.256	0.496	9.79951e-06	S2.c	Gpx3	0.893055	1.53427
3.30461e-10	-0.452494	0.503	0.693	1.02621e-05	S2.c	Axl	1.01253	1.46502
4.37405e-10	-0.438017	0.118	0.331	1.35832e-05	S2.c	Zyx	0.209524	0.647541
5.17706e-10	0.291233	0.867	0.757	1.60769e-05	S2.c	Emp1	2.05498	1.76375
7.08777e-10	0.373663	0.579	0.39	2.20104e-05	S2.c	C1qtnf2	1.16754	0.793877
1.06693e-09	-0.534898	0.303	0.525	3.31324e-05	S2.c	Uap1	0.662968	1.19787
1.23239e-09	-0.492249	0.41	0.611	3.82707e-05	S2.c	Ugp2	0.800795	1.29304
1.48009e-09	-0.438787	0.205	0.427	4.59626e-05	S2.c	Lamb1	0.507903	0.946691
1.56074e-09	-0.372271	0.154	0.374	4.84672e-05	S2.c	P4ha2	0.322537	0.694808
1.86236e-09	0.270505	0.959	0.936	5.78339e-05	S2.c	Ifitm2	2.57823	2.30773
2.03534e-09	-0.33101	0.928	0.963	6.32056e-05	S2.c	Actg1	2.58958	2.92059
2.32664e-09	0.537992	0.928	0.865	7.22514e-05	S2.c	AY036118	3.22613	2.68814
2.58274e-09	0.400933	0.426	0.265	8.02045e-05	S2.c	2010111I01Rik	0.923655	0.522722
2.60815e-09	-0.437287	0.092	0.29	8.09934e-05	S2.c	Mmp23	0.178852	0.616139
2.96696e-09	-0.832823	0.344	0.551	9.21361e-05	S2.c	Gadd45g	1.34444	2.17727
3.05662e-09	-0.372515	0.164	0.382	9.49202e-05	S2.c	C1rb	0.37784	0.750354
3.16077e-09	-0.440085	0.262	0.483	9.81546e-05	S2.c	Gfpt2	0.675159	1.11524
4.11704e-09	0.406718	0.349	0.189	0.00012785	S2.c	Hspb1	0.937407	0.530689
4.29962e-09	-0.702525	0.421	0.59	0.00013352	S2.c	Mt2	1.06898	1.77151
4.9941e-09	0.380147	0.354	0.195	0.000155087	S2.c	Wwp1	0.740382	0.360236
5.2884e-09	0.366444	0.6	0.466	0.000164226	S2.c	Sh3bgrl3	1.31462	0.948177
5.49003e-09	0.305518	0.826	0.773	0.000170487	S2.c	Hmgb1	1.77179	1.46627
6.04808e-09	0.324702	0.333	0.171	0.000187817	S2.c	Bmp5	0.799181	0.474479
6.096e-09	0.280992	0.949	0.858	0.000189305	S2.c	Ltbp4	2.35882	2.07783
7.25047e-09	-0.358546	0.328	0.556	0.000225156	S2.c	H2-K1	0.70285	1.0614
7.7096e-09	-0.343375	0.856	0.948	0.000239414	S2.c	Lum	2.54031	2.88368
9.26908e-09	-0.404048	0.733	0.825	0.000287842	S2.c	Nid1	1.67298	2.07702
1.21477e-08	-0.404138	0.221	0.428	0.000377233	S2.c	Heg1	0.44266	0.846798
1.41046e-08	0.336393	0.292	0.151	0.000438003	S2.c	Fxyd5	0.687458	0.351065
1.64148e-08	0.4223	0.554	0.405	0.000509745	S2.c	Prrx2	1.19887	0.776571
1.95558e-08	-0.316953	0.636	0.778	0.000607287	S2.c	Calr	1.28526	1.60221
2.05983e-08	-0.320532	0.785	0.877	0.000639658	S2.c	Serpinh1	1.65748	1.97801
2.75159e-08	-0.529953	0.103	0.286	0.000854478	S2.c	Hsd11b1	0.327913	0.857866
2.81437e-08	-0.385812	0.087	0.268	0.000873974	S2.c	Adgrd1	0.190399	0.57621
2.98646e-08	0.446479	0.708	0.596	0.000927416	S2.c	Slc38a2	1.66279	1.21631
3.08269e-08	-1.23068	0.385	0.554	0.000957299	S2.c	Apoe	2.07202	3.30271
3.12919e-08	-1.28916	0.328	0.474	0.000971739	S2.c	Cxcl14	1.30352	2.59267
3.38328e-08	-0.353863	0.364	0.592	0.00105064	S2.c	Islr	0.83772	1.19158
4.49248e-08	0.318979	0.631	0.508	0.0013951	S2.c	Tprgl	1.2042	0.88522
5.02579e-08	0.3087	0.282	0.148	0.00156071	S2.c	Csrp1	0.601591	0.292891
5.24903e-08	0.370239	0.359	0.209	0.00163003	S2.c	Spon2	0.882086	0.511847
6.98147e-08	-0.395512	0.21	0.404	0.00216803	S2.c	Emilin2	0.419632	0.815144
7.54147e-08	-0.436518	0.374	0.554	0.00234193	S2.c	Oaf	0.754912	1.19143
7.80246e-08	-0.372753	0.097	0.273	0.00242298	S2.c	Scn7a	0.195696	0.568449
8.11203e-08	-0.411194	0.097	0.271	0.00251911	S2.c	Idi1	0.237463	0.648656
8.35585e-08	-0.372211	0.41	0.599	0.00259483	S2.c	Man1a	0.776128	1.14834
8.81767e-08	0.344683	0.708	0.569	0.00273824	S2.c	Lbp	1.82676	1.48208
9.74592e-08	0.325211	0.354	0.196	0.0030265	S2.c	Fmo2	0.879505	0.554294
9.85701e-08	-0.417832	0.097	0.27	0.00306099	S2.c	Hk2	0.235853	0.653685
1.18486e-07	-0.32292	0.415	0.611	0.00367948	S2.c	Ramp2	0.916996	1.23992
1.24001e-07	-0.43856	0.682	0.801	0.00385072	S2.c	Ccdc80	1.63302	2.07158
1.31556e-07	-0.349914	0.226	0.416	0.00408535	S2.c	Vcan	0.535519	0.885434
1.45538e-07	-0.321048	0.179	0.375	0.00451953	S2.c	Map1b	0.402942	0.72399
1.50882e-07	-0.299735	0.087	0.259	0.00468547	S2.c	Sod3	0.204477	0.504211
1.65162e-07	-0.338343	0.692	0.837	0.00512894	S2.c	Nupr1	1.65382	1.99216
1.71087e-07	-0.419738	0.477	0.635	0.00531294	S2.c	Lamc1	0.958632	1.37837
1.95571e-07	-0.331876	0.513	0.688	0.00607325	S2.c	Abi3bp	1.09913	1.43101
2.2975e-07	-0.292559	0.908	0.957	0.00713465	S2.c	Hspa8	2.56912	2.86168
2.84933e-07	-0.352622	0.133	0.312	0.00884832	S2.c	Gnpnat1	0.282967	0.635588
2.95361e-07	-0.368646	0.138	0.314	0.00917213	S2.c	Fdps	0.356246	0.724892
3.07565e-07	-0.328985	0.421	0.598	0.00955112	S2.c	Bmp1	0.761087	1.09007
3.43752e-07	-0.341635	0.2	0.385	0.0106749	S2.c	Ctsh	0.446002	0.787636
4.0257e-07	0.26792	0.897	0.782	0.0125014	S2.c	Id3	2.59086	2.32294
4.38105e-07	0.307126	0.477	0.335	0.0136049	S2.c	Pik3r1	0.953624	0.646498
5.81407e-07	-0.329834	0.097	0.261	0.018055	S2.c	Dbn1	0.198939	0.528773
6.0008e-07	-0.406466	0.744	0.805	0.0186349	S2.c	Ecm1	1.68215	2.08862
6.34651e-07	-0.295362	0.374	0.564	0.0197085	S2.c	Mrpl33	0.689686	0.985048
7.89923e-07	-0.338701	0.097	0.257	0.0245303	S2.c	Cpxm1	0.215425	0.554126
8.30073e-07	-0.629329	0.395	0.535	0.0257771	S2.c	Sema3c	0.852173	1.4815
8.41824e-07	-0.716782	0.164	0.325	0.026142	S2.c	Mfap4	0.577253	1.29404
9.60491e-07	-0.293102	0.154	0.332	0.0298271	S2.c	Efemp2	0.312882	0.605983
1.06291e-06	-0.434259	0.159	0.324	0.0330077	S2.c	Tmem158	0.327298	0.761557
1.11576e-06	-0.405869	0.805	0.878	0.0346489	S2.c	Klf4	2.17096	2.57682
1.17836e-06	-0.270278	0.723	0.8	0.0365928	S2.c	Mtch1	1.34003	1.61031
1.22282e-06	0.312519	0.908	0.893	0.0379734	S2.c	Fos	3.8095	3.49698
1.29831e-06	-0.314785	0.995	1	0.0403177	S2.c	Sparc	4.2863	4.60108
1.42436e-06	0.292445	0.564	0.446	0.0442321	S2.c	Cyb5r3	1.14822	0.85577
1.67715e-06	-0.299077	0.195	0.368	0.0520821	S2.c	Csf1	0.370497	0.669574
1.7365e-06	-0.32494	0.297	0.471	0.0539254	S2.c	Cd164	0.52655	0.85149
2.29685e-06	0.358895	0.944	0.892	0.0713265	S2.c	Igfbp6	3.15964	2.80075
2.30235e-06	-0.33799	0.559	0.713	0.0714971	S2.c	Ppp1r14b	1.29836	1.63635
2.30485e-06	0.263517	0.267	0.151	0.0715749	S2.c	Wfdc1	0.562987	0.299469
2.41155e-06	-0.510737	0.359	0.525	0.0748883	S2.c	Ugdh	0.946864	1.4576
2.53678e-06	0.287605	0.431	0.292	0.0787772	S2.c	Gnb4	0.830302	0.542697
2.64417e-06	-0.272828	0.877	0.911	0.0821121	S2.c	Cd34	2.08019	2.35302
3.48436e-06	0.359131	0.482	0.358	0.108203	S2.c	Cav1	1.10495	0.745819
3.88832e-06	0.323797	0.533	0.387	0.120748	S2.c	Mafb	1.27047	0.946676
4.95834e-06	0.303069	0.862	0.817	0.153976	S2.c	Sptbn1	2.0195	1.71643
5.02386e-06	-0.256893	0.185	0.356	0.156011	S2.c	Mia3	0.384544	0.641437
6.43222e-06	-0.467031	0.6	0.665	0.199746	S2.c	Pcolce2	1.42262	1.88965
6.80215e-06	-0.256877	0.282	0.449	0.211234	S2.c	Etfa	0.502285	0.759162
6.80344e-06	-0.35134	0.179	0.336	0.211274	S2.c	Eif4e	0.364931	0.716271
7.1869e-06	-0.334597	0.133	0.282	0.223182	S2.c	Thbs2	0.320317	0.654914
7.3751e-06	0.293646	0.451	0.329	0.229026	S2.c	Tsc22d3	0.961601	0.667955
7.62115e-06	0.293409	0.595	0.489	0.236667	S2.c	Scara3	1.24445	0.951036
7.67745e-06	0.292001	0.349	0.233	0.238415	S2.c	Nck1	0.708821	0.41682
8.43816e-06	-0.268288	0.256	0.423	0.262039	S2.c	C1ra	0.511482	0.779771
1.06433e-05	0.277679	0.785	0.729	0.330517	S2.c	Aldh2	1.64389	1.36622
1.07723e-05	0.299686	0.538	0.422	0.334522	S2.c	Dpysl3	1.0788	0.779112
1.12163e-05	-0.314677	0.369	0.54	0.348312	S2.c	Fam46a	0.89704	1.21172
1.16473e-05	-0.3524	0.595	0.708	0.361695	S2.c	Atf4	1.16237	1.51477
1.21632e-05	0.262455	0.497	0.379	0.377716	S2.c	Hmgn3	0.955844	0.693388
1.3203e-05	0.298615	0.256	0.153	0.410007	S2.c	Crybg3	0.599709	0.301094
1.32638e-05	0.26123	0.749	0.657	0.411894	S2.c	Lysmd2	1.56706	1.30583
1.43441e-05	-0.263929	0.2	0.36	0.445441	S2.c	Rpn1	0.388864	0.652794
1.53909e-05	0.265567	0.528	0.434	0.477949	S2.c	Wwtr1	1.04032	0.774758
1.64718e-05	-0.275093	0.692	0.801	0.511515	S2.c	Col6a2	1.43951	1.7146
1.69648e-05	0.263053	0.574	0.456	0.526825	S2.c	Zfp36l2	1.14807	0.885018
1.98418e-05	0.258575	0.426	0.298	0.616168	S2.c	Vit	0.92977	0.671195
2.18765e-05	0.409401	0.379	0.268	0.679352	S2.c	Id2	1.03135	0.621946
2.22823e-05	0.319236	0.472	0.37	0.691956	S2.c	Pdlim2	1.03194	0.712707
2.56797e-05	-0.310993	0.123	0.254	0.797457	S2.c	Cyp51	0.261036	0.572029
2.73618e-05	-0.450245	0.277	0.418	0.849694	S2.c	Hmgcs1	0.610371	1.06062
2.74504e-05	0.277748	0.641	0.554	0.852446	S2.c	Aplp2	1.2812	1.00345
2.94896e-05	-0.273616	0.267	0.416	0.915769	S2.c	Egfr	0.531412	0.805028
3.21866e-05	0.309864	0.631	0.547	0.999521	S2.c	Arl4a	1.36196	1.0521
4.51635e-05	-0.293613	0.133	0.267	1	S2.c	Efhd1	0.294451	0.588064
5.16397e-05	0.25934	0.421	0.291	1	S2.c	Crlf1	1.04508	0.785739
5.69527e-05	-0.365874	0.128	0.251	1	S2.c	Serpina3n	0.271243	0.637117
6.13331e-05	-0.276324	0.395	0.546	1	S2.c	Dpep1	1.00911	1.28544
6.42522e-05	0.28147	0.333	0.218	1	S2.c	Hist1h1e	0.757355	0.475885
6.57824e-05	-0.274198	0.251	0.404	1	S2.c	Tubb2a	0.535815	0.810013
7.17855e-05	-0.336926	0.169	0.294	1	S2.c	Insig1	0.315354	0.65228
7.88736e-05	-0.313647	0.195	0.326	1	S2.c	Engase	0.395707	0.709353
8.41432e-05	-0.29556	0.154	0.291	1	S2.c	Steap4	0.400766	0.696325
8.43736e-05	-0.320982	0.185	0.312	1	S2.c	Ifi204	0.344049	0.665032
9.17106e-05	-0.255098	0.2	0.342	1	S2.c	Bin1	0.388039	0.643137
9.82101e-05	-0.347189	0.205	0.349	1	S2.c	Has1	0.74299	1.09018
9.88874e-05	-0.266915	0.154	0.282	1	S2.c	Zfp385a	0.321476	0.588391
0.000103201	-0.551057	0.256	0.381	1	S2.c	Ier5	0.565285	1.11634
0.000116351	0.293813	0.405	0.297	1	S2.c	Mgst3	0.907644	0.613831
0.000130894	0.294054	0.436	0.328	1	S2.c	Bhlhe40	1.01661	0.722557
0.000154693	-0.457252	0.59	0.676	1	S2.c	Klf2	1.54635	2.00361
0.000176922	-0.274594	0.626	0.716	1	S2.c	Anxa1	1.29131	1.5659
0.000177232	-0.360125	0.154	0.284	1	S2.c	Nfkb1	0.344363	0.704488
0.000202366	-0.586972	0.364	0.493	1	S2.c	Eln	1.14231	1.72928
0.000263213	-0.250757	0.215	0.346	1	S2.c	Prss23	0.548714	0.799471
0.000289234	0.297789	0.472	0.364	1	S2.c	Nr4a1	1.21901	0.921221
0.000291059	-0.29347	0.559	0.685	1	S2.c	Ctsk	1.23897	1.53244
0.000325622	-0.308671	0.246	0.382	1	S2.c	Sgk1	0.578625	0.887296
0.000334922	-0.264819	0.226	0.356	1	S2.c	Vasn	0.421046	0.685865
0.000363859	-0.347773	0.149	0.265	1	S2.c	Rcan1	0.32855	0.676323
0.00039001	-0.269777	0.903	0.937	1	S2.c	Mfap5	2.69169	2.96147
0.000419063	-0.291285	0.154	0.272	1	S2.c	Kdm6b	0.324654	0.615939
0.000536652	-0.340119	0.528	0.635	1	S2.c	Timp3	1.30498	1.6451
0.000543779	-0.256642	0.338	0.46	1	S2.c	Jpt1	0.682734	0.939376
0.000564225	-0.344379	0.769	0.84	1	S2.c	Cebpd	2.39414	2.73852
0.000630209	0.266502	0.544	0.447	1	S2.c	Tgfb2	1.17858	0.912075
0.000779428	-0.267495	0.313	0.428	1	S2.c	Olfml2b	0.585578	0.853073
0.000876866	-0.334229	0.703	0.734	1	S2.c	Aspn	1.78677	2.121
0.00127906	-0.473826	0.559	0.651	1	S2.c	Cxcl12	1.35743	1.83126
0.00129295	-0.312196	0.236	0.347	1	S2.c	Glul	0.498719	0.810915
0.00134356	-0.4572	0.354	0.452	1	S2.c	Lgals3	0.936239	1.39344
0.00215423	-0.25278	0.241	0.354	1	S2.c	Nop58	0.55593	0.808711
0.00222449	-0.275327	0.554	0.633	1	S2.c	Cd248	1.13795	1.41328
0.00352177	-0.265549	0.764	0.805	1	S2.c	Fbln2	1.70655	1.9721
0.00412921	0.256851	0.426	0.391	1	S2.c	Pten	0.923446	0.666595
0.00493074	-0.251866	0.385	0.496	1	S2.c	Ccl11	1.19269	1.44456
0.00565925	0.263577	0.626	0.568	1	S2.c	Nov	1.71683	1.45326
0.00804086	-0.267984	0.528	0.624	1	S2.c	Klf6	1.29117	1.55915
0.00823824	0.258138	0.318	0.26	1	S2.c	Psip1	0.755955	0.497817
0.00833129	0.262061	0.405	0.356	1	S2.c	Sptan1	0.8977	0.635639
2.64694e-100	0.831574	0.452	0.012	8.21979e-96	S2.d	Lrrc15	0.859155	0.0275812
9.90769e-98	2.06081	0.69	0.034	3.07673e-93	S2.d	Thbs4	2.25653	0.195721
3.73424e-84	0.470021	0.31	0.006	1.15963e-79	S2.d	Chl1	0.484329	0.0143085
7.7688e-57	0.700022	0.571	0.04	2.41252e-52	S2.d	P4ha3	0.772653	0.0726306
1.0911e-56	0.943221	0.452	0.025	3.3883e-52	S2.d	C1qtnf3	1.0013	0.0580833
3.02275e-46	2.14346	0.857	0.14	9.38683e-42	S2.d	Cthrc1	2.50365	0.360186
1.2253e-44	1.17848	0.738	0.094	3.80505e-40	S2.d	Emb	1.4312	0.252716
2.25802e-36	0.566904	0.286	0.015	7.01206e-32	S2.d	Chil1	0.644824	0.0779197
1.65002e-33	0.331052	0.31	0.02	5.12397e-29	S2.d	Adam12	0.3679	0.0368479
1.22124e-29	0.623529	0.524	0.065	3.79243e-25	S2.d	Col12a1	0.742572	0.119042
4.15777e-29	0.765454	0.262	0.017	1.29115e-24	S2.d	Col11a1	0.809086	0.0436317
5.01703e-28	1.06172	0.452	0.054	1.55799e-23	S2.d	Srgn	1.24264	0.180911
7.31059e-26	0.325988	0.262	0.019	2.27023e-21	S2.d	Masp1	0.369322	0.0433338
7.88803e-26	1.00487	0.905	0.247	2.44955e-21	S2.d	Fxyd6	1.65625	0.651387
4.96907e-25	0.336901	0.31	0.027	1.5431e-20	S2.d	Slc7a2	0.386572	0.0496705
1.91729e-24	0.252411	0.31	0.027	5.95394e-20	S2.d	Vipr2	0.304288	0.0518769
5.0228e-24	0.652368	0.595	0.099	1.55978e-19	S2.d	Cdh11	0.869676	0.217307
5.03499e-24	1.01343	0.762	0.175	1.56357e-19	S2.d	Runx1	1.40716	0.39373
9.32795e-24	1.46715	0.833	0.222	2.8967e-19	S2.d	Timp1	1.98345	0.516309
2.6466e-23	0.285003	0.262	0.021	8.21875e-19	S2.d	Fmnl3	0.32104	0.0360374
4.74391e-23	0.820722	0.905	0.249	1.47317e-18	S2.d	Lgmn	1.26875	0.448024
1.03127e-22	-1.70724	1	0.999	3.2025e-18	S2.d	Gsn	3.84618	5.55342
2.08314e-22	0.371377	0.524	0.079	6.46898e-18	S2.d	Sdc1	0.517978	0.1466
6.11613e-22	1.20406	0.643	0.139	1.8993e-17	S2.d	Sfrp1	1.56265	0.358594
6.62553e-22	1.35951	0.976	0.438	2.05749e-17	S2.d	Lgals3	2.6858	1.32629
3.27194e-21	1.16909	0.31	0.032	1.01607e-16	S2.d	Fmod	1.43685	0.267756
4.38224e-21	1.21948	0.595	0.126	1.36086e-16	S2.d	Fbln7	1.60488	0.385397
1.28388e-20	0.355594	0.357	0.043	3.98695e-16	S2.d	Kctd1	0.44528	0.0896852
2.03431e-20	0.379744	0.476	0.073	6.31736e-16	S2.d	Hacd4	0.517878	0.138134
3.25615e-20	1.16309	1	0.793	1.01116e-15	S2.d	Bgn	3.3753	2.21221
3.83344e-20	0.659269	0.69	0.149	1.19044e-15	S2.d	Tmem176b	1.0714	0.412131
1.23971e-19	1.19847	0.619	0.138	3.84981e-15	S2.d	1500015O10Rik	1.90992	0.711448
1.85697e-19	0.364618	0.333	0.04	5.76664e-15	S2.d	Angptl4	0.454906	0.0902885
2.47417e-19	0.492443	0.476	0.079	7.68328e-15	S2.d	Dkk3	0.669979	0.177535
8.82083e-19	0.686969	0.571	0.115	2.73922e-14	S2.d	Col8a1	1.06328	0.376306
1.32538e-18	0.397658	0.262	0.027	4.11585e-14	S2.d	Nt5dc2	0.450736	0.0530785
1.22622e-17	0.823292	1	0.991	3.80791e-13	S2.d	Vim	4.54	3.71671
1.41636e-17	0.269797	0.286	0.032	4.39836e-13	S2.d	Gpc1	0.335311	0.0655138
2.30141e-17	1.12036	0.762	0.235	7.14678e-13	S2.d	Serpina3n	1.70634	0.585974
2.43459e-17	0.402366	0.452	0.077	7.56038e-13	S2.d	Tmem176a	0.598609	0.196243
5.29596e-17	1.13813	0.857	0.296	1.64461e-12	S2.d	Comp	3.0731	1.93497
2.16189e-16	0.474717	0.5	0.099	6.71352e-12	S2.d	Dhrs3	0.666896	0.192178
2.31675e-16	0.757162	0.595	0.142	7.19445e-12	S2.d	C4b	1.22701	0.469846
8.47024e-16	0.35888	0.381	0.062	2.63035e-11	S2.d	Actn1	0.479921	0.121041
2.44696e-15	1.17299	0.881	0.427	7.59878e-11	S2.d	Csrp2	2.13324	0.960244
4.86162e-15	0.276243	0.333	0.05	1.50973e-10	S2.d	Parp8	0.364693	0.0884493
4.30339e-14	0.452177	0.524	0.12	1.33637e-09	S2.d	Pth1r	0.674081	0.221904
9.2579e-14	0.630539	1	0.862	2.87495e-09	S2.d	Ctsb	2.49115	1.86061
2.1709e-13	0.488563	0.5	0.123	6.74152e-09	S2.d	Cd44	0.727829	0.239265
2.59177e-13	0.431474	0.571	0.138	8.04847e-09	S2.d	Palld	0.693705	0.262231
3.45652e-13	0.363699	0.5	0.112	1.07339e-08	S2.d	Tcea3	0.576645	0.212946
5.01036e-13	0.929195	0.833	0.343	1.55592e-08	S2.d	Cilp	1.99383	1.06464
6.5352e-13	0.824381	0.976	0.898	2.02944e-08	S2.d	Lgals1	3.10573	2.28135
7.08562e-13	0.984033	0.905	0.574	2.20037e-08	S2.d	Lbp	2.46949	1.48546
8.51974e-13	1.10115	0.571	0.172	2.64572e-08	S2.d	Ptn	1.80679	0.705645
1.12676e-12	0.802233	0.69	0.217	3.49903e-08	S2.d	Wisp2	1.36238	0.560149
1.45493e-12	0.400065	0.619	0.164	4.51815e-08	S2.d	Plod2	0.708585	0.30852
1.47591e-12	0.610719	0.643	0.212	4.5833e-08	S2.d	Aig1	1.0163	0.405583
2.74564e-12	1.14158	0.833	0.401	8.52631e-08	S2.d	Gas6	2.17275	1.03118
4.15756e-12	0.360677	1	0.996	1.29109e-07	S2.d	Rplp0	4.23644	3.87576
5.30053e-12	0.454271	0.31	0.054	1.64603e-07	S2.d	Aqp1	0.648501	0.194229
5.73026e-12	0.446243	0.524	0.135	1.77948e-07	S2.d	Clec11a	0.769118	0.322876
6.95153e-12	0.572265	0.667	0.211	2.15873e-07	S2.d	Rin2	0.975641	0.403375
1.04222e-11	0.374136	0.476	0.116	3.2365e-07	S2.d	Fzd1	0.604564	0.230428
1.68881e-11	0.386186	1	0.987	5.24442e-07	S2.d	Rpl10a	3.3456	2.95941
1.71327e-11	0.72914	1	0.941	5.32039e-07	S2.d	Lum	3.57707	2.84793
1.77907e-11	0.360108	0.381	0.082	5.52473e-07	S2.d	Shox2	0.531911	0.171803
2.01805e-11	0.426324	1	0.99	6.26684e-07	S2.d	Rpl41	3.39421	2.96788
2.197e-11	0.682698	0.881	0.4	6.82256e-07	S2.d	C1qtnf6	1.41336	0.73066
2.24521e-11	0.610955	1	0.895	6.97228e-07	S2.d	Igfbp7	3.44839	2.83744
2.52366e-11	0.595798	0.69	0.241	7.83698e-07	S2.d	Sod3	1.07022	0.474422
2.74539e-11	0.310762	0.524	0.131	8.52553e-07	S2.d	Epdr1	0.54911	0.238348
2.82214e-11	0.563225	0.738	0.254	8.76387e-07	S2.d	Hif1a	1.04733	0.484107
3.79924e-11	0.954585	0.643	0.213	1.17981e-06	S2.d	Spon2	1.47335	0.518769
4.09959e-11	0.380137	0.548	0.151	1.27309e-06	S2.d	Hmox2	0.651232	0.271095
4.81474e-11	0.290539	0.262	0.043	1.49517e-06	S2.d	Ecscr	0.40254	0.112001
4.9703e-11	0.314096	0.429	0.101	1.54348e-06	S2.d	Anxa8	0.678035	0.363939
7.33915e-11	0.469781	0.405	0.096	2.2791e-06	S2.d	Lrig3	0.651081	0.1813
1.01006e-10	0.498036	0.714	0.256	3.13663e-06	S2.d	Plpp1	0.997878	0.499842
1.22606e-10	0.437616	0.31	0.062	3.80742e-06	S2.d	Acp5	0.575971	0.138355
1.95344e-10	0.821226	0.952	0.725	6.06622e-06	S2.d	Nbl1	2.57121	1.74999
1.96069e-10	0.274868	0.476	0.12	6.08872e-06	S2.d	Mcub	0.503354	0.228486
3.21794e-10	0.555846	0.667	0.26	9.99298e-06	S2.d	Vmp1	1.00807	0.452228
3.47011e-10	-0.803107	1	0.999	1.07761e-05	S2.d	Gm42418	5.90182	6.70493
3.58996e-10	-1.10621	0.595	0.822	1.11483e-05	S2.d	Nid1	0.957733	2.06394
3.69457e-10	0.570086	0.929	0.447	1.14731e-05	S2.d	Cyb5r3	1.43756	0.867478
4.49276e-10	0.453702	0.619	0.198	1.39518e-05	S2.d	Gda	0.846178	0.392476
4.60867e-10	0.806465	1	0.727	1.43118e-05	S2.d	Pmepa1	2.42347	1.61701
4.82277e-10	-1.04075	0.69	0.882	1.49766e-05	S2.d	Plpp3	1.29842	2.33917
4.87836e-10	0.892505	0.786	0.391	1.51493e-05	S2.d	Mafb	1.84399	0.951481
7.25689e-10	0.35761	0.5	0.141	2.25355e-05	S2.d	C1qtnf7	0.657553	0.299943
7.57341e-10	0.640373	0.619	0.203	2.35185e-05	S2.d	Sox4	1.10166	0.461283
7.66301e-10	0.283958	0.548	0.153	2.37967e-05	S2.d	Smim20	0.556239	0.272281
7.97142e-10	0.385854	0.619	0.192	2.47545e-05	S2.d	Srpx2	0.751306	0.365452
8.59577e-10	0.341848	0.595	0.182	2.66933e-05	S2.d	Pld3	0.673385	0.331538
9.01091e-10	0.979467	0.905	0.641	2.79825e-05	S2.d	Cxcl12	2.76038	1.78092
9.68727e-10	0.322902	1	0.997	3.00829e-05	S2.d	Rplp1	4.00917	3.68627
1.0296e-09	0.689958	0.976	0.672	3.19731e-05	S2.d	Ctsk	2.19033	1.50037
1.28301e-09	0.499391	0.69	0.254	3.98425e-05	S2.d	Pold4	0.949876	0.450485
1.46778e-09	-0.80487	0.738	0.911	4.55804e-05	S2.d	Cd34	1.53986	2.34473
1.70125e-09	0.289127	0.405	0.099	5.28305e-05	S2.d	Loxl3	0.474787	0.18566
1.79688e-09	0.656013	1	0.778	5.58003e-05	S2.d	Fn1	3.15025	2.49423
1.91067e-09	0.716584	0.667	0.266	5.9334e-05	S2.d	Thbs2	1.33656	0.619972
2.69738e-09	1.01222	1	0.79	8.37643e-05	S2.d	Mgp	4.43122	3.419
2.78132e-09	0.743283	1	0.727	8.63711e-05	S2.d	Aspn	2.82855	2.08527
3.41294e-09	0.558521	0.952	0.725	0.000105985	S2.d	Gapdh	1.99276	1.43424
3.75416e-09	0.383252	0.452	0.125	0.000116582	S2.d	Avpi1	0.610007	0.226756
3.79948e-09	-0.975441	0.524	0.755	0.000117989	S2.d	Entpd2	0.692885	1.66833
5.77519e-09	0.668115	0.929	0.635	0.000179343	S2.d	Aebp1	2.15901	1.49089
7.44815e-09	0.615263	0.69	0.298	0.000231295	S2.d	Foxp1	1.23242	0.617161
8.15519e-09	0.518105	0.976	0.594	0.000253251	S2.d	Rex1bd	1.58975	1.07165
8.57458e-09	0.339193	1	0.981	0.000266275	S2.d	Rpl15	3.41585	3.07665
1.01118e-08	0.538956	0.714	0.316	0.000314011	S2.d	Tspan4	1.12529	0.586339
1.09045e-08	-0.847518	0.762	0.866	0.000338627	S2.d	Rarres2	1.36112	2.20864
1.10464e-08	0.628798	0.786	0.366	0.000343034	S2.d	Sgk1	1.48496	0.856162
1.29367e-08	0.280914	0.405	0.109	0.000401737	S2.d	Cd109	0.506923	0.226009
1.38607e-08	0.337097	0.31	0.071	0.000430431	S2.d	Mmp11	0.488613	0.151516
1.45017e-08	0.350936	0.333	0.083	0.000450335	S2.d	Slc39a14	0.504073	0.153137
1.6602e-08	0.277468	0.381	0.1	0.000515559	S2.d	Nr4a2	0.603742	0.326273
1.78958e-08	0.264992	0.31	0.071	0.000555737	S2.d	3632451O06Rik	0.399442	0.134451
1.92298e-08	0.385922	0.714	0.259	0.000597161	S2.d	Slc39a1	0.904604	0.518682
2.31878e-08	0.322588	1	0.995	0.000720074	S2.d	Rpsa	3.75752	3.43493
2.36757e-08	0.272574	0.357	0.09	0.000735224	S2.d	Synm	0.449742	0.177168
2.67105e-08	0.412782	0.476	0.152	0.000829467	S2.d	Tgfb3	0.713552	0.300771
2.98269e-08	0.334264	0.357	0.094	0.000926246	S2.d	Rab31	0.512528	0.178264
3.28069e-08	0.341567	0.571	0.192	0.00101878	S2.d	Borcs8	0.681826	0.340259
3.50273e-08	0.303719	1	0.989	0.00108774	S2.d	Rps2	3.4269	3.12318
3.65751e-08	-0.760291	0.548	0.833	0.0011358	S2.d	Tnxb	1.219	1.9793
3.74938e-08	0.668445	0.31	0.077	0.00116433	S2.d	Rrad	0.985623	0.317178
4.43548e-08	0.324295	0.857	0.361	0.00137739	S2.d	Nnmt	1.05143	0.727139
5.19552e-08	0.42281	0.476	0.156	0.00161342	S2.d	Fxyd5	0.79313	0.37032
5.9208e-08	0.300318	0.571	0.192	0.00183864	S2.d	Ptprs	0.656458	0.35614
6.01853e-08	0.462547	0.857	0.472	0.00186899	S2.d	Pkm	1.33493	0.872378
6.32589e-08	0.345342	0.571	0.195	0.00196444	S2.d	Gpnmb	0.803672	0.45833
6.71792e-08	0.706155	0.762	0.324	0.00208618	S2.d	Lox	1.46905	0.762899
6.99237e-08	-1.10877	0.238	0.598	0.00217141	S2.d	Abca8a	0.341199	1.44997
7.85426e-08	0.463721	0.976	0.848	0.00243906	S2.d	Npm1	2.2245	1.76078
8.04281e-08	0.399555	0.643	0.246	0.00249761	S2.d	Cmtm3	0.857986	0.458431
8.39542e-08	0.311788	0.5	0.161	0.00260711	S2.d	Duoxa1	0.638275	0.326487
8.67477e-08	0.539939	0.881	0.521	0.00269386	S2.d	Mmp14	1.54771	1.00777
9.30884e-08	0.419841	0.571	0.207	0.00289077	S2.d	Boc	0.863511	0.44367
9.74674e-08	0.56911	0.905	0.56	0.00302675	S2.d	Mxra8	1.60506	1.03595
9.86649e-08	0.446012	1	0.839	0.00306394	S2.d	Lmna	2.35779	1.91178
9.9043e-08	0.457823	1	0.891	0.00307568	S2.d	Rpl22l1	2.49577	2.03795
1.21565e-07	0.295446	1	0.956	0.00377507	S2.d	Rpl7a	2.7261	2.43066
1.25273e-07	0.290105	1	0.997	0.00389024	S2.d	Rpl32	3.82111	3.53101
1.28463e-07	0.281854	0.405	0.121	0.00398928	S2.d	Ankrd29	0.500047	0.218193
1.37952e-07	0.485445	0.714	0.308	0.00428395	S2.d	Mfap4	1.73471	1.24926
1.73348e-07	0.311748	0.429	0.131	0.00538314	S2.d	Fuom	0.555988	0.24424
1.90992e-07	0.258671	0.333	0.088	0.00593105	S2.d	Gyg	0.420367	0.161696
2.12879e-07	0.250341	0.548	0.186	0.00661074	S2.d	Gxylt2	0.633487	0.383146
2.23798e-07	0.79706	0.976	0.884	0.00694982	S2.d	Igfbp4	3.29015	2.49309
2.66643e-07	0.3082	0.643	0.244	0.00828032	S2.d	Med10	0.732746	0.424545
2.86487e-07	0.422956	0.69	0.298	0.00889658	S2.d	Ltbp3	0.947575	0.524618
2.98111e-07	0.376868	0.952	0.879	0.00925754	S2.d	Rbm3	2.24363	1.86676
3.11914e-07	0.256404	1	0.998	0.00968616	S2.d	Rps20	3.95808	3.70167
3.17372e-07	0.368458	0.976	0.881	0.00985567	S2.d	Gabarap	2.27823	1.90977
3.24092e-07	-1.04911	0.19	0.541	0.0100644	S2.d	Dpep1	0.229294	1.27841
4.18073e-07	0.299018	0.357	0.106	0.0129828	S2.d	Hbegf	0.972268	0.67325
4.18134e-07	0.305834	1	0.965	0.0129847	S2.d	Eef1b2	2.87127	2.56544
4.68674e-07	0.454524	0.762	0.323	0.0145542	S2.d	Pdpn	1.07457	0.620046
5.41812e-07	0.455426	0.714	0.352	0.0168254	S2.d	Tm4sf1	1.25767	0.802248
5.50199e-07	0.284955	0.738	0.301	0.0170859	S2.d	Fap	0.858141	0.573186
5.71987e-07	-0.760803	0.452	0.691	0.0177625	S2.d	Gstm1	0.606707	1.36751
6.08976e-07	0.713651	0.667	0.37	0.0189111	S2.d	Cdkn1c	1.60226	0.888613
6.32488e-07	0.389535	0.476	0.173	0.0196413	S2.d	Vcam1	0.74186	0.352324
6.36322e-07	0.30967	0.429	0.138	0.0197603	S2.d	Myo1e	0.563467	0.253797
6.69087e-07	0.548513	0.714	0.314	0.0207778	S2.d	Efemp2	1.12627	0.577757
6.77869e-07	0.396528	1	0.894	0.0210505	S2.d	Serpinb6a	2.53736	2.14083
7.02213e-07	0.404132	0.31	0.087	0.0218065	S2.d	Cpxm2	0.638187	0.234055
7.17362e-07	0.461911	0.952	0.785	0.022277	S2.d	Map1lc3b	2.00115	1.53924
7.28312e-07	0.287191	1	0.989	0.022617	S2.d	Rpl6	3.27813	2.99094
8.74932e-07	0.48277	0.905	0.615	0.0271701	S2.d	Tubb5	1.64577	1.163
9.13177e-07	0.27925	1	0.992	0.0283578	S2.d	Rpl39	3.12098	2.84173
9.36021e-07	0.451417	0.762	0.41	0.0290672	S2.d	Prrx2	1.25492	0.803502
9.72888e-07	-1.54544	0.452	0.666	0.0302121	S2.d	Myoc	0.891945	2.43739
9.99427e-07	0.535445	0.905	0.625	0.0310362	S2.d	Minos1	1.69427	1.15883
1.11019e-06	0.330549	1	0.883	0.034476	S2.d	Slc25a4	2.21091	1.88036
1.13348e-06	0.478197	0.976	0.645	0.035199	S2.d	Bicc1	1.79518	1.31699
1.14607e-06	0.28141	1	0.989	0.0355899	S2.d	Rpl3	3.41105	3.12964
1.23585e-06	0.438599	1	0.814	0.038378	S2.d	Cox6c	2.05525	1.61665
1.36191e-06	0.439097	0.929	0.66	0.0422929	S2.d	Atp5g2	1.63495	1.19585
1.38255e-06	-0.928379	0.333	0.6	0.0429336	S2.d	Lama2	0.403064	1.33144
1.48664e-06	0.427876	0.81	0.398	0.046166	S2.d	Mif	1.16681	0.738936
1.54496e-06	0.268673	0.595	0.221	0.0479771	S2.d	Eif2s1	0.650308	0.381635
1.80781e-06	-0.955621	0.31	0.666	0.0561397	S2.d	Pcolce2	0.917288	1.87291
1.89972e-06	-1.15712	0.143	0.494	0.058994	S2.d	Ccl11	0.282246	1.43937
1.95224e-06	0.390728	1	0.72	0.060625	S2.d	Eif3e	1.7658	1.37507
2.17716e-06	0.29139	0.31	0.09	0.0676096	S2.d	Nox4	0.469884	0.178495
2.50027e-06	0.328889	0.738	0.331	0.0776433	S2.d	Wls	0.914951	0.586062
2.93924e-06	0.446469	0.81	0.457	0.0912752	S2.d	Npdc1	1.28206	0.835593
3.04108e-06	0.288395	0.31	0.09	0.0944377	S2.d	Ptx3	0.93174	0.643345
3.27639e-06	0.322177	1	0.689	0.101745	S2.d	Rtraf	1.5647	1.24253
3.33764e-06	0.475964	0.881	0.483	0.103647	S2.d	Mfap2	1.50431	1.02834
3.35063e-06	-0.691545	0.476	0.68	0.10405	S2.d	Lamb2	0.624277	1.31582
3.77259e-06	0.385725	0.881	0.466	0.117154	S2.d	Aprt	1.25845	0.87272
3.82359e-06	0.341167	0.429	0.159	0.118738	S2.d	Pdlim1	0.628732	0.287565
4.16046e-06	0.274101	0.262	0.071	0.129199	S2.d	Slc1a3	0.431197	0.157097
4.21689e-06	0.363657	0.905	0.606	0.130951	S2.d	Eid1	1.4934	1.12975
4.41883e-06	0.303691	0.571	0.236	0.137222	S2.d	Scarf2	0.759943	0.456252
4.54625e-06	0.253133	0.31	0.092	0.141179	S2.d	Mmp19	0.426849	0.173716
5.17774e-06	0.364647	0.595	0.255	0.16079	S2.d	Hmg20b	0.821203	0.456556
5.47035e-06	0.394331	0.952	0.723	0.169876	S2.d	Fndc1	2.19996	1.80562
5.54383e-06	0.325722	0.571	0.242	0.172158	S2.d	Cpxm1	0.854354	0.528632
5.6033e-06	0.280293	0.595	0.234	0.174005	S2.d	Slc16a2	0.74037	0.460077
5.84171e-06	0.474369	0.429	0.162	0.181408	S2.d	Uhrf2	0.782483	0.308114
5.88721e-06	0.298361	0.476	0.181	0.182821	S2.d	Nbdy	0.614595	0.316234
6.28594e-06	0.426495	0.762	0.415	0.195204	S2.d	Olfml2b	1.25559	0.829093
6.50072e-06	-0.868824	0.571	0.73	0.201873	S2.d	Tppp3	0.985027	1.85385
7.05052e-06	0.309327	0.69	0.299	0.218947	S2.d	Mgst3	0.940916	0.63159
7.92617e-06	0.285516	0.548	0.216	0.246139	S2.d	Plat	0.736243	0.450727
8.30526e-06	0.29787	0.405	0.142	0.257912	S2.d	Nagk	0.549526	0.251657
9.66858e-06	-0.808555	0.19	0.504	0.300248	S2.d	Gpc3	0.280616	1.08917
9.73076e-06	0.401177	0.833	0.485	0.302179	S2.d	Olfml3	1.44844	1.04727
9.97244e-06	0.353648	0.881	0.477	0.309684	S2.d	Tnfrsf1a	1.19809	0.844446
1.00575e-05	0.255748	0.429	0.154	0.312325	S2.d	Gamt	0.533349	0.277601
1.02166e-05	-0.875654	0.571	0.762	0.317267	S2.d	Lpl	1.32442	2.20007
1.04795e-05	0.286388	1	0.999	0.325431	S2.d	Sparc	4.86396	4.57758
1.05537e-05	0.294576	0.548	0.227	0.327736	S2.d	Srsf9	0.685488	0.390912
1.07771e-05	0.25463	0.643	0.266	0.334672	S2.d	Tsc22d1	0.778288	0.523658
1.08205e-05	-0.648521	0.929	0.921	0.336019	S2.d	Lars2	1.85108	2.4996
1.15236e-05	0.286995	0.643	0.29	0.357852	S2.d	Ebp	0.790347	0.503351
1.16824e-05	0.608995	0.833	0.536	0.362787	S2.d	Postn	2.43129	1.8223
1.24838e-05	1.03402	0.452	0.198	0.38767	S2.d	Mmp3	1.79699	0.762966
1.26116e-05	0.340943	0.548	0.235	0.391641	S2.d	Dab2	0.821977	0.481033
1.61927e-05	0.534095	0.357	0.123	0.502848	S2.d	Angptl7	1.15875	0.624654
1.8071e-05	0.395397	0.786	0.459	0.561178	S2.d	Cxcl14	2.93015	2.53475
1.81124e-05	-0.780514	0.452	0.622	0.562462	S2.d	Scara5	0.537819	1.31833
1.86089e-05	0.442551	0.595	0.272	0.577881	S2.d	2010111I01Rik	0.990275	0.547724
1.89422e-05	0.329175	0.786	0.403	0.588232	S2.d	Grb10	1.10394	0.774761
1.89496e-05	0.409225	0.833	0.469	0.588462	S2.d	Capzb	1.25067	0.841442
2.01391e-05	0.488081	0.476	0.198	0.6254	S2.d	Sbsn	1.17343	0.685346
2.06654e-05	0.510254	0.571	0.274	0.641744	S2.d	Cyr61	1.17125	0.660998
2.53081e-05	-0.739025	0.119	0.423	0.785917	S2.d	Akap12	0.155432	0.894456
2.53836e-05	0.250659	1	0.999	0.788261	S2.d	mt-Co1	4.46059	4.20993
2.59534e-05	0.331863	0.786	0.409	0.805956	S2.d	Hexa	1.06313	0.731266
2.63954e-05	0.276051	0.381	0.134	0.819684	S2.d	Neo1	0.517223	0.241172
2.74684e-05	0.283942	0.524	0.223	0.853005	S2.d	Snx5	0.693481	0.409538
2.81662e-05	-0.602223	0.81	0.865	0.874674	S2.d	Ltbp4	1.50423	2.10645
2.81932e-05	-0.721961	0.667	0.352	0.875513	S2.d	Prg4	2.20976	2.93172
2.92498e-05	0.358962	1	0.921	0.908324	S2.d	Mmp2	2.58604	2.22708
3.34667e-05	0.36524	0.976	0.911	1	S2.d	Myl6	2.44523	2.07999
3.34668e-05	0.308871	0.952	0.602	1	S2.d	Mcrip1	1.40941	1.10054
3.37337e-05	0.306987	0.333	0.121	1	S2.d	Tubb2b	0.549891	0.242903
3.39424e-05	-0.85765	0.095	0.399	1	S2.d	Efemp1	0.1628	1.02045
3.78495e-05	0.255072	0.5	0.211	1	S2.d	Slc25a11	0.614152	0.35908
3.79501e-05	0.288667	0.69	0.346	1	S2.d	Snx2	0.896901	0.608234
3.79562e-05	0.402828	0.571	0.272	1	S2.d	Cfh	1.07031	0.667482
3.91464e-05	0.374816	0.476	0.196	1	S2.d	Gadd45a	0.848509	0.473692
4.15968e-05	0.369961	0.762	0.398	1	S2.d	C1qtnf2	1.18777	0.817812
4.69916e-05	0.307243	0.5	0.225	1	S2.d	Lmo1	0.721042	0.413799
4.76959e-05	0.345789	1	0.935	1	S2.d	Crip1	3.10668	2.76089
4.97332e-05	-0.836296	0.262	0.516	1	S2.d	Thbd	0.36741	1.20371
5.0111e-05	0.279076	0.524	0.218	1	S2.d	Agpat4	0.667139	0.388063
5.30811e-05	-0.581703	0.167	0.471	1	S2.d	Ebf2	0.369578	0.951281
5.88485e-05	-0.592031	0.024	0.311	1	S2.d	Arhgap20	0.0163485	0.60838
6.37519e-05	-0.681494	0.262	0.511	1	S2.d	Ar	0.334362	1.01586
6.80189e-05	0.470308	0.786	0.468	1	S2.d	Antxr1	1.35995	0.889641
7.07721e-05	0.322883	0.905	0.637	1	S2.d	Atp5j2	1.45058	1.1277
7.13198e-05	0.35919	0.69	0.383	1	S2.d	Hmgn3	1.06655	0.707356
8.22504e-05	-1.47987	0.286	0.53	1	S2.d	Smoc2	0.792719	2.27258
8.23779e-05	0.321629	0.619	0.295	1	S2.d	Crlf1	1.12184	0.800209
8.61559e-05	0.314646	0.738	0.428	1	S2.d	Ech1	1.07225	0.757605
8.64698e-05	0.299731	0.929	0.621	1	S2.d	Pcbp2	1.42054	1.12081
9.58316e-05	0.438092	1	0.991	1	S2.d	Col1a1	4.23168	3.79359
0.000104163	0.383314	0.762	0.416	1	S2.d	Gpm6b	1.27447	0.891155
0.00011215	0.278287	0.738	0.39	1	S2.d	Snhg18	1.00019	0.721906
0.000112245	0.332642	0.738	0.39	1	S2.d	Aimp1	1.01201	0.679369
0.000127835	0.394921	0.476	0.195	1	S2.d	Hspb1	0.952244	0.557322
0.000128509	0.304947	0.476	0.197	1	S2.d	Tsc22d2	0.685097	0.38015
0.000129555	0.313362	0.81	0.465	1	S2.d	Mycbp2	1.17957	0.866204
0.000130744	0.274772	0.905	0.596	1	S2.d	Cox7b	1.32874	1.05397
0.000135912	-0.480132	0.857	0.931	1	S2.d	Clec3b	2.21177	2.6919
0.000140435	0.453654	0.262	0.09	1	S2.d	Fibin	0.738902	0.285248
0.000142697	0.298899	0.762	0.398	1	S2.d	Svbp	0.99337	0.694472
0.000147347	0.250311	0.286	0.095	1	S2.d	Kctd10	0.426151	0.175841
0.000155492	-0.918463	0.19	0.448	1	S2.d	Col15a1	0.339401	1.25786
0.000162763	0.262497	0.952	0.623	1	S2.d	S100a4	2.28606	2.02357
0.000164001	0.802643	0.262	0.095	1	S2.d	Tnmd	1.18367	0.381031
0.000167113	0.303482	0.762	0.425	1	S2.d	Dpysl3	1.101	0.797515
0.00017808	0.25656	0.643	0.331	1	S2.d	Yif1a	0.827478	0.570917
0.000187756	0.259634	0.857	0.448	1	S2.d	Eny2	1.02127	0.761632
0.000220547	0.294015	0.786	0.403	1	S2.d	Eif6	0.986943	0.692928
0.000221561	-0.526377	0.048	0.319	1	S2.d	Pid1	0.130275	0.656652
0.000224284	0.272259	0.929	0.71	1	S2.d	Ctsz	1.60185	1.32959
0.000235126	0.255801	0.762	0.458	1	S2.d	Lamtor2	1.05665	0.800854
0.000247588	-0.693639	0.548	0.626	1	S2.d	Lamc1	0.668409	1.36205
0.000247597	0.274999	0.548	0.266	1	S2.d	Eno1	0.733819	0.45882
0.000266437	0.280316	0.976	0.837	1	S2.d	Prdx1	1.97838	1.69807
0.000275277	0.318194	0.69	0.356	1	S2.d	Arid5b	0.985404	0.66721
0.000293527	0.339589	1	0.927	1	S2.d	Col5a2	2.58085	2.24126
0.000307686	0.251333	0.476	0.203	1	S2.d	Mvp	0.619329	0.367996
0.000317914	0.44067	0.429	0.191	1	S2.d	Pcsk5	0.837884	0.397214
0.000320547	-0.26851	1	0.992	1	S2.d	Itm2b	2.92243	3.19094
0.00034997	-0.815597	0.667	0.708	1	S2.d	Col4a1	1.18437	1.99996
0.000357229	0.286933	0.762	0.436	1	S2.d	Wwtr1	1.07739	0.790459
0.000358295	0.25035	0.881	0.541	1	S2.d	Cope	1.23202	0.981666
0.00039239	0.27228	0.429	0.195	1	S2.d	Ak2	0.616936	0.344656
0.000397402	0.271268	0.905	0.578	1	S2.d	Esd	1.29969	1.02843
0.000398103	0.294198	0.595	0.333	1	S2.d	Ctsa	0.894373	0.600175
0.000408037	0.488757	0.952	0.858	1	S2.d	Igf1	2.95589	2.46713
0.000441683	-0.620432	0.833	0.832	1	S2.d	Htra3	1.43275	2.05319
0.00044801	0.272557	0.905	0.693	1	S2.d	Sec61b	1.58244	1.30988
0.000460153	0.274271	0.952	0.793	1	S2.d	Arf5	1.79526	1.52098
0.000476761	0.305518	0.952	0.736	1	S2.d	Eif3k	1.65237	1.34685
0.00049794	-0.745832	0.143	0.378	1	S2.d	Ramp1	0.206879	0.952711
0.000514001	0.260496	0.81	0.49	1	S2.d	Anp32b	1.14217	0.881673
0.000529755	0.281761	0.929	0.727	1	S2.d	Gnai2	1.6376	1.35584
0.000542917	0.319155	0.976	0.732	1	S2.d	Clta	1.67878	1.35962
0.000551379	0.288665	0.929	0.814	1	S2.d	Ppic	1.98521	1.69655
0.000575447	-0.826463	0.357	0.526	1	S2.d	Cdkn1a	0.538431	1.36489
0.00059369	-0.412551	0.857	0.852	1	S2.d	Cyb5a	1.41091	1.82346
0.000601631	0.277183	1	0.715	1	S2.d	Itgb1	1.62726	1.35007
0.000610582	0.310779	0.667	0.374	1	S2.d	Stat3	1.02181	0.711033
0.000610794	0.250725	1	0.912	1	S2.d	Serf2	2.37376	2.12303
0.000643565	0.267948	0.881	0.647	1	S2.d	P4hb	1.45785	1.18991
0.000676645	0.250845	0.571	0.289	1	S2.d	Mrpl17	0.755745	0.504901
0.000732838	0.299313	0.714	0.383	1	S2.d	Ryk	0.993998	0.694685
0.000770109	0.291027	0.762	0.476	1	S2.d	Thbs3	1.16347	0.872439
0.000791411	0.305376	0.881	0.698	1	S2.d	Tagln2	1.75947	1.45409
0.000791436	0.46611	0.69	0.389	1	S2.d	Tubb2a	1.25088	0.784774
0.000821938	-0.504895	0.048	0.276	1	S2.d	Zfp385a	0.0732041	0.5781
0.000829922	-0.28539	0.952	0.973	1	S2.d	Ctsl	2.59911	2.8845
0.000837691	0.327867	0.929	0.633	1	S2.d	Col14a1	1.90678	1.57891
0.000853097	-0.496686	0.571	0.665	1	S2.d	Lysmd2	0.835129	1.33181
0.000888994	0.261037	0.905	0.58	1	S2.d	Cox5a	1.30172	1.04068
0.000900691	-0.489821	0.738	0.728	1	S2.d	Fermt2	0.962675	1.4525
0.00099793	-0.484612	0.048	0.263	1	S2.d	Qpct	0.0371617	0.521774
0.00102964	0.425588	0.595	0.358	1	S2.d	Map1b	1.12284	0.697254
0.001135	-0.55438	0.071	0.289	1	S2.d	Insig1	0.0844352	0.638815
0.00120668	0.314219	0.429	0.206	1	S2.d	Nsg1	0.735296	0.421078
0.00121654	0.269496	0.619	0.364	1	S2.d	Trmt112	0.909864	0.640368
0.00126799	0.2636	0.476	0.25	1	S2.d	Acbd6	0.702735	0.439135
0.00127492	0.546969	0.738	0.47	1	S2.d	Gng11	1.41399	0.867017
0.00129561	0.314202	1	0.991	1	S2.d	Col1a2	4.30682	3.99262
0.0013144	0.293697	0.833	0.602	1	S2.d	1810058I24Rik	1.41217	1.11848
0.00144573	0.28738	1	0.878	1	S2.d	Eif3f	2.14014	1.85276
0.00148271	0.266964	0.571	0.3	1	S2.d	Hebp1	0.790113	0.52315
0.00155035	-0.426907	0.69	0.733	1	S2.d	Aldh2	0.966086	1.39299
0.00157294	0.251725	0.881	0.526	1	S2.d	Snrpe	1.16413	0.912401
0.00157695	0.251269	0.952	0.789	1	S2.d	Selenow	1.86214	1.61087
0.00179468	-0.535368	0.262	0.465	1	S2.d	Atf5	0.39586	0.931227
0.00183972	-0.638655	0.262	0.463	1	S2.d	Cd55	0.544773	1.18343
0.00184671	-0.73114	0.071	0.276	1	S2.d	Hsd11b1	0.105863	0.837004
0.00187721	0.259176	0.738	0.475	1	S2.d	Slc3a2	1.13484	0.87566
0.002024	-0.388938	0.976	0.928	1	S2.d	Ahnak	2.04036	2.42929
0.00214135	0.351312	1	0.984	1	S2.d	Cst3	4.14619	3.79488
0.00214768	0.270443	1	0.786	1	S2.d	Id3	2.60961	2.33917
0.00217335	0.251924	0.476	0.248	1	S2.d	Lrrc17	0.738201	0.486277
0.00218465	-0.678423	0.524	0.63	1	S2.d	Timp3	0.954051	1.63247
0.00235323	-0.352192	0.881	0.829	1	S2.d	Pmp22	1.37122	1.72342
0.00238906	0.318102	0.786	0.512	1	S2.d	Gem	1.51617	1.19807
0.00256558	0.25515	0.905	0.625	1	S2.d	Arpc3	1.36514	1.10999
0.00267612	0.393988	0.429	0.225	1	S2.d	Sfrp4	1.54485	1.15086
0.00281572	-0.437338	0.762	0.821	1	S2.d	Sptbn1	1.30824	1.74557
0.0028772	-0.528441	0.095	0.284	1	S2.d	Abca8b	0.0982751	0.626716
0.00288265	-0.305981	0.976	0.933	1	S2.d	Rnase4	1.93366	2.23964
0.00293592	-0.339379	0.929	0.891	1	S2.d	Zbtb20	1.658	1.99738
0.00334569	-0.348756	0.929	0.853	1	S2.d	Lrp1	1.51959	1.86834
0.00335737	0.435958	0.452	0.24	1	S2.d	Ptgis	1.04322	0.60726
0.00344376	-0.681157	0.833	0.837	1	S2.d	Egr1	2.20703	2.88819
0.00388864	-0.518714	0.571	0.744	1	S2.d	Meg3	1.56451	2.08323
0.00406326	-0.657293	0.238	0.411	1	S2.d	Hmgcs1	0.385343	1.04264
0.00406678	-0.505028	0.357	0.469	1	S2.d	Epb41l2	0.381053	0.886081
0.00412776	0.310271	0.357	0.159	1	S2.d	Cbfb	0.602332	0.292061
0.00430631	-0.459949	0.071	0.26	1	S2.d	Efhd1	0.116009	0.575958
0.004443	0.340067	0.69	0.418	1	S2.d	Twist1	1.1435	0.803435
0.00449797	-0.434581	0.095	0.273	1	S2.d	Nova1	0.108912	0.543493
0.00457816	-0.669589	0.381	0.528	1	S2.d	Sema3c	0.786672	1.45626
0.00480963	0.262023	0.929	0.736	1	S2.d	S100a11	1.8227	1.56068
0.00578329	0.264517	0.571	0.352	1	S2.d	Serpine2	1.06621	0.80169
0.00599933	0.266509	0.833	0.471	1	S2.d	Slc25a5	1.13794	0.871434
0.00616349	-0.690508	0.19	0.344	1	S2.d	Hmcn2	0.222744	0.913252
0.0065029	-0.501322	0.571	0.659	1	S2.d	Adamts5	1.03445	1.53577
0.00678059	-0.504377	0.833	0.846	1	S2.d	Fbn1	1.84874	2.35312
0.00718723	-0.386662	0.786	0.681	1	S2.d	Smim14	0.911282	1.29794
0.00727666	0.266377	0.905	0.733	1	S2.d	Gas1	2.13121	1.86483
0.00801452	-0.320021	0.929	0.855	1	S2.d	Selenop	1.48084	1.80086
0.00837077	-0.409062	0.548	0.62	1	S2.d	Nr3c1	0.768745	1.17781
0.00866141	-0.420521	0.381	0.48	1	S2.d	Wnk1	0.458961	0.879483
0.0092907	0.274358	0.595	0.347	1	S2.d	Ppp3ca	0.897497	0.623139
0.00948027	-0.396506	0.167	0.34	1	S2.d	Tsc22d3	0.299349	0.695855
0.00949191	-0.431733	0.857	0.8	1	S2.d	Ecm1	1.63896	2.07069
0.00975926	-0.64642	0.262	0.381	1	S2.d	Pcsk6	0.291862	0.938283
0.00999317	-0.482778	0.214	0.374	1	S2.d	Podn	0.313409	0.796187
1.91347e-195	1.45437	0.911	0.424	5.94208e-191	S3	Sema3c	2.38117	0.926799
3.78e-177	1.37601	0.794	0.249	1.17384e-172	S3	Anxa3	1.98062	0.604604
1.46777e-169	1.15368	0.978	0.81	4.55803e-165	S3	Fbn1	3.12701	1.97334
4.45438e-156	-1.2657	0.664	0.958	1.38326e-151	S3	Igfbp7	1.74663	3.01233
2.09947e-148	-2.07082	0.451	0.884	6.5197e-144	S3	Mgp	1.57532	3.64613
2.66518e-144	0.788454	0.998	0.946	8.27646e-140	S3	Fstl1	3.35835	2.5699
9.37659e-140	1.42761	0.93	0.585	2.91181e-135	S3	Pi16	3.29513	1.86752
9.01655e-134	0.953167	0.951	0.584	2.8e-129	S3	Pcolce2	2.52947	1.57631
4.18434e-133	-1.21921	0.968	0.989	1.2994e-128	S3	Cst3	2.74111	3.96033
8.05976e-124	0.998917	0.76	0.297	2.50288e-119	S3	Efemp1	1.70449	0.705578
9.48039e-122	0.64588	1	0.985	2.94404e-117	S3	Tmsb4x	3.93065	3.28477
6.36048e-119	0.84235	0.898	0.556	1.97518e-114	S3	Cd248	1.99513	1.15277
1.5133e-114	0.762121	0.517	0.113	4.69939e-110	S3	Dpp4	0.99695	0.23483
2.78038e-112	0.620238	0.354	0.04	8.63419e-108	S3	Il18	0.692802	0.0725636
8.20699e-109	0.768692	0.948	0.668	2.5486e-104	S3	Fndc1	2.36487	1.59618
1.31862e-108	0.925605	0.953	0.673	4.09485e-104	S3	Aspn	2.7506	1.825
1.91288e-107	0.951969	0.79	0.373	5.94026e-103	S3	Cd55	1.84141	0.88944
2.20131e-106	0.675649	0.975	0.73	6.83595e-102	S3	Fn1	2.99968	2.32403
6.03644e-106	0.828592	0.745	0.303	1.87456e-101	S3	Tmem100	1.54632	0.717724
4.60064e-105	-0.947288	0.468	0.883	1.42868e-100	S3	Bgn	1.4337	2.38098
2.78858e-104	0.780215	0.581	0.172	8.65967e-100	S3	Efhd1	1.12999	0.349775
3.37454e-101	0.753183	0.987	0.921	1.04793e-96	S3	Mfap5	3.48741	2.73423
1.47644e-97	0.615203	0.376	0.061	4.58494e-93	S3	Limch1	0.726643	0.11144
2.77566e-97	-2.26805	0.076	0.567	8.61954e-93	S3	Cxcl14	0.481265	2.74931
2.51243e-93	0.671331	0.911	0.618	7.8021e-89	S3	Axl	1.92887	1.25754
2.82803e-93	0.759731	0.706	0.307	8.78218e-89	S3	Emilin2	1.33899	0.579259
5.9059e-93	0.538127	0.3	0.035	1.83402e-88	S3	Car8	0.593765	0.0556379
5.88703e-84	0.697962	0.904	0.649	1.82816e-79	S3	Ppp1r14b	2.12307	1.42511
1.29171e-82	1.12496	0.881	0.61	4.01127e-78	S3	Igfbp5	3.4863	2.36135
2.20495e-80	-1.73886	0.201	0.613	6.84727e-76	S3	Smoc2	0.711336	2.4502
3.17294e-80	0.557725	0.451	0.119	9.85324e-76	S3	1700019D03Rik	0.793714	0.235989
3.19661e-80	-0.50239	1	0.997	9.92676e-76	S3	Dcn	4.80427	5.30666
8.40764e-80	0.503955	0.987	0.914	2.61091e-75	S3	Clec3b	3.06189	2.55793
2.41023e-78	0.584093	0.409	0.102	7.48474e-74	S3	Duoxa1	0.762551	0.178458
4.96705e-77	-1.15018	0.112	0.532	1.54247e-72	S3	Col15a1	0.252899	1.40308
5.175e-77	1.02257	0.478	0.144	1.60705e-72	S3	Ifi27l2a	1.66358	0.641009
1.21507e-76	0.578908	0.948	0.73	3.77328e-72	S3	Ly6c1	2.42981	1.8509
1.07425e-75	0.533418	0.309	0.051	3.33596e-71	S3	Wnt2	0.65989	0.126472
5.83701e-74	0.528443	0.279	0.042	1.81262e-69	S3	Opcml	0.601305	0.072862
7.42221e-73	0.734739	0.799	0.493	2.30489e-68	S3	Tgfbr2	1.64934	0.914602
3.49572e-71	0.482768	0.983	0.889	1.08556e-66	S3	Cd34	2.69739	2.21462
2.91814e-70	-1.47336	0.626	0.827	9.06199e-66	S3	Apod	1.61332	3.08668
5.11496e-70	0.487208	0.978	0.886	1.5884e-65	S3	Ly6a	2.89467	2.40746
3.7734e-69	-0.995082	0.461	0.772	1.17179e-64	S3	Col4a1	1.13788	2.13296
4.95703e-69	0.698705	0.668	0.304	1.53936e-64	S3	Pcsk6	1.43825	0.739548
2.29997e-68	-0.564655	0.956	0.973	7.14232e-64	S3	Serpinf1	2.74559	3.31025
1.32819e-67	0.63026	0.68	0.331	4.12455e-63	S3	Creb5	1.3088	0.67854
1.63291e-66	0.612757	0.582	0.246	5.07085e-62	S3	Zyx	1.07304	0.460284
2.97441e-66	0.458941	0.992	0.954	9.23675e-62	S3	Timp2	2.97793	2.51899
1.74587e-64	0.488736	0.963	0.878	5.42162e-60	S3	Serpinb6a	2.51298	2.02425
3.91972e-64	0.647451	0.696	0.387	1.21723e-59	S3	Jpt1	1.39702	0.749567
1.0555e-63	0.582774	0.857	0.567	3.27775e-59	S3	Timp3	2.05499	1.47222
2.18113e-63	0.458696	0.299	0.06	6.77328e-59	S3	Arl4d	0.573799	0.115103
7.7398e-61	-0.820637	0.346	0.686	2.40352e-56	S3	Col4a2	0.824368	1.64501
2.19069e-60	0.59624	0.866	0.668	6.80296e-56	S3	Anxa1	1.98827	1.39203
4.92478e-60	0.525169	0.965	0.877	1.52934e-55	S3	Igfbp6	3.22017	2.695
5.601e-60	0.572576	0.849	0.559	1.73933e-55	S3	Scara5	1.73318	1.16061
5.41539e-58	0.512714	0.971	0.862	1.68169e-53	S3	Dpt	2.60155	2.08884
1.62138e-57	-0.689751	0.567	0.817	5.03503e-53	S3	Cygb	1.21754	1.9073
2.52361e-57	0.561655	0.483	0.188	7.83683e-53	S3	Dbn1	0.924788	0.363132
4.11213e-57	0.603869	0.844	0.582	1.27698e-52	S3	Col14a1	2.02868	1.42481
5.85536e-56	0.510722	0.468	0.168	1.81832e-51	S3	Tek	0.867531	0.356808
2.44806e-55	0.516119	0.45	0.168	7.60219e-51	S3	Pde8a	0.821069	0.30495
2.47408e-55	0.476245	0.5	0.192	7.68302e-51	S3	Cadm3	0.87314	0.396894
2.76212e-54	0.576521	0.656	0.348	8.57747e-50	S3	Ackr3	1.26453	0.688014
1.72135e-53	0.507738	0.515	0.209	5.34549e-49	S3	Zfp385a	0.950496	0.442758
5.69235e-53	-0.736587	0.579	0.782	1.7677e-48	S3	Il11ra1	1.14721	1.8838
5.02002e-52	0.394105	0.309	0.078	1.55892e-47	S3	Galnt16	0.545452	0.151347
2.00621e-50	0.611548	0.958	0.858	6.2301e-46	S3	Plpp3	2.77883	2.16729
6.506e-50	0.466302	0.894	0.691	2.02037e-45	S3	Loxl1	1.85841	1.39211
2.13407e-49	-0.879617	0.805	0.905	6.62715e-45	S3	Junb	2.39342	3.27304
3.72761e-49	-0.69331	0.243	0.555	1.15757e-44	S3	Olfml3	0.47158	1.16489
4.62016e-49	0.510538	0.53	0.238	1.43474e-44	S3	Gnpnat1	0.995258	0.48472
8.48987e-49	0.652553	0.742	0.453	2.63644e-44	S3	Ugdh	1.9065	1.25395
7.88898e-48	-0.812628	0.633	0.831	2.44984e-43	S3	Id3	1.65469	2.46732
1.0835e-47	0.506003	0.478	0.197	3.36469e-43	S3	Adgrd1	0.931126	0.425124
1.08859e-47	-0.667877	0.554	0.784	3.38051e-43	S3	Gas1	1.30882	1.9767
1.19768e-46	0.490034	0.911	0.771	3.71928e-42	S3	Ecm1	2.43143	1.94139
2.03006e-46	0.494572	0.552	0.255	6.30416e-42	S3	Engase	1.05986	0.565286
2.3051e-45	0.407891	0.351	0.114	7.15826e-41	S3	Mgll	0.64245	0.234558
7.088e-45	-0.755209	0.065	0.362	2.20111e-40	S3	Crlf1	0.167977	0.923186
8.73256e-45	0.499292	0.381	0.134	2.71181e-40	S3	Gngt2	0.813686	0.314394
9.917e-45	0.376337	0.307	0.09	3.07962e-40	S3	Nhsl1	0.542777	0.16644
1.94196e-44	0.681924	0.762	0.482	6.03057e-40	S3	Postn	2.33059	1.64866
2.36042e-44	0.484564	0.468	0.205	7.33006e-40	S3	Qpct	0.878191	0.393628
3.38343e-43	0.747391	0.656	0.371	1.05069e-38	S3	C3	2.25785	1.51046
7.07075e-43	-1.57733	0.312	0.604	2.19575e-38	S3	Apoe	1.85706	3.4344
7.57864e-43	-0.607476	0.658	0.818	2.35347e-38	S3	Itm2a	1.41919	2.02667
1.34097e-42	0.411108	0.971	0.917	4.16426e-38	S3	Ahnak	2.73466	2.32355
3.83075e-42	0.425617	0.381	0.141	1.1896e-37	S3	Slco3a1	0.699702	0.274085
1.32847e-41	0.684655	0.391	0.152	4.12542e-37	S3	Sbsn	1.19238	0.507723
1.98002e-41	0.450282	0.807	0.599	6.14877e-37	S3	Atox1	1.56401	1.11373
2.61041e-41	0.577833	0.495	0.237	8.10637e-37	S3	Basp1	1.09157	0.513733
3.38432e-41	-0.550174	0.93	0.945	1.05097e-36	S3	Lum	2.40602	2.9562
7.85258e-41	-0.875682	0.44	0.699	2.43854e-36	S3	Cxcl12	1.05945	1.93513
9.33458e-41	-0.853761	0.128	0.405	2.89876e-36	S3	Sparcl1	0.307624	1.16138
2.55907e-40	0.517501	0.401	0.164	7.94693e-36	S3	Gas7	0.856551	0.33905
2.704e-40	0.497989	0.418	0.171	8.397e-36	S3	Mustn1	0.903775	0.405786
3.97729e-40	0.481359	0.26	0.073	1.23511e-35	S3	Daglb	0.614435	0.133076
4.72058e-40	0.489262	0.628	0.358	1.46593e-35	S3	Heg1	1.18918	0.699919
1.875e-39	0.461046	0.49	0.236	5.82262e-35	S3	Ltbp1	0.919203	0.458156
5.89933e-39	-0.716148	0.732	0.863	1.83198e-34	S3	Cebpd	2.11526	2.83141
1.11567e-38	-0.628947	0.263	0.541	3.46459e-34	S3	Pdgfrl	0.502568	1.13151
1.83748e-38	-0.703779	0.124	0.399	5.70611e-34	S3	Hmcn2	0.313696	1.01748
5.2776e-38	-0.69641	0.126	0.41	1.63891e-33	S3	Cilp	0.501287	1.1977
9.07392e-38	0.450495	0.401	0.172	2.81782e-33	S3	Il13ra1	0.776296	0.325801
2.64497e-37	-0.82149	0.512	0.715	8.21369e-33	S3	Btg2	1.3809	2.20239
9.16746e-37	0.454958	0.579	0.325	2.84686e-32	S3	Metrnl	1.11527	0.660309
1.34307e-36	-0.35769	0.96	0.977	4.17077e-32	S3	Ifitm3	2.62366	2.98135
4.38177e-36	0.506989	0.802	0.62	1.36071e-31	S3	Adamts5	1.90768	1.40069
5.2107e-36	-0.931563	0.193	0.47	1.61813e-31	S3	Fgl2	0.718821	1.65038
2.12701e-35	0.446639	0.941	0.871	6.6052e-31	S3	Calm1	2.56705	2.12041
2.21132e-35	0.489841	0.356	0.131	6.86702e-31	S3	Krtdap	1.19387	0.704031
7.5065e-35	-0.622021	0.616	0.77	2.33107e-30	S3	Itih5	1.33678	1.9588
2.39036e-34	-0.58021	0.215	0.475	7.42302e-30	S3	Gpm6b	0.414306	0.994516
2.89809e-33	0.440693	0.653	0.392	8.99974e-29	S3	Thy1	1.31814	0.877448
3.38563e-33	0.466435	0.899	0.811	1.05137e-28	S3	Marcks	2.34341	1.87698
3.46389e-33	-0.768352	0.086	0.323	1.07567e-28	S3	Hsd11b1	0.179833	0.948185
1.74807e-32	0.41324	0.768	0.552	5.42847e-28	S3	Ugp2	1.57775	1.16451
3.10574e-32	-0.509825	0.045	0.273	9.64457e-28	S3	Ndufa4l2	0.150752	0.660578
4.22206e-32	0.534342	0.492	0.267	1.31112e-27	S3	Adamts15	1.15387	0.619532
1.6197e-31	-1.30946	0.119	0.353	5.02982e-27	S3	Comp	0.821801	2.13126
2.56312e-31	0.333207	0.267	0.09	7.9595e-27	S3	Tmeff2	0.528914	0.195707
3.0637e-31	-0.902411	0.124	0.364	9.51402e-27	S3	Mfap4	0.48865	1.39106
6.36526e-31	-0.707772	0.221	0.457	1.97667e-26	S3	Gas6	0.466368	1.17414
7.74634e-31	0.353895	0.312	0.121	2.40555e-26	S3	Maf	0.609978	0.256083
7.98944e-31	0.374484	0.403	0.186	2.48104e-26	S3	Lims2	0.74533	0.370846
9.77841e-31	0.414563	0.327	0.133	3.03659e-26	S3	Procr	0.778563	0.363999
1.77291e-30	0.343726	0.933	0.802	5.5056e-26	S3	Tnxb	2.23291	1.88918
8.38031e-30	0.402054	0.398	0.184	2.60242e-25	S3	Il4ra	0.79439	0.392337
1.11686e-29	0.419599	0.49	0.266	3.46831e-25	S3	Tmem158	1.05336	0.633764
1.50874e-29	-0.551749	0.169	0.424	4.68523e-25	S3	Nr4a1	0.485706	1.03745
1.99647e-29	-0.704762	0.129	0.36	6.19984e-25	S3	Icam1	0.325835	1.0306
4.39768e-29	-0.555149	0.738	0.844	1.36565e-24	S3	Fosb	2.10635	2.6615
5.20585e-29	-0.561119	0.146	0.379	1.61663e-24	S3	Lox	0.310804	0.871924
5.74248e-29	-0.814082	0.21	0.438	1.78327e-24	S3	Gadd45b	0.541209	1.35529
9.52067e-29	0.378359	0.456	0.239	2.95655e-24	S3	Kif2a	0.821449	0.44309
1.63793e-28	-0.461305	0.087	0.311	5.08643e-24	S3	Igsf10	0.172585	0.63389
2.5438e-28	-0.304307	0.946	0.957	7.89952e-24	S3	Cd63	2.31988	2.62419
2.64497e-28	-0.613333	0.206	0.437	8.2137e-24	S3	Rbp1	0.402363	1.0157
3.10458e-28	-0.576382	0.111	0.326	9.64096e-24	S3	Steap4	0.198305	0.774686
3.8165e-28	-0.466751	0.067	0.281	1.18518e-23	S3	Spry1	0.15785	0.624601
6.4794e-28	0.38744	0.52	0.301	2.01211e-23	S3	Vasn	0.96297	0.575531
1.50848e-27	0.372546	0.664	0.455	4.68443e-23	S3	Uqcc2	1.23722	0.864677
2.09654e-27	-0.76389	0.117	0.333	6.5106e-23	S3	Gdf10	0.293854	1.05774
3.03328e-27	-0.69872	0.292	0.501	9.41953e-23	S3	Fbln1	0.628053	1.32677
4.56922e-27	0.375128	0.725	0.522	1.41893e-22	S3	Ablim1	1.35603	0.980898
4.948e-27	0.41004	0.842	0.711	1.53655e-22	S3	S100a11	1.87444	1.4644
6.48763e-27	0.321758	0.394	0.188	2.01467e-22	S3	Trio	0.683588	0.36183
8.72417e-27	0.340919	0.356	0.165	2.7092e-22	S3	Apbb2	0.645729	0.30481
9.34505e-27	0.418472	0.668	0.483	2.90201e-22	S3	Rock2	1.33387	0.915397
3.80878e-26	-0.413223	0.401	0.616	1.18278e-21	S3	Eva1b	0.787328	1.20055
5.32963e-26	0.280561	0.253	0.094	1.65506e-21	S3	Rcan2	0.4634	0.18284
1.66133e-25	0.271602	0.252	0.094	5.15909e-21	S3	Adamtsl4	0.451274	0.179672
2.27643e-25	0.498552	0.493	0.296	7.06921e-21	S3	Prss23	1.15605	0.657497
3.27741e-25	0.378308	0.723	0.55	1.01777e-20	S3	Man1a	1.41342	1.03511
3.90274e-25	0.378939	0.698	0.464	1.21196e-20	S3	Thbd	1.48234	1.1034
6.17425e-25	0.357456	0.748	0.558	1.91735e-20	S3	Ramp2	1.49233	1.13488
6.98627e-25	-1.05899	0.267	0.482	2.16952e-20	S3	Cxcl1	1.22308	2.28207
1.69482e-24	0.284604	0.275	0.113	5.2631e-20	S3	Edem2	0.482965	0.19836
6.4599e-24	-0.628066	0.309	0.525	2.00606e-19	S3	Gpx3	0.975848	1.60391
6.57054e-24	-0.730144	0.359	0.558	2.04042e-19	S3	Ier3	1.03118	1.76132
7.6633e-24	0.301388	0.673	0.439	2.37976e-19	S3	Lrrn4cl	1.23225	0.930863
1.09499e-23	0.380297	0.636	0.424	3.40037e-19	S3	Gfpt2	1.3786	0.998298
1.75914e-23	0.355716	0.653	0.447	5.46283e-19	S3	Fhl1	1.2416	0.885879
1.88826e-23	0.319151	0.928	0.79	5.86379e-19	S3	Nid1	2.29755	1.9784
2.83309e-23	0.313039	0.518	0.313	8.79788e-19	S3	Csf1	0.890773	0.577734
2.88219e-23	-0.428941	0.518	0.684	8.95034e-19	S3	Bicc1	0.972719	1.40166
3.02715e-23	0.398474	0.562	0.361	9.40051e-19	S3	Vcan	1.16611	0.767637
3.21905e-23	0.373305	0.628	0.432	9.99642e-19	S3	Antxr1	1.18139	0.808086
3.85787e-23	0.330334	0.44	0.245	1.19802e-18	S3	Fez1	0.793979	0.463645
4.7617e-23	0.318718	0.456	0.255	1.4787e-18	S3	Triobp	0.78127	0.462551
6.95915e-23	0.300024	0.428	0.229	2.16109e-18	S3	Nova1	0.767743	0.46772
1.46054e-22	0.342708	0.663	0.455	4.53555e-18	S3	Antxr2	1.2579	0.91519
2.57869e-22	0.372676	0.604	0.422	8.00787e-18	S3	Klf3	1.18419	0.811512
2.99155e-22	0.388784	0.663	0.469	9.28995e-18	S3	Uap1	1.46324	1.07446
4.49213e-22	-0.268317	0.881	0.93	1.39498e-17	S3	Anxa5	1.99815	2.26647
7.64275e-22	0.267323	0.295	0.133	2.37338e-17	S3	Fgf18	0.522823	0.255499
8.75007e-22	0.374457	0.557	0.365	2.71725e-17	S3	Ace	1.12289	0.748435
9.04231e-22	0.259375	0.331	0.159	2.808e-17	S3	Tbc1d12	0.551105	0.29173
9.84358e-22	0.348514	0.768	0.586	3.05683e-17	S3	Sntb2	1.44792	1.09941
2.06946e-21	0.273244	0.26	0.109	6.42649e-17	S3	Ston2	0.487451	0.214208
2.35758e-21	-0.282192	0.918	0.943	7.32123e-17	S3	Ifitm2	2.0993	2.38149
2.90812e-21	-0.366025	0.201	0.407	9.03088e-17	S3	Svep1	0.431854	0.797879
2.92229e-21	0.298967	0.292	0.133	9.07488e-17	S3	Myh10	0.561654	0.262687
3.13522e-21	-0.522173	0.666	0.776	9.73611e-17	S3	Ier2	1.50533	2.0275
6.22279e-21	-0.356755	0.149	0.341	1.93243e-16	S3	Gnb4	0.273227	0.629983
6.84228e-21	-0.39481	0.403	0.581	2.1248e-16	S3	Colec12	0.738185	1.13299
7.33557e-21	0.255593	0.331	0.16	2.27799e-16	S3	Itga11	0.564151	0.308558
8.00932e-21	0.316611	0.78	0.66	2.48721e-16	S3	S100a16	1.5715	1.25489
8.14228e-21	0.273678	0.95	0.842	2.5285e-16	S3	Rarres2	2.41016	2.13648
1.03413e-20	0.297552	0.347	0.177	3.21138e-16	S3	St3gal2	0.62477	0.327217
1.18329e-20	-0.606235	0.393	0.558	3.6746e-16	S3	Cebpb	0.773085	1.37932
1.33489e-20	-0.378691	0.116	0.296	4.14535e-16	S3	Tmem119	0.198327	0.577018
1.55742e-20	0.294437	0.565	0.369	4.83642e-16	S3	Fyn	0.976348	0.68191
1.72105e-20	0.302364	0.389	0.204	5.34456e-16	S3	Ptgis	0.846453	0.54409
1.80489e-20	-0.512802	0.116	0.294	5.60491e-16	S3	Fxyd6	0.251327	0.764129
2.68204e-20	0.316758	0.324	0.163	8.32882e-16	S3	Smurf2	0.617148	0.30039
2.73027e-20	-0.489417	0.851	0.906	8.47857e-16	S3	Fos	3.11667	3.60609
3.2859e-20	0.30642	0.701	0.544	1.0204e-15	S3	Ddr2	1.33198	1.02556
9.92382e-20	0.334436	0.616	0.427	3.08174e-15	S3	Ebf2	1.19947	0.865034
1.00194e-19	-0.998913	0.139	0.309	3.11143e-15	S3	Thbs1	0.381084	1.38
1.50195e-19	0.257539	0.299	0.143	4.66416e-15	S3	Flnc	0.542277	0.284738
1.72069e-19	0.311239	0.5	0.327	5.34343e-15	S3	Ehd1	0.882434	0.571196
2.03111e-19	0.282367	0.273	0.127	6.3074e-15	S3	Fam126a	0.520562	0.238196
3.86325e-19	-0.373311	0.101	0.27	1.19969e-14	S3	Plvap	0.183701	0.557012
4.11876e-19	0.283969	0.923	0.859	1.27904e-14	S3	Emp3	2.24439	1.96042
4.52839e-19	-0.43863	0.136	0.314	1.40625e-14	S3	Cfh	0.313232	0.751862
5.25358e-19	-0.350974	0.334	0.507	1.63145e-14	S3	Lhfp	0.589369	0.940342
7.54004e-19	0.305443	0.72	0.532	2.34148e-14	S3	Nov	1.70711	1.40167
7.67367e-19	0.266699	0.943	0.875	2.38298e-14	S3	Anxa2	2.28376	2.01706
9.59693e-19	-0.395122	0.753	0.859	2.98023e-14	S3	Egr1	2.55641	2.95153
1.08916e-18	-0.378594	0.227	0.41	3.38227e-14	S3	Podn	0.480071	0.858665
1.23467e-18	-0.516867	0.445	0.611	3.83415e-14	S3	Zfp36	1.21086	1.72773
3.14286e-18	0.290279	0.349	0.187	9.75985e-14	S3	Plat	0.677844	0.387565
3.27116e-18	-0.6197	0.378	0.518	1.01583e-13	S3	Ccl11	0.911026	1.53073
4.76472e-18	0.270018	0.388	0.22	1.47964e-13	S3	4930523C07Rik	0.711997	0.44198
4.89437e-18	-0.525596	0.701	0.774	1.5199e-13	S3	Lpl	1.75515	2.28074
5.4198e-18	0.325771	0.456	0.283	1.68307e-13	S3	Sulf1	0.854977	0.529206
1.04963e-17	0.250624	0.292	0.143	3.25951e-13	S3	Arsi	0.532482	0.281858
1.94268e-17	-0.280198	0.908	0.925	6.0328e-13	S3	Pcolce	2.17041	2.45061
2.3272e-17	-0.394913	0.758	0.828	7.22688e-13	S3	Col6a3	1.65082	2.04574
2.51896e-17	0.276316	0.703	0.551	7.82237e-13	S3	Glud1	1.32353	1.04722
3.14819e-17	0.253657	0.356	0.197	9.77637e-13	S3	C1galt1	0.617186	0.363528
3.98339e-17	0.290757	0.351	0.193	1.237e-12	S3	Flrt2	0.689144	0.398387
4.51238e-17	0.295177	0.663	0.491	1.40127e-12	S3	Atp2b1	1.22342	0.928245
1.06949e-16	-0.480153	0.399	0.547	3.3212e-12	S3	Gem	0.806457	1.28661
1.70055e-16	0.274282	0.614	0.465	5.2809e-12	S3	Dtnbp1	1.07326	0.798979
1.77957e-16	0.308262	0.507	0.339	5.52627e-12	S3	Dst	0.929723	0.621461
3.1771e-16	0.300423	0.681	0.537	9.86617e-12	S3	Bag1	1.26791	0.967492
3.40731e-16	0.283877	0.471	0.303	1.0581e-11	S3	Rbpj	0.856789	0.572912
5.91075e-16	-0.405	0.49	0.657	1.83552e-11	S3	Socs3	1.57979	1.98479
6.62517e-16	-0.561901	0.111	0.258	2.05738e-11	S3	Id1	0.246882	0.808783
7.88154e-16	-0.903678	0.441	0.562	2.44753e-11	S3	Gadd45g	1.36694	2.27062
1.88837e-15	0.270187	0.443	0.281	5.86414e-11	S3	Trim35	0.802393	0.532206
2.19133e-15	-0.402541	0.129	0.279	6.80494e-11	S3	F3	0.259933	0.662473
2.2692e-15	0.283409	0.349	0.203	7.04677e-11	S3	Pacsin2	0.649338	0.365929
2.59496e-15	-0.334759	0.352	0.507	8.0584e-11	S3	Gng11	0.604213	0.938973
2.87726e-15	-0.373949	0.221	0.378	8.93504e-11	S3	Kctd12	0.412846	0.786795
3.39594e-15	0.264938	0.859	0.749	1.05458e-10	S3	Ebf1	1.83804	1.5731
3.53598e-15	-0.392591	0.376	0.522	1.09806e-10	S3	Angptl1	0.767339	1.15993
4.73409e-15	0.263995	0.371	0.22	1.47012e-10	S3	Spsb1	0.667091	0.403096
5.28421e-15	0.25479	0.364	0.215	1.64096e-10	S3	Kdelc2	0.63981	0.385019
5.96312e-15	0.27827	0.416	0.266	1.85179e-10	S3	Utrn	0.783605	0.505335
6.45762e-15	0.254602	0.782	0.656	2.00535e-10	S3	Smim14	1.48898	1.23438
1.14616e-14	0.267214	0.26	0.134	3.55928e-10	S3	Notch2	0.524022	0.256808
1.43105e-14	0.256707	0.347	0.204	4.44399e-10	S3	Clcn5	0.646587	0.38988
2.75046e-14	0.251132	0.374	0.224	8.54128e-10	S3	Osr2	0.730126	0.478994
3.09515e-14	0.261927	0.426	0.267	9.61168e-10	S3	Adam33	0.791905	0.529978
5.42349e-14	-0.314861	0.292	0.448	1.68421e-09	S3	Prrx2	0.55511	0.869971
7.13279e-14	-0.290575	0.233	0.401	2.21502e-09	S3	Cav1	0.538494	0.82907
4.00235e-13	-0.272699	0.834	0.872	1.24289e-08	S3	Ltbp4	1.87823	2.15093
6.40452e-13	-0.316673	0.3	0.449	1.98886e-08	S3	Phlda3	0.634459	0.951132
6.73504e-13	-0.309502	0.253	0.404	2.0915e-08	S3	Sgk1	0.616703	0.926205
7.57208e-13	-0.30656	0.213	0.356	2.35143e-08	S3	Matn2	0.420177	0.726737
7.74162e-13	0.260773	0.643	0.512	2.40408e-08	S3	Kif5b	1.20863	0.947854
9.59003e-13	0.277067	0.617	0.491	2.97809e-08	S3	Scd2	1.27811	1.00104
1.43935e-12	0.276399	0.317	0.192	4.46976e-08	S3	Aig1	0.629889	0.35349
1.48133e-12	-0.299705	0.529	0.637	4.60013e-08	S3	Cd302	0.925491	1.2252
1.64322e-12	-0.445483	0.272	0.402	5.10287e-08	S3	Cdkn1c	0.536446	0.981929
1.99142e-12	0.251857	0.631	0.496	6.18415e-08	S3	Cavin1	1.15997	0.90811
2.08447e-12	-0.293927	0.451	0.579	6.47311e-08	S3	Prdx4	0.815867	1.10979
2.87347e-12	-0.424618	0.945	0.93	8.92326e-08	S3	Jun	3.00589	3.43051
5.05451e-12	-0.376303	0.99	0.992	1.56963e-07	S3	Col1a1	3.49313	3.86944
5.54736e-12	-0.355134	0.183	0.32	1.72268e-07	S3	Rbp4	0.430879	0.786013
8.03707e-12	-0.293614	0.71	0.763	2.49583e-07	S3	Entpd2	1.42013	1.71375
1.03938e-11	-0.295354	0.366	0.5	3.2277e-07	S3	Aprt	0.639197	0.934551
2.37898e-11	-0.353684	0.133	0.257	7.3877e-07	S3	Timp1	0.274872	0.628556
3.61114e-11	-0.383346	0.535	0.608	1.1214e-06	S3	Abca8a	1.12557	1.50892
4.03389e-11	-0.369248	0.29	0.426	1.25268e-06	S3	Mafb	0.669932	1.03918
1.1005e-10	-0.27396	0.388	0.503	3.41748e-06	S3	Slc3a2	0.657423	0.931384
1.23205e-10	0.266242	0.629	0.512	3.82599e-06	S3	Ckb	1.34021	1.07397
1.32476e-10	-0.425953	0.186	0.309	4.1139e-06	S3	Kitl	0.423195	0.849148
1.48545e-10	0.281498	0.356	0.234	4.61291e-06	S3	Ppfibp1	0.710683	0.429185
3.34167e-10	-0.287627	0.198	0.319	1.03772e-05	S3	Il1r1	0.37438	0.662007
4.41395e-10	-0.274765	0.258	0.383	1.37071e-05	S3	Il17d	0.467979	0.742744
5.52507e-10	-0.312458	0.394	0.496	1.71575e-05	S3	Sh3bgrl3	0.723245	1.0357
6.91446e-10	-0.254722	0.3	0.427	2.14722e-05	S3	Siva1	0.506589	0.761311
1.01406e-09	-0.46679	0.844	0.842	3.14905e-05	S3	Mt1	2.4799	2.94669
1.23484e-09	-0.317961	0.245	0.36	3.83466e-05	S3	Nrp1	0.4597	0.777662
1.32646e-09	-0.27233	0.596	0.663	4.11918e-05	S3	Tcf4	1.08906	1.36139
1.4099e-09	-0.281034	0.3	0.421	4.37829e-05	S3	Ntrk2	0.608091	0.889125
1.55094e-09	-0.294023	0.168	0.281	4.81629e-05	S3	Irs2	0.326093	0.620116
1.697e-09	-0.264086	0.169	0.285	5.26985e-05	S3	Scn7a	0.332575	0.596662
1.73384e-09	-0.322572	0.708	0.759	5.38426e-05	S3	Dusp1	1.67932	2.00189
1.88024e-09	-0.291939	0.191	0.305	5.83889e-05	S3	Adam19	0.351754	0.643693
2.45081e-09	-0.313703	0.245	0.359	7.61074e-05	S3	Bhlhe40	0.489873	0.803576
5.95113e-09	-0.250378	0.7	0.782	0.000184806	S3	Emp1	1.58361	1.83399
7.44339e-09	-0.320147	0.188	0.294	0.000231147	S3	Thbs2	0.374087	0.694233
1.01134e-08	-0.2682	0.319	0.425	0.000314062	S3	C1qtnf2	0.606594	0.874794
1.55158e-08	-0.282889	0.379	0.482	0.000481829	S3	Coq10b	0.673131	0.95602
1.84604e-08	-0.276261	0.23	0.338	0.000573269	S3	Pid1	0.426106	0.702367
2.12228e-08	-0.253466	0.156	0.262	0.000659054	S3	Dab2	0.281451	0.534917
2.13427e-08	-0.277251	0.998	0.989	0.000662777	S3	Col1a2	3.77271	4.04996
2.42761e-08	-0.31243	0.57	0.631	0.000753869	S3	Col5a3	1.18664	1.49907
8.1562e-08	-0.287459	0.227	0.331	0.00253283	S3	Sned1	0.446704	0.734163
9.25184e-08	-0.25361	0.32	0.42	0.00287307	S3	Pdgfrb	0.579823	0.833432
1.56958e-07	-0.348877	0.435	0.523	0.00487417	S3	Phlda1	0.956737	1.30561
2.40355e-07	-0.334396	0.253	0.358	0.00746397	S3	Hspa1b	0.689724	1.02412
3.06988e-07	-0.262352	0.483	0.562	0.0095332	S3	Ppp1r15a	0.952369	1.21472
3.97239e-07	-0.26556	0.171	0.26	0.0123359	S3	Myc	0.331156	0.596716
4.84152e-07	-0.304491	0.314	0.402	0.0150349	S3	Adamts1	0.660046	0.964537
2.00406e-06	-0.270131	0.822	0.822	0.0622341	S3	Neat1	2.05928	2.32941
5.5832e-06	-0.39308	0.471	0.539	0.173381	S3	Ifrd1	1.14051	1.53359
6.5754e-06	-0.253094	0.304	0.386	0.204192	S3	Nnmt	0.527526	0.780619
6.97094e-06	-0.296908	0.581	0.6	0.216476	S3	Lama2	1.08077	1.37767
8.07263e-06	-0.363481	0.32	0.394	0.250688	S3	Dnajb1	0.599094	0.962574
1.39755e-05	-0.301407	0.478	0.538	0.433994	S3	Pnp	0.939985	1.24139
1.99018e-05	-0.27954	0.616	0.664	0.618032	S3	Sat1	1.27262	1.55216
0.000137886	-0.329159	0.394	0.459	1	S3	Lgals3	1.09927	1.42843
0.000222384	-0.28492	0.196	0.255	1	S3	Serpina3n	0.384225	0.669145
0.000251211	-0.269399	0.294	0.36	1	S3	Nop58	0.574534	0.843933
0.000642962	-0.269054	0.216	0.275	1	S3	Fst	0.539938	0.808991
0.000803691	-0.411864	0.45	0.493	1	S3	Eln	1.35975	1.77162
0.000813846	-0.34875	0.292	0.211	1	S3	Sfrp4	0.872703	1.22145
0.00115399	-0.31388	0.347	0.402	1	S3	Hspa1a	0.946929	1.26081
0	1.57742	0.679	0.003	0	S4.a	Bglap2	1.58195	0.00452489
0	3.1004	0.929	0.005	0	S4.a	Clic5	3.1103	0.0099072
0	1.55767	0.875	0.001	0	S4.a	Col22a1	1.55905	0.00138627
0	2.51457	0.964	0.005	0	S4.a	F13a1	2.53	0.0154296
0	1.31057	0.893	0.004	0	S4.a	Gchfr	1.31969	0.00911927
0	1.05871	0.679	0.001	0	S4.a	Rab37	1.06097	0.00225303
0	1.51706	0.589	0.001	0	S4.a	Rgs5	1.55849	0.0414281
0	0.51104	0.536	0.001	0	S4.a	Sorbs2	0.511593	0.000553299
0	1.52359	0.893	0.004	0	S4.a	Tspan15	1.5335	0.00991069
1.859e-287	0.423611	0.5	0.001	5.77293e-283	S4.a	Dlx3	0.424991	0.00137957
2.71305e-280	0.600791	0.571	0.003	8.4251e-276	S4.a	Tmem196	0.606648	0.00585671
3.58848e-251	1.32763	0.875	0.02	1.11437e-246	S4.a	Itga6	1.38233	0.0547013
7.34874e-198	0.453131	0.5	0.005	2.28208e-193	S4.a	Megf10	0.461559	0.00842795
6.09722e-195	0.788606	0.714	0.017	1.89343e-190	S4.a	Sema3a	0.819297	0.0306905
2.04926e-183	0.571604	0.446	0.004	6.36377e-179	S4.a	Apold1	0.586806	0.0152018
1.08154e-177	3.04279	0.946	0.045	3.35861e-173	S4.a	Htra4	3.13807	0.0952791
1.65028e-174	3.64358	1	0.055	5.12479e-170	S4.a	Rgcc	3.8397	0.196124
4.60127e-170	0.849707	0.446	0.005	1.42888e-165	S4.a	Bglap	0.860474	0.0107665
1.01295e-163	1.23603	0.857	0.037	3.14562e-159	S4.a	Ccdc3	1.31511	0.0790816
2.9742e-151	1.57712	0.839	0.04	9.23608e-147	S4.a	Cystm1	1.66573	0.0886107
1.13249e-144	1.24801	0.857	0.044	3.51683e-140	S4.a	Gm17455	1.32956	0.0815502
6.62265e-141	0.378366	0.482	0.01	2.0566e-136	S4.a	Stard10	0.395009	0.0166431
2.64999e-140	0.709779	0.661	0.023	8.22928e-136	S4.a	Rarres1	0.761542	0.0517631
7.85641e-140	0.322087	0.357	0.004	2.43973e-135	S4.a	Chd7	0.328777	0.00669025
8.06938e-131	1.01254	0.768	0.038	2.50586e-126	S4.a	Cyp1b1	1.09691	0.0843701
5.70697e-126	0.936883	0.714	0.033	1.77224e-121	S4.a	Retreg1	0.996972	0.060089
1.73033e-123	0.733344	0.536	0.017	5.37337e-119	S4.a	Tmem2	0.765108	0.0317642
2.59249e-117	1.6233	0.768	0.045	8.05071e-113	S4.a	Srgn	1.7548	0.131504
3.53383e-116	0.687366	0.464	0.013	1.0974e-111	S4.a	Ptger3	0.711475	0.0241084
5.2911e-114	3.24388	0.982	0.093	1.6431e-109	S4.a	Hbegf	3.52773	0.283845
7.14691e-113	1.13577	0.768	0.047	2.2194e-108	S4.a	Chst2	1.22259	0.0868161
6.16729e-110	0.716528	0.589	0.025	1.91519e-105	S4.a	Tgm2	0.762116	0.0455883
7.28782e-107	0.340507	0.375	0.008	2.26316e-102	S4.a	Ttll7	0.353673	0.0131665
1.60093e-106	0.263826	0.268	0.003	4.97154e-102	S4.a	Popdc3	0.268673	0.00484701
3.51344e-101	0.817606	0.857	0.064	1.09106e-96	S4.a	Sox5	0.933797	0.116191
1.385e-88	0.321601	0.393	0.013	4.30096e-84	S4.a	Tmod1	0.347663	0.0260619
2.71804e-88	0.39857	0.554	0.028	8.4406e-84	S4.a	Nol3	0.450801	0.0522318
1.14414e-87	0.406899	0.482	0.021	3.55301e-83	S4.a	Itgb8	0.448398	0.0414995
1.36595e-87	1.33887	0.839	0.078	4.24181e-83	S4.a	Aldh1a3	1.54259	0.203715
1.15086e-79	0.433021	0.321	0.009	3.57388e-75	S4.a	S100a3	0.451326	0.0183049
1.30956e-79	0.553449	0.643	0.044	4.06672e-75	S4.a	Zfp385b	0.637937	0.0844885
2.86023e-79	0.989876	0.964	0.108	8.88214e-75	S4.a	Mcub	1.19035	0.200472
8.49298e-76	0.930311	0.607	0.045	2.63741e-71	S4.a	Slc9a3r1	1.00737	0.0770566
1.59747e-75	0.283555	0.321	0.01	4.96079e-71	S4.a	Pcbd1	0.30249	0.0189347
2.05772e-75	0.337208	0.464	0.023	6.39004e-71	S4.a	Unc119	0.380412	0.0432036
3.35861e-75	0.44781	0.482	0.025	1.04298e-70	S4.a	Efnb2	0.499408	0.0515984
5.18268e-72	1.09821	0.661	0.056	1.60943e-67	S4.a	Matn4	1.22626	0.128055
2.14127e-71	0.796342	0.732	0.068	6.64951e-67	S4.a	S100b	0.930746	0.134404
2.87529e-71	0.73239	0.518	0.032	8.92891e-67	S4.a	Des	0.806927	0.0745366
2.99623e-70	0.451958	0.446	0.023	9.3045e-66	S4.a	Slc7a2	0.496353	0.0443957
3.4936e-70	0.524338	0.446	0.024	1.0849e-65	S4.a	Rspo2	0.573694	0.0493559
2.41702e-69	0.273328	0.286	0.008	7.50583e-65	S4.a	Fabp3	0.291162	0.0178337
3.14446e-69	0.256534	0.339	0.013	9.7648e-65	S4.a	Zfhx2	0.279537	0.0230031
2.40444e-66	0.579547	0.75	0.073	7.46676e-62	S4.a	Pdgfa	0.738104	0.158556
1.83254e-64	1.10398	0.911	0.129	5.69076e-60	S4.a	Cdh13	1.39106	0.287081
4.86222e-63	0.574688	0.589	0.048	1.50991e-58	S4.a	Dusp14	0.6722	0.0975121
7.37335e-62	0.596241	0.589	0.049	2.28972e-57	S4.a	Hipk2	0.684422	0.0881808
6.39981e-61	0.997829	0.893	0.131	1.9874e-56	S4.a	Tln2	1.24319	0.24536
1.32654e-59	0.255604	0.357	0.017	4.11943e-55	S4.a	Itpr3	0.289567	0.0339637
4.39189e-59	1.29761	0.964	0.161	1.36386e-54	S4.a	Ninj1	1.58064	0.283031
2.56575e-58	0.329923	0.411	0.024	7.96769e-54	S4.a	Cd82	0.377382	0.0474595
2.29626e-57	0.29691	0.393	0.022	7.13079e-53	S4.a	Cks2	0.336756	0.039846
9.11713e-57	1.13113	0.911	0.145	2.83123e-52	S4.a	Fxyd5	1.46878	0.337649
1.02322e-56	0.386091	0.446	0.03	3.17752e-52	S4.a	Iqgap2	0.443667	0.0575764
2.09381e-56	0.369607	0.429	0.028	6.50211e-52	S4.a	Plpp2	0.417675	0.0480685
3.55431e-54	0.363995	0.357	0.02	1.10375e-49	S4.a	Pla2g2e	0.40497	0.040975
5.28867e-54	0.716204	0.304	0.014	1.64234e-49	S4.a	3300005D01Rik	0.742113	0.0259088
5.6094e-53	0.374352	0.536	0.046	1.74194e-48	S4.a	Fahd2a	0.457526	0.0831736
6.37945e-53	0.49256	0.625	0.063	1.98107e-48	S4.a	Elmo1	0.61488	0.12232
7.6207e-52	0.578155	0.464	0.037	2.36653e-47	S4.a	Ell2	0.643924	0.065769
9.05208e-51	0.394942	0.375	0.024	2.81103e-46	S4.a	Ntrk3	0.444456	0.0495142
3.00857e-50	5.42582	1	0.343	9.34282e-46	S4.a	Prg4	6.65589	1.23007
1.02557e-48	0.678053	0.768	0.104	3.1848e-44	S4.a	Pltp	0.945904	0.267851
2.10051e-48	0.505172	0.5	0.045	6.52291e-44	S4.a	Gpr1	0.604168	0.098996
4.3369e-47	1.55568	0.911	0.2	1.34678e-42	S4.a	Ctgf	2.09159	0.535917
3.77681e-46	1.55289	0.911	0.188	1.17285e-41	S4.a	Sbsn	2.17687	0.623977
4.52744e-46	0.402337	0.482	0.043	1.40595e-41	S4.a	Bok	0.486469	0.0841322
1.04242e-44	0.772111	0.768	0.116	3.23714e-40	S4.a	Cd44	0.998006	0.225895
7.31833e-44	1.31074	0.661	0.095	2.27263e-39	S4.a	Anxa8	1.62827	0.317534
2.64292e-43	0.250494	0.286	0.016	8.20733e-39	S4.a	Serpinb8	0.278372	0.0278784
3.24541e-42	0.391564	0.518	0.054	1.00783e-37	S4.a	Hand2	0.495831	0.104267
1.83298e-41	1.20585	0.714	0.118	5.69214e-37	S4.a	Pla1a	1.53967	0.333819
2.20757e-41	0.778459	0.732	0.116	6.8554e-37	S4.a	S100a1	0.993061	0.214602
8.87423e-41	0.607986	0.696	0.101	2.7558e-36	S4.a	Cd109	0.822464	0.214478
1.97421e-40	0.36291	0.536	0.06	6.13072e-36	S4.a	Pde1a	0.478041	0.115131
6.65396e-40	0.938175	0.625	0.093	2.06632e-35	S4.a	Cp	1.16687	0.228692
8.13745e-40	0.377514	0.286	0.018	2.527e-35	S4.a	Gprc5a	0.409417	0.0319022
2.74561e-39	0.397929	0.446	0.044	8.52621e-35	S4.a	Ptgs1	0.495211	0.0972819
8.81814e-38	0.576576	0.732	0.118	2.73839e-33	S4.a	Syngr2	0.789674	0.213097
1.26224e-37	0.540966	0.607	0.084	3.91975e-33	S4.a	Lxn	0.694217	0.15325
1.8268e-37	0.563667	0.446	0.047	5.67296e-33	S4.a	Ackr2	0.67161	0.107943
3.74788e-37	0.700831	0.732	0.121	1.16387e-32	S4.a	Fbln7	1.10101	0.400181
4.36511e-37	1.17144	0.964	0.286	1.35554e-32	S4.a	Gnpnat1	1.74371	0.57227
1.16783e-36	0.250871	0.518	0.06	3.62657e-32	S4.a	Arl2	0.359733	0.108862
1.74117e-36	0.465194	0.625	0.088	5.40704e-32	S4.a	Ahcyl2	0.624195	0.159001
6.57788e-36	1.72098	0.964	0.331	2.04269e-31	S4.a	Higd1a	2.31123	0.590249
1.69303e-35	1.69284	0.982	0.435	5.25754e-31	S4.a	Lgals3	2.97737	1.28453
6.95879e-35	0.632666	0.446	0.05	2.16098e-30	S4.a	Aqp1	0.818146	0.18548
1.23597e-33	0.337639	0.357	0.033	3.83817e-29	S4.a	Rras2	0.394832	0.057193
5.82967e-33	0.619095	0.804	0.157	1.81034e-28	S4.a	Gipc1	0.897811	0.278716
5.98864e-33	0.513452	0.679	0.114	1.85971e-28	S4.a	Fam49a	0.742064	0.228612
7.93243e-33	0.271162	0.339	0.03	2.46334e-28	S4.a	Spsb4	0.325528	0.0543659
1.48422e-32	0.697248	0.857	0.186	4.60909e-28	S4.a	Hspb1	1.24207	0.544825
1.5731e-32	-1.93118	1	0.999	4.8851e-28	S4.a	Gsn	3.62705	5.55822
1.62038e-32	0.629598	0.696	0.128	5.03192e-28	S4.a	Cux1	0.872077	0.242479
1.39526e-30	1.42285	0.982	0.723	4.33284e-26	S4.a	Fermt2	2.80963	1.38678
3.9037e-30	1.13599	0.964	0.335	1.21225e-25	S4.a	Sparcl1	2.12887	0.992885
1.66879e-29	0.536091	0.286	0.025	5.18226e-25	S4.a	Nt5dc2	0.582504	0.0464127
3.21769e-29	-1.68433	0.946	0.998	9.99221e-25	S4.a	Col3a1	3.03989	4.72422
4.0669e-29	1.51421	0.982	0.691	1.26293e-24	S4.a	Gpx1	2.88045	1.36624
8.23053e-29	0.364963	0.536	0.081	2.55591e-24	S4.a	Car8	0.550844	0.185881
8.31678e-29	0.492045	0.679	0.126	2.58269e-24	S4.a	Spsb2	0.715953	0.223908
8.32845e-29	-1.37321	0.929	0.999	2.58632e-24	S4.a	Dcn	3.86209	5.2353
9.35619e-29	2.13089	1	0.777	2.90547e-24	S4.a	Fn1	4.50263	2.37174
1.80777e-28	0.974112	0.911	0.318	5.61386e-24	S4.a	Scn1b	1.54544	0.57133
3.69515e-28	0.662824	0.375	0.044	1.14749e-23	S4.a	Hhip	0.824014	0.16119
5.04385e-28	-1.70257	0.446	0.98	1.56632e-23	S4.a	Serpinf1	1.52938	3.23194
5.07875e-28	1.17183	0.964	0.418	1.57715e-23	S4.a	Sdc4	1.99695	0.825122
1.22298e-27	0.60821	0.536	0.088	3.79784e-23	S4.a	Enho	0.811127	0.202917
1.55633e-27	0.615305	0.839	0.188	4.83303e-23	S4.a	Ntn4	0.981616	0.366311
1.61153e-27	1.39707	1	0.934	5.00444e-23	S4.a	Crip1	4.10599	2.70892
1.63458e-27	-1.50685	0.643	0.94	5.07603e-23	S4.a	Rnase4	0.744303	2.25115
1.73662e-27	0.272713	0.554	0.087	5.39289e-23	S4.a	Colgalt2	0.467684	0.194971
2.71186e-27	0.462594	0.661	0.126	8.4214e-23	S4.a	Epdr1	0.694811	0.232217
2.93422e-27	0.876634	0.982	0.387	9.11191e-23	S4.a	Nme1	1.55715	0.680516
3.85703e-27	0.771477	0.839	0.212	1.19776e-22	S4.a	Foxo1	1.19835	0.426874
5.34688e-27	0.718084	0.786	0.192	1.66042e-22	S4.a	Tnfaip2	1.12713	0.409046
6.28039e-27	0.932261	0.911	0.321	1.95031e-22	S4.a	Pfdn1	1.49445	0.562189
9.15999e-27	1.06896	0.964	0.367	2.84454e-22	S4.a	Metrnl	1.80609	0.737127
1.05604e-26	0.613776	0.714	0.158	3.27941e-22	S4.a	Hist1h2bc	0.914328	0.300552
1.78628e-26	0.283506	0.375	0.046	5.5471e-22	S4.a	Me2	0.363886	0.0803799
7.38003e-26	-1.64111	0.375	0.92	2.29179e-21	S4.a	Cd34	0.711406	2.35252
8.65312e-26	-1.71158	0.5	0.938	2.68714e-21	S4.a	Clec3b	0.990909	2.70249
[truncated: 1,910 more rows]

## Sheet: Tg4 weeks
p_val	avg_logFC	pct.1	pct.2	p_val_adj	cluster	gene	cluster_mean	other_mean
3.67062e-150	2.22199	0.95	0.306	1.13988e-145	S1	Smoc2	3.41635	1.19436
4.66136e-130	1.35752	0.894	0.239	1.44754e-125	S1	Abca8a	2.02427	0.666751
2.04115e-121	1.36846	0.615	0.069	6.33858e-117	S1	Hsd11b1	1.55151	0.183048
1.9464e-120	1.52604	0.879	0.251	6.04435e-116	S1	Ccl11	2.41869	0.892653
2.78018e-117	1.3267	0.82	0.207	8.63357e-113	S1	Col15a1	1.88096	0.554266
2.47035e-104	1.23345	0.671	0.127	7.67143e-100	S1	Hmcn2	1.53951	0.306051
8.52723e-95	1.16457	0.972	0.68	2.64805e-90	S1	Col4a1	2.70816	1.54359
7.62422e-85	0.920009	0.531	0.08	2.36762e-80	S1	Abca8b	1.11563	0.195622
3.88883e-84	1.07873	0.811	0.309	1.20764e-79	S1	Lama2	1.81549	0.736767
4.47527e-83	1.02066	0.947	0.572	1.38975e-78	S1	Nid1	2.43524	1.41458
5.07262e-81	0.722008	1	0.986	1.57525e-76	S1	Dcn	5.57258	4.85057
1.75014e-77	1.14268	0.929	0.637	5.4349e-73	S1	Btg2	2.70649	1.5638
2.00118e-72	1.01904	0.969	0.836	6.21446e-68	S1	Egr1	3.46268	2.44364
5.28582e-67	1.17131	0.966	0.764	1.64146e-62	S1	Cebpd	3.60221	2.4309
8.81123e-66	0.93376	0.916	0.694	2.73624e-61	S1	Itih5	2.47102	1.53726
2.0155e-64	0.86979	0.888	0.579	6.25893e-60	S1	Col4a2	2.0001	1.13031
7.1296e-63	0.903391	0.733	0.262	2.21403e-58	S1	Dpep1	1.63936	0.735965
7.39476e-60	0.700434	0.972	0.824	2.29637e-55	S1	Col6a3	2.57811	1.87767
4.82998e-58	0.997366	0.86	0.487	1.4999e-53	S1	Meg3	2.53273	1.53537
5.06818e-58	0.883929	0.91	0.715	1.57387e-53	S1	Htra3	2.34854	1.46461
2.27954e-57	1.517	0.547	0.167	7.07888e-53	S1	Thbs1	2.03156	0.514563
2.64671e-56	-1.66398	0.193	0.662	8.21909e-52	S1	Lgals3	0.525394	2.18937
4.0957e-56	0.701346	0.484	0.111	1.27188e-51	S1	Abca9	0.962232	0.260886
3.01912e-55	-2.49769	0.102	0.588	9.37557e-51	S1	Timp1	0.243319	2.74101
3.44604e-55	0.764509	0.453	0.104	1.07013e-50	S1	Gfra1	0.951341	0.186832
8.27324e-54	0.790413	0.87	0.458	2.56917e-49	S1	Lpl	2.30163	1.51122
4.06648e-53	0.721117	0.913	0.552	1.26281e-48	S1	Ltbp4	2.30059	1.57947
6.62622e-51	-1.20888	0.273	0.758	2.05771e-46	S1	C3	1.35975	2.56863
1.22058e-50	0.717217	0.873	0.5	3.79039e-46	S1	Entpd2	1.97557	1.25835
1.68695e-50	1.20322	0.686	0.295	5.23867e-46	S1	Cxcl14	2.99582	1.7926
1.19155e-49	0.972836	0.957	0.911	3.70023e-45	S1	Jun	3.80965	2.83682
4.04426e-49	0.830862	0.969	0.926	1.2559e-44	S1	Junb	3.81031	2.97945
2.6826e-48	0.767784	0.786	0.481	8.33054e-44	S1	Lamc1	1.68273	0.914944
5.2646e-48	0.698741	0.925	0.623	1.63487e-43	S1	Itm2a	2.45513	1.75639
1.35891e-47	-1.04607	0.764	0.883	4.21996e-43	S1	Bgn	1.97949	3.02556
5.5277e-47	-1.20851	1	1	1.71657e-42	S1	Fth1	3.87189	5.0804
9.53561e-47	0.757031	0.503	0.152	2.96119e-42	S1	Spry1	1.10424	0.347209
4.8792e-45	-1.01627	0.047	0.491	1.51519e-40	S1	Tmem176b	0.13875	1.15502
1.02228e-44	0.741146	0.811	0.6	3.17458e-40	S1	Hspg2	1.75171	1.01057
1.88418e-43	0.696411	0.826	0.588	5.85113e-39	S1	Tcf4	1.75802	1.06161
2.96703e-42	0.583728	1	0.991	9.21381e-38	S1	Gsn	5.63294	5.04921
9.64559e-42	0.68009	0.86	0.539	2.99534e-37	S1	Tnxb	2.0494	1.36931
2.45665e-41	-1.14811	0.826	0.933	7.6289e-37	S1	Crip1	2.08201	3.23013
2.58643e-41	0.594906	0.984	0.963	8.03191e-37	S1	Jund	3.00581	2.41091
7.5628e-41	0.657701	0.366	0.08	2.34855e-36	S1	G0s2	0.926039	0.268338
7.17336e-40	-1.3108	0.028	0.426	2.22761e-35	S1	Anxa8	0.069249	1.38005
2.73306e-39	-0.881919	0.009	0.403	8.48725e-35	S1	Tmem176a	0.0412453	0.923165
3.17904e-39	0.528026	0.273	0.042	9.8722e-35	S1	Dio2	0.6206	0.0925737
6.83939e-39	-3.38514	0.23	0.594	2.1239e-34	S1	Prg4	1.26915	4.65429
9.45488e-39	0.599382	0.444	0.132	2.93612e-34	S1	Ms4a4d	0.914366	0.314984
1.23051e-38	0.976934	0.786	0.565	3.82124e-34	S1	Zfp36	2.3032	1.32627
8.37856e-38	0.807642	0.944	0.903	2.60188e-33	S1	Fos	4.01411	3.20646
1.60148e-37	0.777059	0.646	0.378	4.97324e-33	S1	Lamb1	1.36447	0.58741
1.80635e-37	0.668173	0.404	0.106	5.60944e-33	S1	Bmp5	1.02744	0.359271
1.07407e-36	0.675167	0.839	0.708	3.3354e-32	S1	Plxdc2	2.02766	1.3525
9.91446e-36	0.488671	0.953	0.903	3.07884e-31	S1	Col6a1	2.50714	2.01847
9.36957e-35	0.778256	0.599	0.271	2.90963e-30	S1	Gpc3	1.44784	0.669582
1.05165e-34	0.495507	0.258	0.043	3.2658e-30	S1	Atp1a2	0.613315	0.117808
3.00948e-34	0.476144	0.95	0.742	9.34563e-30	S1	Cd34	2.41177	1.93563
3.69654e-34	0.677993	0.46	0.154	1.14792e-29	S1	Ramp1	1.13711	0.459117
9.39288e-34	0.710113	0.891	0.778	2.91686e-29	S1	Fosb	2.94843	2.23832
4.32502e-33	0.426943	1	1	1.34309e-28	S1	Gm42418	6.78479	6.35785
2.24016e-32	-0.691329	0.012	0.349	6.95658e-28	S1	Ecscr	0.0180986	0.709428
5.64359e-32	-1.15312	0.056	0.409	1.75256e-27	S1	Sbsn	0.127203	1.28032
6.24923e-32	0.657943	0.758	0.518	1.94064e-27	S1	Fbln5	1.66058	1.00263
1.59589e-31	-0.863301	0.236	0.605	4.95588e-27	S1	Csrp2	0.559527	1.42283
2.13273e-31	0.515524	0.932	0.803	6.62297e-27	S1	Zbtb20	2.2158	1.70027
2.14337e-31	-0.914283	0.41	0.702	6.65602e-27	S1	Pkm	0.821712	1.73599
2.34134e-31	0.565979	0.537	0.227	7.2708e-27	S1	Ace	1.11684	0.550857
2.37513e-31	-0.688537	0.301	0.673	7.37573e-27	S1	Sdc4	0.667436	1.35597
4.9084e-31	-0.726061	0.043	0.387	1.52425e-26	S1	C1qtnf7	0.0980615	0.824123
4.96121e-31	-0.549493	0.012	0.341	1.54065e-26	S1	Pdgfa	0.0235878	0.573081
5.1036e-31	0.579987	0.497	0.206	1.58487e-26	S1	Podn	1.03935	0.459368
7.32146e-31	-0.758171	0.134	0.497	2.27361e-26	S1	Runx1	0.316765	1.07494
1.8495e-30	-0.709046	0.05	0.387	5.74345e-26	S1	Angptl4	0.0926044	0.80165
2.10541e-30	-3.35363	0.065	0.394	6.53813e-26	S1	Hp	0.456982	3.81061
5.13546e-30	0.949178	0.596	0.296	1.59476e-25	S1	Fgl2	2.09139	1.14221
5.56176e-30	0.691314	0.91	0.852	1.72715e-25	S1	Klf4	2.87031	2.179
3.55779e-29	-0.688741	0.593	0.868	1.10484e-24	S1	Ecm1	1.34769	2.03643
7.02262e-29	0.699724	0.438	0.187	2.1808e-24	S1	Vwa1	0.99742	0.297696
7.17663e-29	-0.717268	0.006	0.312	2.22863e-24	S1	Slc7a2	0.0149678	0.732236
7.46335e-29	-0.613852	0.298	0.656	2.31767e-24	S1	Cyb5r3	0.643074	1.25693
7.73378e-29	0.50697	0.885	0.786	2.40165e-24	S1	Col6a2	2.01933	1.51236
8.48995e-29	-1.23134	0.63	0.828	2.63647e-24	S1	Lbp	1.5427	2.77403
1.25055e-28	-0.922818	0.025	0.335	3.88347e-24	S1	Ass1	0.0476672	0.970485
1.76979e-28	0.471301	0.28	0.068	5.49591e-24	S1	Bmp4	0.602858	0.131557
1.92523e-28	0.57367	0.606	0.331	5.97862e-24	S1	Antxr2	1.27263	0.698961
4.47179e-28	0.452684	0.298	0.076	1.38867e-23	S1	Adh1	0.668722	0.216038
5.29274e-28	-0.413283	0.87	0.944	1.64361e-23	S1	Ybx1	1.83577	2.24906
6.94012e-28	-0.664841	0.099	0.436	2.15519e-23	S1	Sod3	0.208899	0.87374
7.53472e-28	-0.769417	0.565	0.799	2.33983e-23	S1	Gpx1	1.20692	1.97634
8.41855e-28	0.615887	0.568	0.279	2.6143e-23	S1	Angptl1	1.25941	0.643518
1.16297e-27	-0.712375	0.199	0.567	3.6115e-23	S1	Fbln1	0.554536	1.26691
1.71119e-27	0.550186	0.453	0.185	5.31394e-23	S1	Il17d	0.93678	0.386594
3.18361e-27	-1.0797	0.267	0.585	9.8864e-23	S1	Sod2	0.626906	1.7066
4.79479e-27	-0.473507	0.248	0.624	1.48897e-22	S1	Uqcc2	0.538115	1.01162
7.03217e-27	-1.81231	0.019	0.311	2.18377e-22	S1	Comp	0.113904	1.92621
8.36217e-27	-0.72587	0.161	0.503	2.59679e-22	S1	Prss23	0.396364	1.12223
8.60912e-27	0.376292	0.972	0.83	2.67348e-22	S1	Mmp2	2.49367	2.11738
1.62517e-26	-0.60572	0.543	0.784	5.04681e-22	S1	Capg	1.10397	1.70969
1.80741e-26	0.337846	0.997	0.992	5.61275e-22	S1	Col3a1	4.80254	4.46469
1.90235e-26	-0.769085	0.078	0.394	5.90756e-22	S1	Fxyd5	0.192855	0.961941
2.34225e-26	-0.450028	0.047	0.359	7.27362e-22	S1	Mcub	0.0973616	0.54739
2.60965e-26	-1.01456	0.012	0.299	8.10402e-22	S1	Srgn	0.0332847	1.04784
2.86177e-26	-0.491292	0.506	0.794	8.88696e-22	S1	Prdx2	1.01616	1.50745
5.0525e-26	0.545758	0.379	0.145	1.569e-21	S1	Lifr	0.784789	0.239031
8.4114e-26	0.530856	0.839	0.713	2.61208e-21	S1	Atf4	1.81845	1.2876
1.12122e-25	0.519242	0.314	0.093	3.48185e-21	S1	Crispld2	0.742771	0.22353
1.38138e-25	-0.739639	0.618	0.825	4.28973e-21	S1	Nbl1	1.42193	2.16156
1.42448e-25	-1.03058	0.012	0.291	4.42358e-21	S1	1500015O10Rik	0.0220768	1.05266
1.85522e-25	0.614203	0.609	0.36	5.76119e-21	S1	Lrrn4cl	1.34869	0.734485
2.11267e-25	0.518957	0.814	0.57	6.56069e-21	S1	Lsp1	1.81281	1.29385
2.58305e-25	-0.710364	0.093	0.409	8.02141e-21	S1	Cd44	0.227606	0.93797
2.71653e-25	-0.475271	0.848	0.945	8.43593e-21	S1	Serpinb6a	1.94099	2.41626
2.7671e-25	0.51308	0.283	0.076	8.59295e-21	S1	Clec1a	0.722617	0.209537
3.62282e-25	-1.53363	0.009	0.283	1.12503e-20	S1	Cxcl5	0.02848	1.56211
3.66038e-25	-0.746834	0.776	0.867	1.13669e-20	S1	Tspo	1.59353	2.34036
5.52987e-25	-0.486915	0.32	0.668	1.71724e-20	S1	Npdc1	0.659159	1.14607
6.88074e-25	0.5531	0.354	0.135	2.13675e-20	S1	Rgmb	0.762736	0.209636
8.05352e-25	-0.772069	0.693	0.834	2.50094e-20	S1	B2m	1.35348	2.12555
1.07975e-24	-0.976166	0.748	0.84	3.35304e-20	S1	Fn1	2.05125	3.02742
1.16107e-24	0.437767	0.975	0.82	3.6056e-20	S1	Lum	3.38134	2.94358
1.86981e-24	0.40404	0.922	0.823	5.80651e-20	S1	Rnase4	2.20487	1.80083
3.36584e-24	0.498275	0.292	0.092	1.04523e-19	S1	Ret	0.631622	0.133346
7.48105e-24	-0.46629	0.904	0.976	2.32317e-19	S1	Timp2	2.20873	2.67502
9.16394e-24	0.475538	0.829	0.62	2.84577e-19	S1	Tgfbi	1.8676	1.39206
1.01556e-23	0.418138	0.941	0.897	3.15371e-19	S1	Lars2	2.45503	2.03689
1.22958e-23	0.482795	0.919	0.775	3.81833e-19	S1	Fbln2	2.22224	1.73945
2.05276e-23	0.48795	0.832	0.646	6.37465e-19	S1	Col5a3	1.936	1.44805
2.27959e-23	-0.338331	0	0.251	7.07903e-19	S1	P4ha3	0	0.338331
3.32081e-23	-0.602176	0.071	0.361	1.03125e-18	S1	Serpina3n	0.148541	0.750717
5.53809e-23	-0.506294	0.009	0.264	1.7198e-18	S1	Gm17455	0.0204344	0.526728
5.54018e-23	-0.465391	0.233	0.569	1.72045e-18	S1	Emc2	0.458766	0.924157
6.21796e-23	-0.438031	0.009	0.265	1.93093e-18	S1	Retreg1	0.0216052	0.459636
1.06317e-22	0.512232	0.435	0.188	3.30158e-18	S1	Akap12	0.980823	0.468591
1.21221e-22	-0.428878	0.866	0.929	3.76441e-18	S1	Rbm3	1.82937	2.25824
1.50406e-22	-0.395633	0.668	0.872	4.67072e-18	S1	Gpx4	1.37548	1.77111
1.87224e-22	-2.72117	0.031	0.289	5.81405e-18	S1	Slpi	0.168355	2.88952
4.03535e-22	0.434842	0.764	0.556	1.25314e-17	S1	Lysmd2	1.55286	1.11802
4.62327e-22	-0.416682	0.22	0.566	1.43571e-17	S1	Cstb	0.563666	0.980348
6.46109e-22	-0.344908	0.056	0.34	2.00643e-17	S1	Epdr1	0.122593	0.467501
6.82425e-22	-0.452626	0.031	0.292	2.1192e-17	S1	Tlr2	0.0650529	0.517679
8.59633e-22	-0.49364	0.382	0.707	2.6695e-17	S1	Prnp	0.809396	1.30304
9.89218e-22	0.727216	0.832	0.81	3.07192e-17	S1	Ier2	2.53533	1.80811
1.02472e-21	0.47087	0.41	0.181	3.18217e-17	S1	Pcdh7	0.834629	0.363759
1.08067e-21	0.513776	0.357	0.148	3.3559e-17	S1	Agap1	0.751891	0.238115
1.20171e-21	-0.634745	0.842	0.93	3.73179e-17	S1	Anxa2	2.01858	2.65333
1.21321e-21	0.57001	0.693	0.521	3.76749e-17	S1	Oaf	1.51274	0.942735
1.2613e-21	-0.547284	0.149	0.453	3.91684e-17	S1	Tpm1	0.341159	0.888443
1.26844e-21	0.441487	0.742	0.543	3.939e-17	S1	Gstm1	1.51059	1.0691
1.49699e-21	-0.666619	0.068	0.344	4.64875e-17	S1	Hspb1	0.22695	0.893569
1.61781e-21	-0.458759	0.134	0.435	5.02395e-17	S1	Pdlim1	0.260553	0.719312
1.72575e-21	-0.381154	0.009	0.251	5.35914e-17	S1	Cd109	0.0190315	0.400186
2.50315e-21	0.355914	0.885	0.703	7.7733e-17	S1	Marcks	2.02921	1.67329
2.71236e-21	-0.612825	0.839	0.912	8.42298e-17	S1	Lgals1	1.97396	2.58678
2.71967e-21	0.305683	0.972	0.834	8.44567e-17	S1	Serpinf1	3.32576	3.02007
3.0534e-21	-0.496958	0.615	0.811	9.48204e-17	S1	Ppp1r14b	1.40668	1.90364
3.20854e-21	-0.759561	0.863	0.916	9.9638e-17	S1	H2-D1	1.90238	2.66194
4.75909e-21	0.486931	0.612	0.369	1.47789e-16	S1	Celf2	1.23381	0.746883
7.94361e-21	0.46191	0.289	0.095	2.46681e-16	S1	Mme	0.688962	0.227052
8.86435e-21	-0.431675	0.019	0.26	2.75274e-16	S1	Cdh13	0.0414989	0.473174
1.94842e-20	-0.390452	0.106	0.402	6.05061e-16	S1	Aig1	0.233378	0.623831
2.27141e-20	-0.285174	0.981	0.99	7.05363e-16	S1	Rps2	2.97049	3.25566
2.31415e-20	-0.49653	0.444	0.708	7.18636e-16	S1	Atox1	0.895407	1.39194
2.38843e-20	0.646322	0.755	0.662	7.41704e-16	S1	Socs3	2.26466	1.61834
4.24038e-20	-0.292059	0.969	0.984	1.31681e-15	S1	Rpl41	2.65992	2.95198
4.28842e-20	-0.673474	0.689	0.832	1.33173e-15	S1	Gapdh	1.4179	2.09137
4.73092e-20	0.455182	0.873	0.807	1.46914e-15	S1	Col5a1	2.11226	1.65708
4.77087e-20	-0.539962	0.491	0.717	1.48154e-15	S1	Ran	0.886145	1.42611
4.97371e-20	0.460514	0.55	0.301	1.54454e-15	S1	Sparcl1	1.31228	0.851771
6.40007e-20	-0.620297	0.64	0.788	1.98748e-15	S1	Tagln2	1.38759	2.00788
7.007e-20	-0.455657	0.41	0.677	2.17595e-15	S1	Slc25a5	0.83084	1.2865
7.41874e-20	0.424467	0.311	0.11	2.30382e-15	S1	AW112010	0.705929	0.281461
8.22677e-20	-0.436624	0.752	0.872	2.55474e-15	S1	Npc2	1.51538	1.952
2.18281e-19	-0.97252	0.05	0.292	6.77849e-15	S1	Hbegf	0.161679	1.1342
2.24744e-19	-0.607507	0.028	0.262	6.97922e-15	S1	Nt5dc2	0.0648166	0.672324
2.71168e-19	-0.417224	0.519	0.78	8.42086e-15	S1	Atp5e	0.973683	1.39091
2.73067e-19	-0.520384	0.264	0.551	8.47981e-15	S1	Mif	0.552227	1.07261
2.85707e-19	0.530219	0.301	0.115	8.87235e-15	S1	Pdzd2	0.750345	0.220126
3.53943e-19	0.444581	0.326	0.129	1.09913e-14	S1	Scn7a	0.709018	0.264437
4.57232e-19	-0.488595	0.705	0.855	1.41989e-14	S1	Txn1	1.53048	2.01907
4.98035e-19	0.724924	0.699	0.53	1.5466e-14	S1	Atf3	2.3927	1.66778
5.46529e-19	-0.836371	0.165	0.426	1.69719e-14	S1	Gas6	0.385069	1.22144
7.41928e-19	-0.393655	0.301	0.623	2.30398e-14	S1	Aprt	0.63372	1.02737
7.91755e-19	-0.493715	0.134	0.413	2.45872e-14	S1	Ninj1	0.278933	0.772648
8.48876e-19	-0.46478	0.373	0.662	2.6361e-14	S1	Tpi1	0.755242	1.22002
1.09538e-18	-0.486858	0.68	0.842	3.40159e-14	S1	Anxa1	1.46355	1.95041
1.14699e-18	-0.566878	0.165	0.437	3.56185e-14	S1	Tmem100	0.380874	0.947753
1.65558e-18	-0.399574	0.407	0.68	5.14123e-14	S1	Cox5a	0.794734	1.19431
1.80752e-18	-0.458955	0.165	0.441	5.61308e-14	S1	Psmb8	0.318278	0.777233
2.09757e-18	-0.45048	0.307	0.595	6.5138e-14	S1	Eif6	0.636733	1.08721
2.10531e-18	-1.0562	0.596	0.753	6.53784e-14	S1	H2-K1	1.23111	2.2873
2.74591e-18	0.510246	0.742	0.643	8.52714e-14	S1	Rsrp1	1.69494	1.18469
3.62077e-18	-0.48052	0.04	0.271	1.12439e-13	S1	Sdc1	0.101215	0.581735
3.86721e-18	-0.723531	0.441	0.656	1.20092e-13	S1	S100a4	1.16685	1.89038
4.04483e-18	-0.522262	0.935	0.942	1.25608e-13	S1	Igfbp7	2.90773	3.43
4.11167e-18	-0.33771	0.177	0.486	1.27684e-13	S1	Tmem160	0.393146	0.730856
4.68521e-18	0.491291	0.593	0.413	1.45494e-13	S1	Atf5	1.21549	0.724199
4.83218e-18	0.41568	0.323	0.126	1.50059e-13	S1	Ifi207	0.751033	0.335353
5.51817e-18	-0.37671	0.22	0.523	1.71361e-13	S1	Ssu72	0.420058	0.796768
5.60038e-18	0.560972	0.596	0.375	1.73914e-13	S1	Nov	1.551	0.99003
5.75618e-18	0.530602	0.829	0.788	1.78753e-13	S1	Klf9	2.03678	1.50618
7.47116e-18	-0.406965	0.071	0.316	2.32009e-13	S1	Slc39a14	0.145832	0.552797
8.27686e-18	-0.308216	0.056	0.3	2.5703e-13	S1	Fzd1	0.130402	0.438618
8.97743e-18	-0.55809	0.522	0.741	2.78785e-13	S1	Aebp1	1.17578	1.73387
1.24371e-17	0.425509	0.755	0.566	3.86222e-13	S1	Tppp3	1.91366	1.48815
1.31013e-17	0.444661	0.391	0.18	4.06849e-13	S1	Basp1	0.872239	0.427578
1.43935e-17	-0.371429	0.739	0.905	4.46975e-13	S1	Cavin3	1.65767	2.0291
1.55195e-17	0.418114	0.292	0.114	4.81941e-13	S1	Nid2	0.631611	0.213497
1.7831e-17	-0.457712	0.329	0.604	5.53724e-13	S1	Pgam1	0.634403	1.09212
1.90986e-17	-0.268282	0.062	0.307	5.93087e-13	S1	Htatip2	0.131546	0.399827
2.62516e-17	-0.732132	0.115	0.358	8.15218e-13	S1	Wisp2	0.291382	1.02351
2.72183e-17	-0.403812	0.211	0.503	8.45238e-13	S1	Foxp1	0.425278	0.829089
2.74182e-17	0.480702	0.571	0.375	8.51444e-13	S1	Tgfb2	1.27338	0.792679
2.88062e-17	0.476941	0.354	0.167	8.94548e-13	S1	Plau	0.759248	0.282307
3.04223e-17	-0.426516	0.037	0.257	9.44734e-13	S1	Acp5	0.0774498	0.503966
4.26384e-17	-0.375173	0.488	0.751	1.32409e-12	S1	Dap	0.990994	1.36617
4.502e-17	0.437343	0.475	0.258	1.39805e-12	S1	Efemp1	1.10923	0.671886
5.17392e-17	-0.481946	0.807	0.908	1.60671e-12	S1	Ly6a	2.1874	2.66935
6.23312e-17	-0.61828	0.643	0.807	1.93563e-12	S1	Ctsk	1.42797	2.04625
6.2691e-17	-0.350276	0.23	0.531	1.9468e-12	S1	Lgmn	0.456236	0.806512
6.38315e-17	-0.339438	0.171	0.448	1.98222e-12	S1	Cd151	0.373376	0.712814
7.49607e-17	0.331347	0.86	0.706	2.32783e-12	S1	Rarres2	2.02975	1.6984
8.24294e-17	-0.313362	0.106	0.363	2.55976e-12	S1	Emp2	0.219493	0.532856
1.04538e-16	0.476057	0.677	0.546	3.24633e-12	S1	Ppp1r15a	1.47271	0.996653
1.4406e-16	-0.267328	0.09	0.344	4.47365e-12	S1	Syngr2	0.203182	0.470509
1.47647e-16	-0.39982	0.661	0.836	4.58504e-12	S1	Ssr4	1.34577	1.74559
1.52096e-16	-0.367813	0.127	0.39	4.7232e-12	S1	Mgst3	0.315179	0.682991
1.99525e-16	-0.250356	0.065	0.305	6.19604e-12	S1	Slirp	0.136543	0.386899
2.18534e-16	-0.348701	0.876	0.936	6.78637e-12	S1	Myl6	1.95909	2.30779
2.49294e-16	-0.449837	0.096	0.337	7.74157e-12	S1	Id2	0.25433	0.704167
2.66132e-16	-0.532608	0.556	0.734	8.26445e-12	S1	Ldha	1.20614	1.73875
3.38532e-16	-0.40477	0.168	0.438	1.05128e-11	S1	Mmp23	0.370574	0.775344
3.75462e-16	-0.312178	0.075	0.311	1.16596e-11	S1	Lxn	0.174653	0.486831
4.41606e-16	-0.460678	0.283	0.555	1.37136e-11	S1	Pgk1	0.555921	1.0166
4.68705e-16	0.345327	0.289	0.113	1.45552e-11	S1	Tek	0.60606	0.260733
4.71735e-16	-0.35094	0.05	0.266	1.46493e-11	S1	Sox5	0.115146	0.466086
5.05497e-16	0.466335	0.385	0.195	1.56977e-11	S1	F3	0.878532	0.412197
7.10544e-16	0.359533	0.27	0.104	2.20652e-11	S1	Jup	0.557041	0.197508
7.25723e-16	0.34571	0.267	0.098	2.25366e-11	S1	Penk	0.650034	0.304324
1.04956e-15	-0.348743	0.332	0.617	3.2593e-11	S1	Tbcb	0.652902	1.00164
1.14398e-15	-0.440047	0.32	0.565	3.55251e-11	S1	Nme1	0.602675	1.04272
1.22551e-15	0.481247	0.596	0.442	3.8057e-11	S1	Angptl2	1.23904	0.757797
1.25886e-15	-0.363918	0.469	0.708	3.90925e-11	S1	Atp6v0e	0.872302	1.23622
1.27758e-15	-0.272304	0.075	0.308	3.96738e-11	S1	Fas	0.168493	0.440797
1.31955e-15	0.44335	0.457	0.282	4.09774e-11	S1	Fap	0.923804	0.480455
1.58537e-15	-0.388662	0.531	0.736	4.92319e-11	S1	Bag1	0.982534	1.3712
1.61558e-15	0.462829	0.609	0.47	5.01703e-11	S1	Lama4	1.27806	0.815234
1.6646e-15	-0.444413	0.276	0.54	5.16926e-11	S1	Eno1	0.567635	1.01205
1.74568e-15	0.410653	0.469	0.265	5.42103e-11	S1	Pcsk6	1.03682	0.626164
2.08143e-15	-0.40945	0.416	0.656	6.46368e-11	S1	Anp32b	0.761468	1.17092
2.20303e-15	-0.250585	0.112	0.366	6.84129e-11	S1	Baiap2	0.299294	0.549879
2.25626e-15	0.28327	0.786	0.565	7.00658e-11	S1	Cygb	1.79538	1.51211
2.80632e-15	-0.33023	0.441	0.702	8.71474e-11	S1	Minos1	0.864216	1.19445
3.03406e-15	0.419314	0.932	0.912	9.42196e-11	S1	Ubc	2.84073	2.42141
5.12692e-15	-0.328833	0.444	0.699	1.59211e-10	S1	Pgls	0.858192	1.18702
6.12387e-15	-0.407249	0.45	0.714	1.90171e-10	S1	Esd	0.876217	1.28347
8.54735e-15	-0.392185	0.671	0.823	2.65429e-10	S1	Clic1	1.30891	1.7011
1.07406e-14	0.396184	0.649	0.5	3.3354e-10	S1	Ndn	1.28153	0.885347
1.16072e-14	0.431544	0.671	0.566	3.60449e-10	S1	Nr3c1	1.37099	0.939445
1.16796e-14	0.442452	0.326	0.158	3.627e-10	S1	Gadd45a	0.749063	0.30661
1.19548e-14	-0.365646	0.519	0.731	3.71243e-10	S1	Sec61b	1.01979	1.38543
1.29465e-14	-0.313128	0.261	0.545	4.02039e-10	S1	Olfml2b	0.596238	0.909366
1.31398e-14	-0.399039	0.705	0.861	4.08043e-10	S1	Eif5a	1.51704	1.91608
1.40814e-14	-0.293553	0.152	0.405	4.37283e-10	S1	Nhp2	0.292551	0.586103
1.44538e-14	0.887029	0.798	0.522	4.48849e-10	S1	Apod	2.99885	2.11183
1.65513e-14	-0.470089	0.82	0.899	5.13983e-10	S1	Lmna	1.86973	2.33982
1.67682e-14	-0.319317	0.373	0.647	5.2072e-10	S1	Cox5b	0.729212	1.04853
1.90148e-14	-0.272971	0.081	0.302	5.90487e-10	S1	Pde8a	0.183344	0.456315
1.90448e-14	-0.317347	0.612	0.8	5.91419e-10	S1	Pdia3	1.22498	1.54232
1.97567e-14	-0.304604	0.065	0.276	6.13525e-10	S1	Avpi1	0.139341	0.443944
2.0834e-14	-0.348041	0.419	0.664	6.4698e-10	S1	Atp5g1	0.79942	1.14746
2.13593e-14	-0.313305	0.146	0.391	6.6329e-10	S1	Lrrfip1	0.312361	0.625665
2.4858e-14	-0.454355	0.789	0.881	7.7194e-10	S1	Emp3	1.72168	2.17603
2.86964e-14	0.361738	0.708	0.62	8.91137e-10	S1	Pdgfra	1.42992	1.06818
2.91539e-14	0.284564	0.817	0.636	9.05346e-10	S1	Selenop	1.75962	1.47505
2.94209e-14	-0.873769	0.565	0.717	9.13637e-10	S1	Igfbp5	1.93056	2.80433
3.13661e-14	-0.52924	0.068	0.272	9.74043e-10	S1	Tpm2	0.211237	0.740477
3.2381e-14	0.598383	0.78	0.673	1.00556e-09	S1	Klf2	2.37249	1.7741
3.2774e-14	-0.374521	0.494	0.714	1.01776e-09	S1	Psmd8	0.944177	1.3187
3.65543e-14	-0.315893	0.661	0.842	1.13516e-09	S1	Eif3e	1.30518	1.62107
3.68017e-14	-0.329367	0.264	0.54	1.14284e-09	S1	Taf10	0.508688	0.838055
3.9485e-14	-0.322983	0.565	0.773	1.22617e-09	S1	Arpc3	1.06247	1.38545
4.00137e-14	0.385128	0.696	0.595	1.24258e-09	S1	Cd302	1.39637	1.01124
4.24126e-14	-0.288845	0.096	0.322	1.31708e-09	S1	Mrpl38	0.216542	0.505387
5.67461e-14	0.394305	0.63	0.478	1.76219e-09	S1	Steap3	1.26761	0.873305
5.72915e-14	-0.7114	0.078	0.283	1.77913e-09	S1	Ptn	0.285287	0.996687
6.21375e-14	-0.265181	0.168	0.426	1.92962e-09	S1	Nudcd2	0.359488	0.62467
6.88096e-14	-0.293105	0.242	0.517	2.13681e-09	S1	Abracl	0.51405	0.807155
7.09952e-14	-0.348105	0.22	0.487	2.20468e-09	S1	2010111I01Rik	0.464883	0.812988
7.19722e-14	0.422052	0.714	0.628	2.23503e-09	S1	Islr	1.54603	1.12398
7.93515e-14	-0.275538	0.224	0.5	2.46418e-09	S1	Pfdn1	0.468639	0.744177
9.27286e-14	-0.373964	0.602	0.777	2.87959e-09	S1	Rnh1	1.19273	1.56669
1.03607e-13	-0.587785	0.252	0.497	3.2174e-09	S1	Pcolce2	0.879668	1.46745
1.04186e-13	0.398075	0.627	0.528	3.23538e-09	S1	Rhoj	1.24087	0.842799
1.26567e-13	-0.349602	0.811	0.9	3.9304e-09	S1	Prdx1	1.7059	2.0555
1.29744e-13	-0.435228	0.326	0.575	4.02907e-09	S1	Metrnl	0.679934	1.11516
1.32149e-13	-0.307954	0.071	0.273	4.10376e-09	S1	Mustn1	0.156417	0.464371
1.45913e-13	-0.290981	0.137	0.38	4.53117e-09	S1	Plpp1	0.304737	0.595718
1.46219e-13	0.478333	0.543	0.408	4.54069e-09	S1	Nav1	1.16779	0.689455
1.46765e-13	0.394799	0.401	0.24	4.55764e-09	S1	Ripk1	0.771959	0.37716
1.46832e-13	-0.372604	0.295	0.566	4.55973e-09	S1	Plec	0.643413	1.01602
1.48191e-13	-0.373416	0.264	0.509	4.60192e-09	S1	Vmp1	0.4973	0.870716
1.52722e-13	0.476557	0.655	0.512	4.74262e-09	S1	Phlda1	1.6516	1.17504
1.57488e-13	-0.265013	0.158	0.411	4.89063e-09	S1	Il13ra1	0.332225	0.597238
1.77686e-13	-0.277121	0.075	0.283	5.51785e-09	S1	Bst2	0.182411	0.459532
1.83697e-13	-0.32012	0.357	0.63	5.70453e-09	S1	Arl6ip5	0.721751	1.04187
2.13385e-13	-0.30517	0.516	0.735	6.62646e-09	S1	Psma4	0.959821	1.26499
2.15962e-13	0.395026	0.304	0.14	6.7065e-09	S1	Sult5a1	0.705202	0.310176
2.45093e-13	0.42308	0.615	0.507	7.61111e-09	S1	Ifngr1	1.24808	0.824997
2.58766e-13	-0.487116	0.733	0.836	8.03572e-09	S1	Nfkbia	1.87282	2.35993
2.77998e-13	-0.295809	0.295	0.567	8.63294e-09	S1	Mrpl20	0.59234	0.888148
2.82291e-13	-0.271232	0.177	0.428	8.76625e-09	S1	Nol12	0.327074	0.598307
3.03699e-13	-0.262914	0.944	0.971	9.43107e-09	S1	Ppia	2.41787	2.68078
3.06932e-13	-0.361323	0.301	0.547	9.53148e-09	S1	Efemp2	0.620693	0.982016
3.29188e-13	0.269136	0.947	0.945	1.02226e-08	S1	Ddx5	2.41552	2.14638
3.30591e-13	-0.308804	0.404	0.64	1.02662e-08	S1	Psmb2	0.749801	1.05861
3.30971e-13	-0.332667	0.382	0.63	1.0278e-08	S1	Psmb3	0.718679	1.05135
3.3957e-13	-0.255145	0.295	0.6	1.0545e-08	S1	Uqcrc1	0.664015	0.91916
3.6071e-13	-0.28225	0.115	0.331	1.12015e-08	S1	Hist1h2bc	0.255321	0.537571
3.70914e-13	-0.309206	0.575	0.79	1.15184e-08	S1	Elob	1.1512	1.46041
3.74987e-13	-0.313222	0.258	0.517	1.16449e-08	S1	Tspan4	0.501146	0.814368
3.92197e-13	-0.286809	0.093	0.305	1.21793e-08	S1	Ezr	0.234777	0.521586
4.09358e-13	-0.284027	0.224	0.489	1.27122e-08	S1	Atp6v1e1	0.434545	0.718572
4.63913e-13	-0.285637	0.32	0.598	1.44064e-08	S1	Ndufb8	0.625341	0.910977
5.82658e-13	-0.297328	0.171	0.415	1.80939e-08	S1	Prr13	0.365044	0.662372
7.10236e-13	-0.287887	0.267	0.535	2.20557e-08	S1	Psmc4	0.542415	0.830303
8.46748e-13	-0.422424	0.248	0.472	2.62949e-08	S1	Vcam1	0.528756	0.95118
8.65722e-13	-0.305312	0.217	0.461	2.68841e-08	S1	Plp2	0.420405	0.725718
9.31405e-13	-0.284055	0.829	0.931	2.89238e-08	S1	Serf2	1.75949	2.04354
1.03143e-12	-0.348926	0.525	0.734	3.20299e-08	S1	Manf	1.06919	1.41812
1.0781e-12	-0.289667	0.425	0.672	3.34794e-08	S1	Cox6b1	0.846858	1.13653
1.09384e-12	-0.308222	0.376	0.634	3.39681e-08	S1	Uqcrq	0.755815	1.06404
1.19934e-12	0.384362	0.475	0.288	3.72443e-08	S1	Ebf2	1.00729	0.622927
1.41113e-12	-0.506491	0.236	0.459	4.38213e-08	S1	Lox	0.545765	1.05226
1.45701e-12	-0.307894	0.494	0.723	4.5246e-08	S1	Psmb5	0.988013	1.29591
1.48103e-12	-0.26692	0.245	0.503	4.59919e-08	S1	Vps28	0.463033	0.729952
1.49314e-12	0.417146	0.283	0.135	4.63681e-08	S1	Insig1	0.671677	0.254531
1.82754e-12	-0.458652	0.32	0.559	5.67524e-08	S1	Phlda3	0.742456	1.20111
1.83087e-12	-0.259805	0.329	0.626	5.6856e-08	S1	Sf3b6	0.687243	0.947048
2.04572e-12	0.355894	0.27	0.126	6.35277e-08	S1	Sema5a	0.575835	0.219941
2.20099e-12	-0.288634	0.575	0.77	6.83496e-08	S1	Ppp1ca	1.12855	1.41719
2.34723e-12	-0.271313	0.239	0.492	7.28908e-08	S1	Colgalt1	0.488899	0.760212
2.43311e-12	-0.252519	0.168	0.405	7.55579e-08	S1	Cib1	0.334046	0.586565
2.48693e-12	0.464066	0.516	0.401	7.72292e-08	S1	Egfr	1.09586	0.631793
2.53427e-12	-0.292526	0.385	0.647	7.86993e-08	S1	Rbx1	0.753518	1.04604
2.65191e-12	-0.461314	0.655	0.772	8.23523e-08	S1	Crip2	1.4456	1.90691
2.95876e-12	-0.355453	0.273	0.525	9.18813e-08	S1	Ly6e	0.591908	0.947361
3.73287e-12	-0.29464	0.28	0.539	1.1592e-07	S1	Psme1	0.528864	0.823504
4.36575e-12	-0.283605	0.522	0.739	1.35574e-07	S1	Atp5g2	1.00564	1.28925
4.38089e-12	-0.315013	0.472	0.708	1.36044e-07	S1	Dbi	0.976855	1.29187
4.74402e-12	-0.270348	0.245	0.507	1.47321e-07	S1	Mrpl14	0.455343	0.725691
5.53307e-12	-0.319197	0.298	0.539	1.71824e-07	S1	Psme2	0.55056	0.869757
6.18375e-12	-0.407161	0.23	0.465	1.9203e-07	S1	Higd1a	0.439664	0.846824
6.18704e-12	-0.263403	0.255	0.519	1.92132e-07	S1	Hmgn3	0.552222	0.815625
6.47427e-12	-0.254526	0.63	0.839	2.01052e-07	S1	Atp5d	1.27073	1.52526
6.80122e-12	-0.256273	0.289	0.548	2.11205e-07	S1	Ubl5	0.570932	0.827206
7.37461e-12	-0.252559	0.497	0.724	2.29011e-07	S1	Psma2	0.97478	1.22734
8.0493e-12	-0.283665	0.863	0.555	2.49963e-07	S1	Mgp	2.82815	3.11181
9.13446e-12	-0.298035	0.484	0.718	2.83662e-07	S1	Cope	0.974232	1.27227
9.31913e-12	0.318371	0.373	0.203	2.89396e-07	S1	Pid1	0.774007	0.455637
1.04971e-11	0.376759	0.708	0.592	3.25977e-07	S1	Adamts5	1.64112	1.26436
1.05187e-11	-0.319165	0.422	0.642	3.26647e-07	S1	Rex1bd	0.793385	1.11255
1.24129e-11	0.50087	0.693	0.655	3.85472e-07	S1	Ccnl1	1.78811	1.28724
1.31219e-11	-0.296816	0.18	0.402	4.07487e-07	S1	Tnfrsf12a	0.481243	0.778058
1.33514e-11	0.384702	0.276	0.136	4.14616e-07	S1	Selenbp1	0.620647	0.235945
1.37618e-11	-0.338714	1	0.995	4.27358e-07	S1	Vim	3.75784	4.09655
1.61882e-11	-0.279373	0.453	0.696	5.02708e-07	S1	Spcs2	0.873046	1.15242
1.94215e-11	-1.73807	0.155	0.329	6.03116e-07	S1	Mmp3	0.572256	2.31033
2.1725e-11	0.365669	0.534	0.362	6.74648e-07	S1	Thy1	1.15997	0.794303
2.41842e-11	-0.266268	0.289	0.539	7.51017e-07	S1	Tapbp	0.597951	0.864219
2.46334e-11	-0.348223	0.388	0.608	7.64966e-07	S1	Ostf1	0.75765	1.10587
2.88749e-11	-0.281178	0.18	0.404	8.96682e-07	S1	Ppa1	0.38396	0.665138
2.91038e-11	-0.386216	0.661	0.83	9.03789e-07	S1	Ccdc80	1.58008	1.96629
3.79808e-11	-0.276483	0.351	0.607	1.17946e-06	S1	Sf3b5	0.685068	0.961552
3.9619e-11	-0.300099	0.447	0.683	1.23033e-06	S1	Rps27l	0.843291	1.14339
4.55222e-11	-0.29587	0.326	0.561	1.41365e-06	S1	Ube2m	0.600061	0.895932
6.76077e-11	-0.272662	0.28	0.528	2.09949e-06	S1	Bax	0.590917	0.863579
8.09206e-11	-0.266499	0.09	0.271	2.51291e-06	S1	Ddit4	0.231091	0.49759
8.49507e-11	-0.295364	0.618	0.791	2.63806e-06	S1	Psma7	1.17375	1.46911
1.23299e-10	0.466111	0.5	0.4	3.82892e-06	S1	Jmjd1c	1.10171	0.635598
1.25303e-10	-0.279909	0.711	0.846	3.89116e-06	S1	Calm2	1.49485	1.77476
1.71692e-10	0.333599	0.733	0.659	5.33172e-06	S1	Cpq	1.50898	1.17538
1.75264e-10	-0.25556	0.214	0.439	5.44264e-06	S1	Ndrg1	0.527132	0.782692
2.0615e-10	-0.505468	0.637	0.773	6.40178e-06	S1	Pmepa1	1.37985	1.88532
2.20336e-10	-0.278536	0.394	0.614	6.84232e-06	S1	Capzb	0.787571	1.06611
2.30452e-10	-0.311705	0.236	0.45	7.15646e-06	S1	Hif1a	0.492531	0.804236
2.32818e-10	-1.0241	0.199	0.369	7.22994e-06	S1	Cthrc1	0.475807	1.49991
2.62071e-10	-0.273681	0.354	0.603	8.13836e-06	S1	Taldo1	0.671574	0.945255
2.67445e-10	-0.283824	0.543	0.761	8.30523e-06	S1	Rhoc	1.12238	1.4062
2.95551e-10	0.391902	0.776	0.705	9.17805e-06	S1	Emp1	1.92018	1.52828
3.03041e-10	-0.256011	0.332	0.582	9.41063e-06	S1	Raly	0.657677	0.913688
3.05854e-10	0.321727	0.46	0.305	9.49799e-06	S1	Svep1	0.913985	0.592258
3.11371e-10	-0.293746	0.547	0.768	9.66932e-06	S1	Ctsd	1.07092	1.36466
3.15432e-10	0.419166	0.696	0.661	9.79541e-06	S1	Sat1	1.68402	1.26485
3.18582e-10	-0.260109	0.528	0.742	9.89326e-06	S1	Sec61g	1.05461	1.31472
4.05268e-10	-0.255209	0.578	0.761	1.25852e-05	S1	Dad1	1.10872	1.36393
4.94172e-10	-1.04377	0.177	0.353	1.5346e-05	S1	Ccl2	1.13781	2.18158
5.15408e-10	-0.258741	0.385	0.629	1.60055e-05	S1	Scp2	0.731843	0.990584
5.97253e-10	0.39617	0.391	0.251	1.85471e-05	S1	Steap4	0.988846	0.592676
8.59234e-10	0.434379	0.307	0.184	2.66826e-05	S1	Adam19	0.748991	0.314613
9.3196e-10	-0.288399	0.525	0.723	2.89411e-05	S1	Edf1	0.955161	1.24356
9.45832e-10	-0.3297	0.273	0.479	2.93719e-05	S1	Fhl1	0.574381	0.904082
1.05247e-09	-0.28434	0.379	0.587	3.26833e-05	S1	Prelid1	0.733609	1.01795
1.14843e-09	0.360675	0.261	0.138	3.56634e-05	S1	Snrk	0.585816	0.225141
1.30708e-09	0.288024	0.602	0.475	4.059e-05	S1	Enpp2	1.28254	0.994517
1.53077e-09	0.57255	0.54	0.444	4.75364e-05	S1	Nr4a1	1.50634	0.933794
1.99076e-09	-0.377221	0.64	0.791	6.18211e-05	S1	Tubb5	1.34207	1.71929
2.15968e-09	0.371914	0.41	0.285	6.70665e-05	S1	Amotl1	0.870813	0.498898
2.61996e-09	-0.300646	0.283	0.496	8.13603e-05	S1	Tsc22d1	0.650116	0.950762
2.64132e-09	0.403692	0.385	0.258	8.20234e-05	S1	Irs2	0.88592	0.482228
3.03719e-09	-0.256095	0.478	0.689	9.43168e-05	S1	Atp5o.1	0.919204	1.1753
3.20361e-09	-0.257648	0.615	0.758	9.94849e-05	S1	Psma3	1.1679	1.42555
3.41121e-09	0.327382	0.745	0.735	0.000105932	S1	Sptbn1	1.73409	1.40671
3.61313e-09	0.477098	0.683	0.618	0.000112202	S1	Klf6	1.8864	1.4093
4.80656e-09	-0.507715	0.28	0.469	0.000149263	S1	Sema3c	0.670523	1.17824
5.96987e-09	0.257412	0.854	0.872	0.000185388	S1	Cyb5a	1.96436	1.70694
6.55414e-09	0.348015	0.609	0.539	0.000203532	S1	Frmd6	1.27502	0.927006
7.22795e-09	-0.254148	0.391	0.597	0.000224457	S1	Actr3	0.791847	1.046
1.05172e-08	0.388263	0.547	0.466	0.0003266	S1	Sertad1	1.18876	0.800499
1.28415e-08	-0.336697	0.677	0.812	0.000398779	S1	Ly6c1	1.69851	2.03521
1.49276e-08	0.556722	0.382	0.271	0.000463561	S1	Irf1	1.09895	0.542232
1.8323e-08	0.287677	0.696	0.651	0.000569004	S1	Fgfr1	1.4297	1.14202
1.91437e-08	0.304649	0.814	0.797	0.00059449	S1	Mcl1	1.85979	1.55514
2.11362e-08	0.806426	0.559	0.494	0.000656363	S1	Gadd45g	2.33478	1.52836
2.68351e-08	-0.250835	0.401	0.596	0.000833337	S1	Psma6	0.752558	1.00339
2.71273e-08	0.250185	0.854	0.854	0.000842412	S1	Lrp1	1.87343	1.62325
2.71314e-08	-0.666382	0.509	0.592	0.000842539	S1	Aspn	1.35643	2.02282
2.85621e-08	-0.269802	0.655	0.749	0.000886968	S1	Pdia6	1.24214	1.51194
2.94183e-08	-0.360085	0.587	0.738	0.000913556	S1	Prdx5	1.18738	1.54746
2.99906e-08	0.418813	0.475	0.372	0.000931329	S1	Adamts1	1.16819	0.749379
3.50231e-08	-0.275465	0.304	0.495	0.00108761	S1	Prrx2	0.655051	0.930516
3.71459e-08	-0.386741	0.143	0.298	0.00115353	S1	Tmem158	0.290492	0.677233
4.80368e-08	-0.478197	0.621	0.734	0.00149174	S1	Gas1	1.48071	1.95891
7.14033e-08	0.292651	0.581	0.511	0.00221736	S1	Man1a	1.16455	0.871903
7.44925e-08	0.501333	0.366	0.262	0.00231329	S1	Hmgcs1	1.00092	0.499583
8.24985e-08	0.549329	0.857	0.885	0.00256191	S1	Mt1	3.39321	2.84388
9.39302e-08	0.359466	0.826	0.836	0.00291691	S1	Dusp1	2.4012	2.04173
1.14105e-07	0.431933	0.503	0.452	0.00354341	S1	Brd2	1.13016	0.698225
1.14974e-07	-0.288604	0.494	0.687	0.00357039	S1	Prrx1	1.08623	1.37483
1.15568e-07	0.446674	0.733	0.646	0.00358884	S1	Cxcl1	3.03589	2.58922
1.19472e-07	0.275143	0.832	0.803	0.00371008	S1	Dnaja1	1.82395	1.54881
1.57556e-07	-0.290285	0.708	0.461	0.00489276	S1	Pi16	1.9758	2.26608
1.8626e-07	0.287441	0.267	0.158	0.00578412	S1	Grasp	0.566108	0.278667
2.05835e-07	0.42172	0.457	0.354	0.00639201	S1	Kcnq1ot1	1.10161	0.679887
2.13675e-07	0.286596	0.599	0.526	0.00663547	S1	Adamts2	1.21058	0.923987
2.86721e-07	0.43115	0.792	0.789	0.00890383	S1	Hsp90aa1	2.12835	1.6972
2.97028e-07	-0.304444	0.612	0.73	0.00922392	S1	Cald1	1.23219	1.53664
3.00132e-07	0.298356	0.665	0.627	0.0093203	S1	Eva1b	1.35731	1.05896
3.00342e-07	0.309195	0.534	0.468	0.00932682	S1	Eif4a2	1.02346	0.71427
3.05342e-07	0.287422	0.64	0.612	0.00948208	S1	Fus	1.28654	0.999119
3.59877e-07	0.301559	0.64	0.6	0.0111756	S1	Mat2a	1.32336	1.0218
4.17031e-07	0.264684	0.252	0.141	0.0129505	S1	Nrep	0.601024	0.33634
4.82559e-07	-0.305512	0.398	0.583	0.0149854	S1	Cd248	0.866361	1.17187
5.1685e-07	-0.366341	0.534	0.68	0.0160503	S1	Tubb4b	1.14256	1.5089
6.3328e-07	0.27741	0.345	0.242	0.0196659	S1	Tpst1	0.698543	0.421133
7.1303e-07	0.422074	0.311	0.216	0.0221424	S1	Trib1	0.800276	0.378202
9.54502e-07	0.373184	0.329	0.228	0.0296411	S1	Myc	0.815631	0.442446
1.03321e-06	-0.454243	0.137	0.266	0.0320852	S1	Fxyd6	0.332071	0.786313
1.05031e-06	0.630606	0.609	0.587	0.0326163	S1	Ifrd1	1.81398	1.18337
1.69425e-06	0.291022	0.314	0.209	0.0526134	S1	Plekha5	0.665564	0.374543
2.03204e-06	0.294121	0.432	0.313	0.063103	S1	Slfn5	0.971734	0.677613
2.17961e-06	-0.272302	0.876	0.921	0.0676855	S1	Calm1	2.07622	2.34852
3.16526e-06	-0.46431	0.137	0.257	0.098294	S1	Fst	0.436059	0.900369
3.90206e-06	0.286471	0.36	0.253	0.121174	S1	Crlf1	0.865047	0.578576
4.86023e-06	0.378093	0.339	0.252	0.150929	S1	Kdm6b	0.78581	0.407717
5.36151e-06	0.315335	0.481	0.432	0.166496	S1	Grb10	1.00241	0.68707
8.1178e-06	0.302495	0.543	0.513	0.25209	S1	Lhfp	1.14301	0.840511
8.88765e-06	-0.308898	0.245	0.396	0.275997	S1	Anxa3	0.716887	1.02579
9.65436e-06	0.290879	0.363	0.287	0.299807	S1	Pros1	0.711358	0.42048
1.05718e-05	0.423089	0.562	0.555	0.328297	S1	Coq10b	1.29566	0.87257
1.09383e-05	0.501911	0.509	0.45	0.339677	S1	Gadd45b	1.63692	1.13501
1.17971e-05	0.29882	0.304	0.222	0.366347	S1	Rhobtb3	0.645704	0.346884
1.27773e-05	0.309991	0.283	0.196	0.396786	S1	Ssh2	0.635108	0.325117
1.52578e-05	0.275175	0.447	0.394	0.473816	S1	Ccdc50	0.848382	0.573207
2.0124e-05	0.326937	0.289	0.207	0.624931	S1	Ints6	0.652449	0.325512
2.05546e-05	0.291259	0.842	0.868	0.638303	S1	Neat1	2.67293	2.38167
2.32682e-05	0.310103	0.283	0.197	0.72257	S1	Bmp2	0.675075	0.364972
2.6809e-05	0.322251	0.463	0.407	0.832526	S1	Tsc22d3	1.07671	0.754463
2.72031e-05	-0.373605	0.466	0.579	0.844766	S1	Col14a1	1.09423	1.46783
2.74774e-05	0.328707	0.5	0.47	0.853284	S1	Ptp4a1	1.04829	0.719586
2.7496e-05	0.250444	0.668	0.646	0.85386	S1	Lpar1	1.35234	1.10189
3.14372e-05	0.360891	0.587	0.602	0.976251	S1	Ddx3x	1.35267	0.991776
3.20052e-05	0.290225	0.317	0.24	0.993889	S1	Pea15a	0.660199	0.369974
3.96838e-05	0.272124	0.413	0.335	1	S1	Ifi204	0.877711	0.605586
4.38306e-05	-0.290019	0.901	0.937	1	S1	S100a10	2.16694	2.45696
4.69603e-05	0.254765	0.27	0.195	1	S1	Pik3r2	0.542483	0.287718
5.11054e-05	-0.35145	0.652	0.773	1	S1	H2afz	1.41429	1.76574
6.15547e-05	0.294815	0.298	0.224	1	S1	Col18a1	0.649437	0.354623
8.8885e-05	-0.575896	0.478	0.558	1	S1	Tnfaip6	1.72335	2.29925
9.2941e-05	0.266854	0.286	0.21	1	S1	Tcf7l2	0.618283	0.351429
0.00010066	0.284574	0.618	0.614	1	S1	Medag	1.35514	1.07056
0.000115106	0.287287	0.332	0.265	1	S1	Phactr2	0.708845	0.421558
0.000156887	0.387986	0.413	0.379	1	S1	Fosl2	0.991204	0.603218
0.000167935	0.260522	0.273	0.196	1	S1	Arrdc3	0.647935	0.387413
0.000167943	0.351932	0.457	0.44	1	S1	Bin1	1.0118	0.659869
0.00018726	0.273909	0.441	0.394	1	S1	Fam102b	0.901113	0.627204
0.000214635	0.272219	0.469	0.426	1	S1	Rhob	1.00825	0.736035
0.000215879	0.28605	0.413	0.36	1	S1	Rnd3	0.890789	0.604739
0.00023769	0.335762	0.376	0.318	1	S1	Tiparp	0.894097	0.558334
0.000259646	0.289113	0.354	0.299	1	S1	Igf2r	0.737752	0.448639
0.000308262	0.255029	0.304	0.243	1	S1	Spred1	0.618903	0.363874
0.000343918	0.287238	0.571	0.574	1	S1	Btg1	1.27344	0.986203
0.000378371	-0.531295	0.447	0.53	1	S1	Postn	1.35541	1.8867
0.000427218	-0.262321	0.255	0.367	1	S1	Ccl7	1.45502	1.71734
0.00061213	0.383235	0.478	0.456	1	S1	Dnajb1	1.19954	0.816301
0.00066669	0.388811	0.447	0.414	1	S1	Ier5	1.2847	0.895887
0.000682935	0.312934	0.335	0.291	1	S1	Ppp1r10	0.759434	0.4465
0.000748446	0.258898	0.435	0.404	1	S1	Cyth3	0.91667	0.657773
0.000761654	0.26953	0.394	0.362	1	S1	Litaf	0.790351	0.520821
0.000808778	0.272938	0.342	0.291	1	S1	Arhgap21	0.731584	0.458646
0.000810793	-0.32363	0.189	0.281	1	S1	Ndufa4l2	0.431494	0.755123
0.00125175	0.252196	0.422	0.4	1	S1	Asap1	0.854842	0.602645
0.00146704	0.33391	0.339	0.306	1	S1	Arl13b	0.787442	0.453532
0.0014921	0.254107	0.497	0.486	1	S1	Hnrnph1	0.998391	0.744285
0.0018941	-0.262192	0.77	0.797	1	S1	Htra1	1.73066	1.99285
0.00209509	0.304471	0.317	0.275	1	S1	Maff	0.7543	0.449829
0.00326601	-0.250297	0.553	0.647	1	S1	Uap1	1.38711	1.63741
0.00345526	0.262426	0.252	0.205	1	S1	Ddit3	0.570277	0.307851
0.00486731	0.269524	0.351	0.33	1	S1	Ehd2	0.735735	0.466211
0.00487567	0.276501	0.348	0.323	1	S1	Ssc5d	0.737862	0.461361
0.00527042	-0.395255	0.388	0.473	1	S1	Tm4sf1	0.924007	1.31926
0.00565221	0.280215	0.252	0.205	1	S1	Fzd2	0.654048	0.373833
0.00972779	0.312672	0.394	0.384	1	S1	Nop58	0.958487	0.645815
2.81534e-53	1.6932	0.661	0.194	8.74276e-49	S2.a	Comp	2.99712	1.30391
3.4647e-48	0.987158	0.407	0.067	1.07593e-43	S2.a	Dkk2	1.18463	0.197476
8.20319e-44	0.866149	0.915	0.533	2.54742e-39	S2.a	Apod	3.0823	2.21615
6.55219e-43	0.930436	0.926	0.727	2.03472e-38	S2.a	Il11ra1	2.55829	1.62785
2.53635e-39	0.768825	1	0.844	7.87639e-35	S2.a	Serpinf1	3.72865	2.95983
1.72234e-30	1.13456	0.698	0.306	5.34855e-26	S2.a	Apoe	3.17313	2.03857
2.87598e-30	0.837864	0.704	0.326	8.93106e-26	S2.a	Gas6	1.78623	0.948363
2.62839e-28	0.896352	0.757	0.428	8.16221e-24	S2.a	Ogn	2.096	1.19965
9.18052e-28	0.482755	1	0.989	2.85092e-23	S2.a	Cst3	3.95863	3.47587
1.0349e-27	1.15219	0.661	0.339	3.21378e-23	S2.a	Gpx3	2.24946	1.09727
3.91901e-25	0.675617	0.762	0.402	1.21701e-20	S2.a	Pcolce2	1.93533	1.25971
2.96955e-24	0.652449	0.46	0.161	9.22164e-20	S2.a	Ptgis	1.09576	0.443311
1.54348e-23	0.87573	0.868	0.628	4.79314e-19	S2.a	C3	3.12979	2.25406
2.38787e-22	0.644833	0.741	0.456	7.41531e-18	S2.a	Fbln1	1.69553	1.0507
4.50037e-21	0.607166	0.354	0.115	1.39754e-16	S2.a	Aff3	0.829874	0.222708
4.47471e-20	0.968404	0.471	0.2	1.38957e-15	S2.a	1500015O10Rik	1.69658	0.728181
1.76068e-19	-0.984882	0.841	0.921	5.46761e-15	S2.a	Crip1	2.17191	3.15679
2.85297e-19	0.572378	0.915	0.616	8.85961e-15	S2.a	Igf1	2.62732	2.05495
3.19651e-19	-0.572013	0.81	0.926	9.92643e-15	S2.a	Calm1	1.78029	2.3523
9.30312e-19	-0.694482	0.418	0.721	2.88899e-14	S2.a	Col5a3	0.939015	1.6335
1.0942e-18	0.516212	0.381	0.125	3.39792e-14	S2.a	Gdf10	1.01845	0.502236
1.96846e-18	0.551721	0.534	0.254	6.11286e-14	S2.a	Itgbl1	1.16498	0.613262
2.42092e-18	-0.334669	0.995	0.994	7.51792e-14	S2.a	S100a6	3.29639	3.63106
3.00101e-18	0.581117	0.995	0.969	9.31934e-14	S2.a	Col1a1	4.08855	3.50744
3.35882e-18	0.583852	0.899	0.781	1.04305e-13	S2.a	Ccdc80	2.38929	1.80543
7.30068e-18	-0.550551	0.069	0.4	2.26715e-13	S2.a	Tnfaip2	0.19167	0.74222
2.56185e-17	0.579289	0.725	0.501	7.95558e-13	S2.a	Bicc1	1.60583	1.02654
6.59668e-17	-0.888593	0.693	0.839	2.04853e-12	S2.a	Fn1	2.0748	2.96339
1.15416e-16	0.757186	0.503	0.276	3.58412e-12	S2.a	Scd1	1.24607	0.488884
1.23611e-16	-0.99075	0.265	0.58	3.83861e-12	S2.a	Tnfaip6	1.29294	2.28369
2.07904e-16	-0.594074	0.328	0.64	6.45624e-12	S2.a	Ugp2	0.706261	1.30033
5.68593e-16	-1.09522	0.016	0.293	1.76571e-11	S2.a	Inhba	0.026392	1.12162
1.08863e-15	-0.459035	0.54	0.769	3.38064e-11	S2.a	Arpc2	1.02199	1.48103
1.91708e-15	-0.605718	0.344	0.635	5.95329e-11	S2.a	Sh3bgrl3	0.637486	1.2432
2.32034e-15	1.14259	0.439	0.213	7.20557e-11	S2.a	Ptn	1.79677	0.65418
3.48615e-15	-0.430145	0.487	0.772	1.08259e-10	S2.a	Sh3glb1	0.980433	1.41058
4.26237e-15	0.50512	0.735	0.559	1.32364e-10	S2.a	Olfml3	1.64702	1.1419
6.25274e-15	-0.620312	0.392	0.678	1.94173e-10	S2.a	Col4a2	0.820561	1.44087
7.42143e-15	0.353133	1	0.988	2.30465e-10	S2.a	Dcn	5.35187	4.99874
8.83647e-15	0.494665	0.519	0.256	2.74408e-10	S2.a	Ntrk2	1.11536	0.6207
1.10807e-14	0.343218	1	1	3.44099e-10	S2.a	Gm42418	6.75717	6.41395
1.32808e-14	-0.529363	0.249	0.562	4.12422e-10	S2.a	Metrnl	0.561132	1.0905
2.38674e-14	-0.628475	0.085	0.379	7.41177e-10	S2.a	Cd44	0.256533	0.885008
5.52114e-14	-0.443026	0.614	0.809	1.71453e-09	S2.a	Cfl1	1.21039	1.65341
5.73199e-14	0.701319	0.376	0.169	1.78001e-09	S2.a	Sfrp1	1.12559	0.424271
6.38644e-14	-1.1462	0.095	0.367	1.98324e-09	S2.a	Cthrc1	0.2978	1.444
6.53419e-14	-0.488808	0.577	0.777	2.02913e-09	S2.a	Sdc2	1.10362	1.59243
8.88742e-14	-0.465384	0.333	0.648	2.7599e-09	S2.a	Atp2b1	0.707234	1.17262
9.89787e-14	-0.570486	0.196	0.511	3.07368e-09	S2.a	Has1	0.680556	1.25104
1.03997e-13	-1.91601	0.296	0.514	3.22954e-09	S2.a	Timp1	0.723507	2.63952
1.18419e-13	-3.44748	0.106	0.356	3.67739e-09	S2.a	Hp	0.265235	3.71272
1.65088e-13	-0.971501	0.296	0.55	5.12665e-09	S2.a	Sod2	0.666516	1.63802
2.31164e-13	-0.533295	0.138	0.425	7.17858e-09	S2.a	Tpm1	0.315313	0.848608
2.47749e-13	-0.648915	0.106	0.386	7.69359e-09	S2.a	Sparcl1	0.377173	1.02609
2.85852e-13	-0.611587	0.032	0.279	8.87684e-09	S2.a	Slc7a2	0.0657308	0.677318
3.68034e-13	0.497629	1	0.928	1.14289e-08	S2.a	Col1a2	4.18175	3.68412
3.7529e-13	-0.412019	0.979	0.99	1.16543e-08	S2.a	Actg1	2.92035	3.33236
4.36871e-13	0.483637	0.307	0.121	1.35666e-08	S2.a	Gpnmb	0.757879	0.274242
4.62788e-13	0.409374	0.259	0.09	1.43714e-08	S2.a	Spon1	0.612508	0.203134
4.66794e-13	-1.61457	0.095	0.348	1.44958e-08	S2.a	Ccl2	0.525327	2.1399
4.88994e-13	-0.607032	0.608	0.778	1.51852e-08	S2.a	Tagln2	1.35708	1.96411
5.31141e-13	-0.737522	0.418	0.656	1.6494e-08	S2.a	Uap1	0.918485	1.65601
5.82467e-13	-0.706221	0.545	0.768	1.80879e-08	S2.a	Col4a1	1.27743	1.98365
6.87163e-13	-0.391595	0.54	0.756	2.13391e-08	S2.a	Arpc3	0.975157	1.36675
1.29976e-12	-0.657222	0.672	0.82	4.03626e-08	S2.a	Gapdh	1.38741	2.04463
1.31091e-12	-2.63871	0.032	0.264	4.0709e-08	S2.a	Slpi	0.155426	2.79414
1.76956e-12	0.482268	0.847	0.692	5.4952e-08	S2.a	Gas1	2.28638	1.80411
2.06639e-12	-0.338764	0.995	0.996	6.41696e-08	S2.a	Actb	3.40075	3.73951
2.41314e-12	-0.451867	0.519	0.732	7.49377e-08	S2.a	Cald1	1.07407	1.52593
4.56238e-12	0.613001	0.72	0.453	1.4168e-07	S2.a	Myoc	2.79054	2.17754
4.77463e-12	-0.887135	0.127	0.373	1.48272e-07	S2.a	Anxa8	0.402968	1.2901
5.61067e-12	-0.497232	0.714	0.874	1.74234e-07	S2.a	Col6a3	1.62023	2.11746
7.76961e-12	-0.442247	0.328	0.595	2.41277e-07	S2.a	Ostf1	0.645189	1.08744
8.56064e-12	-0.837439	0.111	0.367	2.65842e-07	S2.a	Sbsn	0.361379	1.19882
1.00639e-11	-0.48109	0.286	0.543	3.12526e-07	S2.a	Clic4	0.52421	1.0053
1.03405e-11	0.504145	0.852	0.791	3.21114e-07	S2.a	Plpp3	2.41687	1.91272
1.21154e-11	0.493344	0.46	0.276	3.76233e-07	S2.a	Zfp703	0.938462	0.445118
1.84134e-11	-0.543059	0.46	0.692	5.71809e-07	S2.a	Cxcl1	2.20893	2.75199
2.35856e-11	-0.36037	0.164	0.449	7.32427e-07	S2.a	H2afj	0.342018	0.702389
2.37704e-11	0.335292	0.312	0.133	7.38167e-07	S2.a	Clec11a	0.612861	0.277568
3.76352e-11	0.550182	0.323	0.139	1.16872e-06	S2.a	Kitl	0.944701	0.394519
3.91874e-11	-0.351807	0.524	0.76	1.21693e-06	S2.a	S100a13	1.00913	1.36093
4.319e-11	0.490316	0.413	0.207	1.34122e-06	S2.a	Fst	1.23635	0.746035
4.71727e-11	-1.24359	0.037	0.252	1.4649e-06	S2.a	Cxcl5	0.231651	1.47524
5.14155e-11	-0.973564	0.053	0.273	1.59666e-06	S2.a	Thbs1	0.172385	1.14595
6.38211e-11	0.328365	0.989	0.948	1.9819e-06	S2.a	Serping1	3.08724	2.75888
6.38416e-11	-0.618087	0.042	0.256	1.98254e-06	S2.a	Tpm2	0.0910753	0.709163
6.51369e-11	-0.359698	0.201	0.482	2.02276e-06	S2.a	Ywhah	0.428699	0.788397
7.50657e-11	-0.412752	0.238	0.489	2.33109e-06	S2.a	Vmp1	0.433197	0.845949
8.86845e-11	-0.758302	0.079	0.298	2.75401e-06	S2.a	Ass1	0.145591	0.903893
9.53796e-11	-0.306085	0.878	0.939	2.96192e-06	S2.a	Arpc1b	1.99709	2.30317
1.04124e-10	-0.428156	0.196	0.466	3.23347e-06	S2.a	Lamb1	0.420607	0.848763
1.2657e-10	0.551559	0.27	0.109	3.93051e-06	S2.a	Clu	0.924816	0.373258
1.30958e-10	-0.414475	0.376	0.622	4.06677e-06	S2.a	Tpm4	0.774722	1.1892
1.66349e-10	-0.580721	0.577	0.771	5.16581e-06	S2.a	H2afz	1.17671	1.75743
1.6977e-10	-0.323012	0.085	0.323	5.27205e-06	S2.a	Dcbld2	0.183129	0.506141
1.7421e-10	0.346108	0.852	0.649	5.40992e-06	S2.a	Selenop	1.83808	1.49197
2.0494e-10	-0.474595	0.577	0.768	6.3642e-06	S2.a	Pmepa1	1.37195	1.84655
2.14323e-10	-0.260475	0.106	0.357	6.65558e-06	S2.a	Ifngr2	0.240796	0.501271
2.42247e-10	-0.258549	0.101	0.348	7.52274e-06	S2.a	Ap1s1	0.215472	0.474021
2.75938e-10	-0.366232	0.466	0.698	8.56898e-06	S2.a	Pfn1	0.904776	1.27101
2.91522e-10	-0.432118	0.143	0.384	9.05292e-06	S2.a	Ninj1	0.299929	0.732047
3.48353e-10	-0.352189	0.646	0.79	1.08178e-05	S2.a	Myl12a	1.19149	1.54368
3.57262e-10	0.331806	0.873	0.834	1.10944e-05	S2.a	Nfix	2.08126	1.74946
3.96317e-10	0.512272	0.476	0.263	1.23072e-05	S2.a	Mfap4	1.87677	1.3645
4.7136e-10	-0.350231	0.153	0.402	1.46376e-05	S2.a	Pdlim1	0.326348	0.676579
5.64344e-10	-0.499029	0.111	0.334	1.75251e-05	S2.a	Pcsk6	0.276235	0.775264
5.94676e-10	-0.337072	0.878	0.93	1.84671e-05	S2.a	Myl6	1.94318	2.28025
8.27685e-10	-0.420613	0.862	0.938	2.57029e-05	S2.a	S100a10	2.02543	2.44604
8.4432e-10	-0.574306	0.407	0.633	2.62195e-05	S2.a	Tppp3	1.07281	1.64712
8.55973e-10	-0.32388	0.148	0.387	2.65814e-05	S2.a	Ptpn1	0.285828	0.609707
9.11378e-10	-0.453917	0.492	0.695	2.83019e-05	S2.a	Ran	0.927129	1.38105
1.00082e-09	-0.320847	0.101	0.329	3.10795e-05	S2.a	Vcl	0.205114	0.525961
1.03919e-09	-0.553195	0.132	0.356	3.22711e-05	S2.a	Fxyd5	0.343899	0.897094
1.15111e-09	-0.404315	0.344	0.588	3.57467e-05	S2.a	Ackr3	0.672848	1.07716
1.19295e-09	-0.357376	0.603	0.8	3.7046e-05	S2.a	Ptms	1.16876	1.52613
1.28332e-09	-0.293236	0.767	0.885	3.98522e-05	S2.a	Rhoa	1.63492	1.92816
1.3274e-09	-0.273746	0.228	0.49	4.12212e-05	S2.a	Bnip2	0.472925	0.746671
1.49984e-09	-0.306064	0.243	0.5	4.6576e-05	S2.a	Lgmn	0.469834	0.775898
1.50054e-09	-0.427432	0.063	0.263	4.65976e-05	S2.a	Vwa1	0.104199	0.531631
1.65582e-09	-0.530586	0.571	0.714	5.142e-05	S2.a	Ldha	1.17007	1.70065
1.85777e-09	-0.350489	0.466	0.673	5.76911e-05	S2.a	Minos1	0.82052	1.17101
1.97541e-09	0.389704	0.746	0.559	6.13443e-05	S2.a	Mgst1	1.6354	1.2457
2.14796e-09	-0.386533	0.291	0.529	6.67026e-05	S2.a	Pdpn	0.547202	0.933734
2.16676e-09	-0.265287	0.19	0.455	6.72867e-05	S2.a	Tmem208	0.415405	0.680692
2.35203e-09	-0.400538	0.577	0.727	7.304e-05	S2.a	Aldoa	1.05672	1.45726
2.47231e-09	-3.1391	0.376	0.538	7.6775e-05	S2.a	Prg4	1.41544	4.55454
2.49119e-09	-0.404641	0.635	0.762	7.73613e-05	S2.a	S100a11	1.19413	1.59877
2.70481e-09	-0.348455	0.508	0.691	8.39953e-05	S2.a	Psmd8	0.939744	1.2882
3.09445e-09	-0.813148	1	1	9.60951e-05	S2.a	Fth1	4.18024	4.99339
3.14842e-09	0.594355	0.619	0.427	9.7771e-05	S2.a	Timp3	1.7995	1.20514
3.23663e-09	-0.361382	0.153	0.383	0.00010051	S2.a	Plod2	0.281859	0.643241
3.32103e-09	-0.36063	0.228	0.476	0.000103131	S2.a	Bhlhe40	0.50884	0.869471
3.35712e-09	0.410932	0.471	0.284	0.000104252	S2.a	Pik3r1	0.983631	0.572699
3.51913e-09	-0.494226	0.889	0.915	0.000109283	S2.a	Anxa2	2.10521	2.59944
3.58029e-09	-0.411689	0.418	0.675	0.000111182	S2.a	Hspg2	0.845984	1.25767
3.70865e-09	0.374846	0.63	0.443	0.000115168	S2.a	Mfap2	1.42336	1.04852
3.74799e-09	0.300949	0.952	0.9	0.00011639	S2.a	Lars2	2.39823	2.09728
4.39837e-09	-0.336316	0.153	0.384	0.000136587	S2.a	Tnfrsf12a	0.4224	0.758715
4.43025e-09	0.401985	0.36	0.197	0.000137577	S2.a	Zfp503	0.724447	0.322462
4.53985e-09	-0.374773	0.201	0.434	0.00014098	S2.a	Hif1a	0.411116	0.785889
4.84002e-09	0.261528	0.963	0.956	0.000150302	S2.a	Rps28	2.39166	2.13014
5.03287e-09	-0.347276	0.344	0.584	0.000156291	S2.a	Actr3	0.687428	1.0347
5.08322e-09	-0.294716	0.185	0.427	0.000157854	S2.a	1810037I17Rik	0.340388	0.635104
5.39626e-09	-0.421959	0.735	0.836	0.000167575	S2.a	Txn1	1.55638	1.97834
6.79119e-09	-0.509327	0.312	0.534	0.000210894	S2.a	Cd55	0.734406	1.24373
7.46799e-09	0.51015	0.804	0.735	0.000231911	S2.a	Zfp36l1	2.03629	1.52614
7.83711e-09	-0.852308	0.074	0.265	0.000243374	S2.a	Hbegf	0.216207	1.06852
8.18579e-09	0.391997	0.444	0.279	0.000254201	S2.a	Lrp6	0.866469	0.474471
8.97489e-09	0.356806	0.841	0.776	0.000278706	S2.a	Ly6c1	2.28005	1.92324
9.19804e-09	-0.411753	0.614	0.751	0.000285636	S2.a	Capg	1.24095	1.6527
9.64338e-09	-0.325133	0.159	0.385	0.000299466	S2.a	Zyx	0.293674	0.618807
1.01405e-08	-0.522324	0.757	0.861	0.000314903	S2.a	Tspo	1.75331	2.27563
1.23662e-08	-0.276889	0.143	0.368	0.000384021	S2.a	Aig1	0.307444	0.584333
1.50873e-08	-0.304261	0.529	0.733	0.000468522	S2.a	Ywhae	0.983161	1.28742
1.63147e-08	-0.258508	0.19	0.43	0.000506636	S2.a	Tusc3	0.399516	0.658025
1.73196e-08	-0.434519	0.302	0.511	0.000537842	S2.a	Eno1	0.54406	0.978579
1.7458e-08	-0.442437	0.291	0.506	0.00054214	S2.a	Gfpt2	0.630607	1.07304
1.87753e-08	0.43207	0.418	0.261	0.000583049	S2.a	Map1b	0.922222	0.490152
1.89207e-08	-0.313312	0.275	0.521	0.000587564	S2.a	Creb5	0.663115	0.976427
2.00069e-08	-0.268379	0.063	0.254	0.000621294	S2.a	1500009L16Rik	0.138199	0.406579
2.25856e-08	-0.265139	0.206	0.449	0.000701372	S2.a	Eif4a3	0.386486	0.651625
2.31309e-08	-0.386118	0.217	0.444	0.000718306	S2.a	Higd1a	0.428599	0.814716
2.3656e-08	0.362364	0.439	0.282	0.000734614	S2.a	Gm2a	0.817582	0.455218
2.62987e-08	0.408666	0.302	0.158	0.000816679	S2.a	Angpt1	0.685377	0.276711
2.63033e-08	-0.451973	0.571	0.726	0.000816822	S2.a	Prdx5	1.076	1.52798
2.64092e-08	-0.398224	0.36	0.56	0.000820112	S2.a	Eif6	0.651611	1.04984
3.54473e-08	-0.274435	0.254	0.488	0.00110078	S2.a	Aurkaip1	0.468347	0.742782
3.62557e-08	0.511765	0.339	0.182	0.00112589	S2.a	Rbp4	0.942522	0.430757
3.62897e-08	-0.281751	0.37	0.596	0.00112694	S2.a	Capzb	0.762972	1.04472
3.83279e-08	-0.2972	0.608	0.771	0.00119024	S2.a	Gng5	1.15021	1.44741
3.83734e-08	-0.305332	0.529	0.696	0.00119165	S2.a	Psmb5	0.966606	1.27194
3.91448e-08	-0.275351	0.339	0.56	0.0012156	S2.a	Timm13	0.631446	0.906797
4.06599e-08	-0.347342	0.397	0.651	0.00126265	S2.a	Mmp14	0.838198	1.18554
4.19964e-08	0.426472	0.519	0.361	0.00130415	S2.a	Ecm2	1.13889	0.712423
4.40234e-08	0.335367	0.757	0.65	0.0013671	S2.a	Tgfbi	1.79896	1.4636
4.53919e-08	-0.320214	0.402	0.605	0.0014096	S2.a	Uqcrq	0.721172	1.04139
4.87378e-08	-0.285647	0.302	0.539	0.0015135	S2.a	1110008F13Rik	0.559483	0.845129
5.44619e-08	-0.304753	0.259	0.499	0.00169126	S2.a	Tubb6	0.541573	0.846326
5.58507e-08	-0.250272	0.815	0.897	0.00173439	S2.a	Selenof	1.71088	1.96115
6.18854e-08	-0.372832	0.778	0.873	0.00192179	S2.a	Emp3	1.76308	2.13591
6.21313e-08	-0.28714	0.619	0.774	0.00192943	S2.a	Psma7	1.15833	1.44547
6.3171e-08	-0.279912	0.344	0.582	0.00196171	S2.a	Clmp	0.740652	1.02056
6.68506e-08	-0.272001	0.138	0.345	0.00207598	S2.a	Ext1	0.256586	0.528588
7.10967e-08	-0.269378	0.148	0.35	0.00220784	S2.a	Glipr2	0.272635	0.542014
7.21223e-08	0.355667	0.815	0.727	0.00223968	S2.a	Rarres2	2.0817	1.72603
7.66387e-08	-0.71505	0.085	0.261	0.00237994	S2.a	Srgn	0.255222	0.970271
8.1352e-08	-0.343691	0.783	0.835	0.0025263	S2.a	Eif5a	1.53777	1.88146
9.09212e-08	-0.307808	0.455	0.645	0.00282347	S2.a	Slc25a5	0.932551	1.24036
9.25125e-08	-0.296939	0.122	0.328	0.00287288	S2.a	Plat	0.279825	0.576764
1.09651e-07	-0.303687	0.529	0.715	0.00340509	S2.a	Fkbp1a	0.960226	1.26391
1.16244e-07	-0.296257	0.296	0.509	0.00360985	S2.a	Taf10	0.513554	0.809811
1.23107e-07	-0.285201	0.392	0.619	0.00382297	S2.a	Psmb2	0.747407	1.03261
1.25444e-07	-0.399116	0.148	0.339	0.00389555	S2.a	C1qtnf7	0.352682	0.751798
1.44136e-07	-0.63363	0.55	0.654	0.00447601	S2.a	Pkm	1.02852	1.66215
1.68535e-07	-0.351914	0.312	0.512	0.0052337	S2.a	Ctsh	0.659313	1.01123
1.69599e-07	-0.292457	0.243	0.471	0.00526672	S2.a	Bin1	0.482602	0.775059
1.75342e-07	0.334149	0.693	0.537	0.00544507	S2.a	Col14a1	1.688	1.35386
1.8131e-07	-0.281021	0.19	0.397	0.00563041	S2.a	Nudcd2	0.324415	0.605436
1.92331e-07	0.322162	0.328	0.177	0.00597265	S2.a	Fgf7	0.686978	0.364816
1.93363e-07	-1.32286	0.312	0.457	0.00600471	S2.a	Smoc2	0.960307	2.28317
2.08665e-07	-0.311224	0.254	0.471	0.00647988	S2.a	Slc29a1	0.503215	0.814439
2.11615e-07	-0.251656	0.111	0.299	0.00657148	S2.a	Akr1b8	0.183721	0.435376
2.40114e-07	-0.304793	0.354	0.563	0.00745651	S2.a	Gnb1	0.613503	0.918296
2.5541e-07	-0.252165	0.307	0.54	0.00793149	S2.a	Ube2m	0.616701	0.868866
2.79194e-07	-0.265552	0.296	0.521	0.0086701	S2.a	Ap2m1	0.549202	0.814754
3.03512e-07	-0.259433	0.64	0.801	0.00942526	S2.a	Nbl1	1.81562	2.07505
3.22099e-07	-0.874814	0.63	0.733	0.0100025	S2.a	H2-K1	1.3408	2.21561
3.24065e-07	-0.447916	0.672	0.836	0.0100635	S2.a	Nupr1	1.50644	1.95436
3.27671e-07	-0.258134	0.302	0.521	0.0101755	S2.a	Cstb	0.677016	0.935151
3.53829e-07	0.411926	0.635	0.496	0.0109878	S2.a	Postn	2.14911	1.73719
3.54677e-07	-0.266132	0.487	0.678	0.0110141	S2.a	Vcp	0.922002	1.18813
3.55851e-07	0.340984	1	0.998	0.0110506	S2.a	Sparc	4.86897	4.52799
3.64416e-07	-0.309904	0.524	0.672	0.0113166	S2.a	Atox1	1.03037	1.34028
3.76782e-07	-0.279125	0.651	0.787	0.0117006	S2.a	Ppp1r14b	1.56992	1.84904
4.31352e-07	0.310252	0.746	0.718	0.0133952	S2.a	Nfib	1.6633	1.35304
5.31696e-07	-0.267731	0.492	0.671	0.0165113	S2.a	Vdac3	0.886842	1.15457
5.35596e-07	-0.305131	0.376	0.567	0.0166324	S2.a	Prelid1	0.692667	0.997798
5.44464e-07	-0.326241	0.794	0.854	0.0169078	S2.a	Npc2	1.58404	1.91029
5.57024e-07	-0.280332	0.55	0.723	0.0172978	S2.a	Calu	1.04997	1.3303
5.67346e-07	-0.25108	0.286	0.518	0.0176184	S2.a	Ehd1	0.590552	0.841633
5.93234e-07	-0.471228	0.672	0.762	0.0184223	S2.a	Gpx1	1.43394	1.90517
6.29055e-07	-0.254035	0.18	0.382	0.0195347	S2.a	Ppa1	0.386627	0.640662
6.76258e-07	0.307166	0.587	0.433	0.0210005	S2.a	Txnip	1.39943	1.09226
6.80204e-07	-0.296854	0.185	0.381	0.0211231	S2.a	Sulf1	0.321507	0.618361
6.98241e-07	-0.350944	0.228	0.416	0.0216832	S2.a	Filip1l	0.460287	0.811231
7.06e-07	-0.276422	0.111	0.287	0.0219241	S2.a	Slc39a14	0.234366	0.510788
7.2206e-07	-0.308654	0.407	0.606	0.0224229	S2.a	Cyb5r3	0.881178	1.18983
7.43512e-07	-0.306721	0.598	0.753	0.023089	S2.a	Prdx2	1.1495	1.45622
7.61582e-07	-0.292137	0.407	0.602	0.0236502	S2.a	Scp2	0.68134	0.973477
8.53744e-07	-0.254044	0.132	0.317	0.0265122	S2.a	Mcub	0.242918	0.496961
8.8599e-07	-0.270075	0.106	0.282	0.0275135	S2.a	Ezr	0.227654	0.497729
9.02023e-07	-0.350606	0.09	0.254	0.0280114	S2.a	F3	0.214419	0.565025
9.19977e-07	-0.588071	0.852	0.912	0.028569	S2.a	H2-D1	2.01259	2.60066
9.6745e-07	-0.26172	0.275	0.493	0.0300432	S2.a	Rab21	0.485466	0.747186
9.73392e-07	-0.35601	0.963	0.963	0.0302277	S2.a	Fstl1	2.59586	2.95187
1.04362e-06	-0.266883	0.63	0.812	0.0324086	S2.a	Hsp90aa1	1.56518	1.83206
1.04677e-06	-0.271597	0.481	0.696	0.0325063	S2.a	Rap1a	0.899415	1.17101
1.07783e-06	-0.271166	0.18	0.376	0.0334709	S2.a	Nnmt	0.356447	0.627613
1.19998e-06	-0.640938	0.302	0.477	0.037264	S2.a	Tm4sf1	0.667542	1.30848
1.20124e-06	-0.253796	0.222	0.44	0.0373033	S2.a	Fam162a	0.46776	0.721556
1.22909e-06	0.348505	0.968	0.949	0.0381682	S2.a	AY036118	3.4815	3.133
1.25848e-06	-0.259741	0.333	0.549	0.039081	S2.a	Eif1ax	0.631002	0.890742
1.27448e-06	-0.25647	0.444	0.617	0.0395778	S2.a	Rex1bd	0.825674	1.08214
1.28218e-06	-0.679955	0.238	0.401	0.0398168	S2.a	Ccl11	0.832181	1.51214
1.37484e-06	0.277438	0.45	0.282	0.0426943	S2.a	Ar	0.945424	0.667986
1.42028e-06	-0.302565	0.397	0.587	0.0441053	S2.a	Msn	0.781533	1.0841
1.71082e-06	-0.292467	0.825	0.919	0.0531279	S2.a	Tuba1a	1.99947	2.29194
1.92568e-06	-0.259492	0.762	0.845	0.0598001	S2.a	Cd47	1.46647	1.72596
2.64884e-06	-0.291022	0.27	0.478	0.0822569	S2.a	Cdk2ap2	0.575654	0.866676
2.76076e-06	-0.348802	0.386	0.58	0.0857326	S2.a	Oaf	0.778241	1.12704
2.83777e-06	-0.275617	0.651	0.811	0.0881243	S2.a	Clic1	1.3856	1.66122
2.91001e-06	-0.304381	0.392	0.569	0.0903675	S2.a	Pgam1	0.740986	1.04537
3.34031e-06	0.363715	0.354	0.223	0.10373	S2.a	Fxyd6	1.01931	0.655592
3.39289e-06	-0.289892	0.667	0.751	0.105363	S2.a	Rnh1	1.24103	1.53092
3.5701e-06	-0.298503	0.349	0.537	0.110866	S2.a	Nme1	0.699451	0.997955
3.78348e-06	0.264038	0.741	0.556	0.117492	S2.a	Fndc1	1.77673	1.5127
4.40059e-06	-0.355039	0.762	0.815	0.136656	S2.a	Anxa1	1.54912	1.90416
4.68524e-06	-0.253159	0.614	0.738	0.145495	S2.a	Dad1	1.09054	1.3437
5.34182e-06	-0.399103	0.688	0.756	0.165885	S2.a	Crip2	1.46896	1.86807
5.46593e-06	-0.423638	0.884	0.855	0.169739	S2.a	Bgn	2.50041	2.92405
6.12889e-06	-0.294358	0.63	0.751	0.190327	S2.a	S100a16	1.1787	1.47306
7.46052e-06	-0.308267	0.138	0.297	0.231679	S2.a	Ifi202b	0.290293	0.598561
7.7678e-06	-0.282602	0.132	0.3	0.241221	S2.a	Ecscr	0.348007	0.630609
7.80505e-06	-0.325441	0.169	0.337	0.242378	S2.a	Angptl4	0.399328	0.724769
8.30205e-06	-0.281267	0.196	0.372	0.257812	S2.a	Ifi204	0.417441	0.698708
8.53469e-06	-0.29489	0.201	0.371	0.265036	S2.a	Csrp1	0.350217	0.645107
8.60258e-06	-0.297633	0.979	0.982	0.267145	S2.a	Tmsb4x	2.8538	3.15143
8.61212e-06	0.305328	0.349	0.232	0.267441	S2.a	Bdh2	0.698832	0.393505
1.00827e-05	-0.368733	0.466	0.622	0.313107	S2.a	Ugdh	1.17951	1.54824
1.04475e-05	-0.305561	0.296	0.473	0.324437	S2.a	Tsc22d1	0.622426	0.927987
1.33006e-05	-0.269486	0.995	0.996	0.413038	S2.a	Vim	3.79482	4.0643
1.36871e-05	0.266381	0.614	0.495	0.425038	S2.a	Steap3	1.19872	0.932341
1.39838e-05	-0.255656	0.878	0.921	0.434253	S2.a	Rbm3	1.95537	2.21102
1.47517e-05	0.411612	0.503	0.439	0.4581	S2.a	Snx2	1.04542	0.633809
1.58495e-05	0.365435	0.397	0.272	0.492189	S2.a	Id2	0.939223	0.573788
1.83761e-05	-0.584382	0.222	0.35	0.570652	S2.a	Col15a1	0.478892	1.06327
1.95911e-05	-0.291338	0.466	0.621	0.608383	S2.a	Tpi1	0.87972	1.17106
2.37207e-05	-0.264369	0.545	0.674	0.736624	S2.a	Atp6v0e	0.935193	1.19956
2.41837e-05	-0.432113	0.175	0.32	0.751	S2.a	Efemp1	0.391139	0.823252
2.45833e-05	0.269206	0.804	0.718	0.763408	S2.a	Id3	2.33801	2.0688
2.60383e-05	-0.349112	0.365	0.509	0.808593	S2.a	Mif	0.672151	1.02126
2.65894e-05	-0.330606	0.519	0.668	0.825706	S2.a	Tubb4b	1.14745	1.47805
2.99425e-05	0.285714	0.444	0.325	0.929835	S2.a	Kctd12	0.969917	0.684203
3.12376e-05	-0.269249	0.524	0.697	0.970051	S2.a	Axl	1.0623	1.33155
3.28843e-05	0.3248	0.418	0.304	1	S2.a	Nrip1	0.865824	0.541025
3.53521e-05	0.269526	0.598	0.514	1	S2.a	Fxyd1	1.19328	0.923757
3.75457e-05	0.465261	0.365	0.252	1	S2.a	Tmem158	1.00406	0.538799
4.02022e-05	-0.484699	0.228	0.384	1	S2.a	Anxa3	0.532286	1.01698
4.80358e-05	0.269422	0.693	0.632	1	S2.a	Prnp	1.45129	1.18187
5.45523e-05	0.305335	0.852	0.805	1	S2.a	Ecm1	2.19029	1.88496
6.24985e-05	-0.402686	0.836	0.853	1	S2.a	Mfap5	2.33446	2.73715
7.15551e-05	0.267266	0.55	0.47	1	S2.a	Zfp36l2	1.13443	0.867168
7.74061e-05	-0.28402	0.28	0.446	1	S2.a	Vcam1	0.623594	0.907614
7.89459e-05	-0.261242	0.899	0.88	1	S2.a	Lmna	2.026	2.28724
9.78489e-05	0.306661	0.455	0.334	1	S2.a	Cdkn1c	1.28046	0.973794
0.000125272	0.262408	0.365	0.246	1	S2.a	Dapk1	0.766443	0.504035
0.000126898	-0.436361	0.735	0.815	1	S2.a	B2m	1.61491	2.05127
0.000144483	-0.25098	0.952	0.939	1	S2.a	Igfbp7	3.11828	3.36926
0.000150664	-0.334753	0.688	0.77	1	S2.a	Tubb5	1.3524	1.68715
0.000156198	0.258992	0.307	0.196	1	S2.a	Vit	0.684439	0.425447
0.000207692	0.33114	0.397	0.32	1	S2.a	Plpp1	0.826423	0.495283
0.000248319	0.322169	0.661	0.645	1	S2.a	Prrx1	1.5984	1.27623
0.000258154	-0.273613	0.614	0.735	1	S2.a	Emp1	1.37907	1.65268
0.000262852	0.305217	0.54	0.479	1	S2.a	Olfml2b	1.11471	0.80949
0.000301348	-0.32917	0.466	0.575	1	S2.a	Pdlim4	0.826351	1.15552
0.000359742	0.39991	0.767	0.727	1	S2.a	Cxcl12	2.63859	2.23868
0.00039949	-0.340171	0.794	0.817	1	S2.a	Nfkbia	1.97216	2.31233
0.000485053	0.320121	0.402	0.309	1	S2.a	Sned1	0.939149	0.619029
0.000524169	0.295674	0.339	0.249	1	S2.a	Ghr	0.706239	0.410565
0.000619249	-0.36417	0.143	0.253	1	S2.a	Hmcn2	0.388178	0.752348
0.000720815	0.51755	0.28	0.188	1	S2.a	Sfrp4	1.34332	0.825774
0.000866405	-0.259501	0.386	0.523	1	S2.a	Tgfbr2	0.747381	1.00688
0.00101139	-0.412757	0.333	0.424	1	S2.a	Lama2	0.704247	1.117
0.0013533	-0.251449	0.354	0.491	1	S2.a	Cav1	0.750957	1.00241
0.00145544	0.30276	0.286	0.202	1	S2.a	Arrdc3	0.707918	0.405158
0.00152433	0.287557	0.307	0.232	1	S2.a	Rev3l	0.663344	0.375787
0.00155315	-0.261776	0.646	0.753	1	S2.a	Itih5	1.58165	1.84343
0.00220384	0.343465	0.466	0.439	1	S2.a	Foxp1	1.05251	0.709045
0.00227947	-0.470681	0.323	0.435	1	S2.a	Hspa1a	0.93188	1.40256
0.00269263	0.361999	0.344	0.276	1	S2.a	Dab2	0.831056	0.469058
0.00373681	-0.250407	0.672	0.834	1	S2.a	Ier2	1.78528	2.03569
0.00412374	-0.290038	0.196	0.296	1	S2.a	Hmgcs1	0.367263	0.657302
3.05938e-31	0.630044	0.279	0.027	9.50059e-27	S2.b	Hhip	0.700265	0.0702204
1.80027e-30	1.52349	0.977	0.598	5.59054e-26	S2.b	Mgp	4.4015	2.87801
1.03988e-29	0.941508	0.477	0.098	3.22924e-25	S2.b	C2	1.13137	0.189865
1.88328e-29	1.37201	0.407	0.068	5.84835e-25	S2.b	Inmt	1.6585	0.286494
4.60585e-29	0.953974	0.57	0.138	1.4303e-24	S2.b	Kitl	1.34931	0.39534
1.53154e-25	0.605335	0.372	0.064	4.75606e-21	S2.b	Nr2f2	0.723169	0.117834
2.4272e-25	1.43879	0.709	0.264	7.53744e-21	S2.b	Mfap4	2.71769	1.27891
3.46771e-24	1.06246	0.523	0.135	1.07686e-19	S2.b	Gdf10	1.54401	0.481545
6.02559e-24	1.29312	1	0.99	1.87119e-19	S2.b	Cst3	4.70515	3.41203
1.3883e-23	1.20481	0.826	0.471	4.31122e-19	S2.b	Fbln1	2.23841	1.0336
5.84575e-23	1.37814	0.744	0.362	1.81534e-18	S2.b	Eln	2.51185	1.13371
1.16855e-18	0.773108	0.93	0.609	3.62881e-14	S2.b	Ltbp4	2.4881	1.71499
1.22029e-18	-0.928238	0.233	0.765	3.78948e-14	S2.b	Plxdc2	0.640602	1.56884
1.37554e-18	1.08198	0.686	0.33	4.2716e-14	S2.b	Rbp1	1.7566	0.674622
4.48756e-18	0.687325	0.302	0.058	1.39357e-13	S2.b	Fmo2	0.860738	0.173413
9.6434e-18	-0.40447	0.988	0.999	2.99466e-13	S2.b	mt-Co3	4.28339	4.68786
9.73773e-18	0.837384	0.86	0.663	3.02396e-13	S2.b	Selenop	2.30841	1.47103
5.35772e-17	0.916101	0.837	0.597	1.66378e-12	S2.b	Cygb	2.41413	1.49803
5.67831e-17	1.00009	0.453	0.152	1.76334e-12	S2.b	Osr1	1.29566	0.295564
2.65544e-16	0.606657	0.988	0.855	8.2462e-12	S2.b	Serpinf1	3.65308	3.04642
8.27555e-16	-0.810761	0.663	0.931	2.56989e-11	S2.b	Ubc	1.74446	2.55522
1.59113e-15	0.619916	0.919	0.844	4.94109e-11	S2.b	Nenf	2.21844	1.59852
2.03064e-15	0.567584	1	0.993	6.30596e-11	S2.b	Col3a1	5.07088	4.5033
2.16512e-15	0.669843	1	0.971	6.72356e-11	S2.b	Col1a1	4.21738	3.54754
2.89443e-15	0.733651	1	0.937	8.98835e-11	S2.b	Igfbp7	4.0173	3.28365
3.91727e-15	0.664565	0.965	0.961	1.21647e-10	S2.b	Timp2	3.20823	2.54367
8.76557e-15	1.47798	0.663	0.336	2.72206e-10	S2.b	Apoe	3.57333	2.09535
2.09256e-14	-0.612082	0.953	0.991	6.49823e-10	S2.b	Actg1	2.70399	3.31608
4.71032e-14	-0.906456	0.081	0.526	1.46274e-09	S2.b	Enpp2	0.188543	1.095
8.76518e-14	1.58768	0.465	0.184	2.72194e-09	S2.b	Sfrp4	2.29754	0.709854
1.76253e-13	0.667403	0.884	0.743	5.47336e-09	S2.b	Il11ra1	2.41536	1.74796
3.59669e-13	-0.777166	0.081	0.515	1.11692e-08	S2.b	Creb5	0.196355	0.973521
3.63481e-13	0.596497	1	0.998	1.12875e-08	S2.b	Sparc	5.12857	4.53207
4.23717e-13	-3.4746	0.14	0.541	1.31581e-08	S2.b	Prg4	1.01131	4.48591
4.88885e-13	-0.93561	0.267	0.721	1.51818e-08	S2.b	Klf2	1.0296	1.96521
5.1238e-13	-1.64817	0.105	0.508	1.59114e-08	S2.b	Myoc	0.673118	2.32129
9.2008e-13	0.365599	1	0.999	2.85722e-08	S2.b	Rps4x	4.14313	3.77753
1.90809e-12	0.552477	0.988	0.934	5.92537e-08	S2.b	Col1a2	4.27211	3.71964
2.55277e-12	0.661963	0.826	0.563	7.92736e-08	S2.b	Entpd2	2.0664	1.40443
3.20541e-12	-0.54715	0.965	0.998	9.9541e-08	S2.b	Vim	3.5116	4.05875
3.57875e-12	0.678841	0.791	0.572	1.11134e-07	S2.b	Gstm1	1.80446	1.12562
6.81916e-12	-1.29572	0.151	0.534	2.11762e-07	S2.b	Postn	0.542703	1.83842
9.73743e-12	0.392636	1	0.985	3.02386e-07	S2.b	Ctsl	3.39583	3.0032
1.26697e-11	0.69743	0.465	0.188	3.93444e-07	S2.b	Srpx	1.12115	0.423716
2.1844e-11	-0.916151	0.267	0.648	6.78345e-07	S2.b	Uap1	0.708048	1.6242
2.62473e-11	-0.59129	0.349	0.771	8.15084e-07	S2.b	Crip2	1.26093	1.85222
2.64848e-11	0.665979	0.558	0.272	8.2246e-07	S2.b	Itgbl1	1.31397	0.647992
4.67616e-11	-0.699024	0.244	0.617	1.45213e-06	S2.b	Sdc4	0.576283	1.27531
8.05963e-11	-0.810561	0.14	0.528	2.50284e-06	S2.b	Cd55	0.414621	1.22518
8.79639e-11	0.348786	0.86	0.563	2.73163e-06	S2.b	Apod	2.6971	2.34831
1.02509e-10	0.405803	0.291	0.085	3.1833e-06	S2.b	Tmeff2	0.581594	0.175791
1.09332e-10	-0.601966	0.209	0.614	3.39518e-06	S2.b	Tpm4	0.570423	1.17239
2.12916e-10	0.382047	0.965	0.952	6.61191e-06	S2.b	Serping1	3.16171	2.77966
3.27008e-10	-0.673448	0.616	0.877	1.01549e-05	S2.b	Neat1	1.8035	2.47694
3.75651e-10	0.534624	0.419	0.178	1.16655e-05	S2.b	Tspan11	0.845529	0.310905
5.74253e-10	0.480166	0.267	0.079	1.78329e-05	S2.b	Chrdl1	0.656193	0.176027
5.92658e-10	-0.51303	0.674	0.873	1.84044e-05	S2.b	Eif4a1	1.37218	1.88521
6.65285e-10	0.298881	1	1	2.06598e-05	S2.b	Rpl13	4.24458	3.9457
7.32872e-10	-0.500149	0.5	0.802	2.27586e-05	S2.b	Cfl1	1.13076	1.63091
8.23321e-10	-2.02677	0.012	0.335	2.55674e-05	S2.b	Ccl2	0.0598279	2.0866
9.22313e-10	0.567282	0.86	0.761	2.86415e-05	S2.b	Selenom	1.91709	1.34981
9.91613e-10	-0.521448	0.221	0.61	3.07936e-05	S2.b	Sntb2	0.525126	1.04657
1.17212e-09	0.55484	0.372	0.146	3.63989e-05	S2.b	Ndrg2	0.844105	0.289265
1.57174e-09	0.387936	1	0.988	4.88088e-05	S2.b	Dcn	5.41103	5.02309
2.07111e-09	-0.760707	0.291	0.652	6.43161e-05	S2.b	Klf6	0.797885	1.55859
2.08011e-09	-0.614445	0.674	0.895	6.45957e-05	S2.b	Lmna	1.67017	2.28461
2.23067e-09	-0.944899	0.058	0.397	6.92711e-05	S2.b	Gpx3	0.420686	1.36558
2.23415e-09	0.352407	0.988	0.997	6.93793e-05	S2.b	Rps20	3.64625	3.29384
2.67267e-09	-0.465903	0.86	0.98	8.29971e-05	S2.b	Hspa8	2.68852	3.15442
2.89716e-09	-0.889431	0.314	0.594	8.99684e-05	S2.b	Fndc1	0.692547	1.58198
3.39689e-09	-0.739797	0.221	0.566	0.000105487	S2.b	Sgk1	0.561367	1.30116
3.70957e-09	-0.517835	0.244	0.631	0.000115197	S2.b	Atp2b1	0.631077	1.14891
3.83937e-09	0.895444	0.593	0.38	0.000119228	S2.b	Pdgfrl	1.68634	0.790896
4.88339e-09	-0.822769	0.407	0.702	0.000151649	S2.b	Itm2a	1.15551	1.97828
5.36055e-09	0.549572	0.895	0.731	0.000166467	S2.b	Clec3b	2.87956	2.32999
6.20807e-09	-0.722329	0.116	0.429	0.000192786	S2.b	Lrrn4cl	0.203056	0.925385
6.47558e-09	-0.430326	0.686	0.967	0.000201093	S2.b	AY036118	2.77173	3.20205
8.69802e-09	-0.702257	0.023	0.324	0.000270108	S2.b	Pcsk6	0.0523492	0.754607
8.92735e-09	-0.619529	0.337	0.705	0.00027723	S2.b	Col5a3	0.977007	1.59654
8.97522e-09	-0.945543	0.547	0.801	0.000278716	S2.b	Lbp	1.70416	2.6497
9.00665e-09	-0.504978	0.349	0.693	0.000279692	S2.b	Cpq	0.771507	1.27649
9.25531e-09	0.564557	0.465	0.225	0.000287414	S2.b	Pid1	1.0539	0.489339
1.02028e-08	-1.10182	0.058	0.36	0.000316838	S2.b	Anxa8	0.15169	1.25351
1.57988e-08	-0.427485	0.116	0.461	0.000490616	S2.b	Trps1	0.306042	0.733527
1.59557e-08	-2.97578	0.047	0.342	0.000495489	S2.b	Hp	0.665552	3.64133
1.70424e-08	-0.373541	0.977	0.997	0.000529235	S2.b	Actb	3.34779	3.72133
1.81131e-08	0.472699	0.314	0.119	0.000562483	S2.b	Gngt2	0.723819	0.25112
2.61953e-08	-0.541627	0.198	0.518	0.00081347	S2.b	Pdpn	0.37574	0.917368
2.65612e-08	-1.0743	0	0.275	0.000824831	S2.b	Inhba	0	1.0743
2.7294e-08	0.560821	0.465	0.249	0.000847589	S2.b	Dapk1	1.05992	0.499096
3.01818e-08	-1.25305	0.267	0.558	0.000937265	S2.b	Tnfaip6	0.991401	2.24445
3.2129e-08	-0.473209	0.163	0.498	0.000997733	S2.b	Itgb5	0.3075	0.78071
4.73353e-08	0.529607	0.547	0.288	0.00146995	S2.b	Ar	1.19783	0.668222
5.00957e-08	-0.388675	0.279	0.648	0.00155567	S2.b	Hnrnpa3	0.684499	1.07317
5.55432e-08	-0.628738	0.105	0.416	0.00172484	S2.b	Tmem176b	0.410561	1.0393
5.99062e-08	0.338312	0.256	0.085	0.00186033	S2.b	Myl9	0.542135	0.203823
6.14471e-08	-0.517725	0.209	0.53	0.00190818	S2.b	Clic4	0.462617	0.980342
7.43216e-08	0.772855	0.814	0.72	0.00230798	S2.b	Tmsb10	2.22127	1.44842
7.82712e-08	0.430492	1	0.993	0.00243063	S2.b	Gsn	5.60252	5.17203
8.03565e-08	-0.677955	0.14	0.438	0.00249539	S2.b	Runx1	0.307869	0.985824
8.15079e-08	-0.549935	0.605	0.821	0.00253115	S2.b	Anxa1	1.34088	1.89082
1.10977e-07	-0.506172	0.326	0.628	0.00344627	S2.b	S100a4	1.29353	1.7997
1.16991e-07	-0.624664	0.163	0.491	0.00363303	S2.b	Has1	0.59808	1.22274
1.19681e-07	0.429591	0.57	0.326	0.00371659	S2.b	Gpc3	1.28836	0.858774
1.22725e-07	-0.709014	0.14	0.438	0.00381109	S2.b	Nov	0.454507	1.16352
1.36224e-07	-0.336533	0.919	0.985	0.00423028	S2.b	Hsp90ab1	2.53153	2.86807
1.3934e-07	-0.604647	0.128	0.433	0.00432708	S2.b	Tgfb2	0.333901	0.938549
1.61978e-07	-0.386131	0.837	0.952	0.00503007	S2.b	Ddx5	1.84022	2.22635
1.69394e-07	0.412879	0.953	0.958	0.00526035	S2.b	Rpl38	2.61434	2.20146
1.77112e-07	0.501595	0.651	0.476	0.00550003	S2.b	Olfml2b	1.31817	0.816576
1.77842e-07	-0.388316	0.128	0.447	0.0055227	S2.b	Vdac1	0.305504	0.69382
1.85296e-07	0.56931	0.826	0.769	0.00575417	S2.b	Selenow	1.9529	1.38359
2.11165e-07	0.28182	1	0.99	0.00655751	S2.b	Rps29	3.10911	2.82729
2.12997e-07	0.274677	1	0.992	0.0066144	S2.b	Rpl9	3.27593	3.00125
2.16678e-07	-0.49742	0.221	0.526	0.00672872	S2.b	Steap3	0.493336	0.990756
2.25477e-07	-0.584862	0.081	0.373	0.00700197	S2.b	Rcan1	0.251084	0.835946
2.36203e-07	0.314156	1	0.996	0.00733505	S2.b	Rps27a	3.46553	3.15138
2.70941e-07	-0.520196	0.442	0.737	0.00841381	S2.b	Mt2	1.55687	2.07706
2.91796e-07	-0.428815	0.372	0.694	0.00906143	S2.b	Axl	0.893084	1.3219
2.97767e-07	-0.357027	0.663	0.864	0.00924684	S2.b	Atp5b	1.42773	1.78475
3.01226e-07	0.327431	0.988	0.995	0.00935427	S2.b	Rpl37a	3.28217	2.95474
3.26502e-07	-0.393339	0.477	0.753	0.0101392	S2.b	Sh3glb1	0.991936	1.38527
3.45623e-07	0.27324	1	0.995	0.010733	S2.b	Rps10	3.37249	3.09925
3.62015e-07	0.326606	0.988	0.995	0.011242	S2.b	Rpl30	3.24946	2.92286
4.2326e-07	-0.550425	0.047	0.306	0.0131439	S2.b	Thbs2	0.116936	0.667361
4.60985e-07	-0.451804	0.314	0.656	0.0143154	S2.b	Tcf4	0.819683	1.27149
5.47031e-07	-1.00253	0.512	0.733	0.0169875	S2.b	H2-K1	1.17517	2.17769
5.71961e-07	0.571913	0.314	0.135	0.0177617	S2.b	Pi15	0.932405	0.360492
5.74975e-07	-0.397193	0.36	0.701	0.0178553	S2.b	Rtn4	0.831882	1.22907
6.01201e-07	-0.378502	0.093	0.374	0.0186697	S2.b	Il13ra1	0.186866	0.565368
7.09215e-07	-0.955181	0.279	0.533	0.022024	S2.b	Sod2	0.638853	1.59403
7.25422e-07	-0.375433	0.14	0.436	0.0225272	S2.b	Vasn	0.373872	0.749306
7.35537e-07	-0.336896	0.198	0.507	0.0228414	S2.b	Ehd1	0.493308	0.830204
7.80702e-07	-0.41228	0.163	0.471	0.0242439	S2.b	Dpysl2	0.351381	0.763661
7.80917e-07	-0.365288	0.186	0.495	0.0242506	S2.b	Scn1b	0.422495	0.787783
8.11533e-07	-0.342153	0.035	0.287	0.0252014	S2.b	Cfap36	0.0747761	0.416929
8.12117e-07	0.309858	0.988	0.986	0.0252195	S2.b	Rps21	2.9809	2.67104
8.36272e-07	0.474765	0.581	0.347	0.0259696	S2.b	Dpep1	1.44335	0.968588
8.41664e-07	-0.369362	0.267	0.575	0.026137	S2.b	Ackr3	0.683735	1.0531
8.84179e-07	-0.471864	0.291	0.58	0.0274573	S2.b	Msn	0.600996	1.07286
9.38707e-07	-0.505893	0.07	0.336	0.0291506	S2.b	Tmem176a	0.309959	0.815852
9.60237e-07	-0.738902	0.663	0.83	0.0298192	S2.b	Fn1	2.1795	2.9184
9.91808e-07	-0.294223	0.244	0.553	0.0307996	S2.b	Eif6	0.72903	1.02325
1.08237e-06	-0.433582	0.756	0.906	0.033612	S2.b	Ctsb	1.66603	2.09961
1.22521e-06	-0.369744	0.407	0.714	0.0380477	S2.b	Csnk1a1	0.855603	1.22535
1.35505e-06	-0.431856	0.14	0.421	0.0420798	S2.b	Hif1a	0.334864	0.76672
1.3969e-06	0.490895	0.488	0.276	0.0433793	S2.b	Ntrk2	1.1521	0.661203
1.44842e-06	-0.405136	0.64	0.829	0.0449791	S2.b	Calm2	1.3363	1.74143
1.4823e-06	-0.408576	0.244	0.538	0.0460313	S2.b	Sfpq	0.479879	0.888454
1.58025e-06	-0.943724	0.023	0.254	0.049073	S2.b	Hbegf	0.0868427	1.03057
1.67994e-06	-0.325316	0.081	0.348	0.0521689	S2.b	Map4	0.165093	0.490409
1.73901e-06	-0.489039	0.36	0.616	0.0540033	S2.b	Ugp2	0.776892	1.26593
1.77382e-06	-0.3036	0.035	0.275	0.0550842	S2.b	Prkacb	0.0866021	0.390202
1.81738e-06	-0.361602	0.43	0.727	0.0564368	S2.b	Hnrnpf	0.873916	1.23552
1.8556e-06	-0.323572	0.105	0.384	0.0576237	S2.b	Bcl10	0.229001	0.552573
1.88067e-06	-0.309997	0.081	0.348	0.0584024	S2.b	Riok3	0.170188	0.480185
1.89818e-06	-0.416086	0.523	0.766	0.058946	S2.b	Sdc2	1.14717	1.56326
1.908e-06	0.555595	0.442	0.245	0.0592509	S2.b	Cpxm1	1.1055	0.549903
1.96014e-06	0.287167	0.581	0.32	0.0608702	S2.b	Col15a1	1.27682	0.989657
2.02801e-06	0.474152	0.919	0.894	0.0629778	S2.b	Pfdn5	2.2877	1.81355
2.02989e-06	-0.319749	0.221	0.539	0.0630362	S2.b	Eif4h	0.519496	0.839245
2.07629e-06	0.497474	0.291	0.125	0.0644772	S2.b	Wfdc1	0.774344	0.27687
2.10739e-06	-0.491378	0.267	0.539	0.0654429	S2.b	Metrnl	0.569534	1.06091
2.13937e-06	0.414452	0.372	0.185	0.0664359	S2.b	Fgf7	0.796448	0.381996
2.15575e-06	-0.283485	0.895	0.982	0.0669447	S2.b	Rpl5	2.47735	2.76083
2.19486e-06	-0.790422	0.407	0.679	0.0681591	S2.b	Cxcl1	1.93995	2.73037
2.26195e-06	-0.289592	0.035	0.274	0.0702425	S2.b	Lrrfip2	0.0717099	0.361302
2.32798e-06	-0.302669	0.023	0.256	0.0722931	S2.b	Epb41l3	0.0678373	0.370506
2.55407e-06	-0.65836	0.047	0.284	0.0793142	S2.b	Ass1	0.205729	0.864089
2.6117e-06	-0.353524	0.314	0.622	0.0811038	S2.b	Cct4	0.696075	1.0496
2.64247e-06	-0.375413	0.558	0.783	0.0820591	S2.b	Ppp1r14b	1.46102	1.83644
2.6898e-06	-0.407732	0.105	0.374	0.0835289	S2.b	Tnfaip2	0.300306	0.708038
2.89107e-06	-0.408729	0.198	0.49	0.0897792	S2.b	Angptl2	0.488405	0.897135
2.9755e-06	-0.311044	0.058	0.303	0.0924011	S2.b	Lpgat1	0.120262	0.431306
3.07128e-06	-0.344821	0.058	0.308	0.0953756	S2.b	Mcub	0.14074	0.485562
3.12915e-06	-0.362345	0.174	0.47	0.0971727	S2.b	Fkbp10	0.405728	0.768073
3.19383e-06	-0.36625	0.616	0.838	0.099181	S2.b	Gnai2	1.22505	1.5913
3.20286e-06	-0.361031	0.337	0.645	0.0994615	S2.b	Mxra8	0.734923	1.09595
3.22273e-06	-0.640993	0.081	0.316	0.100079	S2.b	Efemp1	0.165176	0.806169
3.48015e-06	-0.358449	0.256	0.554	0.108073	S2.b	Uqcrc1	0.529716	0.888165
3.5521e-06	-0.401733	0.302	0.59	0.110307	S2.b	Slc3a2	0.605578	1.00731
3.75812e-06	-0.375031	0.314	0.584	0.116705	S2.b	Capzb	0.656825	1.03186
3.88371e-06	-0.276051	0.128	0.397	0.120605	S2.b	Hivep2	0.355162	0.631213
4.15879e-06	-0.346953	0.047	0.278	0.129147	S2.b	Slc39a14	0.15037	0.497324
4.19525e-06	-0.618764	0.116	0.357	0.130279	S2.b	Cd44	0.233666	0.85243
4.85156e-06	-0.309001	0.279	0.579	0.15066	S2.b	Eif3a	0.666519	0.97552
5.19393e-06	-0.297584	0.233	0.55	0.161292	S2.b	Chmp4b	0.532749	0.830332
5.52437e-06	0.39243	0.86	0.768	0.171554	S2.b	Ctsk	2.31192	1.91949
5.70647e-06	-0.309529	0.174	0.464	0.177209	S2.b	Ywhah	0.456259	0.765788
5.75163e-06	-0.322341	0.709	0.88	0.178611	S2.b	Rhoa	1.58978	1.91212
5.8629e-06	-0.292032	0.07	0.314	0.182067	S2.b	Galnt1	0.178686	0.470718
6.07472e-06	-0.355488	0.186	0.467	0.188644	S2.b	Tsc22d1	0.556637	0.912126
6.16632e-06	-0.274194	0.826	0.938	0.191489	S2.b	Arpc1b	2.00973	2.28393
6.28133e-06	-0.309861	0.372	0.688	0.195061	S2.b	Rap1a	0.846644	1.15651
6.31187e-06	-0.290207	0.326	0.641	0.196009	S2.b	Tspan3	0.774964	1.06517
6.60472e-06	-0.304229	0.058	0.295	0.205103	S2.b	Tuba1c	0.139438	0.443667
6.63216e-06	0.430524	0.291	0.129	0.205955	S2.b	Acvr2a	0.689174	0.25865
6.73433e-06	-0.328267	0.186	0.464	0.209128	S2.b	Gspt1	0.40157	0.729837
6.80226e-06	0.326515	0.349	0.166	0.211237	S2.b	Lmo2	0.710157	0.383643
6.84891e-06	-0.322781	0.535	0.753	0.212686	S2.b	Arpc2	1.12781	1.45059
7.07107e-06	-0.431035	0.035	0.251	0.219585	S2.b	Vwa1	0.0769262	0.507961
7.08826e-06	-0.356598	0.337	0.628	0.220119	S2.b	Cct2	0.689575	1.04617
7.11006e-06	-0.33161	0.14	0.4	0.220796	S2.b	Hspa9	0.259942	0.591552
7.20188e-06	-0.305022	0.047	0.272	0.223647	S2.b	Tgfb1	0.105242	0.410264
7.44732e-06	-0.345462	0.093	0.333	0.231269	S2.b	Ext1	0.170023	0.515485
7.9191e-06	-0.399818	0.349	0.619	0.24592	S2.b	Colec12	0.775548	1.17537
7.93656e-06	-0.381976	0.035	0.251	0.246462	S2.b	Osr2	0.073319	0.455295
8.19535e-06	-0.389179	0.407	0.635	0.254498	S2.b	Slc25a5	0.836418	1.2256
8.30852e-06	-0.379591	0.128	0.372	0.258013	S2.b	Ptpn1	0.213512	0.593104
8.42624e-06	-0.394738	0.116	0.353	0.261669	S2.b	Lrrfip1	0.191769	0.586507
8.81844e-06	0.27062	0.895	0.888	0.273848	S2.b	Igfbp4	2.91991	2.64929
9.0521e-06	-0.377367	0.419	0.669	0.281104	S2.b	Vcp	0.799478	1.17685
9.14015e-06	-0.319465	0.081	0.322	0.283838	S2.b	Tln2	0.170617	0.490081
9.236e-06	-0.286728	0.14	0.404	0.286815	S2.b	Fnta	0.294293	0.581021
9.35155e-06	-0.410074	0.151	0.408	0.290403	S2.b	Filip1l	0.383276	0.79335
9.41986e-06	-0.2705	0.419	0.708	0.292524	S2.b	Pabpc1	0.971163	1.24166
9.80669e-06	-0.405814	0.267	0.525	0.304537	S2.b	Ckap4	0.527624	0.933438
9.83149e-06	-0.272058	0.058	0.29	0.305307	S2.b	Got1	0.128185	0.400243
9.85364e-06	0.452753	0.872	0.807	0.305995	S2.b	Ecm1	2.34903	1.89628
1.04175e-05	-1.01858	0.116	0.346	0.323504	S2.b	Cthrc1	0.374774	1.39335
1.04192e-05	-0.493214	0.558	0.769	0.323557	S2.b	Tagln2	1.43572	1.92894
1.04632e-05	-0.424976	0.14	0.388	0.324924	S2.b	Gja1	0.308939	0.733915
1.06856e-05	-0.380578	0.244	0.53	0.331831	S2.b	Sqstm1	0.50597	0.886548
1.10477e-05	-0.315293	0.07	0.298	0.343075	S2.b	Csnk1d	0.129015	0.444308
1.13995e-05	-0.289963	0.093	0.337	0.354	S2.b	Agpat4	0.200112	0.490075
1.14566e-05	-0.314094	0.302	0.593	0.355773	S2.b	Psmc6	0.63911	0.953203
1.15746e-05	-0.346886	0.535	0.797	0.359437	S2.b	App	1.16824	1.51512
1.17019e-05	-0.373509	0.326	0.624	0.363391	S2.b	Mat2a	0.736142	1.10965
1.17051e-05	-0.265424	0.07	0.309	0.36349	S2.b	Aco2	0.171886	0.43731
1.20267e-05	-0.454312	0.372	0.635	0.373477	S2.b	Lsp1	0.991914	1.44623
1.24966e-05	-0.418154	0.721	0.83	0.38807	S2.b	Txn1	1.53649	1.95465
1.2603e-05	-0.351989	0.151	0.421	0.391374	S2.b	Nfkb1	0.507915	0.859904
1.27523e-05	-0.319169	0.558	0.796	0.39601	S2.b	Tmed9	1.17539	1.49456
1.28577e-05	-0.696472	0.116	0.357	0.399284	S2.b	Ccl7	1.00002	1.69649
1.28666e-05	-0.48483	0.221	0.485	0.39956	S2.b	Mafb	0.672746	1.15758
1.32984e-05	-0.304807	0.105	0.355	0.41297	S2.b	Wdr1	0.226157	0.530964
1.36791e-05	-0.331615	0.163	0.412	0.424791	S2.b	Psmd2	0.284637	0.616252
1.37588e-05	-0.389971	0.233	0.506	0.427265	S2.b	Loxl2	0.54575	0.935721
1.38508e-05	0.338484	1	0.988	0.430121	S2.b	Fau	3.1551	2.81661
1.44294e-05	-0.320852	0.57	0.776	0.44809	S2.b	Eif4g2	1.07157	1.39242
1.46056e-05	-0.437299	0.174	0.429	0.453563	S2.b	Vcan	0.532278	0.969578
1.52067e-05	-0.290682	0.198	0.469	0.472228	S2.b	Hspd1	0.456333	0.747015
1.52326e-05	-0.808492	0.384	0.575	0.473032	S2.b	Lgals3	1.22806	2.03655
1.54258e-05	-0.305107	0.151	0.413	0.479031	S2.b	Fibp	0.282151	0.587257
1.59728e-05	0.527986	0.616	0.541	0.496019	S2.b	Fkbp7	1.38008	0.85209
1.60741e-05	0.534782	0.477	0.337	0.499165	S2.b	Gstm2	1.07425	0.539471
1.628e-05	-0.330639	0.488	0.722	0.505559	S2.b	Aldoa	1.10134	1.43198
1.69701e-05	-0.474785	0.314	0.571	0.526991	S2.b	Oaf	0.636917	1.1117
1.7573e-05	-0.354526	0.616	0.8	0.545712	S2.b	Hsp90aa1	1.46529	1.81981
2.0012e-05	-0.328585	0.302	0.577	0.621453	S2.b	Pdlim4	0.807835	1.13642
2.19275e-05	-0.29955	0.512	0.778	0.680938	S2.b	Eif5	1.14246	1.442
2.20258e-05	-0.330703	0.105	0.341	0.683989	S2.b	Ssc5d	0.210325	0.541028
2.21634e-05	0.371576	0.36	0.189	0.688264	S2.b	Olfml1	0.735038	0.363462
2.23458e-05	0.41087	0.814	0.733	0.693926	S2.b	Rarres2	2.15983	1.74896
2.24231e-05	-0.307187	0.116	0.358	0.696326	S2.b	Cdon	0.269998	0.577185
2.33768e-05	-0.272035	0.372	0.666	0.725944	S2.b	Ssb	0.841305	1.11334
2.42426e-05	-0.283683	0.57	0.804	0.752828	S2.b	Morf4l1	1.18057	1.46425
2.46392e-05	-0.499534	0.605	0.802	0.765147	S2.b	Htra1	1.46633	1.96586
2.47556e-05	-0.264585	0.105	0.35	0.768761	S2.b	Cycs	0.242216	0.506801
2.48285e-05	-0.280413	0.233	0.5	0.771024	S2.b	Commd3	0.481193	0.761606
2.49324e-05	-0.260368	0.302	0.589	0.774252	S2.b	Arl6ip5	0.735803	0.996171
2.50323e-05	-0.297011	0.465	0.753	0.777353	S2.b	Mtdh	1.00077	1.29778
2.67086e-05	-0.34416	0.163	0.406	0.829407	S2.b	Ndrg1	0.406901	0.751061
2.76024e-05	-0.347507	0.221	0.485	0.857164	S2.b	Tubb6	0.482716	0.830224
2.77489e-05	-0.330682	0.547	0.818	0.861714	S2.b	Pnrc1	1.27824	1.60892
3.08476e-05	-0.454879	0.151	0.382	0.95794	S2.b	Serpine2	0.360499	0.815377
3.15652e-05	0.583808	0.291	0.147	0.980227	S2.b	Clec11a	0.865748	0.28194
3.30125e-05	-0.345645	0.128	0.353	1	S2.b	Aig1	0.225127	0.570772
3.32715e-05	0.311829	0.291	0.135	1	S2.b	Gpnmb	0.638975	0.327146
3.32763e-05	-0.348241	0.674	0.845	1	S2.b	Cd47	1.36593	1.71417
3.41613e-05	-0.311883	0.093	0.323	1	S2.b	Igf2r	0.218904	0.530787
3.44278e-05	-0.361832	0.512	0.742	1	S2.b	P4hb	1.00703	1.36886
3.48425e-05	0.298018	1	0.99	1	S2.b	Rpl35a	3.0896	2.79158
3.53256e-05	-0.292537	0.186	0.449	1	S2.b	Rhob	0.520497	0.813034
3.57179e-05	-0.6615	0.488	0.65	1	S2.b	Pkm	0.968997	1.6305
3.75756e-05	-0.341403	0.256	0.513	1	S2.b	Pgk1	0.611716	0.953118
3.77238e-05	0.492755	0.43	0.257	1	S2.b	Podn	1.06844	0.57569
4.02536e-05	-0.257362	0.07	0.279	1	S2.b	Cdc42bpa	0.17191	0.429272
4.04098e-05	-0.250127	0.14	0.389	1	S2.b	Mlec	0.319764	0.569891
4.22546e-05	-0.257083	0.058	0.264	1	S2.b	Wdfy1	0.109871	0.366954
4.29841e-05	-0.731961	0.128	0.348	1	S2.b	Sbsn	0.424497	1.15646
4.32427e-05	-0.311188	0.291	0.528	1	S2.b	Nme1	0.669775	0.980963
4.33674e-05	0.372766	0.326	0.166	1	S2.b	Peg3	0.784249	0.411482
4.45745e-05	0.322169	0.895	0.84	1	S2.b	Rnase4	2.20041	1.87824
4.72258e-05	-0.322484	0.628	0.815	1	S2.b	Eif3e	1.25617	1.57865
4.73797e-05	-0.31509	0.128	0.363	1	S2.b	Csrp1	0.313524	0.628613
4.8928e-05	0.378125	0.256	0.115	1	S2.b	Omd	0.646431	0.268306
4.90938e-05	-0.279295	0.43	0.704	1	S2.b	Bzw1	0.959949	1.23924
5.12112e-05	-0.275911	0.14	0.384	1	S2.b	Pfdn2	0.278831	0.554741
5.29362e-05	-0.328662	0.14	0.367	1	S2.b	Plod2	0.292604	0.621265
5.35803e-05	0.252666	0.988	0.999	1	S2.b	Rpsa	3.80238	3.54971
5.42466e-05	0.36099	0.384	0.216	1	S2.b	Slit3	0.783638	0.422647
5.48164e-05	0.375503	0.419	0.239	1	S2.b	Lsamp	0.935285	0.559782
5.70439e-05	-0.318545	0.256	0.509	1	S2.b	Rtn3	0.448164	0.766709
5.76737e-05	-0.392337	0.267	0.506	1	S2.b	Prelp	0.696292	1.08863
5.84502e-05	-0.274153	0.186	0.449	1	S2.b	Tram1	0.406308	0.680461
6.18111e-05	0.2725	0.988	0.995	1	S2.b	Rpl18	3.21286	2.94036
6.28409e-05	-0.28514	0.07	0.272	1	S2.b	Ezr	0.197196	0.482336
6.32599e-05	-0.262208	0.07	0.275	1	S2.b	Ttc19	0.134399	0.396607
6.40603e-05	-0.351199	0.314	0.547	1	S2.b	Txndc5	0.554716	0.905915
6.51503e-05	-0.286103	0.186	0.431	1	S2.b	Cul1	0.381612	0.667715
6.87207e-05	-0.726424	0.058	0.251	1	S2.b	Ptn	0.187732	0.914157
7.03976e-05	-0.393977	0.116	0.322	1	S2.b	Amotl1	0.212418	0.606395
7.10414e-05	-0.267755	0.291	0.563	1	S2.b	Psma5	0.591156	0.858911
7.1078e-05	-0.266383	0.233	0.49	1	S2.b	Adh5	0.444234	0.710617
7.29303e-05	-0.262146	0.337	0.61	1	S2.b	Chic2	0.689197	0.951343
7.35014e-05	-0.269818	0.465	0.716	1	S2.b	Calu	1.04347	1.31328
7.44318e-05	-0.391971	0.081	0.286	1	S2.b	Crlf1	0.271242	0.663213
7.48107e-05	0.445502	0.558	0.421	1	S2.b	Pdlim2	1.19601	0.750511
7.50636e-05	-0.31155	0.174	0.404	1	S2.b	Eif4e	0.341227	0.652776
7.73061e-05	0.299122	0.988	0.986	1	S2.b	Rpl37	2.85133	2.55221
7.96914e-05	-0.339184	0.116	0.33	1	S2.b	Fap	0.266791	0.605975
8.14076e-05	-0.278035	0.233	0.479	1	S2.b	Ppig	0.458859	0.736894
8.23712e-05	-0.266083	0.07	0.269	1	S2.b	Cux1	0.123189	0.389272
8.4093e-05	-0.43665	0.221	0.438	1	S2.b	Vcam1	0.460199	0.896849
9.07682e-05	-0.272808	0.186	0.435	1	S2.b	Wdr26	0.383377	0.656185
9.42235e-05	-0.254044	0.093	0.303	1	S2.b	Pgd	0.191261	0.445305
9.42353e-05	0.286328	0.988	0.989	1	S2.b	Rps11	3.09698	2.81065
9.47797e-05	-0.273549	0.209	0.446	1	S2.b	Lamb1	0.545244	0.818793
9.7897e-05	-0.276596	0.256	0.513	1	S2.b	Cct3	0.533509	0.810105
9.82817e-05	-0.321271	0.302	0.568	1	S2.b	Clmp	0.684462	1.00573
9.83927e-05	-0.287303	0.36	0.633	1	S2.b	Fus	0.792504	1.07981
0.000100358	-0.262182	0.07	0.268	1	S2.b	Cebpg	0.133234	0.395416
0.00010331	-0.291156	0.233	0.478	1	S2.b	Hmgn3	0.489352	0.780508
0.000107717	-0.28797	0.279	0.526	1	S2.b	Hdgf	0.561343	0.849314
0.000116758	-0.451496	0.395	0.616	1	S2.b	Ugdh	1.07882	1.53032
0.000119255	-0.270394	0.116	0.332	1	S2.b	Hspb8	0.263122	0.533516
0.000124767	0.257483	1	0.994	1	S2.b	Rpl6	3.32371	3.06622
0.00012624	-0.305463	0.314	0.569	1	S2.b	Actr3	0.707567	1.01303
0.000127493	-0.327153	0.372	0.631	1	S2.b	Adamts5	1.04342	1.37057
0.000127549	-0.335393	0.349	0.606	1	S2.b	Ifrd1	1.03126	1.36666
0.0001291	-0.313017	0.372	0.62	1	S2.b	Anp32b	0.800687	1.1137
0.000141971	0.461039	0.256	0.131	1	S2.b	Bace2	0.660288	0.199249
0.000142235	-0.37961	0.291	0.524	1	S2.b	Scara3	0.591008	0.970617
0.000142379	-0.329578	0.395	0.629	1	S2.b	Ier3	1.55879	1.88837
0.000143376	-0.343561	0.151	0.363	1	S2.b	Gnpnat1	0.245062	0.588623
0.000145421	-0.292735	0.081	0.273	1	S2.b	Sp3	0.149426	0.442161
0.000151201	-0.297701	0.523	0.769	1	S2.b	Ebf1	1.16656	1.46426
0.000151971	-0.274697	0.36	0.613	1	S2.b	Srsf2	0.748472	1.02317
0.000152814	0.586972	0.57	0.444	1	S2.b	Timp3	1.84307	1.2561
0.000153949	-0.291289	0.977	0.997	1	S2.b	Malat1	5.01566	5.30695
0.000159264	-0.48833	0.14	0.339	1	S2.b	Fxyd5	0.377297	0.865627
0.000164649	-0.25212	0.105	0.312	1	S2.b	Tmf1	0.195608	0.447729
0.000167158	0.473958	0.442	0.296	1	S2.b	Cryab	1.06067	0.586708
0.000168802	-0.273608	0.186	0.414	1	S2.b	Igsf8	0.373561	0.647169
0.000181489	-0.295934	0.547	0.768	1	S2.b	Serbp1	1.1258	1.42173
0.000183847	-0.344537	0.128	0.331	1	S2.b	Sned1	0.335656	0.680194
0.000188575	0.355498	0.744	0.572	1	S2.b	Mgst1	1.63421	1.27871
0.00019013	-0.31293	0.174	0.395	1	S2.b	Emilin2	0.359606	0.672535
0.000197659	-0.373392	0.512	0.718	1	S2.b	Prdx5	1.12673	1.50012
0.000200912	0.308985	0.256	0.125	1	S2.b	Naalad2	0.583151	0.274165
0.000201697	0.679943	0.488	0.376	1	S2.b	Mmp23	1.33125	0.651309
0.000203913	-0.345371	0.419	0.697	1	S2.b	Socs3	1.46186	1.80723
0.000206671	-0.251546	0.337	0.596	1	S2.b	Tmem14c	0.712096	0.963642
0.000209889	0.347651	0.314	0.166	1	S2.b	Sult5a1	0.730777	0.383126
0.000216939	-0.269641	0.453	0.731	1	S2.b	Fermt2	1.0563	1.32595
0.00021722	-0.257213	0.267	0.523	1	S2.b	Kmt2e	0.613413	0.870626
0.00021756	0.26208	0.86	0.909	1	S2.b	Eif3f	2.12214	1.86006
0.000218511	-0.257154	0.36	0.628	1	S2.b	Sash1	0.840715	1.09787
0.000234252	-0.840824	0.081	0.256	1	S2.b	Thbs1	0.258371	1.09919
0.000243359	-0.255734	0.174	0.397	1	S2.b	Crtap	0.357462	0.613195
0.000282173	-0.32809	0.326	0.571	1	S2.b	Tuba1b	0.702443	1.03053
0.000286642	-0.357383	0.128	0.328	1	S2.b	Angptl4	0.349775	0.707158
0.000288501	-0.305757	0.721	0.86	1	S2.b	Calr	1.65455	1.96031
0.000302452	-0.435758	0.081	0.258	1	S2.b	Slc7a2	0.204025	0.639783
0.000317159	0.381745	0.337	0.2	1	S2.b	Calml4	0.743663	0.361918
0.000322658	-0.26568	0.384	0.639	1	S2.b	Pam	0.867205	1.13288
0.000333496	0.523476	0.64	0.614	1	S2.b	Cd302	1.59028	1.06681
0.000335924	-0.253069	0.151	0.369	1	S2.b	Zyx	0.343833	0.596902
0.000341242	-0.253924	0.233	0.461	1	S2.b	Saraf	0.430865	0.684789
0.000350745	-0.256229	0.105	0.293	1	S2.b	Nasp	0.195531	0.451761
0.000361165	-0.262279	0.093	0.277	1	S2.b	Clip1	0.167047	0.429326
0.000373422	0.358637	0.826	0.794	1	S2.b	Atp5d	1.81257	1.45394
0.000379422	-0.342608	0.198	0.41	1	S2.b	Thy1	0.555476	0.898084
0.00038473	-0.327974	0.558	0.705	1	S2.b	Ldha	1.33688	1.66485
0.000396873	0.279957	0.86	0.863	1	S2.b	Eef1d	1.92459	1.64463
0.000401111	-0.263539	0.116	0.314	1	S2.b	Plat	0.294372	0.557911
0.000420314	0.39613	0.616	0.553	1	S2.b	Aprt	1.32709	0.930958
0.000426692	-0.392326	0.221	0.433	1	S2.b	Ier5	0.615671	1.008
0.000443569	-0.453408	0.721	0.807	1	S2.b	Gapdh	1.55121	2.00462
0.000502352	-0.269275	0.14	0.339	1	S2.b	Vezf1	0.29337	0.562645
0.000509698	-0.268232	0.163	0.357	1	S2.b	Ak2	0.262423	0.530655
0.000512188	0.444274	0.419	0.301	1	S2.b	Svil	0.955185	0.510912
0.000514711	-0.263714	0.105	0.29	1	S2.b	Ecscr	0.349397	0.613111
0.00053334	-0.46022	0.488	0.667	1	S2.b	C3	1.97187	2.43209
0.000629693	0.275606	0.814	0.815	1	S2.b	Eif3k	1.75287	1.47726
0.00062985	0.34597	0.337	0.209	1	S2.b	Pltp	0.730191	0.384221
0.000635784	-0.312332	0.291	0.497	1	S2.b	Eno1	0.637377	0.949709
0.000674634	-0.251698	0.326	0.556	1	S2.b	Hnrnpa0	0.646624	0.898322
0.000703708	-0.257971	0.5	0.71	1	S2.b	Sf3b1	0.989405	1.24738
0.000752822	-0.326421	0.244	0.436	1	S2.b	Egfr	0.43642	0.762841
0.00077902	-0.339309	0.512	0.757	1	S2.b	Zfp36l1	1.28077	1.62008
0.00079662	0.492181	0.814	0.794	1	S2.b	Ccdc80	2.35513	1.86295
0.000811343	-0.571443	0.279	0.466	1	S2.b	Tm4sf1	0.702123	1.27357
0.000821386	-0.421898	0.186	0.376	1	S2.b	Anxa3	0.566457	0.988354
0.000822245	-0.330833	0.163	0.35	1	S2.b	Angptl1	0.490958	0.821791
0.000847019	-0.256629	0.128	0.306	1	S2.b	Dut	0.256229	0.512859
0.000920425	0.397227	0.523	0.43	1	S2.b	C1rb	1.16507	0.767842
0.000921736	-0.280855	0.326	0.555	1	S2.b	Cdkn1a	1.14569	1.42654
0.000934981	0.427235	0.395	0.285	1	S2.b	H2-T23	0.882354	0.455119
0.000938403	0.375966	0.651	0.521	1	S2.b	Csrp2	1.64612	1.27016
0.00098236	0.350129	0.616	0.532	1	S2.b	Zeb2	1.26751	0.917381
0.000989292	0.327802	0.267	0.153	1	S2.b	Dkk3	0.589824	0.262022
0.00113868	-0.284095	0.744	0.888	1	S2.b	Mt1	2.71489	2.99899
0.00124835	-0.272574	0.221	0.427	1	S2.b	Higd1a	0.51568	0.788255
0.00131714	-0.289719	0.105	0.268	1	S2.b	Sbno2	0.228802	0.518521
0.00136762	0.420782	0.605	0.584	1	S2.b	Mbnl1	1.40807	0.987289
0.00154908	0.459887	0.616	0.616	1	S2.b	Blvrb	1.46402	1.00414
0.00159043	-0.330744	0.105	0.264	1	S2.b	Hmox1	0.213468	0.544212
0.0016773	0.328996	0.407	0.273	1	S2.b	Steap4	0.996359	0.667363
0.00170419	0.368431	0.395	0.26	1	S2.b	Cfh	1.04483	0.676397
0.00192619	-0.318015	0.198	0.364	1	S2.b	Ninj1	0.385593	0.703608
0.00199472	0.431747	0.744	0.727	1	S2.b	Id3	2.50799	2.07625
0.00207848	-0.294959	0.105	0.258	1	S2.b	Myc	0.251383	0.546342
0.00210356	0.386489	0.512	0.416	1	S2.b	Hcfc1r1	1.05861	0.672117
0.00214118	-0.26697	0.314	0.519	1	S2.b	Nucks1	0.623587	0.890557
0.00229281	-0.398731	0.57	0.719	1	S2.b	Gas1	1.49647	1.8952
0.00234591	-0.306501	0.244	0.435	1	S2.b	AC160336.1	0.652749	0.95925
0.00241214	0.372664	0.593	0.518	1	S2.b	Lamb2	1.39191	1.01925
0.00252256	-0.588313	0.453	0.582	1	S2.b	Aspn	1.35313	1.94144
0.00259511	-0.269539	0.302	0.493	1	S2.b	Nfe2l2	0.546839	0.816378
0.00261753	0.326252	0.709	0.723	1	S2.b	Nfib	1.70148	1.37522
0.00287029	-0.295722	0.698	0.821	1	S2.b	Nfkbia	1.99516	2.29088
0.00298449	-0.367175	0.57	0.75	1	S2.b	Itih5	1.46499	1.83216
0.00304106	-0.334146	0.616	0.768	1	S2.b	Tubb5	1.33363	1.66777
0.0030642	0.389615	0.407	0.301	1	S2.b	Pik3r1	0.996287	0.606672
0.00333142	0.537564	0.326	0.229	1	S2.b	F3	1.02727	0.489708
0.00366134	-0.395186	0.721	0.872	1	S2.b	Egr1	2.37939	2.77458
0.00392032	0.303269	0.558	0.437	1	S2.b	Scara5	1.32012	1.01685
0.00393174	-0.25813	0.186	0.348	1	S2.b	Kctd12	0.47821	0.736341
0.00401365	0.354478	0.581	0.547	1	S2.b	Herpud1	1.24695	0.892471
0.00422122	-0.299531	0.663	0.789	1	S2.b	Nbl1	1.76176	2.06129
0.0044205	-0.283437	0.302	0.468	1	S2.b	Vmp1	0.534247	0.817684
0.00474378	0.369979	0.349	0.243	1	S2.b	Cped1	0.809218	0.439239
0.00519471	0.312186	0.465	0.364	1	S2.b	Gstt1	0.991718	0.679532
0.00519919	-0.400558	0.523	0.708	1	S2.b	Btg2	1.54821	1.94877
0.00594967	0.338007	0.616	0.641	1	S2.b	Prnp	1.53479	1.19678
0.0059875	0.277164	0.314	0.209	1	S2.b	Fzd2	0.69837	0.421206
0.00600996	0.419798	0.43	0.382	1	S2.b	Creg1	1.00207	0.58227
0.00608237	0.2756	0.791	0.753	1	S2.b	Psma7	1.67281	1.39721
0.00654142	-0.312513	0.605	0.727	1	S2.b	Cebpb	1.53792	1.85043
0.00698127	0.472192	0.744	0.725	1	S2.b	Krtcap2	1.72533	1.25314
0.00713207	0.427966	0.372	0.295	1	S2.b	Lrp6	0.930054	0.502088
0.00804042	-0.419248	0.686	0.812	1	S2.b	B2m	1.60718	2.02643
0.00911414	0.32289	0.698	0.68	1	S2.b	Erp29	1.46327	1.14038
0.00928753	0.279024	0.756	0.739	1	S2.b	Ddah2	1.69075	1.41173
0.00968317	0.336496	0.721	0.751	1	S2.b	Ndufa13	1.63513	1.29864
0.00984593	0.34547	0.535	0.493	1	S2.b	Meox2	1.2489	0.903435
3.87838e-63	1.05943	1	0.992	1.20439e-58	S2.c	Gsn	6.08336	5.02393
1.39703e-55	1.24668	1	0.575	4.33835e-51	S2.c	Mgp	4.07849	2.83181
2.25505e-43	1.01723	0.438	0.087	7.00284e-39	S2.c	Meox1	1.1652	0.147974
2.17436e-42	-1.7389	0.438	0.865	6.75225e-38	S2.c	Fn1	1.23889	2.97779
3.64153e-40	1.26526	0.888	0.439	1.13084e-35	S2.c	Myoc	3.30802	2.04276
6.26993e-37	-1.17476	0.538	0.929	1.94707e-32	S2.c	Igfbp4	1.56545	2.74021
8.50975e-36	0.856826	0.488	0.118	2.64262e-31	S2.c	Gdf10	1.30735	0.45052
2.47944e-35	0.616752	0.419	0.084	7.69965e-31	S2.c	Clec1a	0.872223	0.255471
1.56356e-33	0.806575	0.631	0.225	4.85548e-29	S2.c	Cfh	1.38709	0.580519
4.59963e-33	1.09552	0.575	0.192	1.42837e-28	S2.c	Fst	1.72919	0.633668
4.84238e-33	0.56535	0.356	0.067	1.50375e-28	S2.c	Plekha6	0.702801	0.137451
2.61947e-32	1.17967	0.362	0.074	8.13449e-28	S2.c	Cyp2f2	1.39341	0.213745
5.70333e-32	0.710643	0.412	0.09	1.77111e-27	S2.c	Igfbp3	1.29035	0.579703
9.11783e-31	-0.988122	0.394	0.837	2.83145e-26	S2.c	Htra1	1.02259	2.01071
2.86191e-30	0.769328	0.925	0.593	8.88738e-26	S2.c	Ltbp4	2.43418	1.66485
2.87015e-30	0.803199	0.944	0.656	8.91297e-26	S2.c	Itm2a	2.63038	1.82718
7.81311e-30	0.740452	0.894	0.717	2.42628e-25	S2.c	Plxdc2	2.16816	1.42771
4.44839e-28	0.535874	0.994	0.99	1.3814e-23	S2.c	Cst3	4.01406	3.47818
4.38756e-26	0.721052	0.444	0.14	1.36251e-21	S2.c	Boc	0.989756	0.268704
1.46272e-25	0.945215	0.375	0.1	4.54233e-21	S2.c	Clu	1.25403	0.30881
1.68868e-25	0.818704	0.288	0.06	5.24403e-21	S2.c	Klf5	0.915937	0.097233
8.46718e-25	-0.944478	0.325	0.738	2.6294e-20	S2.c	Aebp1	0.761559	1.70604
1.01663e-24	0.980576	0.481	0.174	3.15704e-20	S2.c	Id1	1.40183	0.421259
1.01691e-24	0.877968	0.506	0.192	3.15791e-20	S2.c	Spon2	1.29567	0.417697
2.92454e-24	0.485244	0.969	0.961	9.08185e-20	S2.c	Cd81	2.79862	2.31337
8.33422e-24	-1.17252	0.269	0.702	2.58811e-19	S2.c	C3	1.31272	2.48524
1.156e-23	0.643648	0.375	0.105	3.58984e-19	S2.c	Cpe	0.911081	0.267433
1.69527e-23	0.860158	0.719	0.421	5.26448e-19	S2.c	Txnip	1.8638	1.00364
2.08324e-23	0.726768	0.812	0.58	6.4693e-19	S2.c	Colec12	1.77929	1.05252
1.92706e-22	0.661598	0.869	0.581	5.98428e-18	S2.c	Cygb	2.14716	1.48556
3.59813e-22	-0.925936	0.519	0.838	1.11736e-17	S2.c	B2m	1.14558	2.07152
1.73738e-21	-0.702477	0.169	0.603	5.39526e-17	S2.c	Ackr3	0.386763	1.08924
3.28537e-21	0.623249	0.35	0.096	1.02024e-16	S2.c	Krtdap	1.07091	0.447664
4.70158e-21	-1.3694	0.231	0.603	1.46003e-16	S2.c	Lgals3	0.715904	2.08531
4.70877e-21	-1.43622	0.188	0.582	1.46226e-16	S2.c	Tnfaip6	0.84965	2.28587
8.07566e-21	-1.272	0.431	0.754	2.50781e-16	S2.c	H2-K1	0.947051	2.21905
1.28563e-20	-0.593349	0.969	0.991	3.99239e-16	S2.c	Actg1	2.74425	3.3376
2.67053e-20	0.789669	0.6	0.309	8.29306e-16	S2.c	Kctd12	1.39652	0.606852
6.45901e-20	-0.61954	0.638	0.871	2.00578e-15	S2.c	Npc2	1.30503	1.92457
1.12889e-19	-0.706319	0.131	0.533	3.50565e-15	S2.c	Creb5	0.290424	0.996743
2.44682e-19	-0.686534	0.581	0.835	7.59834e-15	S2.c	Anxa1	1.23311	1.91964
1.7296e-18	0.60237	0.869	0.722	5.37109e-14	S2.c	Sptbn1	2.00462	1.40225
2.26968e-18	-0.704947	0.038	0.404	7.04826e-14	S2.c	Sod3	0.116186	0.821133
4.12116e-18	-2.12035	0.188	0.522	1.27978e-13	S2.c	Timp1	0.504636	2.62498
4.61e-18	0.638668	0.7	0.472	1.43159e-13	S2.c	Meox2	1.47659	0.837926
4.67756e-18	-0.687025	0.262	0.641	1.45257e-13	S2.c	Ugp2	0.609809	1.29683
8.73038e-18	-0.773902	0.544	0.782	2.71113e-13	S2.c	Tagln2	1.19035	1.96425
1.06306e-17	0.62496	0.888	0.691	3.30124e-13	S2.c	Gas1	2.41611	1.79115
2.06191e-17	-0.875597	0.781	0.919	6.40307e-13	S2.c	H2-D1	1.73142	2.60702
1.32281e-16	0.534411	0.5	0.22	4.10784e-12	S2.c	Lsamp	1.04886	0.51445
2.4465e-16	-1.30335	0.038	0.368	7.59735e-12	S2.c	Cthrc1	0.131983	1.43534
3.42033e-16	0.561234	0.431	0.184	1.06215e-11	S2.c	Vit	0.947326	0.386092
3.56929e-16	0.451706	0.288	0.088	1.10841e-11	S2.c	Dact3	0.62607	0.174364
3.89541e-16	-0.780672	0.106	0.448	1.20968e-11	S2.c	Lox	0.243044	1.02372
5.60442e-16	-3.59068	0.044	0.358	1.7404e-11	S2.c	Hp	0.102237	3.69292
8.1605e-16	-0.604568	0.538	0.797	2.53416e-11	S2.c	Ppp1r14b	1.26225	1.86682
1.83337e-15	-0.620902	0.181	0.523	5.69334e-11	S2.c	Ctsh	0.402381	1.02328
4.43593e-15	0.512868	0.45	0.199	1.37753e-10	S2.c	Spry1	1.00415	0.491277
4.4569e-15	0.530837	0.419	0.179	1.38405e-10	S2.c	Srpx	0.939231	0.408394
5.54293e-15	-0.529633	0.406	0.719	1.7213e-10	S2.c	Sec61b	0.833482	1.36312
6.18574e-15	-1.77469	0.044	0.348	1.92092e-10	S2.c	Ccl2	0.352079	2.12677
7.20948e-15	-0.761829	0.081	0.406	2.23883e-10	S2.c	Adamts15	0.225699	0.987527
9.11024e-15	-0.500194	0.688	0.876	2.82909e-10	S2.c	Hsp90b1	1.44323	1.94342
1.52634e-14	0.500842	0.462	0.215	4.73991e-10	S2.c	Ptn	1.32116	0.820315
1.94307e-14	-0.572701	0.244	0.598	6.03402e-10	S2.c	Pdlim4	0.594049	1.16675
2.05749e-14	-0.457411	0.575	0.809	6.38933e-10	S2.c	Cfl1	1.19002	1.64743
2.19061e-14	0.300777	1	1	6.80273e-10	S2.c	Gm42418	6.72785	6.42707
2.27646e-14	-0.5468	0.106	0.44	7.06931e-10	S2.c	Hif1a	0.244674	0.791473
2.59412e-14	-0.697525	0.062	0.375	8.05578e-10	S2.c	Cd44	0.182147	0.879672
2.84385e-14	-0.545104	0.919	0.968	8.8313e-10	S2.c	Fstl1	2.41389	2.95899
3.20004e-14	0.490749	0.956	0.907	9.9374e-10	S2.c	Fos	3.86322	3.37248
3.90973e-14	0.573797	0.638	0.434	1.21413e-09	S2.c	Prrx2	1.37628	0.802486
5.96236e-14	-0.695612	0.288	0.64	1.85155e-09	S2.c	Ugdh	0.867399	1.56301
6.92623e-14	-0.348187	1	0.996	2.15087e-09	S2.c	Actb	3.38649	3.73468
1.03866e-13	-0.522491	0.194	0.531	3.22546e-09	S2.c	Efemp2	0.437418	0.959909
1.2568e-13	-1.03893	0.262	0.548	3.90285e-09	S2.c	Sod2	0.589329	1.62826
1.50083e-13	-0.656341	0.006	0.276	4.66068e-09	S2.c	Slc7a2	0.0145411	0.670882
2.23074e-13	0.486851	0.806	0.712	6.92734e-09	S2.c	Nfib	1.8206	1.33375
2.5282e-13	-0.373101	0.894	0.968	7.85109e-09	S2.c	Cd63	2.34429	2.71739
2.55858e-13	-0.549959	0.65	0.844	7.94542e-09	S2.c	Txn1	1.43014	1.9801
2.80824e-13	-0.411567	0.931	0.978	8.72071e-09	S2.c	Hspa8	2.7574	3.16896
4.384e-13	0.498039	0.819	0.743	1.36141e-08	S2.c	Il11ra1	2.23284	1.7348
4.52933e-13	-0.544148	0.4	0.683	1.40654e-08	S2.c	Atox1	0.807361	1.35151
4.56469e-13	-0.560231	0.788	0.899	1.41752e-08	S2.c	Ly6a	2.0717	2.63193
4.87563e-13	-0.701198	0.575	0.796	1.51408e-08	S2.c	Ctsk	1.29788	1.99908
5.5756e-13	-0.418201	0.081	0.389	1.73145e-08	S2.c	Zyx	0.202089	0.62029
5.87261e-13	-0.655662	0.15	0.464	1.82368e-08	S2.c	Prss23	0.40421	1.05987
1.02966e-12	-1.00642	1	1	3.19751e-08	S2.c	Fth1	3.98444	4.99086
1.24719e-12	-0.419882	0.825	0.926	3.87302e-08	S2.c	Rbm3	1.79927	2.21915
1.26125e-12	-1.40838	0.094	0.373	3.91669e-08	S2.c	Ccl7	0.340968	1.74935
1.39873e-12	0.530601	0.775	0.622	4.34363e-08	S2.c	Tcf4	1.71212	1.18152
1.60961e-12	-0.711351	0.1	0.396	4.99849e-08	S2.c	Anxa3	0.311627	1.02298
1.77027e-12	-0.463735	0.456	0.761	5.49739e-08	S2.c	Pdia6	1.03692	1.50065
1.91562e-12	-0.482964	0.112	0.415	5.94876e-08	S2.c	Psmb8	0.255151	0.738115
2.10673e-12	-1.04287	0.462	0.687	6.54225e-08	S2.c	Cxcl1	1.72582	2.76869
2.74227e-12	-0.528471	0.038	0.307	8.51586e-08	S2.c	Ecscr	0.114932	0.643403
2.83586e-12	-0.410477	0.162	0.485	8.80648e-08	S2.c	Sec13	0.340766	0.751243
2.89664e-12	-0.461074	0.112	0.413	8.99523e-08	S2.c	Emilin2	0.23527	0.696344
3.26285e-12	0.530189	0.85	0.714	1.01325e-07	S2.c	Id3	2.56633	2.03614
3.6072e-12	-0.49518	0.106	0.405	1.12018e-07	S2.c	Gja1	0.260444	0.755624
4.82053e-12	-0.650916	0.531	0.77	1.49697e-07	S2.c	Pmepa1	1.1991	1.85002
4.8302e-12	-0.963267	0.088	0.364	1.49997e-07	S2.c	Sbsn	0.229854	1.19312
5.75844e-12	-0.385917	0.05	0.322	1.78823e-07	S2.c	Mcub	0.116905	0.502822
6.60181e-12	-0.414338	0.662	0.874	2.05012e-07	S2.c	Calr	1.56685	1.98118
7.55197e-12	0.479824	0.825	0.708	2.34519e-07	S2.c	Emp1	2.04143	1.56161
8.20719e-12	0.34798	0.912	0.836	2.54866e-07	S2.c	Rnase4	2.20506	1.85708
9.48753e-12	0.406032	0.812	0.722	2.94626e-07	S2.c	Aldh2	1.64298	1.23694
1.07633e-11	-0.335521	0.794	0.939	3.34243e-07	S2.c	Gabarap	1.7364	2.07192
1.19016e-11	-1.43626	0.012	0.251	3.69593e-07	S2.c	Cxcl5	0.0301732	1.46643
1.5642e-11	-0.409877	0.094	0.381	4.85747e-07	S2.c	Gnpnat1	0.197773	0.60765
1.68619e-11	0.482594	0.35	0.147	5.2363e-07	S2.c	Bmp5	0.959832	0.477238
1.93922e-11	-0.453791	0.119	0.412	6.02206e-07	S2.c	Mmp23	0.288345	0.742136
2.14625e-11	-0.670817	0.456	0.751	6.66498e-07	S2.c	Mt2	1.43519	2.10601
2.46438e-11	-0.375687	0.331	0.654	7.6529e-07	S2.c	Cox6b1	0.740084	1.11577
2.58983e-11	-0.505835	0.488	0.732	8.04246e-07	S2.c	Prdx5	1.01864	1.52447
2.81555e-11	-0.439793	0.625	0.82	8.74341e-07	S2.c	Ssr4	1.27237	1.71216
3.06341e-11	-0.372418	0.219	0.542	9.51312e-07	S2.c	Eif4e2	0.446929	0.819347
3.37785e-11	-0.866883	0.025	0.264	1.04896e-06	S2.c	Srgn	0.10079	0.967673
3.91247e-11	-0.744512	0.4	0.653	1.21498e-06	S2.c	Uap1	0.901509	1.64602
4.03231e-11	-0.424861	0.738	0.898	1.25219e-06	S2.c	Prdx1	1.60383	2.02869
4.12809e-11	-0.446841	0.512	0.767	1.28194e-06	S2.c	Rnh1	1.09081	1.53765
4.22363e-11	0.426634	0.769	0.518	1.31161e-06	S2.c	Lpl	2.10739	1.68075
4.43334e-11	0.503258	0.419	0.23	1.37673e-06	S2.c	Tmem119	0.908024	0.404766
5.9045e-11	-0.280228	0.944	0.985	1.83358e-06	S2.c	Rpl41	2.64331	2.92354
6.16251e-11	-0.399488	0.544	0.785	1.91371e-06	S2.c	Ddost	1.07611	1.4756
6.78878e-11	-0.506323	0.081	0.344	2.10819e-06	S2.c	Angptl4	0.225848	0.73217
7.06751e-11	-0.314435	0.981	0.992	2.19474e-06	S2.c	Ftl1	3.02333	3.33776
7.26073e-11	-0.442821	0.244	0.546	2.25475e-06	S2.c	Nme1	0.560779	1.0036
7.2993e-11	-0.373854	0.119	0.401	2.26673e-06	S2.c	Pdlim1	0.298768	0.672621
9.08702e-11	0.430305	0.912	0.782	2.82188e-06	S2.c	Igfbp6	2.96867	2.53837
9.87248e-11	-0.368058	0.181	0.506	3.0658e-06	S2.c	Has1	0.860862	1.22892
1.04656e-10	-0.511591	0.175	0.454	3.24998e-06	S2.c	Vcam1	0.407604	0.919195
1.08843e-10	0.660507	0.631	0.495	3.38e-06	S2.c	Phlda3	1.69024	1.02973
1.14302e-10	-0.377334	0.194	0.491	3.54953e-06	S2.c	Abracl	0.408625	0.785959
1.28733e-10	-0.386937	0.269	0.571	3.99768e-06	S2.c	Mrpl33	0.553755	0.940693
1.5911e-10	-0.448355	0.206	0.487	4.94101e-06	S2.c	Vmp1	0.393504	0.841859
1.71727e-10	-0.310655	0.088	0.358	5.33281e-06	S2.c	Parp3	0.196005	0.50666
1.83238e-10	-0.567473	0.244	0.537	5.69028e-06	S2.c	Cd55	0.672111	1.23958
1.87128e-10	-0.702767	0.081	0.334	5.81108e-06	S2.c	Wisp2	0.260275	0.963043
1.98541e-10	-0.317709	0.081	0.347	6.1655e-06	S2.c	Hspb8	0.231043	0.548752
2.07599e-10	0.546226	0.694	0.588	6.44678e-06	S2.c	Lysmd2	1.69905	1.15283
2.41302e-10	0.391767	0.812	0.795	7.49339e-06	S2.c	Klf9	1.98523	1.59346
2.58772e-10	-2.69866	0.038	0.258	8.03591e-06	S2.c	Slpi	0.0765927	2.77525
3.46746e-10	-0.407323	0.238	0.531	1.07678e-05	S2.c	Pdpn	0.521692	0.929015
4.23642e-10	-0.402946	0.031	0.256	1.31558e-05	S2.c	Ltbp1	0.0693407	0.472287
4.7443e-10	-0.384285	0.075	0.319	1.4733e-05	S2.c	Srpx2	0.141989	0.526274
5.23495e-10	0.502855	0.531	0.341	1.62566e-05	S2.c	C1qtnf2	1.20272	0.69987
5.24136e-10	-0.381649	0.3	0.584	1.62765e-05	S2.c	Actr3	0.649929	1.03158
5.31085e-10	-0.434455	0.144	0.422	1.64923e-05	S2.c	Filip1l	0.377071	0.811526
6.99202e-10	-0.294286	0.112	0.387	2.1713e-05	S2.c	Il13ra1	0.280095	0.574381
9.27299e-10	0.567288	0.388	0.198	2.87963e-05	S2.c	Ramp1	1.13393	0.56664
9.72584e-10	-0.294347	0.188	0.49	3.02026e-05	S2.c	Ctsa	0.46887	0.763217
1.16956e-09	-0.438685	0.15	0.418	3.63195e-05	S2.c	Tpm1	0.395584	0.834269
1.20315e-09	-0.299541	0.212	0.528	3.73626e-05	S2.c	Surf4	0.51538	0.814921
1.22606e-09	-0.286675	0.075	0.322	3.80741e-05	S2.c	Relb	0.159935	0.44661
1.26734e-09	-0.449738	0.219	0.51	3.93561e-05	S2.c	Gfpt2	0.616851	1.06659
1.27809e-09	-0.631722	0.6	0.768	3.96899e-05	S2.c	Gpx1	1.27609	1.90781
1.28896e-09	-0.389131	0.456	0.717	4.00272e-05	S2.c	Manf	0.999744	1.38887
1.33873e-09	-0.709217	0.662	0.818	4.15731e-05	S2.c	Fbn1	1.54194	2.25116
1.39287e-09	-0.391059	0.125	0.381	4.32542e-05	S2.c	Plod2	0.248487	0.639546
1.45019e-09	-0.359214	0.8	0.905	4.50341e-05	S2.c	Hspa5	1.84893	2.20815
1.49827e-09	0.453687	0.962	0.95	4.65271e-05	S2.c	AY036118	3.57872	3.12503
1.63349e-09	0.509771	0.5	0.319	5.07263e-05	S2.c	Tshz2	1.10276	0.592992
2.04316e-09	-0.427032	0.262	0.541	6.34483e-05	S2.c	Clic4	0.567141	0.994173
2.06323e-09	-0.310685	0.106	0.368	6.40716e-05	S2.c	Aig1	0.271671	0.582356
2.09999e-09	-0.311905	0.1	0.352	6.52132e-05	S2.c	Glipr2	0.228943	0.540848
2.2857e-09	-0.286968	0.05	0.28	7.09801e-05	S2.c	Pde8a	0.144585	0.431554
2.36582e-09	-0.382871	0.044	0.26	7.3468e-05	S2.c	Tlr2	0.0896474	0.472519
2.40458e-09	-0.347772	0.125	0.386	7.46717e-05	S2.c	Tnfaip2	0.37228	0.720052
2.5598e-09	-0.306161	0.812	0.921	7.9492e-05	S2.c	Serf2	1.7123	2.01846
2.95775e-09	-0.375787	0.256	0.528	9.18499e-05	S2.c	Emc2	0.500883	0.87667
3.34295e-09	0.442796	0.712	0.63	0.000103812	S2.c	Pdgfra	1.54168	1.09889
3.43389e-09	-0.367039	0.338	0.608	0.000106636	S2.c	Uqcrq	0.672595	1.03963
3.48725e-09	0.307095	0.956	0.916	0.000108293	S2.c	Jun	3.40109	3.09399
3.81107e-09	0.403336	0.312	0.147	0.000118349	S2.c	Adamts12	0.700018	0.296682
3.87656e-09	-0.499921	0.188	0.449	0.000120383	S2.c	Runx1	0.499638	0.999558
3.94941e-09	-0.293324	0.288	0.606	0.000122645	S2.c	Arl6ip5	0.716612	1.00994
4.23482e-09	-0.452464	0.294	0.55	0.000131508	S2.c	Metrnl	0.624932	1.0774
4.44197e-09	-0.404682	0.162	0.434	0.000137941	S2.c	Nfkb1	0.473544	0.878226
4.77174e-09	-0.310282	0.581	0.795	0.000148182	S2.c	Tmed10	1.23104	1.54132
5.61486e-09	-0.494422	0.106	0.34	0.000174364	S2.c	C1qtnf7	0.25752	0.751942
5.86842e-09	-0.336572	0.194	0.471	0.000182238	S2.c	Foxp1	0.451031	0.787603
7.28522e-09	-0.591772	0.719	0.812	0.000226235	S2.c	Gapdh	1.43956	2.03133
8.0374e-09	-0.285164	0.05	0.265	0.000249593	S2.c	Samhd1	0.0983335	0.383497
9.41912e-09	0.497556	0.488	0.329	0.000292501	S2.c	Nrp1	1.10756	0.610001
9.43475e-09	-0.378926	0.312	0.591	0.000292987	S2.c	Ostf1	0.697073	1.076
9.45626e-09	-0.275186	0.05	0.265	0.000293655	S2.c	Epb41l3	0.10585	0.381036
9.84121e-09	-0.374108	0.344	0.622	0.000305609	S2.c	Fam46a	0.959815	1.33392
1.01881e-08	-0.84007	0.056	0.263	0.00031638	S2.c	Hbegf	0.216422	1.05649
1.20405e-08	-0.412881	0.25	0.519	0.000373905	S2.c	Mif	0.607332	1.02021
1.29525e-08	-0.315794	0.281	0.564	0.000402227	S2.c	Txndc5	0.60188	0.917674
1.35477e-08	-0.282037	0.062	0.281	0.000420711	S2.c	Gmppb	0.133994	0.416031
1.44708e-08	-0.281836	0.281	0.581	0.000449376	S2.c	Thbs3	0.664054	0.94589
1.44837e-08	-0.344709	0.294	0.564	0.000449778	S2.c	Eif6	0.694829	1.03954
1.47654e-08	-0.267569	0.175	0.445	0.000458525	S2.c	Mrpl17	0.404874	0.672443
1.49598e-08	0.509129	0.256	0.111	0.000464563	S2.c	Gsta4	0.754431	0.245302
1.92588e-08	-0.36772	0.406	0.69	0.000598061	S2.c	Prdx4	0.929373	1.29709
2.00168e-08	-0.336217	0.238	0.51	0.000621601	S2.c	Nfe2l2	0.49685	0.833067
2.23197e-08	-0.52758	0.112	0.33	0.000693117	S2.c	Pcsk6	0.241845	0.769425
2.37164e-08	0.398227	0.469	0.284	0.00073649	S2.c	Ar	1.05522	0.656991
2.42396e-08	-0.299066	0.262	0.548	0.000752737	S2.c	Mrpl52	0.54407	0.843137
2.62089e-08	-0.307247	0.05	0.251	0.00081389	S2.c	1500009L16Rik	0.0978993	0.405146
2.70658e-08	-0.313752	0.069	0.288	0.000840501	S2.c	Slc39a14	0.195342	0.509093
2.79603e-08	-0.520911	0.538	0.715	0.00086828	S2.c	Ldha	1.17107	1.69198
3.06068e-08	-0.350517	0.238	0.497	0.000950464	S2.c	P4ha2	0.489282	0.8398
3.15165e-08	-0.290234	0.194	0.462	0.000978712	S2.c	Ndufb6	0.405847	0.696081
3.62027e-08	-0.498622	0.825	0.905	0.00112424	S2.c	Lgals1	2.02963	2.52826
3.7268e-08	-0.421991	0.331	0.586	0.00115732	S2.c	Tubb2a	0.678906	1.1009
3.88446e-08	-0.260466	0.181	0.449	0.00120628	S2.c	Tmem160	0.433036	0.693502
3.93545e-08	-0.360416	0.525	0.772	0.00122211	S2.c	S100a11	1.22869	1.5891
3.9506e-08	-0.832781	0.156	0.365	0.00122682	S2.c	Anxa8	0.443041	1.27582
3.99447e-08	-0.313587	0.056	0.261	0.00124044	S2.c	Bst2	0.122582	0.436169
4.35133e-08	-0.314017	0.181	0.429	0.00135126	S2.c	Lrrc59	0.391754	0.705771
4.49034e-08	-0.43991	0.106	0.323	0.00139443	S2.c	Serpina3n	0.249673	0.689582
4.58051e-08	-0.288604	0.35	0.639	0.00142243	S2.c	Canx	0.760233	1.04884
4.67804e-08	-0.342302	0.188	0.447	0.00145272	S2.c	Vasn	0.419838	0.762139
4.74513e-08	-0.51585	0.7	0.828	0.00147355	S2.c	Nfkbia	1.80316	2.31901
4.8e-08	0.319983	0.431	0.243	0.00149059	S2.c	Ndufa4l2	0.977956	0.657973
4.99864e-08	-0.272234	0.406	0.704	0.00155228	S2.c	Kdelr2	0.966076	1.23831
5.16872e-08	-0.396094	0.138	0.374	0.0016051	S2.c	Hk2	0.366315	0.76241
5.37759e-08	0.291543	0.95	0.939	0.00166996	S2.c	Ifitm2	2.52827	2.23673
5.81834e-08	-0.287398	0.362	0.644	0.00180683	S2.c	Medag	0.875262	1.16266
6.42352e-08	0.622654	0.469	0.335	0.00199476	S2.c	Hes1	1.26892	0.64627
6.88163e-08	0.454694	0.269	0.128	0.00213702	S2.c	Hmcn1	0.694705	0.240011
7.2022e-08	-0.274274	0.075	0.283	0.00223657	S2.c	Pde4b	0.181541	0.455815
7.6541e-08	0.316584	0.831	0.729	0.0023769	S2.c	Itih5	2.09393	1.77735
8.33019e-08	-0.306316	0.525	0.752	0.00258686	S2.c	P4hb	1.07315	1.37946
9.12816e-08	0.495684	0.544	0.404	0.00283466	S2.c	Tsc22d3	1.26202	0.766336
1.00152e-07	-0.279959	0.144	0.376	0.00311012	S2.c	Nnmt	0.343803	0.623761
1.19832e-07	-0.363443	0.581	0.772	0.00372126	S2.c	Sdc2	1.21268	1.57613
1.24278e-07	-0.286522	0.206	0.467	0.00385932	S2.c	Colgalt1	0.449168	0.73569
1.47711e-07	0.39772	0.275	0.136	0.00458703	S2.c	Cmklr1	0.642861	0.24514
1.49544e-07	-0.298863	0.269	0.543	0.00464394	S2.c	Sqstm1	0.596978	0.89584
1.52928e-07	-0.310643	0.15	0.381	0.00474904	S2.c	Ppa1	0.330234	0.640877
1.57322e-07	-0.873026	0.088	0.279	0.00488547	S2.c	Inhba	0.225994	1.09902
1.62873e-07	0.525939	0.556	0.441	0.00505785	S2.c	Nfia	1.30871	0.782775
1.77049e-07	-0.275682	0.969	0.988	0.00549806	S2.c	Ctsl	2.77893	3.05461
1.7896e-07	-0.319546	0.269	0.517	0.00555743	S2.c	Loxl2	0.626715	0.946261
1.80162e-07	0.323554	0.262	0.123	0.00559474	S2.c	Acvr2a	0.572961	0.249407
1.83796e-07	-0.339819	0.488	0.717	0.00570761	S2.c	Bag1	0.992403	1.33222
1.91232e-07	-0.25411	0.112	0.335	0.00593851	S2.c	Slc48a1	0.263473	0.517583
2.14095e-07	-0.288998	0.531	0.752	0.00664851	S2.c	Arpc3	1.06372	1.35272
2.19211e-07	-0.478028	0.206	0.446	0.00680737	S2.c	Ier5	0.551771	1.0298
2.36326e-07	-0.325639	0.456	0.682	0.00733888	S2.c	Dbi	0.937624	1.26326
2.53013e-07	0.394619	0.619	0.521	0.00785707	S2.c	Ndn	1.32736	0.932738
2.63503e-07	-0.288065	0.562	0.757	0.00818281	S2.c	Sh3glb1	1.10516	1.39323
3.2115e-07	-0.280861	0.25	0.506	0.009973	S2.c	Psmc4	0.521732	0.802593
3.25798e-07	-0.285705	0.506	0.754	0.0101173	S2.c	Psma3	1.11754	1.40325
3.39713e-07	0.376641	0.444	0.302	0.0105495	S2.c	Ank2	0.903881	0.527241
3.71292e-07	-0.29552	0.081	0.279	0.0115301	S2.c	Sbno2	0.235688	0.531208
3.78625e-07	-0.295021	0.112	0.324	0.0117578	S2.c	Plat	0.276652	0.571673
3.7982e-07	-0.671985	0.188	0.4	0.0117949	S2.c	Gpx3	0.71089	1.38287
3.96355e-07	0.330997	0.862	0.795	0.0123084	S2.c	Fosb	2.72397	2.39297
4.03896e-07	-0.4293	0.138	0.342	0.0125426	S2.c	Tmem176a	0.400943	0.830243
4.15108e-07	-0.264337	0.244	0.497	0.0128908	S2.c	Ap2s1	0.50333	0.767667
4.3606e-07	-0.332516	0.106	0.313	0.0135414	S2.c	Thbs2	0.340703	0.673219
4.52623e-07	-0.261095	0.25	0.503	0.0140558	S2.c	Lsm4	0.525075	0.78617
4.57587e-07	-0.375114	0.2	0.421	0.0142099	S2.c	Thy1	0.539532	0.914646
5.28941e-07	-0.284593	0.125	0.337	0.0164257	S2.c	Fkbp11	0.250258	0.534851
5.63454e-07	-0.280111	0.375	0.64	0.0174975	S2.c	Atp5g1	0.829961	1.11007
5.73391e-07	-0.310914	0.438	0.689	0.0178061	S2.c	Ostc	0.903278	1.21419
5.81946e-07	-0.621879	0.506	0.657	0.0180718	S2.c	Pkm	1.03034	1.65222
6.21705e-07	-0.289831	0.738	0.876	0.0193064	S2.c	Eif4a1	1.59917	1.889
6.29309e-07	0.33699	0.7	0.627	0.0195426	S2.c	Eva1b	1.42509	1.0881
6.70273e-07	-0.461874	0.225	0.437	0.0208146	S2.c	Vcan	0.526748	0.988622
6.76956e-07	-0.56663	0.9	0.854	0.0210222	S2.c	Bgn	2.36007	2.9267
7.10803e-07	-0.266565	0.362	0.616	0.0220733	S2.c	Cox5b	0.74802	1.01458
7.29232e-07	-0.255318	0.106	0.31	0.0226456	S2.c	Sh3pxd2b	0.218177	0.473495
7.80336e-07	-0.271402	0.412	0.663	0.0242326	S2.c	Mpc1	0.833189	1.10459
7.98595e-07	-0.279177	0.619	0.856	0.0247996	S2.c	Mtch1	1.38823	1.66741
8.22086e-07	-0.473664	0.169	0.378	0.0255291	S2.c	Rcan1	0.377101	0.850765
8.27085e-07	0.39767	0.306	0.175	0.0256843	S2.c	Ap1s2	0.681951	0.284281
8.47816e-07	-0.251068	0.294	0.564	0.0263281	S2.c	Ndufa8	0.589933	0.841001
8.68018e-07	-0.257791	0.25	0.506	0.0269554	S2.c	Ggh	0.508644	0.766435
1.08058e-06	-0.275464	0.344	0.605	0.0335563	S2.c	Psmb3	0.740535	1.016
1.09172e-06	-0.252289	0.175	0.404	0.0339023	S2.c	Srm	0.403166	0.655455
1.1523e-06	0.3072	0.869	0.869	0.0357836	S2.c	Xist	2.05535	1.74815
1.20838e-06	-0.259404	0.162	0.388	0.0375249	S2.c	Prr13	0.371988	0.631392
1.26213e-06	-0.51384	0.138	0.322	0.0391941	S2.c	Efemp1	0.308051	0.821891
1.26461e-06	-0.364194	0.681	0.874	0.0392711	S2.c	Dpt	1.70103	2.06522
1.5282e-06	-0.443401	0.638	0.749	0.0474567	S2.c	Rarres2	1.3709	1.8143
1.53233e-06	-0.395218	0.644	0.8	0.047585	S2.c	Ly6c1	1.6131	2.00832
1.75727e-06	0.323081	0.794	0.636	0.0545701	S2.c	Igf1	2.42934	2.10626
1.77414e-06	-0.279268	0.075	0.254	0.0550942	S2.c	Trib1	0.227707	0.506976
1.85362e-06	-0.256207	0.175	0.395	0.0575623	S2.c	Nudcd2	0.342522	0.598729
1.86654e-06	-0.288041	0.594	0.785	0.0579634	S2.c	Rcn3	1.29645	1.58449
1.91687e-06	-0.252321	0.825	0.936	0.0595266	S2.c	Serpinb6a	2.1055	2.35782
2.03765e-06	-0.273783	0.175	0.411	0.0632771	S2.c	Nop58	0.470368	0.744152
2.06965e-06	-0.252227	0.331	0.584	0.064271	S2.c	Tbcb	0.709664	0.961891
2.26421e-06	-0.36214	0.125	0.311	0.0703128	S2.c	Ace	0.367059	0.729199
2.69149e-06	-0.293372	0.094	0.274	0.0835817	S2.c	Gxylt2	0.252448	0.54582
[truncated: 2,993 more rows]

## Sheet: Tg8 weeks
p_val	avg_logFC	pct.1	pct.2	p_val_adj	cluster	gene	cluster_mean	other_mean
[truncated: 4,985 more rows]

[truncated: 1 more sheets: Intra-cluster DEA]
