# Supplementary material for: Single-cell multimodal analysis identifies common regulatory programs in synovial fibroblasts of rheumatoid arthritis patients and modeled TNF-driven arthritis
Source: Genome Med. 2022 Jul 26;14:78. doi: 10.1186/s13073-022-01081-3 (PMC9316748; doi:10.1186/s13073-022-01081-3)
Supplement: Supplementary file 3 — Additional file 3: Table S2. Functional enrichment analysis on mouse scRNA-seq DE gene lists. [file 13073_2022_1081_MOESM3_ESM.xlsx]

## Sheet: Read me
Related to Figure2
Ouput from clusterProfiler package
Column name	Short description
ID	ID of the functional term
Description	Name of the functional term
GeneRatio	Fg_genes/Input_list
BgRatio	Bg_genes/Background_list
pvalue	P-value
p.adjust	Benjamini-Hochberg adjusted p-values
qvalue	qvalue
geneID	Gene names of Fg_genes
Count	equal to Fg_genes
Fg_genes	Number of overlapping genes in Input_list and Bg_genes
Input_list	Size of the input list of genes
Bg_genes	Size of the functional term
Background_list	Size of background gene set
Odds_ratio	Odds ratio calculated by Fisher's exact test
cluster	Name of cluster/population
Occurrence	Frequency of occurrence [min=1 (reported only in 1 cluster), max= total number of clusters]

## Sheet: Wt4 weeks
ID	Description	GeneRatio	BgRatio	pvalue	p.adjust	qvalue	geneID	Count	cluster	Fg_genes	Input_list	Bg_genes	Background_list	Odds_ratio	Occurrence
GO:0030198	extracellular matrix organization	24/198	224/12481	1.16994e-13	3.65841e-10	2.90885e-10	Smoc2/Col4a1/Col15a1/Col4a2/Vwa1/Lamb1/Nid1/Lamc1/Hspg2/Col5a3/Fbln2/Lum/Fbln5/Gpm6b/Crispld2/App/Fap/Tnxb/Col18a1/Loxl2/Col5a1/Pdgfra/Pxdn/Has1	24	S1	24	198	224	12481	8.32913	5
GO:0043062	extracellular structure organization	25/198	257/12481	3.19327e-13	4.99267e-10	3.96973e-10	Smoc2/Col4a1/Col15a1/Col4a2/Vwa1/Lamb1/Nid1/Lamc1/Hspg2/Col5a3/Fbln2/Lum/Fbln5/Gpm6b/Crispld2/Cd34/App/Fap/Tnxb/Col18a1/Loxl2/Col5a1/Pdgfra/Pxdn/Has1	25	S1	25	198	257	12481	7.50394	5
GO:0048514	blood vessel morphogenesis	32/198	500/12481	1.26126e-11	1.07869e-08	8.57682e-09	Smoc2/Col4a1/Ccl11/Col4a2/Thbs1/Hspg2/Ramp1/Enpp2/Dcn/Jup/Tcf4/Junb/Klf2/F3/Jun/Klf4/Ldlr/Cd34/Fap/Rhob/Col18a1/Bmp4/Loxl2/Nr4a1/Plau/Btg1/Amotl1/Rhoj/Adamts1/Pdgfra/Rap1a/Stat3	32	S1	32	198	500	12481	4.86496	7
GO:0001525	angiogenesis	29/198	413/12481	1.37984e-11	1.07869e-08	8.57682e-09	Smoc2/Col4a1/Ccl11/Col4a2/Thbs1/Hspg2/Ramp1/Enpp2/Dcn/Jup/Tcf4/Klf2/F3/Jun/Klf4/Cd34/Fap/Rhob/Col18a1/Bmp4/Loxl2/Nr4a1/Plau/Btg1/Amotl1/Rhoj/Adamts1/Pdgfra/Stat3	29	S1	29	198	413	12481	5.31571	7
GO:0070848	response to growth factor	28/198	488/12481	3.27945e-09	2.05097e-06	1.63075e-06	Smoc2/Col4a2/Thbs1/Htra3/Rgmb/Dcn/Spry1/Egr1/Tcf4/Ltbp4/Bmp5/Jun/Cilp/Klf4/Zfp36/Ier2/Ddx5/Egfr/Fos/Rgma/Bmp2/Bmp4/Nr4a1/Pdgfra/Rap1a/Gpc3/Ripk1/Has1	28	S1	28	198	488	12481	4.23237	6
GO:0071363	cellular response to growth factor stimulus	27/198	477/12481	8.60966e-09	4.48707e-06	3.56772e-06	Smoc2/Col4a2/Thbs1/Htra3/Rgmb/Dcn/Spry1/Egr1/Tcf4/Ltbp4/Bmp5/Jun/Cilp/Klf4/Zfp36/Ddx5/Egfr/Fos/Rgma/Bmp2/Bmp4/Nr4a1/Pdgfra/Rap1a/Gpc3/Ripk1/Has1	27	S1	27	198	477	12481	4.15105	6
GO:1901342	regulation of vasculature development	20/198	271/12481	1.10665e-08	4.94358e-06	3.9307e-06	Smoc2/Ccl11/Col4a2/Thbs1/Enpp2/Dcn/Jup/Egr1/Tcf4/Klf2/F3/Klf4/Cd34/Rhob/Bmp4/Btg1/Rhoj/Adamts1/Rap1a/Stat3	20	S1	20	198	271	12481	5.38389	6
GO:0030335	positive regulation of cell migration	25/198	455/12481	5.77726e-08	2.25819e-05	1.79551e-05	Smoc2/Ccl11/Thbs1/Lamb1/Ret/Cxcl14/Enpp2/Egr1/F3/Jun/Cmklr1/Egfr/App/Rhob/Col18a1/Bmp2/Bmp4/Akap12/Plau/Amotl1/Rhoj/Adamts1/Pdgfra/Myadm/Stat3	25	S1	25	198	455	12481	3.98266	7
GO:0008202	steroid metabolic process	16/198	195/12481	8.08955e-08	2.81067e-05	2.2348e-05	Hsd11b1/Egr1/Hmgcs1/Bmp5/Insig1/Ldlr/Msmo1/App/Sqle/Fdps/Bmp2/Cyp51/Sc5d/Srebf2/Pdgfra/Vldlr	16	S1	16	198	195	12481	5.94253	1
GO:2000147	positive regulation of cell motility	25/198	467/12481	9.55693e-08	2.98845e-05	2.37616e-05	Smoc2/Ccl11/Thbs1/Lamb1/Ret/Cxcl14/Enpp2/Egr1/F3/Jun/Cmklr1/Egfr/App/Rhob/Col18a1/Bmp2/Bmp4/Akap12/Plau/Amotl1/Rhoj/Adamts1/Pdgfra/Myadm/Stat3	25	S1	25	198	467	12481	3.87075	6
GO:0051272	positive regulation of cellular component movement	25/198	479/12481	1.55352e-07	4.41623e-05	3.5114e-05	Smoc2/Ccl11/Thbs1/Lamb1/Ret/Cxcl14/Enpp2/Egr1/F3/Jun/Cmklr1/Egfr/App/Rhob/Col18a1/Bmp2/Bmp4/Akap12/Plau/Amotl1/Rhoj/Adamts1/Pdgfra/Myadm/Stat3	25	S1	25	198	479	12481	3.76479	6
GO:0040017	positive regulation of locomotion	25/198	491/12481	2.48371e-07	6.47214e-05	5.14608e-05	Smoc2/Ccl11/Thbs1/Lamb1/Ret/Cxcl14/Enpp2/Egr1/F3/Jun/Cmklr1/Egfr/App/Rhob/Col18a1/Bmp2/Bmp4/Akap12/Plau/Amotl1/Rhoj/Adamts1/Pdgfra/Myadm/Stat3	25	S1	25	198	491	12481	3.66352	6
GO:0045765	regulation of angiogenesis	17/198	242/12481	2.98669e-07	7.18415e-05	5.7122e-05	Smoc2/Ccl11/Col4a2/Thbs1/Enpp2/Dcn/Jup/Tcf4/Klf2/F3/Klf4/Cd34/Rhob/Btg1/Rhoj/Adamts1/Stat3	17	S1	17	198	242	12481	5.03191	6
GO:0016125	sterol metabolic process	11/198	101/12481	5.55388e-07	0.00012405	9.86335e-05	Hmgcs1/Insig1/Ldlr/Msmo1/App/Sqle/Fdps/Cyp51/Sc5d/Srebf2/Vldlr	11	S1	11	198	101	12481	7.96564	1
GO:0061614	pri-miRNA transcription by RNA polymerase II	8/198	47/12481	6.44487e-07	0.000134354	0.000106827	Jun/Klf4/Ddx5/Fos/Bmp2/Bmp4/Srebf2/Stat3	8	S1	8	198	47	12481	13.2113	1
GO:0006694	steroid biosynthetic process	11/198	105/12481	8.23845e-07	0.00016101	0.000128021	Hsd11b1/Egr1/Hmgcs1/Bmp5/Insig1/Msmo1/Sqle/Fdps/Bmp2/Cyp51/Sc5d	11	S1	11	198	105	12481	7.62472	1
GO:2000637	positive regulation of gene silencing by miRNA	6/198	22/12481	8.92259e-07	0.000164123	0.000130496	Zfp36/Ddx5/Egfr/Bmp4/Ripk1/Stat3	6	S1	6	198	22	12481	23.9215	2
GO:0060148	positive regulation of posttranscriptional gene silencing	6/198	23/12481	1.1913e-06	0.000206956	0.000164553	Zfp36/Ddx5/Egfr/Bmp4/Ripk1/Stat3	6	S1	6	198	23	12481	22.5184	2
GO:1904018	positive regulation of vasculature development	13/198	162/12481	1.78043e-06	0.000293022	0.000232985	Smoc2/Ccl11/Thbs1/Jup/Egr1/F3/Klf4/Cd34/Rhob/Btg1/Rhoj/Rap1a/Stat3	13	S1	13	198	162	12481	5.7206	5
GO:0031589	cell-substrate adhesion	17/198	278/12481	2.06517e-06	0.000322889	0.000256733	Smoc2/Thbs1/Lamb1/Nid1/Lamc1/Hspg2/Col5a3/Fbln2/Enpp2/Jup/Gpm6b/Nid2/Tnxb/Plau/Fndc3b/Myadm/Apod	17	S1	17	198	278	12481	4.3248	4
GO:0007169	transmembrane receptor protein tyrosine kinase signaling pathway	22/198	448/12481	2.50716e-06	0.000358358	0.000284935	Smoc2/Col4a1/Col4a2/Thbs1/Ret/Gfra1/Dcn/Spry1/Tcf4/Angptl1/Socs3/F3/Bmp5/Cilp/Egfr/App/Bmp2/Bmp4/Pdgfra/Csrnp1/Apod/Stat3	22	S1	22	198	448	12481	3.47854	3
GO:0008203	cholesterol metabolic process	10/198	95/12481	2.52123e-06	0.000358358	0.000284935	Hmgcs1/Insig1/Ldlr/App/Sqle/Fdps/Cyp51/Sc5d/Srebf2/Vldlr	10	S1	10	198	95	12481	7.63034	1
GO:0001935	endothelial cell proliferation	11/198	119/12481	2.874e-06	0.000385269	0.000306332	Ccl11/Thbs1/Aldh1a2/F3/Jun/Cd34/Bmp2/Bmp4/Loxl2/Nr4a1/Stat3	11	S1	11	198	119	12481	6.62857	3
GO:0060395	SMAD protein signal transduction	8/198	57/12481	2.95697e-06	0.000385269	0.000306332	Inhba/Meg3/Bmp5/Jun/Cilp/Fos/Bmp2/Bmp4	8	S1	8	198	57	12481	10.5082	3
GO:1902652	secondary alcohol metabolic process	10/198	99/12481	3.67932e-06	0.000460209	0.000365918	Hmgcs1/Insig1/Ldlr/App/Sqle/Fdps/Cyp51/Sc5d/Srebf2/Vldlr	10	S1	10	198	99	12481	7.28583	1
GO:0016126	sterol biosynthetic process	7/198	42/12481	3.8334e-06	0.00046104	0.000366578	Hmgcs1/Insig1/Msmo1/Sqle/Fdps/Cyp51/Sc5d	7	S1	7	198	42	12481	12.8183	1
GO:0007178	transmembrane receptor protein serine/threonine kinase signaling pathway	16/198	262/12481	4.24343e-06	0.000477394	0.000379582	Thbs1/Htra3/Rgmb/Inhba/Egr1/Meg3/Ltbp4/Bmp5/Jun/Cilp/Ddx5/Fos/Rgma/Bmp2/Bmp4/Gpc3	16	S1	16	198	262	12481	4.30032	5
GO:0050673	epithelial cell proliferation	18/198	326/12481	4.35678e-06	0.000477394	0.000379582	Ccl11/Thbs1/Aldh1a2/F3/Bmp5/Jun/Zfp36/Cd34/Egfr/Fap/Bmp2/Bmp4/Loxl2/Nr4a1/Plau/Klf9/Gpc3/Stat3	18	S1	18	198	326	12481	3.88727	6
GO:0014070	response to organic cyclic compound	22/198	464/12481	4.42739e-06	0.000477394	0.000379582	Inhba/Jup/Atf4/Egr1/Junb/Idi1/Hmgcs1/Atp1a2/Jun/Zfp36/Insig1/Adh1/Ddx5/Egfr/App/Jund/Bmp2/Bmp4/Dnaja1/Klf9/Rap1a/Stat3	22	S1	22	198	464	12481	3.34811	2
GO:0002062	chondrocyte differentiation	10/198	104/12481	5.75524e-06	0.000591063	0.000469961	Vwa1/Col6a3/Hspg2/Col6a1/Col6a2/Bmp2/Bmp4/Loxl2/Creb3l2/Arid5a	10	S1	10	198	104	12481	6.89373	2
GO:0071241	cellular response to inorganic substance	11/198	128/12481	5.85959e-06	0.000591063	0.000469961	Thbs1/Junb/Jun/Fosb/Anxa5/Egfr/Fos/Jund/Adcy7/Mt1/Mt2	11	S1	11	198	128	12481	6.11436	2
GO:1902895	positive regulation of pri-miRNA transcription by RNA polymerase II	6/198	31/12481	7.81699e-06	0.000763867	0.00060736	Jun/Fos/Bmp2/Bmp4/Srebf2/Stat3	6	S1	6	198	31	12481	15.3117	2
GO:0071248	cellular response to metal ion	10/198	108/12481	8.08221e-06	0.000765851	0.000608937	Junb/Jun/Fosb/Anxa5/Egfr/Fos/Jund/Adcy7/Mt1/Mt2	10	S1	10	198	108	12481	6.61096	2
GO:0032102	negative regulation of response to external stimulus	15/198	246/12481	8.70662e-06	0.000800753	0.000636688	Thbs1/Socs3/Zfp36/Ldlr/Cd34/Anxa5/Rgma/Ier3/Adcy7/Plau/Fgl2/Dusp1/Pdgfra/Trib1/Apod	15	S1	15	198	246	12481	4.27529	4
GO:2000377	regulation of reactive oxygen species metabolic process	12/198	161/12481	9.61041e-06	0.000858621	0.0006827	Thbs1/Klf2/Gadd45a/Fbln5/Klf4/Cd34/Egfr/Ier3/Plau/Hsp90aa1/Ripk1/Stat3	12	S1	12	198	161	12481	5.25158	4
GO:0071276	cellular response to cadmium ion	5/198	20/12481	1.22019e-05	0.00105987	0.000842715	Jun/Egfr/Fos/Mt1/Mt2	5	S1	5	198	20	12481	21.1621	2
GO:0061448	connective tissue development	14/198	228/12481	1.61748e-05	0.00136699	0.00108691	Thbs1/Vwa1/Col6a3/Hspg2/Egr1/Col6a1/Bmp5/Col6a2/Bmp2/Bmp4/Loxl2/Col5a1/Creb3l2/Arid5a	14	S1	14	198	228	12481	4.29046	5
GO:0051216	cartilage development	12/198	170/12481	1.66764e-05	0.0013723	0.00109113	Thbs1/Vwa1/Col6a3/Hspg2/Col6a1/Bmp5/Col6a2/Bmp2/Bmp4/Loxl2/Creb3l2/Arid5a	12	S1	12	198	170	12481	4.94951	4
GO:0045766	positive regulation of angiogenesis	11/198	146/12481	2.05595e-05	0.00164845	0.0013107	Smoc2/Ccl11/Thbs1/Jup/F3/Klf4/Cd34/Rhob/Btg1/Rhoj/Stat3	11	S1	11	198	146	12481	5.29231	6
GO:0043542	endothelial cell migration	12/198	175/12481	2.22958e-05	0.00173912	0.00138279	Smoc2/Thbs1/Dcn/Jup/Klf4/Fap/Rhob/Bmp4/Loxl2/Nr4a1/Amotl1/Rhoj	12	S1	12	198	175	12481	4.7956	2
GO:0060964	regulation of gene silencing by miRNA	6/198	37/12481	2.28026e-05	0.00173912	0.00138279	Zfp36/Ddx5/Egfr/Bmp4/Ripk1/Stat3	6	S1	6	198	37	12481	12.3451	2
GO:0014706	striated muscle tissue development	17/198	339/12481	2.82578e-05	0.00204683	0.00162746	Hspg2/Btg2/Egr1/Aldh1a2/Meg3/Bmp5/Ddx5/Fos/Fdps/Atf3/Bmp2/Bmp4/Nr4a1/Pdgfra/Tsc22d3/Ifrd1/Ripk1	17	S1	17	198	339	12481	3.4882	4
GO:0009408	response to heat	8/198	77/12481	2.87204e-05	0.00204683	0.00162746	Cd34/Hspa8/Dnaja1/Ier5/Psip1/Hspa1a/Hsp90aa1/Hspa1b	8	S1	8	198	77	12481	7.45078	2
GO:0010631	epithelial cell migration	14/198	242/12481	3.14265e-05	0.00204683	0.00162746	Smoc2/Thbs1/Enpp2/Dcn/Jup/Jun/Klf4/Fap/Rhob/Bmp4/Loxl2/Nr4a1/Amotl1/Rhoj	14	S1	14	198	242	12481	4.02205	2
GO:0090132	epithelium migration	14/198	242/12481	3.14265e-05	0.00204683	0.00162746	Smoc2/Thbs1/Enpp2/Dcn/Jup/Jun/Klf4/Fap/Rhob/Bmp4/Loxl2/Nr4a1/Amotl1/Rhoj	14	S1	14	198	242	12481	4.02205	2
GO:0042089	cytokine biosynthetic process	8/198	78/12481	3.15728e-05	0.00204683	0.00162746	Thbs1/Egr1/Klf4/Zfp36/App/Akap12/Stat3/Gadd45g	8	S1	8	198	78	12481	7.34402	2
GO:0001667	ameboidal-type cell migration	17/198	343/12481	3.27869e-05	0.00204683	0.00162746	Smoc2/Thbs1/Ret/Enpp2/Dcn/Jup/Jun/Klf4/Fap/Rhob/Bmp4/Akap12/Loxl2/Nr4a1/Amotl1/Rhoj/Has1	17	S1	17	198	343	12481	3.44426	2
GO:0090130	tissue migration	14/198	243/12481	3.28886e-05	0.00204683	0.00162746	Smoc2/Thbs1/Enpp2/Dcn/Jup/Jun/Klf4/Fap/Rhob/Bmp4/Loxl2/Nr4a1/Amotl1/Rhoj	14	S1	14	198	243	12481	4.00417	2
GO:0070372	regulation of ERK1 and ERK2 cascade	13/198	212/12481	3.31249e-05	0.00204683	0.00162746	Ccl11/Spry1/Jun/Klf4/Egfr/App/Atf3/Bmp2/Bmp4/Akap12/Dusp1/Pdgfra/Rap1a	13	S1	13	198	212	12481	4.26656	3
GO:0042445	hormone metabolic process	10/198	127/12481	3.36362e-05	0.00204683	0.00162746	Hsd11b1/Dio2/Egr1/Aldh1a2/Bmp5/Adh1/Pcsk6/Bmp2/Cpq/Pdgfra	10	S1	10	198	127	12481	5.52918	1
GO:0050678	regulation of epithelial cell proliferation	15/198	276/12481	3.38474e-05	0.00204683	0.00162746	Ccl11/Thbs1/Aldh1a2/F3/Bmp5/Jun/Zfp36/Egfr/Bmp2/Bmp4/Nr4a1/Plau/Klf9/Gpc3/Stat3	15	S1	15	198	276	12481	3.77492	6
GO:0042698	ovulation cycle	6/198	40/12481	3.61885e-05	0.00204683	0.00162746	Inhba/Enpp2/Egr1/Egfr/Adamts1/Pdgfra	6	S1	6	198	40	12481	11.25	2
GO:0060147	regulation of posttranscriptional gene silencing	6/198	40/12481	3.61885e-05	0.00204683	0.00162746	Zfp36/Ddx5/Egfr/Bmp4/Ripk1/Stat3	6	S1	6	198	40	12481	11.25	2
GO:0060966	regulation of gene silencing by RNA	6/198	40/12481	3.61885e-05	0.00204683	0.00162746	Zfp36/Ddx5/Egfr/Bmp4/Ripk1/Stat3	6	S1	6	198	40	12481	11.25	2
GO:1902893	regulation of pri-miRNA transcription by RNA polymerase II	6/198	40/12481	3.61885e-05	0.00204683	0.00162746	Jun/Fos/Bmp2/Bmp4/Srebf2/Stat3	6	S1	6	198	40	12481	11.25	1
GO:0042107	cytokine metabolic process	8/198	80/12481	3.79923e-05	0.00204683	0.00162746	Thbs1/Egr1/Klf4/Zfp36/App/Akap12/Stat3/Gadd45g	8	S1	8	198	80	12481	7.13634	2
GO:0010038	response to metal ion	12/198	185/12481	3.86467e-05	0.00204683	0.00162746	Thbs1/Junb/Jun/Fosb/Anxa5/Egfr/Fos/Jund/Loxl2/Adcy7/Mt1/Mt2	12	S1	12	198	185	12481	4.51505	1
GO:0003414	chondrocyte morphogenesis involved in endochondral bone morphogenesis	4/198	13/12481	3.92741e-05	0.00204683	0.00162746	Vwa1/Col6a3/Col6a1/Col6a2	4	S1	4	198	13	12481	28.0769	1
GO:0003429	growth plate cartilage chondrocyte morphogenesis	4/198	13/12481	3.92741e-05	0.00204683	0.00162746	Vwa1/Col6a3/Col6a1/Col6a2	4	S1	4	198	13	12481	28.0769	1
GO:0090171	chondrocyte morphogenesis	4/198	13/12481	3.92741e-05	0.00204683	0.00162746	Vwa1/Col6a3/Col6a1/Col6a2	4	S1	4	198	13	12481	28.0769	1
GO:0033993	response to lipid	21/198	496/12481	4.02447e-05	0.00206303	0.00164034	Ret/Inhba/Aldh1a2/Junb/Atp1a2/Jun/Klf4/Zfp36/Insig1/Ldlr/Adh1/Ddx5/Egfr/Jund/Bmp4/Dnaja1/Klf9/Igf2r/Trib1/Arid5a/Stat3	21	S1	21	198	496	12481	2.94893	3
GO:0071407	cellular response to organic cyclic compound	16/198	316/12481	4.35887e-05	0.00219842	0.00174799	Inhba/Jup/Atf4/Egr1/Atp1a2/Zfp36/Insig1/Ddx5/Egfr/App/Bmp2/Bmp4/Dnaja1/Klf9/Rap1a/Stat3	16	S1	16	198	316	12481	3.5108	3
GO:0051592	response to calcium ion	8/198	82/12481	4.54672e-05	0.0022337	0.00177604	Thbs1/Junb/Jun/Fosb/Anxa5/Egfr/Fos/Jund	8	S1	8	198	82	12481	6.94304	1
GO:0001936	regulation of endothelial cell proliferation	9/198	106/12481	4.62325e-05	0.0022337	0.00177604	Ccl11/Thbs1/Aldh1a2/F3/Jun/Bmp2/Bmp4/Nr4a1/Stat3	9	S1	9	198	106	12481	5.98014	3
GO:0072593	reactive oxygen species metabolic process	13/198	219/12481	4.64312e-05	0.0022337	0.00177604	Thbs1/Klf2/Gadd45a/Fbln5/Klf4/Cd34/Egfr/Ier3/Plau/Pxdn/Hsp90aa1/Ripk1/Stat3	13	S1	13	198	219	12481	4.11874	4
GO:0003422	growth plate cartilage morphogenesis	4/198	14/12481	5.43027e-05	0.00257279	0.00204566	Vwa1/Col6a3/Col6a1/Col6a2	4	S1	4	198	14	12481	25.253	1
GO:0001101	response to acid chemical	12/198	192/12481	5.55388e-05	0.00259209	0.002061	Col4a1/Ret/Egr1/Aldh1a2/Klf2/Col6a1/Klf4/Ldlr/Adh1/Egfr/Pdgfra/Igf2r	12	S1	12	198	192	12481	4.33684	3
GO:0060537	muscle tissue development	17/198	359/12481	5.80308e-05	0.00266856	0.00212181	Hspg2/Btg2/Egr1/Aldh1a2/Meg3/Bmp5/Ddx5/Fos/Fdps/Atf3/Bmp2/Bmp4/Nr4a1/Pdgfra/Tsc22d3/Ifrd1/Ripk1	17	S1	17	198	359	12481	3.27876	4
GO:0048708	astrocyte differentiation	7/198	63/12481	5.93429e-05	0.00268935	0.00213834	Ldlr/Egfr/App/Bmp2/Atf5/Stat3/Bin1	7	S1	7	198	63	12481	7.99824	1
GO:0070371	ERK1 and ERK2 cascade	13/198	226/12481	6.41754e-05	0.0028668	0.00227943	Ccl11/Spry1/Jun/Klf4/Egfr/App/Atf3/Bmp2/Bmp4/Akap12/Dusp1/Pdgfra/Rap1a	13	S1	13	198	226	12481	3.98113	3
GO:0030509	BMP signaling pathway	9/198	111/12481	6.64579e-05	0.00292695	0.00232726	Htra3/Rgmb/Egr1/Bmp5/Ddx5/Rgma/Bmp2/Bmp4/Gpc3	9	S1	9	198	111	12481	5.68479	2
GO:0046686	response to cadmium ion	5/198	28/12481	6.9764e-05	0.00301741	0.00239918	Jun/Egfr/Fos/Mt1/Mt2	5	S1	5	198	28	12481	13.8006	2
GO:1901615	organic hydroxy compound metabolic process	16/198	329/12481	7.04415e-05	0.00301741	0.00239918	Dio2/Hmgcs1/Bmp5/Insig1/Ldlr/Adh1/Msmo1/App/Sqle/Fdps/Bmp2/Cyp51/Sc5d/Srebf2/Cpq/Vldlr	16	S1	16	198	329	12481	3.3614	1
GO:0060351	cartilage development involved in endochondral bone morphogenesis	6/198	45/12481	7.18973e-05	0.00303815	0.00241567	Thbs1/Vwa1/Col6a3/Hspg2/Col6a1/Col6a2	6	S1	6	198	45	12481	9.80241	3
GO:0060350	endochondral bone morphogenesis	7/198	66/12481	8.02491e-05	0.00334585	0.00266033	Thbs1/Vwa1/Col6a3/Hspg2/Col6a1/Col6a2/Bmp4	7	S1	7	198	66	12481	7.59039	3
GO:0010035	response to inorganic substance	16/198	337/12481	9.34113e-05	0.00375311	0.00298415	Thbs1/Junb/Fbln5/Jun/Fosb/Anxa5/Egfr/Fos/Rhob/Jund/Loxl2/Nr4a1/Adcy7/Mt1/Ripk1/Mt2	16	S1	16	198	337	12481	3.27545	2
GO:0009266	response to temperature stimulus	9/198	116/12481	9.36703e-05	0.00375311	0.00298415	Dio2/Cd34/Hspa8/Dnaja1/Ier5/Psip1/Hspa1a/Hsp90aa1/Hspa1b	9	S1	9	198	116	12481	5.41703	2
GO:0072111	cell proliferation involved in kidney development	4/198	16/12481	9.6303e-05	0.00375311	0.00298415	Egr1/Bmp2/Bmp4/Gpc3	4	S1	4	198	16	12481	21.0586	1
GO:0045685	regulation of glial cell differentiation	7/198	68/12481	9.72615e-05	0.00375311	0.00298415	Enpp2/Ldlr/App/Bmp2/Bmp4/Atf5/Bin1	7	S1	7	198	68	12481	7.34095	2
GO:0003417	growth plate cartilage development	5/198	30/12481	9.85857e-05	0.00375311	0.00298415	Thbs1/Vwa1/Col6a3/Col6a1/Col6a2	5	S1	5	198	30	12481	12.6958	1
GO:0030195	negative regulation of blood coagulation	5/198	30/12481	9.85857e-05	0.00375311	0.00298415	Thbs1/Cd34/Anxa5/Plau/Pdgfra	5	S1	5	198	30	12481	12.6958	1
GO:0048710	regulation of astrocyte differentiation	5/198	30/12481	9.85857e-05	0.00375311	0.00298415	Ldlr/App/Bmp2/Atf5/Bin1	5	S1	5	198	30	12481	12.6958	2
GO:0006066	alcohol metabolic process	13/198	236/12481	9.9619e-05	0.00375311	0.00298415	Hmgcs1/Bmp5/Insig1/Ldlr/Adh1/App/Sqle/Fdps/Bmp2/Cyp51/Sc5d/Srebf2/Vldlr	13	S1	13	198	236	12481	3.7996	1
GO:0042035	regulation of cytokine biosynthetic process	7/198	69/12481	0.000106807	0.00388716	0.00309073	Thbs1/Egr1/Klf4/Zfp36/App/Akap12/Stat3	7	S1	7	198	69	12481	7.2223	2
GO:0071772	response to BMP	9/198	118/12481	0.000106906	0.00388716	0.00309073	Htra3/Rgmb/Egr1/Bmp5/Ddx5/Rgma/Bmp2/Bmp4/Gpc3	9	S1	9	198	118	12481	5.3173	2
GO:0071773	cellular response to BMP stimulus	9/198	118/12481	0.000106906	0.00388716	0.00309073	Htra3/Rgmb/Egr1/Bmp5/Ddx5/Rgma/Bmp2/Bmp4/Gpc3	9	S1	9	198	118	12481	5.3173	2
GO:0050819	negative regulation of coagulation	5/198	31/12481	0.000116041	0.00412342	0.00327858	Thbs1/Cd34/Anxa5/Plau/Pdgfra	5	S1	5	198	31	12481	12.1993	2
GO:1900047	negative regulation of hemostasis	5/198	31/12481	0.000116041	0.00412342	0.00327858	Thbs1/Cd34/Anxa5/Plau/Pdgfra	5	S1	5	198	31	12481	12.1993	3
GO:0045444	fat cell differentiation	12/198	209/12481	0.000125176	0.00439805	0.00349695	Cebpd/Klf4/Zfp36/Insig1/Cmklr1/Bmp2/Medag/Nr4a1/Selenbp1/Lama4/Fndc3b/Atf5	12	S1	12	198	209	12481	3.95724	3
GO:0034605	cellular response to heat	6/198	50/12481	0.000131339	0.00456328	0.00362832	Cd34/Hspa8/Ier5/Hspa1a/Hsp90aa1/Hspa1b	6	S1	6	198	50	12481	8.6878	2
GO:0043405	regulation of MAP kinase activity	13/198	244/12481	0.000139122	0.0047806	0.00380111	Thbs1/Ret/Spry1/Gadd45a/Egfr/Tnxb/Bmp2/Bmp4/Dnaja1/Dusp1/Trib1/Ripk1/Gadd45g	13	S1	13	198	244	12481	3.6658	1
GO:0030336	negative regulation of cell migration	12/198	212/12481	0.000143169	0.00486619	0.00386916	Thbs1/Dcn/Jup/Dpep1/Podn/Klf4/Rhob/Dusp1/Trib1/Apod/Stat3/Has1	12	S1	12	198	212	12481	3.89695	3
GO:0009611	response to wounding	16/198	350/12481	0.000144853	0.00487048	0.00387258	Smoc2/Thbs1/Entpd2/F3/Jun/Klf4/Zfp36/Cd34/Anxa5/Egfr/Rgma/Neat1/Col5a1/Plau/Pdgfra/Ifrd1	16	S1	16	198	350	12481	3.14456	9
GO:0032870	cellular response to hormone stimulus	17/198	388/12481	0.000149566	0.00495589	0.00394049	Ramp1/Inhba/Junb/Socs3/Atp1a2/Jun/Zfp36/Anxa5/Ddx5/Egfr/Jund/Rgs10/Bmp4/Nr4a1/Dnaja1/Klf9/Stat3	17	S1	17	198	388	12481	3.01518	2
GO:0060349	bone morphogenesis	8/198	97/12481	0.000150563	0.00495589	0.00394049	Thbs1/Vwa1/Col6a3/Hspg2/Col6a1/Col6a2/Insig1/Bmp4	8	S1	8	198	97	12481	5.76687	4
GO:0001938	positive regulation of endothelial cell proliferation	7/198	73/12481	0.000152913	0.00498084	0.00396032	Ccl11/F3/Jun/Bmp2/Bmp4/Nr4a1/Stat3	7	S1	7	198	73	12481	6.781	1
GO:0045786	negative regulation of cell cycle	17/198	390/12481	0.000159046	0.0051272	0.0040767	Thbs1/Btg2/Inhba/Gadd45a/Klf4/Egfr/Ier3/Fap/Rhob/Bmp2/Bmp4/Nr4a1/Btg1/Atf5/Ppp1r10/Ripk1/Bin1	17	S1	17	198	390	12481	2.99851	1
GO:0006986	response to unfolded protein	8/198	98/12481	0.00016175	0.00516114	0.00410369	Thbs1/Atf4/Hspa8/Atf3/Hspa1a/Creb3l2/Hsp90aa1/Hspa1b	8	S1	8	198	98	12481	5.70235	3
GO:2001238	positive regulation of extrinsic apoptotic signaling pathway	6/198	52/12481	0.000163899	0.0051769	0.00411622	Thbs1/Ret/Inhba/G0s2/Atf3/Ripk1	6	S1	6	198	52	12481	8.30896	1
GO:0051271	negative regulation of cellular component movement	13/198	250/12481	0.000177003	0.00553489	0.00440086	Thbs1/Dcn/Jup/Dpep1/Podn/Klf4/Rhob/Dusp1/Trib1/Apod/Stat3/Bin1/Has1	13	S1	13	198	250	12481	3.57066	5
GO:0003418	growth plate cartilage chondrocyte differentiation	4/198	19/12481	0.00019758	0.00599815	0.0047692	Vwa1/Col6a3/Col6a1/Col6a2	4	S1	4	198	19	12481	16.8476	1
GO:0003433	chondrocyte development involved in endochondral bone morphogenesis	4/198	19/12481	0.00019758	0.00599815	0.0047692	Vwa1/Col6a3/Col6a1/Col6a2	4	S1	4	198	19	12481	16.8476	2
GO:1903798	regulation of production of miRNAs involved in gene silencing by miRNA	4/198	19/12481	0.00019758	0.00599815	0.0047692	Ddx5/Egfr/Bmp4/Ripk1	4	S1	4	198	19	12481	16.8476	1
GO:1901343	negative regulation of vasculature development	8/198	101/12481	0.000199491	0.00599815	0.0047692	Col4a2/Thbs1/Dcn/Tcf4/Klf2/Klf4/Bmp4/Adamts1	8	S1	8	198	101	12481	5.51712	3
GO:2000146	negative regulation of cell motility	12/198	220/12481	0.000202349	0.00602613	0.00479145	Thbs1/Dcn/Jup/Dpep1/Podn/Klf4/Rhob/Dusp1/Trib1/Apod/Stat3/Has1	12	S1	12	198	220	12481	3.74475	4
GO:0007423	sensory organ development	17/198	403/12481	0.000234521	0.00691837	0.00550088	Col4a1/Cxcl14/Inhba/Cebpd/Aldh1a2/Bmp5/Jun/Klf4/Insig1/Egfr/Bmp2/Bmp4/Col5a1/Rhoj/Pdgfra/Mafb/Stat3	17	S1	17	198	403	12481	2.89439	3
GO:0003416	endochondral bone growth	5/198	36/12481	0.000241436	0.00705579	0.00561015	Thbs1/Vwa1/Col6a3/Col6a1/Col6a2	5	S1	5	198	36	12481	10.2335	2
GO:0070920	regulation of production of small RNA involved in gene silencing by RNA	4/198	20/12481	0.000243925	0.00706254	0.00561551	Ddx5/Egfr/Bmp4/Ripk1	4	S1	4	198	20	12481	15.7957	1
GO:0010632	regulation of epithelial cell migration	11/198	193/12481	0.000255407	0.00732713	0.00582589	Smoc2/Thbs1/Enpp2/Dcn/Jup/Jun/Klf4/Rhob/Bmp4/Amotl1/Rhoj	11	S1	11	198	193	12481	3.91031	2
GO:0006695	cholesterol biosynthetic process	5/198	37/12481	0.000275597	0.00783448	0.00622929	Hmgcs1/Insig1/Fdps/Cyp51/Sc5d	5	S1	5	198	37	12481	9.91439	1
GO:0007263	nitric oxide mediated signal transduction	4/198	21/12481	0.000297599	0.00838372	0.006666	Thbs1/Egfr/Mt1/Mt2	4	S1	4	198	21	12481	14.8677	2
GO:0033002	muscle cell proliferation	11/198	197/12481	0.000304786	0.00844739	0.00671662	Thbs1/Egr1/Jun/Klf4/Egfr/Bmp4/Adamts1/Trib1/Apod/Ripk1/Stat3	11	S1	11	198	197	12481	3.82502	3
GO:0098868	bone growth	5/198	38/12481	0.000313305	0.00844739	0.00671662	Thbs1/Vwa1/Col6a3/Col6a1/Col6a2	5	S1	5	198	38	12481	9.61011	2
GO:1902653	secondary alcohol biosynthetic process	5/198	38/12481	0.000313305	0.00844739	0.00671662	Hmgcs1/Insig1/Fdps/Cyp51/Sc5d	5	S1	5	198	38	12481	9.61011	1
GO:0010594	regulation of endothelial cell migration	9/198	136/12481	0.000313367	0.00844739	0.00671662	Smoc2/Thbs1/Dcn/Jup/Klf4/Rhob/Bmp4/Amotl1/Rhoj	9	S1	9	198	136	12481	4.55687	2
GO:0071229	cellular response to acid chemical	9/198	136/12481	0.000313367	0.00844739	0.00671662	Col4a1/Ret/Egr1/Aldh1a2/Klf2/Col6a1/Ldlr/Egfr/Pdgfra	9	S1	9	198	136	12481	4.55687	3
GO:2000379	positive regulation of reactive oxygen species metabolic process	7/198	83/12481	0.000341028	0.00911448	0.00724704	Thbs1/Klf2/Gadd45a/Klf4/Egfr/Plau/Hsp90aa1	7	S1	7	198	83	12481	5.88441	2
GO:0060536	cartilage morphogenesis	4/198	22/12481	0.000359244	0.00937744	0.00745611	Vwa1/Col6a3/Col6a1/Col6a2	4	S1	4	198	22	12481	14.0401	1
GO:0085029	extracellular matrix assembly	4/198	22/12481	0.000359244	0.00937744	0.00745611	Fbln5/Gpm6b/Tnxb/Has1	4	S1	4	198	22	12481	14.0401	2
GO:0007160	cell-matrix adhesion	10/198	169/12481	0.000361505	0.00937744	0.00745611	Thbs1/Nid1/Col5a3/Enpp2/Jup/Gpm6b/Nid2/Tnxb/Plau/Apod	10	S1	10	198	169	12481	4.05502	2
GO:0034754	cellular hormone metabolic process	6/198	60/12481	0.000362862	0.00937744	0.00745611	Egr1/Aldh1a2/Bmp5/Adh1/Bmp2/Pdgfra	6	S1	6	198	60	12481	7.07272	1
GO:0035914	skeletal muscle cell differentiation	6/198	61/12481	0.000397204	0.0101808	0.00809487	Btg2/Egr1/Ddx5/Fos/Atf3/Nr4a1	6	S1	6	198	61	12481	6.94405	3
GO:0010466	negative regulation of peptidase activity	9/198	141/12481	0.000409221	0.0103196	0.00820526	Thbs1/Itih5/Dpep1/Klf4/App/Nr4a1/Gpc3/Bin1/Hspa1b	9	S1	9	198	141	12481	4.38216	6
GO:0048660	regulation of smooth muscle cell proliferation	9/198	141/12481	0.000409221	0.0103196	0.00820526	Thbs1/Egr1/Jun/Klf4/Egfr/Bmp4/Adamts1/Trib1/Apod	9	S1	9	198	141	12481	4.38216	2
GO:0051403	stress-activated MAPK cascade	11/198	205/12481	0.000427955	0.0105366	0.00837778	Gadd45a/Zfp36/Egfr/App/Tnxb/Bmp2/Dnaja1/Dusp1/Trib1/Ripk1/Gadd45g	11	S1	11	198	205	12481	3.66509	2
GO:0008299	isoprenoid biosynthetic process	4/198	23/12481	0.000429511	0.0105366	0.00837778	Aldh1a2/Idi1/Hmgcs1/Fdps	4	S1	4	198	23	12481	13.3005	1
GO:0035195	gene silencing by miRNA	6/198	62/12481	0.000434034	0.0105366	0.00837778	Zfp36/Ddx5/Egfr/Bmp4/Ripk1/Stat3	6	S1	6	198	62	12481	6.81999	1
GO:0006704	glucocorticoid biosynthetic process	3/198	10/12481	0.000434672	0.0105366	0.00837778	Hsd11b1/Bmp5/Bmp2	3	S1	3	198	10	12481	26.9408	1
GO:0016114	terpenoid biosynthetic process	3/198	10/12481	0.000434672	0.0105366	0.00837778	Aldh1a2/Hmgcs1/Fdps	3	S1	3	198	10	12481	26.9408	1
GO:0016525	negative regulation of angiogenesis	7/198	87/12481	0.000455071	0.0109462	0.00870346	Col4a2/Thbs1/Dcn/Tcf4/Klf2/Klf4/Adamts1	7	S1	7	198	87	12481	5.58848	3
GO:0035690	cellular response to drug	12/198	241/12481	0.000464914	0.0110976	0.00882385	Thbs1/Jup/Atf4/Egr1/Dpep1/Rhob/Rgs10/Bmp4/Adcy7/Klf9/Rap1a/Ripk1	12	S1	12	198	241	12481	3.39535	2
GO:0052547	regulation of peptidase activity	13/198	277/12481	0.00047718	0.0113041	0.00898803	Thbs1/Itih5/Ret/F3/Dpep1/Klf4/App/Mtch1/Nr4a1/Gpc3/Stat3/Bin1/Hspa1b	13	S1	13	198	277	12481	3.1986	6
GO:0006979	response to oxidative stress	15/198	352/12481	0.000493217	0.0115962	0.00922025	Thbs1/Atf4/Fbln5/Jun/Egfr/App/Fos/Rhob/Bmp4/Mcl1/Pdgfra/Pxdn/Psip1/Apod/Ripk1	15	S1	15	198	352	12481	2.90515	3
GO:0072001	renal system development	12/198	243/12481	0.000500611	0.0116337	0.00925006	Col4a1/Nid1/Ret/Spry1/Egr1/Aldh1a2/Bmp2/Bmp4/Crlf1/Adamts1/Pdgfra/Gpc3	12	S1	12	198	243	12481	3.3654	2
GO:0048659	smooth muscle cell proliferation	9/198	145/12481	0.000502253	0.0116337	0.00925006	Thbs1/Egr1/Jun/Klf4/Egfr/Bmp4/Adamts1/Trib1/Apod	9	S1	9	198	145	12481	4.25266	2
GO:1903035	negative regulation of response to wounding	6/198	64/12481	0.000515654	0.0118562	0.00942704	Thbs1/Cd34/Anxa5/Rgma/Plau/Pdgfra	6	S1	6	198	64	12481	6.58403	3
GO:0070374	positive regulation of ERK1 and ERK2 cascade	9/198	147/12481	0.000554902	0.0126655	0.0100705	Ccl11/Jun/Egfr/App/Bmp2/Bmp4/Akap12/Pdgfra/Rap1a	9	S1	9	198	147	12481	4.18983	3
GO:0072224	metanephric glomerulus development	3/198	11/12481	0.000590705	0.0133692	0.01063	Ret/Egr1/Pdgfra	3	S1	3	198	11	12481	23.5712	1
GO:2000181	negative regulation of blood vessel morphogenesis	7/198	91/12481	0.000597686	0.0133692	0.01063	Col4a2/Thbs1/Dcn/Tcf4/Klf2/Klf4/Adamts1	7	S1	7	198	91	12481	5.32115	3
GO:0003413	chondrocyte differentiation involved in endochondral bone morphogenesis	4/198	25/12481	0.000598557	0.0133692	0.01063	Vwa1/Col6a3/Col6a1/Col6a2	4	S1	4	198	25	12481	12.0272	1
GO:0035194	posttranscriptional gene silencing by RNA	6/198	66/12481	0.000608745	0.0135003	0.0107343	Zfp36/Ddx5/Egfr/Bmp4/Ripk1/Stat3	6	S1	6	198	66	12481	6.36361	1
GO:0010810	regulation of cell-substrate adhesion	10/198	181/12481	0.000620687	0.0136682	0.0108678	Smoc2/Thbs1/Nid1/Fbln2/Enpp2/Jup/Gpm6b/Plau/Myadm/Apod	10	S1	10	198	181	12481	3.76693	4
GO:0038066	p38MAPK cascade	5/198	44/12481	0.000627666	0.0137252	0.0109131	Gadd45a/Zfp36/Bmp2/Dusp1/Gadd45g	5	S1	5	198	44	12481	8.12943	2
GO:0048511	rhythmic process	11/198	215/12481	0.00063826	0.0138508	0.0110129	Inhba/Enpp2/Atf4/Egr1/Ddx5/Egfr/Bhlhe40/Adamts1/Pdgfra/Klf9/Atf5	11	S1	11	198	215	12481	3.48227	3
GO:0035966	response to topologically incorrect protein	8/198	120/12481	0.000642267	0.0138508	0.0110129	Thbs1/Atf4/Hspa8/Atf3/Hspa1a/Creb3l2/Hsp90aa1/Hspa1b	8	S1	8	198	120	12481	4.57452	3
GO:0016441	posttranscriptional gene silencing	6/198	67/12481	0.000659924	0.0141341	0.0112382	Zfp36/Ddx5/Egfr/Bmp4/Ripk1/Stat3	6	S1	6	198	67	12481	6.25882	1
GO:0043618	regulation of transcription from RNA polymerase II promoter in response to stress	5/198	45/12481	0.000697137	0.0148296	0.0117912	Atf4/Egr1/Klf2/Jun/Atf3	5	S1	5	198	45	12481	7.92581	2
GO:0050679	positive regulation of epithelial cell proliferation	9/198	152/12481	0.00070658	0.0148923	0.0118411	Ccl11/F3/Bmp5/Jun/Egfr/Bmp2/Bmp4/Nr4a1/Stat3	9	S1	9	198	152	12481	4.04172	5
GO:0001656	metanephros development	6/198	68/12481	0.000714375	0.0148923	0.0118411	Ret/Spry1/Egr1/Bmp4/Pdgfra/Gpc3	6	S1	6	198	68	12481	6.15742	2
GO:0071774	response to fibroblast growth factor	6/198	68/12481	0.000714375	0.0148923	0.0118411	Smoc2/Thbs1/Spry1/Zfp36/Ier2/Nr4a1	6	S1	6	198	68	12481	6.15742	1
GO:0045639	positive regulation of myeloid cell differentiation	6/198	69/12481	0.000772239	0.015992	0.0127154	Inhba/Jun/Fos/Trib1/Ripk1/Stat3	6	S1	6	198	69	12481	6.05923	2
GO:0042026	protein refolding	4/198	27/12481	0.000810087	0.0166654	0.0132509	Hspa8/Hspa1a/Hsp90aa1/Hspa1b	4	S1	4	198	27	12481	10.9829	2
GO:0034620	cellular response to unfolded protein	6/198	70/12481	0.000833658	0.0170382	0.0135473	Atf4/Hspa8/Atf3/Hspa1a/Creb3l2/Hspa1b	6	S1	6	198	70	12481	5.96411	1
GO:0042446	hormone biosynthetic process	5/198	47/12481	0.000853141	0.0173232	0.0137739	Hsd11b1/Dio2/Egr1/Bmp5/Bmp2	5	S1	5	198	47	12481	7.54789	1
GO:0072210	metanephric nephron development	4/198	28/12481	0.000933474	0.0188321	0.0149736	Ret/Egr1/Bmp4/Pdgfra	4	S1	4	198	28	12481	10.5274	1
GO:0071277	cellular response to calcium ion	5/198	48/12481	0.000940235	0.0188469	0.0149854	Junb/Jun/Fosb/Fos/Jund	5	S1	5	198	48	12481	7.37221	1
GO:0040013	negative regulation of locomotion	12/198	262/12481	0.000970897	0.0193059	0.0153503	Thbs1/Dcn/Jup/Dpep1/Podn/Klf4/Rhob/Dusp1/Trib1/Apod/Stat3/Has1	12	S1	12	198	262	12481	3.10476	3
GO:0010634	positive regulation of epithelial cell migration	8/198	128/12481	0.000981478	0.0193059	0.0153503	Smoc2/Thbs1/Enpp2/Jun/Rhob/Bmp4/Amotl1/Rhoj	8	S1	8	198	128	12481	4.26692	2
GO:0002040	sprouting angiogenesis	7/198	99/12481	0.000988467	0.0193059	0.0153503	Thbs1/Klf2/Klf4/Bmp4/Loxl2/Nr4a1/Rhoj	7	S1	7	198	99	12481	4.855	2
GO:0042535	positive regulation of tumor necrosis factor biosynthetic process	3/198	13/12481	0.00100018	0.0193059	0.0153503	Thbs1/App/Akap12	3	S1	3	198	13	12481	18.8608	1
GO:0061029	eyelid development in camera-type eye	3/198	13/12481	0.00100018	0.0193059	0.0153503	Inhba/Jun/Egfr	3	S1	3	198	13	12481	18.8608	1
GO:0090192	regulation of glomerulus development	3/198	13/12481	0.00100018	0.0193059	0.0153503	Ret/Egr1/Bmp4	3	S1	3	198	13	12481	18.8608	1
GO:0032835	glomerulus development	5/198	49/12481	0.00103377	0.0194735	0.0154836	Nid1/Ret/Egr1/Bmp4/Pdgfra	5	S1	5	198	49	12481	7.20141	2
GO:0042108	positive regulation of cytokine biosynthetic process	5/198	49/12481	0.00103377	0.0194735	0.0154836	Thbs1/Egr1/App/Akap12/Stat3	5	S1	5	198	49	12481	7.20141	2
GO:0043620	regulation of DNA-templated transcription in response to stress	5/198	49/12481	0.00103377	0.0194735	0.0154836	Atf4/Egr1/Klf2/Jun/Atf3	5	S1	5	198	49	12481	7.20141	2
GO:0061045	negative regulation of wound healing	5/198	49/12481	0.00103377	0.0194735	0.0154836	Thbs1/Cd34/Anxa5/Plau/Pdgfra	5	S1	5	198	49	12481	7.20141	2
GO:0002573	myeloid leukocyte differentiation	9/198	161/12481	0.00106425	0.0198091	0.0157504	Junb/Jun/App/Fos/Bmp4/Gpc3/Trib1/Mafb/Ripk1	9	S1	9	198	161	12481	3.79974	2
GO:1901617	organic hydroxy compound biosynthetic process	9/198	161/12481	0.00106425	0.0198091	0.0157504	Hmgcs1/Bmp5/Insig1/Msmo1/Sqle/Fdps/Bmp2/Cyp51/Sc5d	9	S1	9	198	161	12481	3.79974	1
GO:0019218	regulation of steroid metabolic process	6/198	74/12481	0.00111784	0.0205617	0.0163489	Egr1/Bmp5/Insig1/Ldlr/Fdps/Bmp2	6	S1	6	198	74	12481	5.61159	2
GO:0060968	regulation of gene silencing	6/198	74/12481	0.00111784	0.0205617	0.0163489	Zfp36/Ddx5/Egfr/Bmp4/Ripk1/Stat3	6	S1	6	198	74	12481	5.61159	1
GO:0035924	cellular response to vascular endothelial growth factor stimulus	5/198	50/12481	0.00113404	0.0207372	0.0164884	Smoc2/Dcn/Tcf4/Nr4a1/Pdgfra	5	S1	5	198	50	12481	7.04141	1
GO:0034614	cellular response to reactive oxygen species	8/198	131/12481	0.00114065	0.0207372	0.0164884	Thbs1/Fbln5/Jun/Egfr/Fos/Rhob/Pdgfra/Ripk1	8	S1	8	198	131	12481	4.16144	2
GO:0030324	lung development	9/198	163/12481	0.00116087	0.0209829	0.0166838	Hsd11b1/Spry1/Aldh1a2/Klf2/Meg3/Bmp4/Pdgfra/Fndc3b/Gpc3	9	S1	9	198	163	12481	3.74984	4
GO:0009612	response to mechanical stimulus	7/198	102/12481	0.00117831	0.0211758	0.0168371	Thbs1/Jup/Junb/Atp1a2/Jun/Fos/Jund	7	S1	7	198	102	12481	4.70119	3
GO:0031098	stress-activated protein kinase signaling cascade	11/198	233/12481	0.00123283	0.021951	0.0174535	Gadd45a/Zfp36/Egfr/App/Tnxb/Bmp2/Dnaja1/Dusp1/Trib1/Ripk1/Gadd45g	11	S1	11	198	233	12481	3.19526	2
GO:0030099	myeloid cell differentiation	13/198	307/12481	0.00123549	0.021951	0.0174535	Inhba/Junb/Klf2/Jun/Zfp36/App/Fos/Bmp4/Gpc3/Trib1/Mafb/Ripk1/Stat3	13	S1	13	198	307	12481	2.86512	2
GO:2001236	regulation of extrinsic apoptotic signaling pathway	8/198	133/12481	0.00125775	0.0219788	0.0174756	Thbs1/Ret/Inhba/G0s2/Atf3/Bmp4/Mcl1/Ripk1	8	S1	8	198	133	12481	4.09438	3
GO:0071636	positive regulation of transforming growth factor beta production	3/198	14/12481	0.00125814	0.0219788	0.0174756	Thbs1/Lum/Cd34	3	S1	3	198	14	12481	17.1472	1
GO:1990000	amyloid fibril formation	3/198	14/12481	0.00125814	0.0219788	0.0174756	Ldlr/App/Ripk1	3	S1	3	198	14	12481	17.1472	2
GO:0002009	morphogenesis of an epithelium	16/198	427/12481	0.00127701	0.0221845	0.0176391	Col4a1/Ccl11/Ret/Spry1/Aldh1a2/Socs3/Bmp5/Klf4/Egfr/Rgma/Rhob/Bmp2/Bmp4/Col5a1/Pdgfra/Gpc3	16	S1	16	198	427	12481	2.53893	1
GO:0030323	respiratory tube development	9/198	166/12481	0.00131899	0.022679	0.0180324	Hsd11b1/Spry1/Aldh1a2/Klf2/Meg3/Bmp4/Pdgfra/Fndc3b/Gpc3	9	S1	9	198	166	12481	3.6774	4
GO:0007596	blood coagulation	7/198	104/12481	0.00131998	0.022679	0.0180324	Thbs1/Entpd2/F3/Cd34/Anxa5/Plau/Pdgfra	7	S1	7	198	104	12481	4.6032	6
GO:0002521	leukocyte differentiation	15/198	388/12481	0.00132786	0.0226897	0.0180408	Egr1/Junb/Itm2a/Jun/App/Fos/Bmp4/Fgl2/Gpc3/Trib1/Hsp90aa1/Mafb/Ripk1/Stat3/Gadd45g	15	S1	15	198	388	12481	2.61692	3
GO:0010817	regulation of hormone levels	14/198	350/12481	0.00139199	0.0236563	0.0188094	Hsd11b1/Dio2/Inhba/Egr1/Aldh1a2/Ltbp4/Bmp5/Adh1/Anxa5/Egfr/Pcsk6/Bmp2/Cpq/Pdgfra	14	S1	14	198	350	12481	2.70488	2
GO:0001659	temperature homeostasis	8/198	136/12481	0.00145117	0.0244351	0.0194287	Dio2/Atf4/Egr1/G0s2/Cmklr1/Lama4/Stat3/Gadd45g	8	S1	8	198	136	12481	3.99747	2
GO:0071396	cellular response to lipid	14/198	352/12481	0.00146873	0.0244351	0.0194287	Ret/Inhba/Aldh1a2/Atp1a2/Zfp36/Insig1/Ldlr/Ddx5/Egfr/Bmp4/Dnaja1/Klf9/Trib1/Arid5a	14	S1	14	198	352	12481	2.68844	3
GO:0007599	hemostasis	7/198	106/12481	0.00147464	0.0244351	0.0194287	Thbs1/Entpd2/F3/Cd34/Anxa5/Plau/Pdgfra	7	S1	7	198	106	12481	4.50935	6
GO:0050817	coagulation	7/198	106/12481	0.00147464	0.0244351	0.0194287	Thbs1/Entpd2/F3/Cd34/Anxa5/Plau/Pdgfra	7	S1	7	198	106	12481	4.50935	6
GO:0030199	collagen fibril organization	5/198	53/12481	0.00147821	0.0244351	0.0194287	Col5a3/Lum/Tnxb/Loxl2/Col5a1	5	S1	5	198	53	12481	6.60078	4
GO:0045930	negative regulation of mitotic cell cycle	10/198	203/12481	0.00148934	0.0244351	0.0194287	Btg2/Gadd45a/Klf4/Egfr/Ier3/Fap/Bmp4/Btg1/Ppp1r10/Ripk1	10	S1	10	198	203	12481	3.33145	1
GO:0048705	skeletal system morphogenesis	10/198	204/12481	0.00154495	0.0244351	0.0194287	Thbs1/Vwa1/Col6a3/Hspg2/Col6a1/Col6a2/Insig1/Bmp4/Pdgfra/Csrnp1	10	S1	10	198	204	12481	3.314	5
GO:0006700	C21-steroid hormone biosynthetic process	3/198	15/12481	0.0015544	0.0244351	0.0194287	Egr1/Bmp5/Bmp2	3	S1	3	198	15	12481	15.72	1
GO:0010566	regulation of ketone biosynthetic process	3/198	15/12481	0.0015544	0.0244351	0.0194287	Egr1/Bmp5/Bmp2	3	S1	3	198	15	12481	15.72	1
GO:0048143	astrocyte activation	3/198	15/12481	0.0015544	0.0244351	0.0194287	Ldlr/Egfr/App	3	S1	3	198	15	12481	15.72	1
GO:0072189	ureter development	3/198	15/12481	0.0015544	0.0244351	0.0194287	Ret/Aldh1a2/Bmp4	3	S1	3	198	15	12481	15.72	1
GO:0010811	positive regulation of cell-substrate adhesion	7/198	107/12481	0.00155709	0.0244351	0.0194287	Smoc2/Thbs1/Nid1/Fbln2/Enpp2/Jup/Myadm	7	S1	7	198	107	12481	4.46386	3
GO:0046165	alcohol biosynthetic process	7/198	107/12481	0.00155709	0.0244351	0.0194287	Hmgcs1/Bmp5/Insig1/Fdps/Bmp2/Cyp51/Sc5d	7	S1	7	198	107	12481	4.46386	1
GO:0030225	macrophage differentiation	4/198	32/12481	0.00156035	0.0244351	0.0194287	App/Bmp4/Trib1/Ripk1	4	S1	4	198	32	12481	9.01919	1
GO:0034599	cellular response to oxidative stress	11/198	240/12481	0.00156245	0.0244351	0.0194287	Thbs1/Atf4/Fbln5/Jun/Egfr/Fos/Rhob/Bmp4/Mcl1/Pdgfra/Ripk1	11	S1	11	198	240	12481	3.0958	3
GO:0001655	urogenital system development	12/198	277/12481	0.00156285	0.0244351	0.0194287	Col4a1/Nid1/Ret/Spry1/Egr1/Aldh1a2/Bmp2/Bmp4/Crlf1/Adamts1/Pdgfra/Gpc3	12	S1	12	198	277	12481	2.92542	5
GO:0006720	isoprenoid metabolic process	5/198	54/12481	0.00160838	0.024898	0.0197967	Aldh1a2/Idi1/Hmgcs1/Adh1/Fdps	5	S1	5	198	54	12481	6.46558	1
GO:0050810	regulation of steroid biosynthetic process	5/198	54/12481	0.00160838	0.024898	0.0197967	Egr1/Bmp5/Insig1/Fdps/Bmp2	5	S1	5	198	54	12481	6.46558	2
GO:0001817	regulation of cytokine production	17/198	479/12481	0.00162595	0.025046	0.0199144	Thbs1/Atf4/Egr1/Klf2/Lum/Klf4/Zfp36/Cmklr1/Cd34/App/Akap12/Il17d/Adcy7/Apod/Ripk1/Arid5a/Stat3	17	S1	17	198	479	12481	2.4029	4
GO:1903034	regulation of response to wounding	8/198	139/12481	0.0016675	0.0255602	0.0203232	Smoc2/Thbs1/Klf4/Cd34/Anxa5/Rgma/Plau/Pdgfra	8	S1	8	198	139	12481	3.90501	2
GO:0061900	glial cell activation	4/198	33/12481	0.00175378	0.0267515	0.0212704	Jun/Ldlr/Egfr/App	4	S1	4	198	33	12481	8.70768	1
GO:0001657	ureteric bud development	6/198	81/12481	0.00178732	0.02687	0.0213647	Ret/Spry1/Bmp2/Bmp4/Crlf1/Gpc3	6	S1	6	198	81	12481	5.08487	1
GO:0072163	mesonephric epithelium development	6/198	81/12481	0.00178732	0.02687	0.0213647	Ret/Spry1/Bmp2/Bmp4/Crlf1/Gpc3	6	S1	6	198	81	12481	5.08487	1
GO:0072164	mesonephric tubule development	6/198	81/12481	0.00178732	0.02687	0.0213647	Ret/Spry1/Bmp2/Bmp4/Crlf1/Gpc3	6	S1	6	198	81	12481	5.08487	1
GO:0006954	inflammatory response	16/198	442/12481	0.00181983	0.0272278	0.0216492	Ccl11/Thbs1/Socs3/F3/Jun/Zfp36/Cmklr1/Ldlr/Egfr/App/Ier3/Bmp2/Il17d/Adcy7/Apod/Stat3	16	S1	16	198	442	12481	2.44659	5
GO:0008211	glucocorticoid metabolic process	3/198	16/12481	0.00189088	0.0272887	0.0216976	Hsd11b1/Bmp5/Bmp2	3	S1	3	198	16	12481	14.5127	1
GO:0042533	tumor necrosis factor biosynthetic process	3/198	16/12481	0.00189088	0.0272887	0.0216976	Thbs1/App/Akap12	3	S1	3	198	16	12481	14.5127	1
GO:0042534	regulation of tumor necrosis factor biosynthetic process	3/198	16/12481	0.00189088	0.0272887	0.0216976	Thbs1/App/Akap12	3	S1	3	198	16	12481	14.5127	1
GO:0046184	aldehyde biosynthetic process	3/198	16/12481	0.00189088	0.0272887	0.0216976	Bmp5/Adh1/Bmp2	3	S1	3	198	16	12481	14.5127	1
GO:0048711	positive regulation of astrocyte differentiation	3/198	16/12481	0.00189088	0.0272887	0.0216976	App/Bmp2/Bin1	3	S1	3	198	16	12481	14.5127	2
GO:0072215	regulation of metanephros development	3/198	16/12481	0.00189088	0.0272887	0.0216976	Ret/Egr1/Bmp4	3	S1	3	198	16	12481	14.5127	1
GO:0030193	regulation of blood coagulation	5/198	56/12481	0.00189372	0.0272887	0.0216976	Thbs1/Cd34/Anxa5/Plau/Pdgfra	5	S1	5	198	56	12481	6.21114	1
GO:0045600	positive regulation of fat cell differentiation	5/198	56/12481	0.00189372	0.0272887	0.0216976	Zfp36/Cmklr1/Bmp2/Medag/Fndc3b	5	S1	5	198	56	12481	6.21114	3
GO:0072006	nephron development	7/198	111/12481	0.00192344	0.0275899	0.0219371	Nid1/Ret/Egr1/Bmp2/Bmp4/Pdgfra/Gpc3	7	S1	7	198	111	12481	4.29076	1
GO:0038084	vascular endothelial growth factor signaling pathway	4/198	34/12481	0.00196323	0.0280321	0.0222887	Smoc2/Dcn/Tcf4/Pdgfra	4	S1	4	198	34	12481	8.41692	1
GO:0014013	regulation of gliogenesis	7/198	112/12481	0.00202469	0.0286551	0.022784	Enpp2/Ldlr/App/Bmp2/Bmp4/Atf5/Bin1	7	S1	7	198	112	12481	4.24909	1
GO:0001823	mesonephros development	6/198	83/12481	0.00202519	0.0286551	0.022784	Ret/Spry1/Bmp2/Bmp4/Crlf1/Gpc3	6	S1	6	198	83	12481	4.9522	1
GO:0006081	cellular aldehyde metabolic process	5/198	57/12481	0.0020495	0.0286686	0.0227947	Hsd11b1/Aldh1a2/Bmp5/Adh1/Bmp2	5	S1	5	198	57	12481	6.09125	2
GO:1900046	regulation of hemostasis	5/198	57/12481	0.0020495	0.0286686	0.0227947	Thbs1/Cd34/Anxa5/Plau/Pdgfra	5	S1	5	198	57	12481	6.09125	3
GO:0000302	response to reactive oxygen species	9/198	177/12481	0.00205365	0.0286686	0.0227947	Thbs1/Fbln5/Jun/Egfr/Fos/Rhob/Pdgfra/Apod/Ripk1	9	S1	9	198	177	12481	3.43332	2
GO:0042181	ketone biosynthetic process	4/198	35/12481	0.00218938	0.0304275	0.0241933	Egr1/Bmp5/Bmp2/Coq10b	4	S1	4	198	35	12481	8.14499	1
GO:0060322	head development	17/198	493/12481	0.0022029	0.03048	0.024235	Col4a1/Lamb1/Hspg2/Btg2/Inhba/Aldh1a2/Bmp5/Crispld2/Egfr/App/Bmp2/Bmp4/Dclk1/Pdgfra/Atf5/Csrnp1/Mafb	17	S1	17	198	493	12481	2.32937	2
GO:0010001	glial cell differentiation	9/198	179/12481	0.00221685	0.0305379	0.024281	Enpp2/Ldlr/Egfr/App/Bmp2/Bmp4/Atf5/Stat3/Bin1	9	S1	9	198	179	12481	3.39237	2
GO:0030728	ovulation	3/198	17/12481	0.00226941	0.0306702	0.0243863	Inhba/Plau/Adamts1	3	S1	3	198	17	12481	13.4738	2
GO:0043567	regulation of insulin-like growth factor receptor signaling pathway	3/198	17/12481	0.00226941	0.0306702	0.0243863	Bmp5/Cilp/Bmp2	3	S1	3	198	17	12481	13.4738	3
GO:1900746	regulation of vascular endothelial growth factor signaling pathway	3/198	17/12481	0.00226941	0.0306702	0.0243863	Smoc2/Dcn/Tcf4	3	S1	3	198	17	12481	13.4738	1
GO:2000353	positive regulation of endothelial cell apoptotic process	3/198	17/12481	0.00226941	0.0306702	0.0243863	Thbs1/Col18a1/Bmp4	3	S1	3	198	17	12481	13.4738	1
GO:0043410	positive regulation of MAPK cascade	14/198	369/12481	0.0022755	0.0306702	0.0243863	Ccl11/Thbs1/Ret/Gadd45a/Jun/Egfr/App/Bmp2/Bmp4/Akap12/Pdgfra/Rap1a/Ripk1/Gadd45g	14	S1	14	198	369	12481	2.55629	3
GO:0042476	odontogenesis	6/198	85/12481	0.00228625	0.0306829	0.0243963	Lamb1/Inhba/Cd34/Bmp2/Bmp4/Pdgfra	6	S1	6	198	85	12481	4.82614	1
GO:0007162	negative regulation of cell adhesion	10/198	216/12481	0.00235386	0.0314552	0.0250104	Thbs1/Lamb1/Enpp2/Klf4/Bmp2/Bmp4/Fgl2/Dusp1/Myadm/Apod	10	S1	10	198	216	12481	3.11788	4
GO:0050818	regulation of coagulation	5/198	59/12481	0.00238884	0.0316706	0.0251816	Thbs1/Cd34/Anxa5/Plau/Pdgfra	5	S1	5	198	59	12481	5.86478	1
GO:0090092	regulation of transmembrane receptor protein serine/threonine kinase signaling pathway	9/198	181/12481	0.00239023	0.0316706	0.0251816	Thbs1/Htra3/Inhba/Bmp5/Cilp/Rgma/Bmp2/Bmp4/Gpc3	9	S1	9	198	181	12481	3.35238	4
GO:0031047	gene silencing by RNA	6/198	86/12481	0.00242592	0.0319647	0.0254155	Zfp36/Ddx5/Egfr/Bmp4/Ripk1/Stat3	6	S1	6	198	86	12481	4.76507	1
GO:0010862	positive regulation of pathway-restricted SMAD protein phosphorylation	4/198	36/12481	0.00243287	0.0319647	0.0254155	Inhba/Bmp5/Bmp2/Bmp4	4	S1	4	198	36	12481	7.89016	1
GO:0007519	skeletal muscle tissue development	8/198	148/12481	0.00247302	0.0323562	0.0257268	Btg2/Egr1/Meg3/Ddx5/Fos/Atf3/Nr4a1/Tsc22d3	8	S1	8	198	148	12481	3.6516	4
GO:0032872	regulation of stress-activated MAPK cascade	9/198	184/12481	0.00267035	0.0343889	0.027343	Gadd45a/Egfr/App/Tnxb/Bmp2/Dnaja1/Dusp1/Ripk1/Gadd45g	9	S1	9	198	184	12481	3.2941	1
GO:0046688	response to copper ion	3/198	18/12481	0.00269171	0.0343889	0.027343	Loxl2/Mt1/Mt2	3	S1	3	198	18	12481	12.5759	1
GO:0061298	retina vasculature development in camera-type eye	3/198	18/12481	0.00269171	0.0343889	0.027343	Col4a1/Rhoj/Pdgfra	3	S1	3	198	18	12481	12.5759	2
GO:1902547	regulation of cellular response to vascular endothelial growth factor stimulus	3/198	18/12481	0.00269171	0.0343889	0.027343	Smoc2/Dcn/Tcf4	3	S1	3	198	18	12481	12.5759	1
GO:0006721	terpenoid metabolic process	4/198	37/12481	0.00269436	0.0343889	0.027343	Aldh1a2/Hmgcs1/Adh1/Fdps	4	S1	4	198	37	12481	7.65089	1
GO:1900744	regulation of p38MAPK cascade	4/198	37/12481	0.00269436	0.0343889	0.027343	Gadd45a/Bmp2/Dusp1/Gadd45g	4	S1	4	198	37	12481	7.65089	1
GO:0010595	positive regulation of endothelial cell migration	6/198	88/12481	0.0027244	0.0346309	0.0275354	Smoc2/Thbs1/Rhob/Bmp4/Amotl1/Rhoj	6	S1	6	198	88	12481	4.64887	2
GO:0060541	respiratory system development	9/198	185/12481	0.00276929	0.035059	0.0278758	Hsd11b1/Spry1/Aldh1a2/Klf2/Meg3/Bmp4/Pdgfra/Fndc3b/Gpc3	9	S1	9	198	185	12481	3.27512	3
GO:0070302	regulation of stress-activated protein kinase signaling cascade	9/198	186/12481	0.00287112	0.0362016	0.0287843	Gadd45a/Egfr/App/Tnxb/Bmp2/Dnaja1/Dusp1/Ripk1/Gadd45g	9	S1	9	198	186	12481	3.25635	1
GO:0001501	skeletal system development	15/198	421/12481	0.00292457	0.0367275	0.0292025	Thbs1/Vwa1/Col6a3/Hspg2/Col6a1/Bmp5/Col6a2/Insig1/Bmp2/Bmp4/Loxl2/Pdgfra/Csrnp1/Creb3l2/Arid5a	15	S1	15	198	421	12481	2.39758	6
GO:0032680	regulation of tumor necrosis factor production	7/198	120/12481	0.00299083	0.0374092	0.0297445	Thbs1/Zfp36/Cd34/App/Akap12/Ripk1/Arid5a	7	S1	7	198	120	12481	3.94624	5
GO:0060538	skeletal muscle organ development	8/198	153/12481	0.00303674	0.0376844	0.0299633	Btg2/Egr1/Meg3/Ddx5/Fos/Atf3/Nr4a1/Tsc22d3	8	S1	8	198	153	12481	3.52379	3
GO:0090100	positive regulation of transmembrane receptor protein serine/threonine kinase signaling pathway	6/198	90/12481	0.0030496	0.0376844	0.0299633	Thbs1/Inhba/Bmp5/Bmp2/Bmp4/Gpc3	6	S1	6	198	90	12481	4.53723	1
GO:1901699	cellular response to nitrogen compound	15/198	423/12481	0.0030581	0.0376844	0.0299633	Col4a1/Thbs1/Jup/Atf4/Egr1/Col6a1/Socs3/Anxa5/Egfr/App/Rgs10/Nr4a1/Pdgfra/Rap1a/Stat3	15	S1	15	198	423	12481	2.38543	3
GO:0001822	kidney development	10/198	224/12481	0.00306103	0.0376844	0.0299633	Nid1/Ret/Spry1/Egr1/Bmp2/Bmp4/Crlf1/Adamts1/Pdgfra/Gpc3	10	S1	10	198	224	12481	2.99936	3
GO:0042060	wound healing	11/198	262/12481	0.00309649	0.0378129	0.0300655	Smoc2/Thbs1/Entpd2/F3/Cd34/Anxa5/Egfr/Col5a1/Plau/Pdgfra/Ifrd1	11	S1	11	198	262	12481	2.81937	9
GO:0060562	epithelial tube morphogenesis	12/198	301/12481	0.00310774	0.0378129	0.0300655	Col4a1/Ccl11/Ret/Spry1/Aldh1a2/Bmp5/Rgma/Rhob/Bmp2/Bmp4/Pdgfra/Gpc3	12	S1	12	198	301	12481	2.67705	1
GO:1903706	regulation of hemopoiesis	12/198	301/12481	0.00310774	0.0378129	0.0300655	Inhba/Jun/Zfp36/Fos/Bmp4/Il17d/Fgl2/Trib1/Hsp90aa1/Mafb/Ripk1/Stat3	12	S1	12	198	301	12481	2.67705	5
GO:0010894	negative regulation of steroid biosynthetic process	3/198	19/12481	0.00315936	0.0381441	0.0303288	Bmp5/Insig1/Bmp2	3	S1	3	198	19	12481	11.7848	1
GO:0045939	negative regulation of steroid metabolic process	3/198	19/12481	0.00315936	0.0381441	0.0303288	Bmp5/Insig1/Bmp2	3	S1	3	198	19	12481	11.7848	1
GO:0032526	response to retinoic acid	5/198	63/12481	0.00318734	0.038334	0.0304798	Ret/Aldh1a2/Klf4/Adh1/Igf2r	5	S1	5	198	63	12481	5.45928	1
GO:0034446	substrate adhesion-dependent cell spreading	6/198	91/12481	0.00322268	0.0384631	0.0305824	Lamb1/Lamc1/Hspg2/Enpp2/Fndc3b/Myadm	6	S1	6	198	91	12481	4.48345	3
GO:0035967	cellular response to topologically incorrect protein	6/198	91/12481	0.00322268	0.0384631	0.0305824	Atf4/Hspa8/Atf3/Hspa1a/Creb3l2/Hspa1b	6	S1	6	198	91	12481	4.48345	1
GO:0006869	lipid transport	10/198	226/12481	0.00326195	0.0385572	0.0306573	Abca8a/Thbs1/Abca8b/Inhba/Abca9/Ldlr/Abca6/Srebf2/Vldlr/Apod	10	S1	10	198	226	12481	2.9711	2
GO:0070169	positive regulation of biomineral tissue development	4/198	39/12481	0.00327388	0.0385572	0.0306573	Atf4/Gpm6b/Bmp2/Bmp4	4	S1	4	198	39	12481	7.21052	1
GO:0150076	neuroinflammatory response	4/198	39/12481	0.00327388	0.0385572	0.0306573	Jun/Ldlr/Egfr/App	4	S1	4	198	39	12481	7.21052	1
GO:1903555	regulation of tumor necrosis factor superfamily cytokine production	7/198	122/12481	0.00327989	0.0385572	0.0306573	Thbs1/Zfp36/Cd34/App/Akap12/Ripk1/Arid5a	7	S1	7	198	122	12481	3.87702	5
GO:0042326	negative regulation of phosphorylation	14/198	385/12481	0.00334081	0.0391263	0.0311098	Spry1/Gadd45a/Socs3/Jun/Klf4/Atf3/Ier3/Bmp4/Dnaja1/Dusp1/Myadm/Trib1/Stat3/Gadd45g	14	S1	14	198	385	12481	2.44267	3
GO:0007254	JNK cascade	8/198	156/12481	0.00342014	0.0398976	0.031723	Gadd45a/Egfr/App/Tnxb/Dnaja1/Trib1/Ripk1/Gadd45g	8	S1	8	198	156	12481	3.4517	1
GO:0032640	tumor necrosis factor production	7/198	123/12481	0.00343219	0.0398976	0.031723	Thbs1/Zfp36/Cd34/App/Akap12/Ripk1/Arid5a	7	S1	7	198	123	12481	3.84331	5
GO:0007611	learning or memory	9/198	192/12481	0.00354592	0.0410067	0.0326049	Lamb1/Btg2/Egr1/Atp1a2/Jun/Ldlr/Egfr/Mme/App	9	S1	9	198	192	12481	3.14803	3
GO:0045637	regulation of myeloid cell differentiation	8/198	157/12481	0.00355596	0.0410067	0.0326049	Inhba/Jun/Zfp36/Fos/Trib1/Mafb/Ripk1/Stat3	8	S1	8	198	157	12481	3.42826	2
GO:0035196	production of miRNAs involved in gene silencing by miRNA	4/198	40/12481	0.00359316	0.0410067	0.0326049	Ddx5/Egfr/Bmp4/Ripk1	4	S1	4	198	40	12481	7.01043	1
GO:0045646	regulation of erythrocyte differentiation	4/198	40/12481	0.00359316	0.0410067	0.0326049	Inhba/Zfp36/Mafb/Stat3	4	S1	4	198	40	12481	7.01043	2
GO:2001239	regulation of extrinsic apoptotic signaling pathway in absence of ligand	4/198	40/12481	0.00359316	0.0410067	0.0326049	Ret/Inhba/Mcl1/Ripk1	4	S1	4	198	40	12481	7.01043	1
GO:0043154	negative regulation of cysteine-type endopeptidase activity involved in apoptotic process	5/198	65/12481	0.00365151	0.0413242	0.0328574	Thbs1/Dpep1/Klf4/Nr4a1/Hspa1b	5	S1	5	198	65	12481	5.27663	2
GO:0001759	organ induction	3/198	20/12481	0.00367385	0.0413242	0.0328574	Spry1/Bmp2/Bmp4	3	S1	3	198	20	12481	11.0925	1
GO:0042481	regulation of odontogenesis	3/198	20/12481	0.00367385	0.0413242	0.0328574	Cd34/Bmp2/Bmp4	3	S1	3	198	20	12481	11.0925	2
GO:0048799	animal organ maturation	3/198	20/12481	0.00367385	0.0413242	0.0328574	Ret/Aldh1a2/Bmp2	3	S1	3	198	20	12481	11.0925	1
GO:0071706	tumor necrosis factor superfamily cytokine production	7/198	125/12481	0.00375291	0.0420621	0.0334441	Thbs1/Zfp36/Cd34/App/Akap12/Ripk1/Arid5a	7	S1	7	198	125	12481	3.77762	5
GO:0001654	eye development	11/198	269/12481	0.00378264	0.042244	0.0335887	Col4a1/Inhba/Aldh1a2/Jun/Klf4/Egfr/Bmp4/Col5a1/Rhoj/Pdgfra/Stat3	11	S1	11	198	269	12481	2.7413	2
GO:0060348	bone development	9/198	194/12481	0.00379662	0.0422492	0.0335929	Thbs1/Vwa1/Col6a3/Hspg2/Col6a1/Col6a2/Insig1/Bmp2/Bmp4	9	S1	9	198	194	12481	3.11349	4
GO:0043281	regulation of cysteine-type endopeptidase activity involved in apoptotic process	8/198	159/12481	0.00384012	0.0425817	0.0338572	Thbs1/Ret/F3/Dpep1/Klf4/Mtch1/Nr4a1/Hspa1b	8	S1	8	198	159	12481	3.3823	3
GO:0007346	regulation of mitotic cell cycle	15/198	434/12481	0.0038856	0.0428514	0.0340717	Smoc2/Btg2/Gadd45a/Klf4/Egfr/App/Ier3/Fap/Bmp4/Btg1/Adamts1/Hspa1a/Ppp1r10/Ripk1/Hspa1b	15	S1	15	198	434	12481	2.3206	1
GO:0044344	cellular response to fibroblast growth factor stimulus	5/198	66/12481	0.00390092	0.0428514	0.0340717	Smoc2/Thbs1/Spry1/Zfp36/Nr4a1	5	S1	5	198	66	12481	5.1885	1
GO:0002063	chondrocyte development	4/198	41/12481	0.00393296	0.0428514	0.0340717	Vwa1/Col6a3/Col6a1/Col6a2	4	S1	4	198	41	12481	6.82117	3
GO:0031050	dsRNA processing	4/198	41/12481	0.00393296	0.0428514	0.0340717	Ddx5/Egfr/Bmp4/Ripk1	4	S1	4	198	41	12481	6.82117	1
GO:0070918	production of small RNA involved in gene silencing by RNA	4/198	41/12481	0.00393296	0.0428514	0.0340717	Ddx5/Egfr/Bmp4/Ripk1	4	S1	4	198	41	12481	6.82117	1
GO:0048661	positive regulation of smooth muscle cell proliferation	6/198	95/12481	0.00398906	0.0432754	0.0344088	Thbs1/Egr1/Jun/Egfr/Bmp4/Adamts1	6	S1	6	198	95	12481	4.28053	2
GO:0150063	visual system development	11/198	271/12481	0.00399955	0.0432754	0.0344088	Col4a1/Inhba/Aldh1a2/Jun/Klf4/Egfr/Bmp4/Col5a1/Rhoj/Pdgfra/Stat3	11	S1	11	198	271	12481	2.71977	2
GO:0048880	sensory system development	11/198	272/12481	0.00411167	0.0443351	0.0352514	Col4a1/Inhba/Aldh1a2/Jun/Klf4/Egfr/Bmp4/Col5a1/Rhoj/Pdgfra/Stat3	11	S1	11	198	272	12481	2.70899	2
GO:0007517	muscle organ development	12/198	312/12481	0.00414476	0.0445384	0.035413	Btg2/Egr1/Meg3/Ddx5/Fos/Fdps/Atf3/Bmp2/Bmp4/Nr4a1/Tsc22d3/Ripk1	12	S1	12	198	312	12481	2.57668	5
GO:0045995	regulation of embryonic development	6/198	96/12481	0.0042001	0.0449784	0.0357629	Lama2/Klf4/Bmp4/Col5a1/Lama4/Myadm	6	S1	6	198	96	12481	4.23244	1
GO:0072012	glomerulus vasculature development	3/198	21/12481	0.00423656	0.045214	0.0359502	Egr1/Bmp4/Pdgfra	3	S1	3	198	21	12481	10.4782	1
GO:0003197	endocardial cushion development	4/198	42/12481	0.00429385	0.0456697	0.0363125	Thbs1/Bmp5/Bmp2/Bmp4	4	S1	4	198	42	12481	6.64127	1
GO:0052548	regulation of endopeptidase activity	10/198	236/12481	0.00442975	0.0469553	0.0373347	Thbs1/Ret/F3/Dpep1/Klf4/Mtch1/Nr4a1/Stat3/Bin1/Hspa1b	10	S1	10	198	236	12481	2.83732	3
GO:0010596	negative regulation of endothelial cell migration	4/198	43/12481	0.00467645	0.0493436	0.0392337	Thbs1/Dcn/Jup/Klf4	4	S1	4	198	43	12481	6.47051	1
GO:0071900	regulation of protein serine/threonine kinase activity	13/198	358/12481	0.00468662	0.0493436	0.0392337	Thbs1/Ret/Spry1/Gadd45a/Egfr/Tnxb/Bmp2/Bmp4/Dnaja1/Dusp1/Trib1/Ripk1/Gadd45g	13	S1	13	198	358	12481	2.43124	1
GO:0050673	epithelial cell proliferation	14/69	326/12481	2.20311e-09	2.89124e-06	2.02729e-06	Gas1/Tnmd/Serpinf1/Ptn/Apoe/Cxcl12/Id2/Foxp1/Sfrp1/Igf1/Dab2/Twist1/Zfp703/Sparc	14	S2.a	14	69	326	12481	9.8658	6
GO:0050678	regulation of epithelial cell proliferation	13/69	276/12481	2.91847e-09	2.89124e-06	2.02729e-06	Gas1/Tnmd/Serpinf1/Ptn/Apoe/Cxcl12/Foxp1/Sfrp1/Igf1/Dab2/Twist1/Zfp703/Sparc	13	S2.a	13	69	276	12481	10.7183	6
GO:2000147	positive regulation of cell motility	16/69	467/12481	3.51447e-09	2.89124e-06	2.02729e-06	Gas6/Ptn/Lgals3/Cxcl12/Fbln1/Lbp/Gpnmb/Igf1/Col1a1/Dab2/Icam1/Twist1/Zfp703/Postn/Il1r1/Sparc	16	S2.a	16	69	467	12481	8.00399	6
GO:0051272	positive regulation of cellular component movement	16/69	479/12481	5.05279e-09	3.11757e-06	2.18599e-06	Gas6/Ptn/Lgals3/Cxcl12/Fbln1/Lbp/Gpnmb/Igf1/Col1a1/Dab2/Icam1/Twist1/Zfp703/Postn/Il1r1/Sparc	16	S2.a	16	69	479	12481	7.78914	6
GO:0040017	positive regulation of locomotion	16/69	491/12481	7.18924e-09	3.54861e-06	2.48824e-06	Gas6/Ptn/Lgals3/Cxcl12/Fbln1/Lbp/Gpnmb/Igf1/Col1a1/Dab2/Icam1/Twist1/Zfp703/Postn/Il1r1/Sparc	16	S2.a	16	69	491	12481	7.58512	6
GO:0043062	extracellular structure organization	12/69	257/12481	1.39931e-08	5.75584e-06	4.03591e-06	Comp/Apoe/Ccdc80/Lgals3/Fbln1/Aebp1/Col1a1/Lox/Olfml2b/Postn/Col1a2/Ecm2	12	S2.a	12	69	257	12481	10.4508	5
GO:0030335	positive regulation of cell migration	15/69	455/12481	1.97049e-08	6.9474e-06	4.87142e-06	Gas6/Ptn/Lgals3/Cxcl12/Fbln1/Lbp/Gpnmb/Igf1/Col1a1/Dab2/Icam1/Zfp703/Postn/Il1r1/Sparc	15	S2.a	15	69	455	12481	7.55661	7
GO:0031589	cell-substrate adhesion	12/69	278/12481	3.34886e-08	9.76349e-06	6.84602e-06	Apod/Gas6/Ptn/Ccdc80/Fbln1/Sfrp1/Col1a1/Itgbl1/Dab2/Postn/Ecm2/Sned1	12	S2.a	12	69	278	12481	9.60643	4
GO:0030198	extracellular matrix organization	11/69	224/12481	3.56043e-08	9.76349e-06	6.84602e-06	Comp/Ccdc80/Lgals3/Fbln1/Aebp1/Col1a1/Lox/Olfml2b/Postn/Col1a2/Ecm2	11	S2.a	11	69	224	12481	10.8581	5
GO:0050680	negative regulation of epithelial cell proliferation	8/69	112/12481	1.73376e-07	4.27891e-05	3.00031e-05	Gas1/Tnmd/Serpinf1/Ptn/Apoe/Sfrp1/Dab2/Sparc	8	S2.a	8	69	112	12481	15.5068	4
GO:0031214	biomineral tissue development	8/69	123/12481	3.57918e-07	8.03038e-05	5.63079e-05	Comp/Gas6/Ptn/Igf1/Col1a1/Lox/Twist1/Col1a2	8	S2.a	8	69	123	12481	14.0155	4
GO:0001501	skeletal system development	13/69	421/12481	4.21323e-07	8.6652e-05	6.07592e-05	Comp/Gas1/Lgals3/Sfrp1/Igf1/Col1a1/Lox/Runx1/Twist1/Col1a2/Sparc/Rbp4/Sfrp4	13	S2.a	13	69	421	12481	6.82736	6
GO:0048514	blood vessel morphogenesis	14/69	500/12481	4.65649e-07	8.84017e-05	6.1986e-05	Comp/Tnmd/Serpinf1/Ptn/C3/Apoe/Lgals3/Cxcl12/Ptgis/Lox/Runx1/Sparc/Thbs2/Ntrk2	14	S2.a	14	69	500	12481	6.24535	7
GO:0042060	wound healing	10/69	262/12481	1.60064e-06	0.00028217	0.000197854	Comp/Gas6/Ptn/C3/Apoe/Fbln1/Serping1/Igf1/Col1a1/Lox	10	S2.a	10	69	262	12481	8.17491	9
GO:0050679	positive regulation of epithelial cell proliferation	8/69	152/12481	1.79435e-06	0.000290776	0.000203888	Gas1/Ptn/Cxcl12/Foxp1/Sfrp1/Igf1/Twist1/Zfp703	8	S2.a	8	69	152	12481	11.1636	5
GO:0002685	regulation of leukocyte migration	8/69	153/12481	1.8851e-06	0.000290776	0.000203888	Apod/Gas6/Ptn/Lgals3/Cxcl12/Lbp/Icam1/Il1r1	8	S2.a	8	69	153	12481	11.0861	3
GO:0002687	positive regulation of leukocyte migration	7/69	109/12481	2.20544e-06	0.000320178	0.000224504	Gas6/Ptn/Lgals3/Cxcl12/Lbp/Icam1/Il1r1	7	S2.a	7	69	109	12481	13.619	3
GO:0007162	negative regulation of cell adhesion	9/69	216/12481	2.71624e-06	0.000372427	0.000261141	Apod/Lgals3/Cxcl12/Fbln1/Gpnmb/Col1a1/Runx1/Zfp703/Postn	9	S2.a	9	69	216	12481	8.84125	4
GO:0032720	negative regulation of tumor necrosis factor production	5/69	45/12481	4.58814e-06	0.0005832	0.000408932	Gas6/Lbp/Gpnmb/Igf1/Twist1	5	S2.a	5	69	45	12481	24.112	2
GO:0006954	inflammatory response	12/69	442/12481	4.7261e-06	0.0005832	0.000408932	Apod/Serpinf1/Ptn/C3/Serpina3n/Apoe/Lbp/Ptgis/Serping1/Igf1/Icam1/Il1r1	12	S2.a	12	69	442	12481	5.86383	5
GO:1903556	negative regulation of tumor necrosis factor superfamily cytokine production	5/69	46/12481	5.12571e-06	0.000602393	0.00042239	Gas6/Lbp/Gpnmb/Igf1/Twist1	5	S2.a	5	69	46	12481	23.5244	2
GO:0010810	regulation of cell-substrate adhesion	8/69	181/12481	6.589e-06	0.000719586	0.000504563	Apod/Ptn/Ccdc80/Fbln1/Col1a1/Dab2/Postn/Ecm2	8	S2.a	8	69	181	12481	9.27251	4
GO:0045765	regulation of angiogenesis	9/69	242/12481	6.86968e-06	0.000719586	0.000504563	Tnmd/Serpinf1/Ptn/C3/Lgals3/Ptgis/Runx1/Sparc/Thbs2	9	S2.a	9	69	242	12481	7.8374	6
GO:0045940	positive regulation of steroid metabolic process	4/69	23/12481	6.99759e-06	0.000719586	0.000504563	Apoe/Scd1/Igf1/Dab2	4	S2.a	4	69	23	12481	40.0049	1
GO:0001503	ossification	10/69	311/12481	7.38472e-06	0.00072902	0.000511178	Comp/Ptn/Id2/Sfrp1/Igf1/Col1a1/Clec11a/Lox/Twist1/Col1a2	10	S2.a	10	69	311	12481	6.81684	5
GO:0050727	regulation of inflammatory response	9/69	249/12481	8.64938e-06	0.000821025	0.000575691	Apod/Serpinf1/C3/Apoe/Lbp/Ptgis/Serping1/Igf1/Il1r1	9	S2.a	9	69	249	12481	7.60495	2
GO:0016202	regulation of striated muscle tissue development	7/69	137/12481	1.00764e-05	0.000868177	0.000608754	Foxp1/Igf1/Lox/Twist1/Boc/Cdon/Rbp4	7	S2.a	7	69	137	12481	10.659	1
GO:0071363	cellular response to growth factor stimulus	12/69	477/12481	1.02543e-05	0.000868177	0.000608754	Comp/Gas6/Tnmd/Sfrp1/Dab2/Lox/Runx1/Zfp703/Col1a2/Sparc/Ntrk2/Sfrp4	12	S2.a	12	69	477	12481	5.40706	6
GO:0030199	collagen fibril organization	5/69	53/12481	1.04145e-05	0.000868177	0.000608754	Comp/Aebp1/Col1a1/Lox/Col1a2	5	S2.a	5	69	53	12481	20.1026	4
GO:0060828	regulation of canonical Wnt signaling pathway	8/69	193/12481	1.05532e-05	0.000868177	0.000608754	Dkk2/Apoe/Sfrp1/Bicc1/Col1a1/Dab2/Zfp703/Sfrp4	8	S2.a	8	69	193	12481	8.66318	1
GO:0048634	regulation of muscle organ development	7/69	139/12481	1.10807e-05	0.000882167	0.000618563	Foxp1/Igf1/Lox/Twist1/Boc/Cdon/Rbp4	7	S2.a	7	69	139	12481	10.4961	1
GO:1901861	regulation of muscle tissue development	7/69	140/12481	1.16132e-05	0.000895668	0.000628029	Foxp1/Igf1/Lox/Twist1/Boc/Cdon/Rbp4	7	S2.a	7	69	140	12481	10.4165	1
GO:0002683	negative regulation of immune system process	10/69	330/12481	1.2406e-05	0.000927817	0.000650572	Apod/Lgals3/Cxcl12/Tmem176b/Serping1/Id2/Gpnmb/Sfrp1/Igf1/Runx1	10	S2.a	10	69	330	12481	6.40225	3
GO:0070848	response to growth factor	12/69	488/12481	1.28963e-05	0.000936118	0.000656393	Comp/Gas6/Tnmd/Sfrp1/Dab2/Lox/Runx1/Zfp703/Col1a2/Sparc/Ntrk2/Sfrp4	12	S2.a	12	69	488	12481	5.27821	6
GO:0030282	bone mineralization	6/69	96/12481	1.43488e-05	0.0010118	0.000709457	Comp/Ptn/Igf1/Lox/Twist1/Col1a2	6	S2.a	6	69	96	12481	13.024	3
GO:1901342	regulation of vasculature development	9/69	271/12481	1.7038e-05	0.00116805	0.000819018	Tnmd/Serpinf1/Ptn/C3/Lgals3/Ptgis/Runx1/Sparc/Thbs2	9	S2.a	9	69	271	12481	6.95269	6
GO:0090090	negative regulation of canonical Wnt signaling pathway	6/69	100/12481	1.81339e-05	0.00120958	0.000848138	Dkk2/Apoe/Sfrp1/Bicc1/Dab2/Sfrp4	6	S2.a	6	69	100	12481	12.4701	1
GO:0009611	response to wounding	10/69	350/12481	2.06433e-05	0.00132023	0.000925723	Comp/Gas6/Ptn/C3/Apoe/Fbln1/Serping1/Igf1/Col1a1/Lox	10	S2.a	10	69	350	12481	6.01584	9
GO:0070372	regulation of ERK1 and ERK2 cascade	8/69	212/12481	2.08626e-05	0.00132023	0.000925723	Gas6/C3/Apoe/Fbln1/Gpnmb/Igf1/Dab2/Icam1	8	S2.a	8	69	212	12481	7.84493	3
GO:0007596	blood coagulation	6/69	104/12481	2.26867e-05	0.00139977	0.000981499	Comp/Gas6/C3/Apoe/Fbln1/Serping1	6	S2.a	6	69	104	12481	11.9577	6
GO:0007599	hemostasis	6/69	106/12481	2.52856e-05	0.00148583	0.00104184	Comp/Gas6/C3/Apoe/Fbln1/Serping1	6	S2.a	6	69	106	12481	11.7168	6
GO:0050817	coagulation	6/69	106/12481	2.52856e-05	0.00148583	0.00104184	Comp/Gas6/C3/Apoe/Fbln1/Serping1	6	S2.a	6	69	106	12481	11.7168	6
GO:0070371	ERK1 and ERK2 cascade	8/69	226/12481	3.30088e-05	0.00189455	0.00132843	Gas6/C3/Apoe/Fbln1/Gpnmb/Igf1/Dab2/Icam1	8	S2.a	8	69	226	12481	7.33393	3
GO:0060766	negative regulation of androgen receptor signaling pathway	3/69	12/12481	3.43311e-05	0.00192566	0.00135025	Sfrp1/Igf1/Dab2	3	S2.a	3	69	12	12481	62.4303	2
GO:0060070	canonical Wnt signaling pathway	8/69	230/12481	3.7407e-05	0.00205157	0.00143853	Dkk2/Apoe/Sfrp1/Bicc1/Col1a1/Dab2/Zfp703/Sfrp4	8	S2.a	8	69	230	12481	7.19668	1
GO:0046649	lymphocyte activation	11/69	465/12481	4.40678e-05	0.00235866	0.00165386	Il11ra1/Gas6/Lgals3/Cxcl12/Id2/Foxp1/Gpnmb/Sfrp1/Igf1/Runx1/Icam1	11	S2.a	11	69	465	12481	4.99399	3
GO:0050900	leukocyte migration	8/69	236/12481	4.49178e-05	0.00235866	0.00165386	Apod/Gas6/Ptn/Lgals3/Cxcl12/Lbp/Icam1/Il1r1	8	S2.a	8	69	236	12481	7.00457	3
GO:0002526	acute inflammatory response	5/69	72/12481	4.68205e-05	0.00240736	0.001688	C3/Serpina3n/Lbp/Serping1/Icam1	5	S2.a	5	69	72	12481	14.3835	2
GO:0010717	regulation of epithelial to mesenchymal transition	5/69	74/12481	5.34474e-05	0.002692	0.0018876	Sfrp1/Col1a1/Dab2/Twist1/Zfp703	5	S2.a	5	69	74	12481	13.9659	2
GO:0045785	positive regulation of cell adhesion	9/69	315/12481	5.54938e-05	0.00273685	0.00191904	Ptn/Ccdc80/Cxcl12/Fbln1/Igf1/Dab2/Runx1/Icam1/Ecm2	9	S2.a	9	69	315	12481	5.93224	3
GO:0030111	regulation of Wnt signaling pathway	8/69	244/12481	5.68578e-05	0.00273685	0.00191904	Dkk2/Apoe/Sfrp1/Bicc1/Col1a1/Dab2/Zfp703/Sfrp4	8	S2.a	8	69	244	12481	6.76352	1
GO:0001817	regulation of cytokine production	11/69	479/12481	5.76647e-05	0.00273685	0.00191904	Apod/Gas6/C3/Fbln1/Lbp/Gpnmb/Igf1/Runx1/Twist1/Postn/Il1r1	11	S2.a	11	69	479	12481	4.8386	4
GO:0048608	reproductive structure development	9/69	318/12481	5.97141e-05	0.00278065	0.00194975	Il11ra1/Serpinf1/Ptn/Ptgis/Sfrp1/Igf1/Runx1/Icam1/Rbp4	9	S2.a	9	69	318	12481	5.87322	2
GO:0048592	eye morphogenesis	6/69	124/12481	6.12308e-05	0.00279847	0.00196225	Gas1/Ptn/Twist1/Cdon/Ntrk2/Rbp4	6	S2.a	6	69	124	12481	9.91918	1
GO:0061458	reproductive system development	9/69	321/12481	6.42027e-05	0.00288095	0.00202008	Il11ra1/Serpinf1/Ptn/Ptgis/Sfrp1/Igf1/Runx1/Icam1/Rbp4	9	S2.a	9	69	321	12481	5.81533	2
GO:0072376	protein activation cascade	4/69	40/12481	6.72848e-05	0.00291761	0.00204579	C3/C4b/Fbln1/Serping1	4	S2.a	4	69	40	12481	21.1209	3
GO:0001818	negative regulation of cytokine production	7/69	184/12481	6.73841e-05	0.00291761	0.00204579	Apod/Gas6/Fbln1/Lbp/Gpnmb/Igf1/Twist1	7	S2.a	7	69	184	12481	7.80095	3
GO:0030178	negative regulation of Wnt signaling pathway	6/69	127/12481	6.99691e-05	0.00293496	0.00205795	Dkk2/Apoe/Sfrp1/Bicc1/Dab2/Sfrp4	6	S2.a	6	69	127	12481	9.66927	1
GO:0046697	decidualization	3/69	15/12481	7.0163e-05	0.00293496	0.00205795	Il11ra1/Ptn/Ptgis	3	S2.a	3	69	15	12481	46.8508	2
GO:2001237	negative regulation of extrinsic apoptotic signaling pathway	5/69	79/12481	7.31993e-05	0.00301093	0.00211122	Gas1/Lgals3/Igf1/Dab2/Icam1	5	S2.a	5	69	79	12481	13.0104	2
GO:0042330	taxis	10/69	408/12481	7.56703e-05	0.00306155	0.00214671	Gas6/Gas1/Ptn/Lgals3/Cxcl12/Lbp/Id2/Foxp1/Lox/Boc	10	S2.a	10	69	408	12481	5.1155	4
GO:0033993	response to lipid	11/69	496/12481	7.89088e-05	0.00314108	0.00220248	Lbp/Scd1/Foxp1/Sfrp1/Igf1/Dab2/Lox/Runx1/Zfp703/Ntrk2/Rbp4	11	S2.a	11	69	496	12481	4.66294	3
GO:0010718	positive regulation of epithelial to mesenchymal transition	4/69	42/12481	8.17244e-05	0.00320152	0.00224486	Col1a1/Dab2/Twist1/Zfp703	4	S2.a	4	69	42	12481	20.017	2
GO:0001525	angiogenesis	10/69	413/12481	8.37406e-05	0.00322925	0.0022643	Tnmd/Serpinf1/Ptn/C3/Lgals3/Cxcl12/Ptgis/Runx1/Sparc/Thbs2	10	S2.a	10	69	413	12481	5.04968	7
GO:0019216	regulation of lipid metabolic process	8/69	259/12481	8.64088e-05	0.00328088	0.0023005	Apod/C3/Apoe/Scd1/Id2/Igf1/Dab2/Twist1	8	S2.a	8	69	259	12481	6.35167	1
GO:0001101	response to acid chemical	7/69	192/12481	8.80898e-05	0.00329402	0.00230972	Scd1/Foxp1/Col1a1/Runx1/Col1a2/Ntrk2/Rbp4	7	S2.a	7	69	192	12481	7.45948	3
GO:2001236	regulation of extrinsic apoptotic signaling pathway	6/69	133/12481	9.04292e-05	0.00333103	0.00233567	Gas1/Lgals3/Sfrp1/Igf1/Dab2/Icam1	6	S2.a	6	69	133	12481	9.20583	3
GO:0060348	bone development	7/69	194/12481	9.40043e-05	0.0034118	0.00239231	Comp/Igf1/Col1a1/Lox/Twist1/Sparc/Sfrp4	7	S2.a	7	69	194	12481	7.37871	4
GO:0050878	regulation of body fluid levels	7/69	196/12481	0.000100239	0.00358536	0.002514	Comp/Gas6/C3/Apoe/Fbln1/Scd1/Serping1	7	S2.a	7	69	196	12481	7.29967	3
GO:0045807	positive regulation of endocytosis	6/69	137/12481	0.000106533	0.00375604	0.00263368	Gas6/C3/Apoe/Lbp/Dab2/Sfrp4	6	S2.a	6	69	137	12481	8.92321	2
GO:0009306	protein secretion	10/69	426/12481	0.000108231	0.00376217	0.00263798	Comp/Gas6/Apoe/Fbln1/Foxp1/Sfrp1/Igf1/Twist1/Postn/Rbp4	10	S2.a	10	69	426	12481	4.88638	3
GO:0016525	negative regulation of angiogenesis	5/69	87/12481	0.000115984	0.00397568	0.00278769	Tnmd/Serpinf1/Ptn/Sparc/Thbs2	5	S2.a	5	69	87	12481	11.7383	3
GO:0010466	negative regulation of peptidase activity	6/69	141/12481	0.000124839	0.00422059	0.00295942	Gas6/Serpinf1/Cst3/Serpina3n/Serping1/Igf1	6	S2.a	6	69	141	12481	8.65628	6
GO:0043409	negative regulation of MAPK cascade	6/69	142/12481	0.000129785	0.00432849	0.00303508	Apoe/Fbln1/Sfrp1/Igf1/Dab2/Sfrp4	6	S2.a	6	69	142	12481	8.59154	1
GO:0050866	negative regulation of cell activation	6/69	144/12481	0.000140142	0.00461161	0.00323359	Apoe/Lgals3/Id2/Gpnmb/Sfrp1/Runx1	6	S2.a	6	69	144	12481	8.46735	2
GO:2000181	negative regulation of blood vessel morphogenesis	5/69	91/12481	0.000143508	0.00466022	0.00326768	Tnmd/Serpinf1/Ptn/Sparc/Thbs2	5	S2.a	5	69	91	12481	11.1896	3
GO:0031347	regulation of defense response	10/69	447/12481	0.00016058	0.00514689	0.00360893	Apod/Serpinf1/C3/Apoe/Lbp/Ptgis/Serping1/Igf1/Penk/Il1r1	10	S2.a	10	69	447	12481	4.6433	2
GO:0002790	peptide secretion	10/69	452/12481	0.000175794	0.00556231	0.00390021	Comp/Gas6/Apoe/Fbln1/Foxp1/Sfrp1/Igf1/Twist1/Postn/Rbp4	10	S2.a	10	69	452	12481	4.58929	3
GO:0043410	positive regulation of MAPK cascade	9/69	369/12481	0.000185167	0.00572251	0.00401254	Gas6/C3/Apoe/Gpnmb/Igf1/Dab2/Icam1/Cdon/Ntrk2	9	S2.a	9	69	369	12481	5.02088	3
GO:0007610	behavior	10/69	455/12481	0.000185495	0.00572251	0.00401254	Serpinf1/Ptn/Apoe/Cxcl12/Id2/Foxp1/Igf1/Runx1/Penk/Ntrk2	10	S2.a	10	69	455	12481	4.55651	2
GO:0031348	negative regulation of defense response	6/69	154/12481	0.000202192	0.00601387	0.00421684	Apod/Serpinf1/Apoe/Ptgis/Serping1/Igf1	6	S2.a	6	69	154	12481	7.88816	2
GO:0007613	memory	5/69	98/12481	0.000203407	0.00601387	0.00421684	Serpinf1/Ptn/Apoe/Igf1/Ntrk2	5	S2.a	5	69	98	12481	10.341	2
GO:0010812	negative regulation of cell-substrate adhesion	4/69	53/12481	0.000204248	0.00601387	0.00421684	Apod/Fbln1/Col1a1/Postn	4	S2.a	4	69	53	12481	15.5111	1
GO:2000146	negative regulation of cell motility	7/69	220/12481	0.00020512	0.00601387	0.00421684	Apod/Serpinf1/Ptn/Apoe/Cxcl12/Fbln1/Sfrp1	7	S2.a	7	69	220	12481	6.46364	4
GO:0010721	negative regulation of cell development	8/69	294/12481	0.000207123	0.00601387	0.00421684	Ptn/Apoe/Fbln1/Id2/Foxp1/Igf1/Dab2/Postn	8	S2.a	8	69	294	12481	5.55932	3
GO:1901343	negative regulation of vasculature development	5/69	101/12481	0.000234234	0.00672198	0.00471336	Tnmd/Serpinf1/Ptn/Sparc/Thbs2	5	S2.a	5	69	101	12481	10.0161	3
GO:0030100	regulation of endocytosis	7/69	229/12481	0.000262148	0.00715998	0.00502048	Gas6/C3/Apoe/Lgals3/Lbp/Dab2/Sfrp4	7	S2.a	7	69	229	12481	6.19715	1
GO:0060343	trabecula formation	3/69	23/12481	0.000264575	0.00715998	0.00502048	Sfrp1/Col1a1/Rbp4	3	S2.a	3	69	23	12481	28.1219	2
GO:0060765	regulation of androgen receptor signaling pathway	3/69	23/12481	0.000264575	0.00715998	0.00502048	Sfrp1/Igf1/Dab2	3	S2.a	3	69	23	12481	28.1219	1
GO:2001025	positive regulation of response to drug	3/69	23/12481	0.000264575	0.00715998	0.00502048	Cxcl12/Foxp1/Runx1	3	S2.a	3	69	23	12481	28.1219	1
GO:0001649	osteoblast differentiation	6/69	162/12481	0.000265988	0.00715998	0.00502048	Id2/Sfrp1/Igf1/Col1a1/Lox/Twist1	6	S2.a	6	69	162	12481	7.47953	4
GO:0003006	developmental process involved in reproduction	10/69	476/12481	0.000266904	0.00715998	0.00502048	Il11ra1/Serpinf1/Ptn/Cxcl12/Ptgis/Sfrp1/Igf1/Runx1/Icam1/Rbp4	10	S2.a	10	69	476	12481	4.34393	2
GO:0050865	regulation of cell activation	9/69	390/12481	0.000279472	0.0072873	0.00510975	Gas6/Apoe/Lgals3/Lbp/Id2/Gpnmb/Sfrp1/Igf1/Runx1	9	S2.a	9	69	390	12481	4.73477	3
GO:0050728	negative regulation of inflammatory response	5/69	105/12481	0.000280724	0.0072873	0.00510975	Apod/Serpinf1/Apoe/Ptgis/Igf1	5	S2.a	5	69	105	12481	9.61447	2
GO:0051250	negative regulation of lymphocyte activation	5/69	105/12481	0.000280724	0.0072873	0.00510975	Lgals3/Id2/Gpnmb/Sfrp1/Runx1	5	S2.a	5	69	105	12481	9.61447	2
GO:0051051	negative regulation of transport	9/69	391/12481	0.000284808	0.0072873	0.00510975	Apod/Gas6/Apoe/Lgals3/Fbln1/Sfrp1/Icam1/Twist1/Sfrp4	9	S2.a	9	69	391	12481	4.72207	3
GO:0001936	regulation of endothelial cell proliferation	5/69	106/12481	0.00029337	0.0072873	0.00510975	Tnmd/Apoe/Cxcl12/Igf1/Sparc	5	S2.a	5	69	106	12481	9.518	3
GO:0007568	aging	6/69	165/12481	0.000293627	0.0072873	0.00510975	Comp/1500015O10Rik/Apod/Apoe/Id2/Twist1	6	S2.a	6	69	165	12481	7.33699	1
GO:0045926	negative regulation of growth	7/69	234/12481	0.000298969	0.0072873	0.00510975	Gas1/Lbp/Scd1/Foxp1/Sfrp1/Dab2/Rbp4	7	S2.a	7	69	234	12481	6.05822	2
GO:0001779	natural killer cell differentiation	3/69	24/12481	0.000301177	0.0072873	0.00510975	Il11ra1/Gas6/Id2	3	S2.a	3	69	24	12481	26.7946	2
GO:0001893	maternal placenta development	3/69	24/12481	0.000301177	0.0072873	0.00510975	Il11ra1/Ptn/Ptgis	3	S2.a	3	69	24	12481	26.7946	2
GO:2000050	regulation of non-canonical Wnt signaling pathway	3/69	24/12481	0.000301177	0.0072873	0.00510975	Sfrp1/Dab2/Sfrp4	3	S2.a	3	69	24	12481	26.7946	1
GO:0010811	positive regulation of cell-substrate adhesion	5/69	107/12481	0.000306443	0.00734273	0.00514862	Ptn/Ccdc80/Fbln1/Dab2/Ecm2	5	S2.a	5	69	107	12481	9.4236	3
GO:0002252	immune effector process	10/69	487/12481	0.000320355	0.00746113	0.00523164	C3/C4b/Lgals3/Lbp/Serping1/Ifitm3/Foxp1/Icam1/Il1r1/Rbp4	10	S2.a	10	69	487	12481	4.23989	2
GO:0048732	gland development	8/69	314/12481	0.00032331	0.00746113	0.00523164	Serpinf1/Ptn/Scd1/Id2/Sfrp1/Igf1/Runx1/Zfp703	8	S2.a	8	69	314	12481	5.18684	2
GO:1903532	positive regulation of secretion by cell	8/69	314/12481	0.00032331	0.00746113	0.00523164	Lgals3/Cxcl12/Igf1/Dab2/Runx1/Twist1/Postn/Rbp4	8	S2.a	8	69	314	12481	5.18684	1
GO:0030522	intracellular receptor signaling pathway	6/69	168/12481	0.000323477	0.00746113	0.00523164	Ptgis/Sfrp1/Igf1/Dab2/Twist1/Ntrk2	6	S2.a	6	69	168	12481	7.19978	2
GO:0045861	negative regulation of proteolysis	7/69	238/12481	0.00033133	0.00757151	0.00530903	Gas6/Gas1/Serpinf1/Cst3/Serpina3n/Serping1/Igf1	7	S2.a	7	69	238	12481	5.95141	4
GO:0010951	negative regulation of endopeptidase activity	5/69	110/12481	0.000348327	0.00788688	0.00553017	Gas6/Serpinf1/Serpina3n/Serping1/Igf1	5	S2.a	5	69	110	12481	9.15175	3
GO:0051962	positive regulation of nervous system development	10/69	494/12481	0.000358836	0.00805098	0.00564523	Serpinf1/Ptn/Apoe/Cxcl12/Id2/Igf1/Il1r1/Thbs2/Cdon/Ntrk2	10	S2.a	10	69	494	12481	4.17615	1
GO:1905114	cell surface receptor signaling pathway involved in cell-cell signaling	9/69	404/12481	0.000362245	0.00805424	0.00564752	Dkk2/C3/Apoe/Sfrp1/Bicc1/Col1a1/Dab2/Zfp703/Sfrp4	9	S2.a	9	69	404	12481	4.56223	1
GO:0006935	chemotaxis	9/69	405/12481	0.000368861	0.00812811	0.00569931	Gas6/Gas1/Ptn/Lgals3/Cxcl12/Lbp/Foxp1/Lox/Boc	9	S2.a	9	69	405	12481	4.55035	3
GO:0002691	regulation of cellular extravasation	3/69	26/12481	0.000383838	0.00838328	0.00587824	Cxcl12/Icam1/Il1r1	3	S2.a	3	69	26	12481	24.4277	2
GO:0045834	positive regulation of lipid metabolic process	5/69	115/12481	0.000427597	0.00925711	0.00649095	Apoe/Scd1/Igf1/Dab2/Twist1	5	S2.a	5	69	115	12481	8.73377	1
GO:0030177	positive regulation of Wnt signaling pathway	5/69	116/12481	0.000444961	0.00934635	0.00655353	Dkk2/Sfrp1/Col1a1/Dab2/Sfrp4	5	S2.a	5	69	116	12481	8.65195	1
GO:0051271	negative regulation of cellular component movement	7/69	250/12481	0.000445654	0.00934635	0.00655353	Apod/Serpinf1/Ptn/Apoe/Cxcl12/Fbln1/Sfrp1	7	S2.a	7	69	250	12481	5.65207	5
GO:0033143	regulation of intracellular steroid hormone receptor signaling pathway	4/69	65/12481	0.000449297	0.00934635	0.00655353	Sfrp1/Igf1/Dab2/Ntrk2	4	S2.a	4	69	65	12481	12.4496	1
GO:1905954	positive regulation of lipid localization	4/69	65/12481	0.000449297	0.00934635	0.00655353	C3/Apoe/Dab2/Runx1	4	S2.a	4	69	65	12481	12.4496	1
GO:0051047	positive regulation of secretion	8/69	330/12481	0.000450655	0.00934635	0.00655353	Lgals3/Cxcl12/Igf1/Dab2/Runx1/Twist1/Postn/Rbp4	8	S2.a	8	69	330	12481	4.92331	2
GO:0001837	epithelial to mesenchymal transition	5/69	117/12481	0.000462852	0.00951933	0.00667482	Sfrp1/Col1a1/Dab2/Twist1/Zfp703	5	S2.a	5	69	117	12481	8.57501	2
GO:0072676	lymphocyte migration	4/69	66/12481	0.000476305	0.00971504	0.00681205	Apod/Gas6/Cxcl12/Icam1	4	S2.a	4	69	66	12481	12.248	2
GO:0001935	endothelial cell proliferation	5/69	119/12481	0.000500257	0.01012	0.00709597	Tnmd/Apoe/Cxcl12/Igf1/Sparc	5	S2.a	5	69	119	12481	8.42209	3
GO:0032680	regulation of tumor necrosis factor production	5/69	120/12481	0.000519792	0.0103292	0.00724266	Gas6/Lbp/Gpnmb/Igf1/Twist1	5	S2.a	5	69	120	12481	8.35051	5
GO:0022604	regulation of cell morphogenesis	9/69	425/12481	0.000523731	0.0103292	0.00724266	Ptn/Apoe/Cxcl12/Fbln1/Dab2/Icam1/Postn/Sparc/Ntrk2	9	S2.a	9	69	425	12481	4.32446	2
GO:0002690	positive regulation of leukocyte chemotaxis	4/69	68/12481	0.00053376	0.0103292	0.00724266	Gas6/Ptn/Cxcl12/Lbp	4	S2.a	4	69	68	12481	11.8637	3
GO:0010876	lipid localization	7/69	258/12481	0.000538011	0.0103292	0.00724266	Apod/C3/Apoe/Lbp/Dab2/Runx1/Rbp4	7	S2.a	7	69	258	12481	5.46894	1
GO:0014706	striated muscle tissue development	8/69	339/12481	0.000538577	0.0103292	0.00724266	Id2/Foxp1/Igf1/Lox/Twist1/Boc/Cdon/Rbp4	8	S2.a	8	69	339	12481	4.78553	4
GO:0050708	regulation of protein secretion	8/69	339/12481	0.000538577	0.0103292	0.00724266	Gas6/Apoe/Fbln1/Sfrp1/Igf1/Twist1/Postn/Rbp4	8	S2.a	8	69	339	12481	4.78553	3
GO:0001764	neuron migration	5/69	121/12481	0.000539895	0.0103292	0.00724266	Gas6/Cxcl12/Twist1/Il1r1/Ntrk2	5	S2.a	5	69	121	12481	8.27688	2
GO:0016055	Wnt signaling pathway	8/69	340/12481	0.000549151	0.0103925	0.00728711	Dkk2/Apoe/Sfrp1/Bicc1/Col1a1/Dab2/Zfp703/Sfrp4	8	S2.a	8	69	340	12481	4.77071	1
GO:0198738	cell-cell signaling by wnt	8/69	341/12481	0.000559892	0.0103925	0.00728711	Dkk2/Apoe/Sfrp1/Bicc1/Col1a1/Dab2/Zfp703/Sfrp4	8	S2.a	8	69	341	12481	4.75597	1
GO:1903555	regulation of tumor necrosis factor superfamily cytokine production	5/69	122/12481	0.000560578	0.0103925	0.00728711	Gas6/Lbp/Gpnmb/Igf1/Twist1	5	S2.a	5	69	122	12481	8.20552	5
GO:0032642	regulation of chemokine production	4/69	69/12481	0.000564263	0.0103925	0.00728711	Apod/Lbp/Twist1/Postn	4	S2.a	4	69	69	12481	11.6804	2
GO:1904035	regulation of epithelial cell apoptotic process	4/69	69/12481	0.000564263	0.0103925	0.00728711	Gas6/Igf1/Icam1/Sfrp4	4	S2.a	4	69	69	12481	11.6804	2
GO:0097191	extrinsic apoptotic signaling pathway	6/69	187/12481	0.000572064	0.0104582	0.00733312	Gas1/Lgals3/Sfrp1/Igf1/Dab2/Icam1	6	S2.a	6	69	187	12481	6.43306	2
GO:0032640	tumor necrosis factor production	5/69	123/12481	0.000581852	0.0104685	0.00734037	Gas6/Lbp/Gpnmb/Igf1/Twist1	5	S2.a	5	69	123	12481	8.13537	5
GO:0051098	regulation of binding	8/69	343/12481	0.000581887	0.0104685	0.00734037	Apoe/Lgals3/Id2/Igf1/Dab2/Lox/Twist1/Cdon	8	S2.a	8	69	343	12481	4.72694	1
GO:0007178	transmembrane receptor protein serine/threonine kinase signaling pathway	7/69	262/12481	0.000589596	0.0104685	0.00734037	Comp/Sfrp1/Dab2/Lox/Zfp703/Col1a2/Sfrp4	7	S2.a	7	69	262	12481	5.38017	5
GO:0040013	negative regulation of locomotion	7/69	262/12481	0.000589596	0.0104685	0.00734037	Apod/Serpinf1/Ptn/Apoe/Cxcl12/Fbln1/Sfrp1	7	S2.a	7	69	262	12481	5.38017	3
GO:0032602	chemokine production	4/69	70/12481	0.000595985	0.0105064	0.00736691	Apod/Lbp/Twist1/Postn	4	S2.a	4	69	70	12481	11.5026	2
GO:0030278	regulation of ossification	6/69	189/12481	0.000605054	0.0105906	0.00742597	Comp/Ptn/Id2/Sfrp1/Igf1/Twist1	6	S2.a	6	69	189	12481	6.36176	5
GO:0071706	tumor necrosis factor superfamily cytokine production	5/69	125/12481	0.000626214	0.0108838	0.00763155	Gas6/Lbp/Gpnmb/Igf1/Twist1	5	S2.a	5	69	125	12481	7.99859	5
GO:0002695	negative regulation of leukocyte activation	5/69	126/12481	0.000649324	0.0110737	0.00776474	Lgals3/Id2/Gpnmb/Sfrp1/Runx1	5	S2.a	5	69	126	12481	7.93191	2
GO:0033144	negative regulation of intracellular steroid hormone receptor signaling pathway	3/69	31/12481	0.000650604	0.0110737	0.00776474	Sfrp1/Igf1/Dab2	3	S2.a	3	69	31	12481	20.0821	1
GO:1900047	negative regulation of hemostasis	3/69	31/12481	0.000650604	0.0110737	0.00776474	Comp/Apoe/Serping1	3	S2.a	3	69	31	12481	20.0821	3
GO:1902106	negative regulation of leukocyte differentiation	4/69	72/12481	0.000663197	0.0112108	0.00786082	Tmem176b/Id2/Sfrp1/Runx1	4	S2.a	4	69	72	12481	11.1628	3
GO:1901215	negative regulation of neuron death	6/69	193/12481	0.000675463	0.0113404	0.00795174	Serpinf1/Apoe/Gpnmb/Igf1/Crlf1/Ntrk2	6	S2.a	6	69	193	12481	6.22371	3
GO:0043433	negative regulation of DNA-binding transcription factor activity	5/69	128/12481	0.000697457	0.0116306	0.00815519	Gas6/Ptgis/Id2/Twist1/Sfrp4	5	S2.a	5	69	128	12481	7.80182	1
GO:0030521	androgen receptor signaling pathway	3/69	32/12481	0.000715077	0.0118444	0.00830509	Sfrp1/Igf1/Dab2	3	S2.a	3	69	32	12481	19.3854	2
GO:0150063	visual system development	7/69	271/12481	0.00072012	0.0118484	0.00830791	Gas1/Ptn/C3/Twist1/Cdon/Ntrk2/Rbp4	7	S2.a	7	69	271	12481	5.1935	2
GO:0019218	regulation of steroid metabolic process	4/69	74/12481	0.000735616	0.0119493	0.00837865	Apoe/Scd1/Igf1/Dab2	4	S2.a	4	69	74	12481	10.8435	2
GO:0048880	sensory system development	7/69	272/12481	0.000735935	0.0119493	0.00837865	Gas1/Ptn/C3/Twist1/Cdon/Ntrk2/Rbp4	7	S2.a	7	69	272	12481	5.17351	2
GO:0043901	negative regulation of multi-organism process	5/69	130/12481	0.000748216	0.0120527	0.00845119	Fbln1/Lbp/Scd1/Ifitm3/Igf1	5	S2.a	5	69	130	12481	7.67593	2
GO:2001234	negative regulation of apoptotic signaling pathway	6/69	197/12481	0.000752074	0.0120527	0.00845119	Gas1/Lgals3/Cxcl12/Igf1/Dab2/Icam1	6	S2.a	6	69	197	12481	6.09143	4
GO:0043269	regulation of ion transport	9/69	449/12481	0.000776616	0.0123292	0.00864507	Apoe/Lgals3/Cxcl12/Cldn10/Igf1/Icam1/Twist1/Fxyd6/Sfrp4	9	S2.a	9	69	449	12481	4.08052	2
GO:0002694	regulation of leukocyte activation	8/69	359/12481	0.000784314	0.0123292	0.00864507	Gas6/Lgals3/Lbp/Id2/Gpnmb/Sfrp1/Igf1/Runx1	8	S2.a	8	69	359	12481	4.5053	2
GO:0060537	muscle tissue development	8/69	359/12481	0.000784314	0.0123292	0.00864507	Id2/Foxp1/Igf1/Lox/Twist1/Boc/Cdon/Rbp4	8	S2.a	8	69	359	12481	4.5053	4
GO:0002791	regulation of peptide secretion	8/69	361/12481	0.000813182	0.0125294	0.00878544	Gas6/Apoe/Fbln1/Sfrp1/Igf1/Twist1/Postn/Rbp4	8	S2.a	8	69	361	12481	4.47913	3
GO:2000177	regulation of neural precursor cell proliferation	4/69	76/12481	0.000813462	0.0125294	0.00878544	Ptn/Id2/Igf1/Cdon	4	S2.a	4	69	76	12481	10.5368	1
GO:0050769	positive regulation of neurogenesis	9/69	453/12481	0.000827145	0.0125294	0.00878544	Serpinf1/Ptn/Apoe/Cxcl12/Id2/Igf1/Il1r1/Cdon/Ntrk2	9	S2.a	9	69	453	12481	4.04244	1
GO:0015850	organic hydroxy compound transport	5/69	133/12481	0.000829473	0.0125294	0.00878544	Apoe/Lgals3/Cxcl12/Dab2/Rbp4	5	S2.a	5	69	133	12481	7.49456	1
GO:0060326	cell chemotaxis	6/69	201/12481	0.000835254	0.0125294	0.00878544	Gas6/Ptn/Lgals3/Cxcl12/Lbp/Lox	6	S2.a	6	69	201	12481	5.96459	3
GO:0002697	regulation of immune effector process	7/69	278/12481	0.000836707	0.0125294	0.00878544	C3/Lgals3/Lbp/Serping1/Foxp1/Il1r1/Rbp4	7	S2.a	7	69	278	12481	5.05661	2
GO:0070167	regulation of biomineral tissue development	4/69	77/12481	0.000854489	0.0125294	0.00878544	Comp/Gas6/Ptn/Twist1	4	S2.a	4	69	77	12481	10.3928	2
GO:0006956	complement activation	3/69	34/12481	0.000855916	0.0125294	0.00878544	C3/C4b/Serping1	3	S2.a	3	69	34	12481	18.1313	2
GO:0060135	maternal process involved in female pregnancy	3/69	34/12481	0.000855916	0.0125294	0.00878544	Il11ra1/Ptn/Ptgis	3	S2.a	3	69	34	12481	18.1313	2
GO:1904036	negative regulation of epithelial cell apoptotic process	3/69	34/12481	0.000855916	0.0125294	0.00878544	Gas6/Igf1/Icam1	3	S2.a	3	69	34	12481	18.1313	2
GO:0090596	sensory organ morphogenesis	6/69	202/12481	0.000857119	0.0125294	0.00878544	Gas1/Ptn/Twist1/Cdon/Ntrk2/Rbp4	6	S2.a	6	69	202	12481	5.93368	2
GO:0022408	negative regulation of cell-cell adhesion	5/69	134/12481	0.00085797	0.0125294	0.00878544	Lgals3/Cxcl12/Gpnmb/Runx1/Zfp703	5	S2.a	5	69	134	12481	7.43599	2
GO:0048705	skeletal system morphogenesis	6/69	204/12481	0.000902175	0.0130975	0.00918375	Comp/Gas1/Sfrp1/Col1a1/Twist1/Sfrp4	6	S2.a	6	69	204	12481	5.87281	5
GO:1903037	regulation of leukocyte cell-cell adhesion	6/69	205/12481	0.000925377	0.0133557	0.00936485	Lgals3/Cxcl12/Gpnmb/Igf1/Runx1/Icam1	6	S2.a	6	69	205	12481	5.84284	2
GO:0001937	negative regulation of endothelial cell proliferation	3/69	35/12481	0.000932468	0.0133798	0.00938174	Tnmd/Apoe/Sparc	3	S2.a	3	69	35	12481	17.5635	1
GO:0022407	regulation of cell-cell adhesion	7/69	287/12481	0.00100805	0.0143808	0.0100836	Lgals3/Cxcl12/Gpnmb/Igf1/Runx1/Icam1/Zfp703	7	S2.a	7	69	287	12481	4.88988	2
GO:0044403	symbiont process	7/69	288/12481	0.00102868	0.0145907	0.0102308	Gas6/Apoe/Fbln1/Lbp/Scd1/Ifitm3/Icam1	7	S2.a	7	69	288	12481	4.87343	2
GO:0030336	negative regulation of cell migration	6/69	212/12481	0.00110097	0.0155268	0.0108871	Apod/Serpinf1/Ptn/Apoe/Cxcl12/Sfrp1	6	S2.a	6	69	212	12481	5.64115	3
GO:0030595	leukocyte chemotaxis	5/69	143/12481	0.00114845	0.0161043	0.0112921	Gas6/Ptn/Lgals3/Cxcl12/Lbp	5	S2.a	5	69	143	12481	6.94454	3
GO:0051249	regulation of lymphocyte activation	7/69	294/12481	0.00115956	0.0161683	0.011337	Gas6/Lgals3/Id2/Gpnmb/Sfrp1/Igf1/Runx1	7	S2.a	7	69	294	12481	4.76882	2
GO:0002688	regulation of leukocyte chemotaxis	4/69	84/12481	0.00118353	0.0162851	0.0114189	Gas6/Ptn/Cxcl12/Lbp	4	S2.a	4	69	84	12481	9.48212	3
GO:0048511	rhythmic process	6/69	215/12481	0.00118361	0.0162851	0.0114189	Ptn/Id2/Igf1/Runx1/Twist1/Ntrk2	6	S2.a	6	69	215	12481	5.55945	3
GO:0060042	retina morphogenesis in camera-type eye	3/69	38/12481	0.00118773	0.0162851	0.0114189	Ptn/Cdon/Rbp4	3	S2.a	3	69	38	12481	16.0569	1
GO:0030518	intracellular steroid hormone receptor signaling pathway	4/69	85/12481	0.00123685	0.0167723	0.0117605	Sfrp1/Igf1/Dab2/Ntrk2	4	S2.a	4	69	85	12481	9.36364	2
GO:0051606	detection of stimulus	4/69	85/12481	0.00123685	0.0167723	0.0117605	Cxcl12/Lbp/Igf1/Rbp4	4	S2.a	4	69	85	12481	9.36364	1
GO:0044419	interspecies interaction between organisms	7/69	298/12481	0.00125385	0.0169099	0.011857	Gas6/Apoe/Fbln1/Lbp/Scd1/Ifitm3/Icam1	7	S2.a	7	69	298	12481	4.70161	2
GO:0045620	negative regulation of lymphocyte differentiation	3/69	39/12481	0.00128164	0.0170978	0.0119887	Id2/Sfrp1/Runx1	3	S2.a	3	69	39	12481	15.6104	3
GO:1902041	regulation of extrinsic apoptotic signaling pathway via death domain receptors	3/69	39/12481	0.00128164	0.0170978	0.0119887	Lgals3/Sfrp1/Icam1	3	S2.a	3	69	39	12481	15.6104	2
GO:0070374	positive regulation of ERK1 and ERK2 cascade	5/69	147/12481	0.00129863	0.0172008	0.012061	Gas6/C3/Apoe/Gpnmb/Icam1	5	S2.a	5	69	147	12481	6.7476	3
GO:1903706	regulation of hemopoiesis	7/69	301/12481	0.00132845	0.0172558	0.0120995	Gas6/Ptn/Tmem176b/Id2/Sfrp1/Lox/Runx1	7	S2.a	7	69	301	12481	4.65244	5
GO:0006638	neutral lipid metabolic process	4/69	87/12481	0.0013485	0.0173338	0.0121542	C3/Apoe/Scd1/Plpp1	4	S2.a	4	69	87	12481	9.13594	1
GO:0006639	acylglycerol metabolic process	4/69	87/12481	0.0013485	0.0173338	0.0121542	C3/Apoe/Scd1/Plpp1	4	S2.a	4	69	87	12481	9.13594	1
GO:1904019	epithelial cell apoptotic process	4/69	88/12481	0.00140688	0.0179906	0.0126147	Gas6/Igf1/Icam1/Sfrp4	4	S2.a	4	69	88	12481	9.02635	2
GO:0090287	regulation of cellular response to growth factor stimulus	6/69	223/12481	0.00142739	0.0181588	0.0127327	Tnmd/Sfrp1/Dab2/Lox/Zfp703/Sfrp4	6	S2.a	6	69	223	12481	5.35113	3
GO:0007159	leukocyte cell-cell adhesion	6/69	224/12481	0.00146038	0.0184831	0.0129601	Lgals3/Cxcl12/Gpnmb/Igf1/Runx1/Icam1	6	S2.a	6	69	224	12481	5.32632	2
GO:0030855	epithelial cell differentiation	8/69	396/12481	0.00147339	0.0185526	0.0130088	Tnmd/Id2/Foxp1/Igf1/Dab2/Icam1/Zfp703/Sfrp4	8	S2.a	8	69	396	12481	4.06336	3
GO:0051224	negative regulation of protein transport	5/69	152/12481	0.00150624	0.01887	0.0132314	Apod/Gas6/Apoe/Fbln1/Sfrp1	5	S2.a	5	69	152	12481	6.51568	1
GO:0006869	lipid transport	6/69	226/12481	0.00152808	0.0190347	0.0133468	Apod/Apoe/Lbp/Dab2/Runx1/Rbp4	6	S2.a	6	69	226	12481	5.2756	2
GO:0010464	regulation of mesenchymal cell proliferation	3/69	42/12481	0.001591	0.0190347	0.0133468	Gas1/Ptn/Foxp1	3	S2.a	3	69	42	12481	14.4093	3
GO:0050906	detection of stimulus involved in sensory perception	3/69	42/12481	0.001591	0.0190347	0.0133468	Cxcl12/Igf1/Rbp4	3	S2.a	3	69	42	12481	14.4093	1
GO:0034446	substrate adhesion-dependent cell spreading	4/69	91/12481	0.0015926	0.0190347	0.0133468	Fbln1/Sfrp1/Dab2/Postn	4	S2.a	4	69	91	12481	8.7128	3
GO:0043401	steroid hormone mediated signaling pathway	4/69	91/12481	0.0015926	0.0190347	0.0133468	Sfrp1/Igf1/Dab2/Ntrk2	4	S2.a	4	69	91	12481	8.7128	2
GO:0090263	positive regulation of canonical Wnt signaling pathway	4/69	91/12481	0.0015926	0.0190347	0.0133468	Dkk2/Sfrp1/Col1a1/Sfrp4	4	S2.a	4	69	91	12481	8.7128	1
GO:0007517	muscle organ development	7/69	312/12481	0.00163224	0.0192744	0.013515	Foxp1/Igf1/Lox/Twist1/Boc/Cdon/Rbp4	7	S2.a	7	69	312	12481	4.48049	5
GO:1903038	negative regulation of leukocyte cell-cell adhesion	4/69	92/12481	0.00165812	0.0194869	0.0136639	Lgals3/Cxcl12/Gpnmb/Runx1	4	S2.a	4	69	92	12481	8.61461	2
GO:0072678	T cell migration	3/69	43/12481	0.00170359	0.0199264	0.0139721	Apod/Cxcl12/Icam1	3	S2.a	3	69	43	12481	14.0493	1
GO:0008015	blood circulation	7/69	315/12481	0.00172383	0.0199738	0.0140054	Comp/Gas6/Apoe/Id2/Icam1/Postn/Col1a2	7	S2.a	7	69	315	12481	4.43582	2
GO:0048638	regulation of developmental growth	7/69	315/12481	0.00172383	0.0199738	0.0140054	C3/Apoe/Cxcl12/Foxp1/Sfrp1/Igf1/Rbp4	7	S2.a	7	69	315	12481	4.43582	1
GO:1904950	negative regulation of establishment of protein localization	5/69	157/12481	0.00173736	0.0200364	0.0140492	Apod/Gas6/Apoe/Fbln1/Sfrp1	5	S2.a	5	69	157	12481	6.29887	2
GO:0030850	prostate gland development	3/69	44/12481	0.00182105	0.020904	0.0146576	Serpinf1/Sfrp1/Igf1	3	S2.a	3	69	44	12481	13.7069	1
GO:0016049	cell growth	8/69	411/12481	0.00186284	0.0210405	0.0147533	Gas1/Apoe/Cxcl12/Foxp1/Sfrp1/Igf1/Dab2/Postn	8	S2.a	8	69	411	12481	3.9074	2
GO:0045165	cell fate commitment	5/69	160/12481	0.00188796	0.0210405	0.0147533	Gas1/Id2/Sfrp1/Runx1/Cdon	5	S2.a	5	69	160	12481	6.1755	2
GO:0050663	cytokine secretion	5/69	160/12481	0.00188796	0.0210405	0.0147533	Gas6/Fbln1/Foxp1/Twist1/Postn	5	S2.a	5	69	160	12481	6.1755	3
GO:0043010	camera-type eye development	6/69	236/12481	0.0019033	0.0210405	0.0147533	Gas1/Ptn/Twist1/Cdon/Ntrk2/Rbp4	6	S2.a	6	69	236	12481	5.04271	1
GO:0048145	regulation of fibroblast proliferation	4/69	96/12481	0.00193902	0.0211748	0.0148475	Gas6/Fbln1/Sfrp1/Igf1	4	S2.a	4	69	96	12481	8.23725	2
GO:0060349	bone morphogenesis	4/69	97/12481	0.00201408	0.0218415	0.0153149	Comp/Col1a1/Twist1/Sfrp4	4	S2.a	4	69	97	12481	8.14725	4
GO:0003013	circulatory system process	7/69	324/12481	0.00202288	0.0218415	0.0153149	Comp/Gas6/Apoe/Id2/Icam1/Postn/Col1a2	7	S2.a	7	69	324	12481	4.30659	2
GO:0030324	lung development	5/69	163/12481	0.00204793	0.0218415	0.0153149	Foxp1/Igf1/Lox/Sparc/Rbp4	5	S2.a	5	69	163	12481	6.05682	4
GO:0048545	response to steroid hormone	5/69	163/12481	0.00204793	0.0218415	0.0153149	Sfrp1/Igf1/Dab2/Lox/Ntrk2	5	S2.a	5	69	163	12481	6.05682	2
GO:0042110	T cell activation	7/69	325/12481	0.00205845	0.0218415	0.0153149	Lgals3/Cxcl12/Foxp1/Gpnmb/Igf1/Runx1/Icam1	7	S2.a	7	69	325	12481	4.29252	2
GO:0045123	cellular extravasation	3/69	46/12481	0.00207087	0.0218415	0.0153149	Cxcl12/Icam1/Il1r1	3	S2.a	3	69	46	12481	13.0596	2
GO:0045668	negative regulation of osteoblast differentiation	3/69	46/12481	0.00207087	0.0218415	0.0153149	Id2/Sfrp1/Twist1	3	S2.a	3	69	46	12481	13.0596	2
GO:0061383	trabecula morphogenesis	3/69	46/12481	0.00207087	0.0218415	0.0153149	Sfrp1/Col1a1/Rbp4	3	S2.a	3	69	46	12481	13.0596	1
GO:0048144	fibroblast proliferation	4/69	98/12481	0.00209113	0.0218683	0.0153337	Gas6/Fbln1/Sfrp1/Igf1	4	S2.a	4	69	98	12481	8.05998	2
GO:0048593	camera-type eye morphogenesis	4/69	98/12481	0.00209113	0.0218683	0.0153337	Ptn/Twist1/Cdon/Rbp4	4	S2.a	4	69	98	12481	8.05998	1
GO:0051146	striated muscle cell differentiation	6/69	242/12481	0.00215975	0.0224794	0.0157623	Comp/Cxcl12/Foxp1/Igf1/Lox/Cdon	6	S2.a	6	69	242	12481	4.9122	2
GO:0060041	retina development in camera-type eye	4/69	99/12481	0.0021702	0.0224794	0.0157623	Ptn/Cdon/Ntrk2/Rbp4	4	S2.a	4	69	99	12481	7.97456	1
GO:0035567	non-canonical Wnt signaling pathway	3/69	47/12481	0.00220337	0.0224794	0.0157623	Sfrp1/Dab2/Sfrp4	3	S2.a	3	69	47	12481	12.7633	2
GO:1900024	regulation of substrate adhesion-dependent cell spreading	3/69	47/12481	0.00220337	0.0224794	0.0157623	Fbln1/Dab2/Postn	3	S2.a	3	69	47	12481	12.7633	1
GO:0030323	respiratory tube development	5/69	166/12481	0.00221761	0.0224794	0.0157623	Foxp1/Igf1/Lox/Sparc/Rbp4	5	S2.a	5	69	166	12481	5.94256	4
GO:0002699	positive regulation of immune effector process	5/69	167/12481	0.00227639	0.0225628	0.0158207	C3/Lbp/Foxp1/Il1r1/Rbp4	5	S2.a	5	69	167	12481	5.90541	2
GO:0048706	embryonic skeletal system development	4/69	101/12481	0.00233448	0.0228726	0.0160379	Gas1/Col1a1/Twist1/Rbp4	4	S2.a	4	69	101	12481	7.80903	2
GO:0043903	regulation of symbiosis, encompassing mutualism through parasitism	5/69	168/12481	0.00233629	0.0228726	0.0160379	Apoe/Fbln1/Lbp/Scd1/Ifitm3	5	S2.a	5	69	168	12481	5.86872	2
GO:0033559	unsaturated fatty acid metabolic process	3/69	48/12481	0.00234102	0.0228726	0.0160379	Scd1/Ptgis/Cyp2f2	3	S2.a	3	69	48	12481	12.4813	2
GO:0032102	negative regulation of response to external stimulus	6/69	246/12481	0.00234472	0.0228726	0.0160379	Apod/Serpinf1/Apoe/Ptgis/Serping1/Igf1	6	S2.a	6	69	246	12481	4.82824	4
GO:0043588	skin development	5/69	169/12481	0.00239734	0.0232138	0.0162772	Comp/Scd1/Col1a1/Runx1/Col1a2	5	S2.a	5	69	169	12481	5.83248	2
GO:0060627	regulation of vesicle-mediated transport	8/69	428/12481	0.00239851	0.0232138	0.0162772	Gas6/Gas1/C3/Apoe/Lgals3/Lbp/Dab2/Sfrp4	8	S2.a	8	69	428	12481	3.74423	1
GO:0009612	response to mechanical stimulus	4/69	102/12481	0.00241976	0.023328	0.0163572	Ptn/Cxcl12/Igf1/Col1a1	4	S2.a	4	69	102	12481	7.72882	3
GO:0032722	positive regulation of chemokine production	3/69	49/12481	0.0024839	0.0238532	0.0167255	Lbp/Twist1/Postn	3	S2.a	3	69	49	12481	12.2093	2
GO:0050709	negative regulation of protein secretion	4/69	104/12481	0.0025967	0.0245129	0.0171881	Gas6/Apoe/Fbln1/Sfrp1	4	S2.a	4	69	104	12481	7.57325	1
GO:0032370	positive regulation of lipid transport	3/69	50/12481	0.00263206	0.0245129	0.0171881	Apoe/Dab2/Runx1	3	S2.a	3	69	50	12481	11.9487	1
GO:0050954	sensory perception of mechanical stimulus	4/69	105/12481	0.00268842	0.0249437	0.0174902	Cxcl12/Igf1/Col1a1/Icam1	4	S2.a	4	69	105	12481	7.49781	1
GO:0030101	natural killer cell activation	3/69	51/12481	0.00278558	0.0256523	0.017987	Il11ra1/Gas6/Id2	3	S2.a	3	69	51	12481	11.6991	1
GO:0048260	positive regulation of receptor-mediated endocytosis	3/69	51/12481	0.00278558	0.0256523	0.017987	C3/Dab2/Sfrp4	3	S2.a	3	69	51	12481	11.6991	1
GO:0002449	lymphocyte mediated immunity	5/69	176/12481	0.00285773	0.0260254	0.0182486	C3/C4b/Serping1/Icam1/Il1r1	5	S2.a	5	69	176	12481	5.59063	2
GO:0006898	receptor-mediated endocytosis	5/69	176/12481	0.00285773	0.0260254	0.0182486	C3/Apoe/Ifitm3/Dab2/Sfrp4	5	S2.a	5	69	176	12481	5.59063	1
GO:0071560	cellular response to transforming growth factor beta stimulus	5/69	176/12481	0.00285773	0.0260254	0.0182486	Dab2/Lox/Runx1/Zfp703/Col1a2	5	S2.a	5	69	176	12481	5.59063	2
GO:0030258	lipid modification	5/69	177/12481	0.00292837	0.0262369	0.018397	Apod/Apoe/Scd1/Plpp1/Twist1	5	S2.a	5	69	177	12481	5.55769	1
GO:0050766	positive regulation of phagocytosis	3/69	52/12481	0.00294452	0.0262369	0.018397	Gas6/C3/Lbp	3	S2.a	3	69	52	12481	11.4596	2
GO:0001558	regulation of cell growth	7/69	347/12481	0.00297148	0.0262369	0.018397	Gas1/Apoe/Cxcl12/Foxp1/Sfrp1/Igf1/Dab2	7	S2.a	7	69	347	12481	4.00789	2
GO:0001933	negative regulation of protein phosphorylation	7/69	347/12481	0.00297148	0.0262369	0.018397	Apoe/Fbln1/Sfrp1/Igf1/Dab2/Twist1/Sfrp4	7	S2.a	7	69	347	12481	4.00789	2
GO:0007600	sensory perception	6/69	258/12481	0.00297185	0.0262369	0.018397	Cxcl12/Igf1/Col1a1/Icam1/Penk/Rbp4	6	S2.a	6	69	258	12481	4.59447	1
GO:1905952	regulation of lipid localization	4/69	108/12481	0.0029769	0.0262369	0.018397	C3/Apoe/Dab2/Runx1	4	S2.a	4	69	108	12481	7.28028	1
GO:1902532	negative regulation of intracellular signal transduction	8/69	445/12481	0.00304884	0.0262769	0.018425	Apoe/Cxcl12/Fbln1/Sfrp1/Igf1/Dab2/Twist1/Sfrp4	8	S2.a	8	69	445	12481	3.59307	2
GO:0071559	response to transforming growth factor beta	5/69	179/12481	0.00307345	0.0262769	0.018425	Dab2/Lox/Runx1/Zfp703/Col1a2	5	S2.a	5	69	179	12481	5.49357	2
GO:0002792	negative regulation of peptide secretion	4/69	109/12481	0.00307759	0.0262769	0.018425	Gas6/Apoe/Fbln1/Sfrp1	4	S2.a	4	69	109	12481	7.21056	1
GO:0030098	lymphocyte differentiation	6/69	260/12481	0.00308752	0.0262769	0.018425	Il11ra1/Gas6/Id2/Foxp1/Sfrp1/Runx1	6	S2.a	6	69	260	12481	4.55753	2
GO:0006690	icosanoid metabolic process	3/69	53/12481	0.00310893	0.0262769	0.018425	Ptgis/Cyp2f2/Mgst3	3	S2.a	3	69	53	12481	11.2297	1
GO:0010463	mesenchymal cell proliferation	3/69	53/12481	0.00310893	0.0262769	0.018425	Gas1/Ptn/Foxp1	3	S2.a	3	69	53	12481	11.2297	3
GO:0045428	regulation of nitric oxide biosynthetic process	3/69	53/12481	0.00310893	0.0262769	0.018425	Ptgis/Igf1/Icam1	3	S2.a	3	69	53	12481	11.2297	2
GO:0045843	negative regulation of striated muscle tissue development	3/69	53/12481	0.00310893	0.0262769	0.018425	Foxp1/Twist1/Rbp4	3	S2.a	3	69	53	12481	11.2297	1
GO:0071396	cellular response to lipid	7/69	352/12481	0.00321674	0.0269694	0.0189106	Lbp/Foxp1/Sfrp1/Igf1/Dab2/Zfp703/Ntrk2	7	S2.a	7	69	352	12481	3.94823	3
GO:0016485	protein processing	5/69	181/12481	0.00322366	0.0269694	0.0189106	Comp/Gas1/C3/Serping1/Aebp1	5	S2.a	5	69	181	12481	5.43029	4
GO:0090092	regulation of transmembrane receptor protein serine/threonine kinase signaling pathway	5/69	181/12481	0.00322366	0.0269694	0.0189106	Sfrp1/Dab2/Lox/Zfp703/Sfrp4	5	S2.a	5	69	181	12481	5.43029	4
GO:0051346	negative regulation of hydrolase activity	6/69	263/12481	0.00326732	0.027032	0.0189545	Gas6/Serpinf1/Cst3/Serpina3n/Serping1/Igf1	6	S2.a	6	69	263	12481	4.50283	3
GO:2001233	regulation of apoptotic signaling pathway	7/69	353/12481	0.0032676	0.027032	0.0189545	Gas1/Lgals3/Cxcl12/Sfrp1/Igf1/Dab2/Icam1	7	S2.a	7	69	353	12481	3.9365	3
GO:0050810	regulation of steroid biosynthetic process	3/69	54/12481	0.00327889	0.027032	0.0189545	Apoe/Igf1/Dab2	3	S2.a	3	69	54	12481	11.0088	2
GO:0050921	positive regulation of chemotaxis	4/69	111/12481	0.0032859	0.027032	0.0189545	Gas6/Ptn/Cxcl12/Lbp	4	S2.a	4	69	111	12481	7.07508	3
GO:2000241	regulation of reproductive process	4/69	111/12481	0.0032859	0.027032	0.0189545	Serpinf1/Sfrp1/Igf1/Runx1	4	S2.a	4	69	111	12481	7.07508	1
GO:0048762	mesenchymal cell differentiation	5/69	182/12481	0.00330072	0.0270637	0.0189767	Sfrp1/Col1a1/Dab2/Twist1/Zfp703	5	S2.a	5	69	182	12481	5.39856	1
GO:0048635	negative regulation of muscle organ development	3/69	55/12481	0.00345445	0.0275909	0.0193463	Foxp1/Twist1/Rbp4	3	S2.a	3	69	55	12481	10.7977	1
GO:1901862	negative regulation of muscle tissue development	3/69	55/12481	0.00345445	0.0275909	0.0193463	Foxp1/Twist1/Rbp4	3	S2.a	3	69	55	12481	10.7977	1
GO:0060541	respiratory system development	5/69	185/12481	0.00353988	0.028182	0.0197608	Foxp1/Igf1/Lox/Sparc/Rbp4	5	S2.a	5	69	185	12481	5.30752	3
GO:0008217	regulation of blood pressure	4/69	114/12481	0.00361611	0.0286671	0.020101	Gas6/Id2/Postn/Col1a2	4	S2.a	4	69	114	12481	6.8783	2
GO:0009582	detection of abiotic stimulus	3/69	56/12481	0.00363566	0.0286671	0.020101	Cxcl12/Igf1/Rbp4	3	S2.a	3	69	56	12481	10.5943	1
GO:0045600	positive regulation of fat cell differentiation	3/69	56/12481	0.00363566	0.0286671	0.020101	Id2/Sfrp1/Igf1	3	S2.a	3	69	56	12481	10.5943	3
GO:0001654	eye development	6/69	269/12481	0.00365029	0.0286908	0.0201176	Gas1/Ptn/Twist1/Cdon/Ntrk2/Rbp4	6	S2.a	6	69	269	12481	4.39827	2
GO:1903707	negative regulation of hemopoiesis	4/69	115/12481	0.00373101	0.0292322	0.0204972	Tmem176b/Id2/Sfrp1/Runx1	4	S2.a	4	69	115	12481	6.81606	3
GO:0009581	detection of external stimulus	3/69	57/12481	0.00382259	0.0297607	0.0208678	Cxcl12/Igf1/Rbp4	3	S2.a	3	69	57	12481	10.3928	1
GO:1900046	regulation of hemostasis	3/69	57/12481	0.00382259	0.0297607	0.0208678	Comp/Apoe/Serping1	3	S2.a	3	69	57	12481	10.3928	3
GO:0007224	smoothened signaling pathway	4/69	117/12481	0.00396821	0.0305095	0.0213928	Gas1/Sfrp1/Boc/Cdon	4	S2.a	4	69	117	12481	6.69491	2
GO:0070373	negative regulation of ERK1 and ERK2 cascade	3/69	58/12481	0.00401528	0.0306802	0.0215125	Fbln1/Igf1/Dab2	3	S2.a	3	69	58	12481	10.2042	1
GO:0071230	cellular response to amino acid stimulus	3/69	58/12481	0.00401528	0.0306802	0.0215125	Col1a1/Col1a2/Ntrk2	3	S2.a	3	69	58	12481	10.2042	3
GO:0009755	hormone-mediated signaling pathway	4/69	118/12481	0.00409056	0.0310631	0.021781	Sfrp1/Igf1/Dab2/Ntrk2	4	S2.a	4	69	118	12481	6.63577	2
GO:0045667	regulation of osteoblast differentiation	4/69	118/12481	0.00409056	0.0310631	0.021781	Id2/Sfrp1/Igf1/Twist1	4	S2.a	4	69	118	12481	6.63577	3
GO:0007611	learning or memory	5/69	192/12481	0.00414614	0.0313886	0.0220092	Serpinf1/Ptn/Apoe/Igf1/Ntrk2	5	S2.a	5	69	192	12481	5.10546	3
GO:0048667	cell morphogenesis involved in neuron differentiation	8/69	469/12481	0.0041933	0.0315264	0.0221059	Gas1/Ptn/Apoe/Cxcl12/Id2/Foxp1/Boc/Ntrk2	8	S2.a	8	69	469	12481	3.39926	2
GO:0001655	urogenital system development	6/69	277/12481	0.00421182	0.0315264	0.0221059	Serpinf1/Id2/Sfrp1/Igf1/Crlf1/Rbp4	6	S2.a	6	69	277	12481	4.26565	5
GO:0052547	regulation of peptidase activity	6/69	277/12481	0.00421182	0.0315264	0.0221059	Gas6/Serpinf1/Cst3/Serpina3n/Serping1/Igf1	6	S2.a	6	69	277	12481	4.26565	6
GO:0071383	cellular response to steroid hormone stimulus	4/69	119/12481	0.00421544	0.0315264	0.0221059	Sfrp1/Igf1/Dab2/Ntrk2	4	S2.a	4	69	119	12481	6.57755	2
GO:0010769	regulation of cell morphogenesis involved in differentiation	6/69	278/12481	0.00428627	0.0319592	0.0224094	Apoe/Cxcl12/Fbln1/Dab2/Postn/Ntrk2	6	S2.a	6	69	278	12481	4.24947	1
GO:0090398	cellular senescence	3/69	60/12481	0.00441819	0.0323563	0.0226878	1500015O10Rik/Id2/Twist1	3	S2.a	3	69	60	12481	9.84575	1
GO:0033002	muscle cell proliferation	5/69	197/12481	0.00462242	0.0334989	0.023489	Apod/Id2/Foxp1/Igf1/Rbp4	5	S2.a	5	69	197	12481	4.97076	3
GO:0006809	nitric oxide biosynthetic process	3/69	61/12481	0.0046285	0.0334989	0.023489	Ptgis/Igf1/Icam1	3	S2.a	3	69	61	12481	9.67549	2
GO:0032649	regulation of interferon-gamma production	3/69	61/12481	0.0046285	0.0334989	0.023489	Gas6/Runx1/Il1r1	3	S2.a	3	69	61	12481	9.67549	2
GO:0070613	regulation of protein processing	3/69	61/12481	0.0046285	0.0334989	0.023489	Gas1/C3/Serping1	3	S2.a	3	69	61	12481	9.67549	2
GO:0006897	endocytosis	8/69	480/12481	0.00481788	0.0343768	0.0241045	Gas6/C3/Apoe/Lgals3/Lbp/Ifitm3/Dab2/Sfrp4	8	S2.a	8	69	480	12481	3.317	2
GO:0002460	adaptive immune response based on somatic recombination of immune receptors built from immunoglobulin superfamily domains	5/69	199/12481	0.00482343	0.0343768	0.0241045	C3/C4b/Serping1/Icam1/Il1r1	5	S2.a	5	69	199	12481	4.91877	2
GO:0033555	multicellular organismal response to stress	3/69	62/12481	0.00484479	0.0343768	0.0241045	Apoe/Runx1/Penk	3	S2.a	3	69	62	12481	9.50864	2
GO:0050807	regulation of synapse organization	5/69	201/12481	0.00503061	0.0355746	0.0249444	Ptn/Apoe/Sparc/Thbs2/Ntrk2	5	S2.a	5	69	201	12481	4.86782	1
GO:0008625	extrinsic apoptotic signaling pathway via death domain receptors	3/69	63/12481	0.0050671	0.0356285	0.0249822	Lgals3/Sfrp1/Icam1	3	S2.a	3	69	63	12481	9.35349	2
GO:1903317	regulation of protein maturation	3/69	63/12481	0.0050671	0.0356285	0.0249822	Gas1/C3/Serping1	3	S2.a	3	69	63	12481	9.35349	2
GO:0042326	negative regulation of phosphorylation	7/69	385/12481	0.00524693	0.0367881	0.0257953	Apoe/Fbln1/Sfrp1/Igf1/Dab2/Twist1/Sfrp4	7	S2.a	7	69	385	12481	3.59358	3
GO:0046209	nitric oxide metabolic process	3/69	64/12481	0.00529548	0.0368148	0.025814	Ptgis/Igf1/Icam1	3	S2.a	3	69	64	12481	9.19868	2
GO:0048146	positive regulation of fibroblast proliferation	3/69	64/12481	0.00529548	0.0368148	0.025814	Gas6/Fbln1/Igf1	3	S2.a	3	69	64	12481	9.19868	2
GO:0055021	regulation of cardiac muscle tissue growth	3/69	64/12481	0.00529548	0.0368148	0.025814	Foxp1/Igf1/Rbp4	3	S2.a	3	69	64	12481	9.19868	2
GO:0032504	multicellular organism reproduction	8/69	490/12481	0.00544586	0.0373344	0.0261784	Il11ra1/Ptn/Cxcl12/Ptgis/Sfrp1/Igf1/Runx1/Rbp4	8	S2.a	8	69	490	12481	3.24547	2
GO:0002521	leukocyte differentiation	7/69	388/12481	0.00547063	0.0374003	0.0262246	Il11ra1/Gas6/Tmem176b/Id2/Foxp1/Sfrp1/Runx1	7	S2.a	7	69	388	12481	3.5645	3
GO:0030500	regulation of bone mineralization	3/69	65/12481	0.00552997	0.0377016	0.0264358	Comp/Ptn/Twist1	3	S2.a	3	69	65	12481	9.04923	3
GO:0050803	regulation of synapse structure or activity	5/69	206/12481	0.00557613	0.0379115	0.026583	Ptn/Apoe/Sparc/Thbs2/Ntrk2	5	S2.a	5	69	206	12481	4.74426	1
GO:0046890	regulation of lipid biosynthetic process	4/69	129/12481	0.00560877	0.0380287	0.0266652	C3/Apoe/Igf1/Dab2	4	S2.a	4	69	129	12481	6.04663	1
GO:0060322	head development	8/69	493/12481	0.00564601	0.0381763	0.0267687	Gas1/Cxcl12/Id2/Sfrp1/Igf1/Col1a1/Cdon/Ntrk2	8	S2.a	8	69	493	12481	3.22459	2
GO:0060291	long-term synaptic potentiation	3/69	66/12481	0.00577062	0.0389123	0.0272847	Ptn/Apoe/Ntrk2	3	S2.a	3	69	66	12481	8.90474	1
GO:0043900	regulation of multi-organism process	6/69	296/12481	0.00580005	0.0390042	0.0273492	Apoe/Fbln1/Lbp/Scd1/Ifitm3/Igf1	6	S2.a	6	69	296	12481	3.98012	2
GO:0050730	regulation of peptidyl-tyrosine phosphorylation	5/69	209/12481	0.00592286	0.0394006	0.0276272	Gas6/Sfrp1/Igf1/Icam1/Crlf1	5	S2.a	5	69	209	12481	4.67436	2
GO:1902105	regulation of leukocyte differentiation	5/69	209/12481	0.00592286	0.0394006	0.0276272	Gas6/Tmem176b/Id2/Sfrp1/Runx1	5	S2.a	5	69	209	12481	4.67436	2
GO:0002286	T cell activation involved in immune response	3/69	67/12481	0.00601747	0.039603	0.0277691	Lgals3/Foxp1/Icam1	3	S2.a	3	69	67	12481	8.76488	2
GO:0006641	triglyceride metabolic process	3/69	67/12481	0.00601747	0.039603	0.0277691	C3/Apoe/Scd1	3	S2.a	3	69	67	12481	8.76488	1
GO:0043200	response to amino acid	3/69	67/12481	0.00601747	0.039603	0.0277691	Col1a1/Col1a2/Ntrk2	3	S2.a	3	69	67	12481	8.76488	3
GO:2001057	reactive nitrogen species metabolic process	3/69	67/12481	0.00601747	0.039603	0.0277691	Ptgis/Igf1/Icam1	3	S2.a	3	69	67	12481	8.76488	2
GO:0045619	regulation of lymphocyte differentiation	4/69	132/12481	0.00608015	0.039909	0.0279837	Gas6/Id2/Sfrp1/Runx1	4	S2.a	4	69	132	12481	5.90354	2
GO:0043393	regulation of protein binding	5/69	211/12481	0.00616232	0.0403411	0.0282866	Apoe/Lgals3/Dab2/Lox/Cdon	5	S2.a	5	69	211	12481	4.62809	1
GO:0061351	neural precursor cell proliferation	4/69	133/12481	0.00624296	0.0405894	0.0284607	Ptn/Id2/Igf1/Cdon	4	S2.a	4	69	133	12481	5.85732	1
GO:0032609	interferon-gamma production	3/69	68/12481	0.00627057	0.0405894	0.0284607	Gas6/Runx1/Il1r1	3	S2.a	3	69	68	12481	8.62939	2
GO:0046889	positive regulation of lipid biosynthetic process	3/69	68/12481	0.00627057	0.0405894	0.0284607	Apoe/Igf1/Dab2	3	S2.a	3	69	68	12481	8.62939	1
GO:0060420	regulation of heart growth	3/69	68/12481	0.00627057	0.0405894	0.0284607	Foxp1/Igf1/Rbp4	3	S2.a	3	69	68	12481	8.62939	2
GO:1901214	regulation of neuron death	6/69	301/12481	0.00628248	0.0405894	0.0284607	Serpinf1/Apoe/Gpnmb/Igf1/Crlf1/Ntrk2	6	S2.a	6	69	301	12481	3.9111	2
GO:0050890	cognition	5/69	213/12481	0.00640853	0.0412957	0.028956	Serpinf1/Ptn/Apoe/Igf1/Ntrk2	5	S2.a	5	69	213	12481	4.58276	2
GO:0007229	integrin-mediated signaling pathway	3/69	69/12481	0.00652994	0.0413498	0.0289939	Ptn/Itgbl1/Dab2	3	S2.a	3	69	69	12481	8.49905	1
GO:0030279	negative regulation of ossification	3/69	69/12481	0.00652994	0.0413498	0.0289939	Id2/Sfrp1/Twist1	3	S2.a	3	69	69	12481	8.49905	2
GO:1901568	fatty acid derivative metabolic process	3/69	69/12481	0.00652994	0.0413498	0.0289939	Ptgis/Cyp2f2/Mgst3	3	S2.a	3	69	69	12481	8.49905	1
GO:0048588	developmental cell growth	5/69	214/12481	0.0065342	0.0413498	0.0289939	Apoe/Cxcl12/Foxp1/Igf1/Postn	5	S2.a	5	69	214	12481	4.56043	1
GO:0007423	sensory organ development	7/69	403/12481	0.00669873	0.0421747	0.0295723	Gas1/Ptn/Igf1/Twist1/Cdon/Ntrk2/Rbp4	7	S2.a	7	69	403	12481	3.42524	3
GO:0008610	lipid biosynthetic process	7/69	403/12481	0.00669873	0.0421747	0.0295723	C3/Apoe/Scd1/Ptgis/Igf1/Plpp1/Dab2	7	S2.a	7	69	403	12481	3.42524	1
GO:0010594	regulation of endothelial cell migration	4/69	136/12481	0.00674876	0.042274	0.0296419	Serpinf1/Apoe/Igf1/Sparc	4	S2.a	4	69	136	12481	5.72287	2
GO:0071229	cellular response to acid chemical	4/69	136/12481	0.00674876	0.042274	0.0296419	Foxp1/Col1a1/Col1a2/Ntrk2	4	S2.a	4	69	136	12481	5.72287	3
GO:0002702	positive regulation of production of molecular mediator of immune response	3/69	71/12481	0.0070677	0.0438432	0.0307422	Foxp1/Il1r1/Rbp4	3	S2.a	3	69	71	12481	8.24642	1
GO:2001023	regulation of response to drug	3/69	71/12481	0.0070677	0.0438432	0.0307422	Cxcl12/Foxp1/Runx1	3	S2.a	3	69	71	12481	8.24642	1
GO:0050707	regulation of cytokine secretion	4/69	138/12481	0.00710066	0.0438964	0.0307795	Gas6/Fbln1/Twist1/Postn	4	S2.a	4	69	138	12481	5.63658	2
GO:0001819	positive regulation of cytokine production	6/69	309/12481	0.00711448	0.0438964	0.0307795	C3/Lbp/Runx1/Twist1/Postn/Il1r1	6	S2.a	6	69	309	12481	3.80547	2
GO:0014066	regulation of phosphatidylinositol 3-kinase signaling	3/69	72/12481	0.00734616	0.0449884	0.0315452	Igf1/Twist1/Ntrk2	3	S2.a	3	69	72	12481	8.12743	1
GO:0048709	oligodendrocyte differentiation	3/69	72/12481	0.00734616	0.0449884	0.0315452	Ptn/Id2/Ntrk2	3	S2.a	3	69	72	12481	8.12743	2
GO:2000106	regulation of leukocyte apoptotic process	3/69	72/12481	0.00734616	0.0449884	0.0315452	Gas6/Lgals3/Cxcl12	3	S2.a	3	69	72	12481	8.12743	1
GO:0042692	muscle cell differentiation	6/69	312/12481	0.00744624	0.0454884	0.0318958	Comp/Cxcl12/Foxp1/Igf1/Lox/Cdon	6	S2.a	6	69	312	12481	3.7673	1
GO:0014015	positive regulation of gliogenesis	3/69	73/12481	0.00763105	0.0461517	0.0323609	Ptn/Id2/Igf1	3	S2.a	3	69	73	12481	8.01011	3
GO:0051090	regulation of DNA-binding transcription factor activity	6/69	314/12481	0.00767356	0.0461517	0.0323609	Gas6/Ptgis/Id2/Icam1/Twist1/Sfrp4	6	S2.a	6	69	314	12481	3.74226	2
GO:0060485	mesenchyme development	5/69	223/12481	0.00774433	0.0463908	0.0325286	Sfrp1/Col1a1/Dab2/Twist1/Zfp703	5	S2.a	5	69	223	12481	4.3688	2
GO:0042098	T cell proliferation	4/69	142/12481	0.00784046	0.0467398	0.0327733	Lgals3/Cxcl12/Gpnmb/Igf1	4	S2.a	4	69	142	12481	5.47216	2
GO:0097529	myeloid leukocyte migration	4/69	142/12481	0.00784046	0.0467398	0.0327733	Lgals3/Cxcl12/Lbp/Il1r1	4	S2.a	4	69	142	12481	5.47216	2
GO:0032103	positive regulation of response to external stimulus	5/69	224/12481	0.0078878	0.0468885	0.0328775	Gas6/Ptn/C3/Cxcl12/Lbp	5	S2.a	5	69	224	12481	4.34853	2
GO:0071407	cellular response to organic cyclic compound	6/69	316/12481	0.00790587	0.0468885	0.0328775	Foxp1/Sfrp1/Igf1/Dab2/Zfp703/Ntrk2	6	S2.a	6	69	316	12481	3.71756	3
GO:0045445	myoblast differentiation	3/69	74/12481	0.00792241	0.0468885	0.0328775	Igf1/Boc/Cdon	3	S2.a	3	69	74	12481	7.89673	3
GO:0007179	transforming growth factor beta receptor signaling pathway	4/69	143/12481	0.00803304	0.0474295	0.0332569	Dab2/Lox/Zfp703/Col1a2	4	S2.a	4	69	143	12481	5.43237	1
GO:0008406	gonad development	4/69	144/12481	0.0082287	0.0483402	0.0338955	Sfrp1/Runx1/Icam1/Rbp4	4	S2.a	4	69	144	12481	5.39315	2
GO:0055002	striated muscle cell development	4/69	144/12481	0.0082287	0.0483402	0.0338955	Comp/Foxp1/Igf1/Lox	4	S2.a	4	69	144	12481	5.39315	2
GO:0061448	connective tissue development	5/69	228/12481	0.00848025	0.0490416	0.0343873	Comp/Id2/Igf1/Col1a1/Lox	5	S2.a	5	69	228	12481	4.26897	5
GO:0042136	neurotransmitter biosynthetic process	3/69	76/12481	0.00852465	0.0490416	0.0343873	Ptgis/Igf1/Icam1	3	S2.a	3	69	76	12481	7.67936	2
GO:0050764	regulation of phagocytosis	3/69	76/12481	0.00852465	0.0490416	0.0343873	Gas6/C3/Lbp	3	S2.a	3	69	76	12481	7.67936	1
GO:1990266	neutrophil migration	3/69	76/12481	0.00852465	0.0490416	0.0343873	Lgals3/Lbp/Il1r1	3	S2.a	3	69	76	12481	7.67936	2
GO:0045766	positive regulation of angiogenesis	4/69	146/12481	0.00862939	0.0495287	0.0347288	C3/Lgals3/Ptgis/Runx1	4	S2.a	4	69	146	12481	5.31628	6
GO:0002443	leukocyte mediated immunity	5/69	230/12481	0.00878779	0.0498376	0.0349454	C3/C4b/Serping1/Icam1/Il1r1	5	S2.a	5	69	230	12481	4.23058	2
GO:0022412	cellular process involved in reproduction in multicellular organism	5/69	230/12481	0.00878779	0.0498376	0.0349454	Ptn/Cxcl12/Sfrp1/Igf1/Runx1	5	S2.a	5	69	230	12481	4.23058	1
GO:0051604	protein maturation	5/69	230/12481	0.00878779	0.0498376	0.0349454	Comp/Gas1/C3/Serping1/Aebp1	5	S2.a	5	69	230	12481	4.23058	4
GO:0045137	development of primary sexual characteristics	4/69	147/12481	0.00883444	0.0498376	0.0349454	Sfrp1/Runx1/Icam1/Rbp4	4	S2.a	4	69	147	12481	5.27813	2
GO:0048771	tissue remodeling	4/69	147/12481	0.00883444	0.0498376	0.0349454	Ptn/Gpnmb/Sfrp1/Igf1	4	S2.a	4	69	147	12481	5.27813	3
GO:0002181	cytoplasmic translation	12/157	79/12481	2.54767e-10	6.61885e-07	5.924e-07	Rpl9/Rpl35a/Rpl30/Rpl19/Rplp0/Rpl18/Rpl11/Rpl38/Rps2/Rps21/Rpl6/Rps28	12	S2.b	12	157	79	12481	15.1285	2
GO:0050673	epithelial cell proliferation	17/157	326/12481	7.21555e-07	0.000914232	0.000818256	Osr1/Apoe/Nr2f2/Sparc/Fgf7/Serpinf1/Cyba/Ecm1/Nfib/F3/Wfdc1/Igfbp4/Acvr2a/Mdk/Ar/Wnt5a/Nupr1	17	S2.b	17	157	326	12481	4.72042	6
GO:0042060	wound healing	15/157	262/12481	1.05569e-06	0.000914232	0.000818256	Fbln1/Apoe/Col1a1/Entpd2/Fgf7/Naca/F3/Vkorc1/Wfdc1/Mdk/Gas6/Igsf10/Wnt5a/Tpm1/Thbd	15	S2.b	15	157	262	12481	5.16326	9
GO:0050678	regulation of epithelial cell proliferation	15/157	276/12481	2.02358e-06	0.0010997	0.000984257	Osr1/Apoe/Nr2f2/Sparc/Fgf7/Serpinf1/Cyba/Ecm1/Nfib/F3/Wfdc1/Mdk/Ar/Wnt5a/Nupr1	15	S2.b	15	157	276	12481	4.88024	6
GO:0052547	regulation of peptidase activity	15/157	277/12481	2.11644e-06	0.0010997	0.000984257	Cst3/Pi15/Timp2/Rps3/Serpinf1/Dapk1/Timp3/Ecm1/F3/Wfdc1/Gas6/Rcn3/Ctsh/Psmb8/Dpep1	15	S2.b	15	157	277	12481	4.86255	6
GO:0042255	ribosome assembly	7/157	61/12481	1.07585e-05	0.00370616	0.00331709	Rps10/Rplp0/Rpl11/Rpl38/Rps2/Rpl6/Rps28	7	S2.b	7	157	61	12481	10.5964	1
GO:0042274	ribosomal small subunit biogenesis	7/157	61/12481	1.07585e-05	0.00370616	0.00331709	Rps10/Rps7/Rps24/Rpl38/Rps2/Rps21/Rps28	7	S2.b	7	157	61	12481	10.5964	1
GO:0050680	negative regulation of epithelial cell proliferation	9/157	112/12481	1.14123e-05	0.00370616	0.00331709	Apoe/Nr2f2/Sparc/Serpinf1/Nfib/Wfdc1/Ar/Wnt5a/Nupr1	9	S2.b	9	157	112	12481	7.21316	4
GO:0009611	response to wounding	15/157	350/12481	3.48452e-05	0.00978711	0.00875966	Fbln1/Apoe/Col1a1/Entpd2/Fgf7/Naca/F3/Vkorc1/Wfdc1/Mdk/Gas6/Igsf10/Wnt5a/Tpm1/Thbd	15	S2.b	15	157	350	12481	3.7799	9
GO:0001503	ossification	14/157	311/12481	3.76717e-05	0.00978711	0.00875966	Gdf10/Mgp/Osr1/Chrdl1/Col1a1/Clec11a/Rpl38/Ecm1/Acvr2a/Mdk/Igsf10/Il6st/Wnt5a/Id3	14	S2.b	14	157	311	12481	3.96373	5
GO:0015985	energy coupled proton transport, down electrochemical gradient	4/157	17/12481	5.04804e-05	0.010929	0.00978169	Atp5h/Atp5e/Atp5d/Atp5l	4	S2.b	4	157	17	12481	24.7325	2
GO:0015986	ATP synthesis coupled proton transport	4/157	17/12481	5.04804e-05	0.010929	0.00978169	Atp5h/Atp5e/Atp5d/Atp5l	4	S2.b	4	157	17	12481	24.7325	2
GO:0001936	regulation of endothelial cell proliferation	8/157	106/12481	5.57303e-05	0.0111375	0.00996828	Apoe/Nr2f2/Sparc/Cyba/Ecm1/F3/Mdk/Wnt5a	8	S2.b	8	157	106	12481	6.69532	3
GO:0000028	ribosomal small subunit assembly	4/157	18/12481	6.42696e-05	0.0119266	0.0106746	Rps10/Rpl38/Rps2/Rps28	4	S2.b	4	157	18	12481	22.972	1
GO:0010466	negative regulation of peptidase activity	9/157	141/12481	7.12893e-05	0.0123473	0.0110511	Cst3/Pi15/Timp2/Serpinf1/Timp3/Ecm1/Wfdc1/Gas6/Dpep1	9	S2.b	9	157	141	12481	5.61479	6
GO:0001935	endothelial cell proliferation	8/157	119/12481	0.000126286	0.0205058	0.0183531	Apoe/Nr2f2/Sparc/Cyba/Ecm1/F3/Mdk/Wnt5a	8	S2.b	8	157	119	12481	5.90533	3
GO:0072376	protein activation cascade	5/157	40/12481	0.00013627	0.0208253	0.0186391	Fbln1/C2/C1rb/Cfh/C1ra	5	S2.b	5	157	40	12481	11.5376	3
GO:0032963	collagen metabolic process	7/157	91/12481	0.000145678	0.0210263	0.0188189	Cygb/Mfap4/Col1a1/Mmp23/Mmp3/Rcn3/Ctsk	7	S2.b	7	157	91	12481	6.79665	3
GO:0045861	negative regulation of proteolysis	11/157	238/12481	0.00020869	0.0285285	0.0255336	Cst3/Pi15/Timp2/Rps7/Rpl11/Serpinf1/Timp3/Ecm1/Wfdc1/Gas6/Dpep1	11	S2.b	11	157	238	12481	4.01418	4
GO:0043129	surfactant homeostasis	3/157	10/12481	0.000219619	0.0285285	0.0255336	Fgf7/Rcn3/Ctsh	3	S2.b	3	157	10	12481	34.2185	1
GO:1902430	negative regulation of amyloid-beta formation	3/157	11/12481	0.000299192	0.0370144	0.0331286	Apoe/Spon1/Prnp	3	S2.b	3	157	11	12481	29.9302	1
GO:0051271	negative regulation of cellular component movement	11/157	250/12481	0.00031877	0.0376438	0.033692	Fbln1/Apoe/Cygb/Nr2f2/Nrp1/Serpinf1/Podn/Meox2/Wnt5a/Dpep1/Tpm1	11	S2.b	11	157	250	12481	3.80901	5
GO:0007596	blood coagulation	7/157	104/12481	0.000333701	0.0376937	0.0337366	Fbln1/Apoe/Entpd2/F3/Vkorc1/Gas6/Thbd	7	S2.b	7	157	104	12481	5.88026	6
GO:0007599	hemostasis	7/157	106/12481	0.000374894	0.0389589	0.0348691	Fbln1/Apoe/Entpd2/F3/Vkorc1/Gas6/Thbd	7	S2.b	7	157	106	12481	5.76057	6
GO:0050817	coagulation	7/157	106/12481	0.000374894	0.0389589	0.0348691	Fbln1/Apoe/Entpd2/F3/Vkorc1/Gas6/Thbd	7	S2.b	7	157	106	12481	5.76057	6
GO:0048875	chemical homeostasis within a tissue	3/157	12/12481	0.000395247	0.0394943	0.0353482	Fgf7/Rcn3/Ctsh	3	S2.b	3	157	12	12481	26.6093	1
GO:0042254	ribosome biogenesis	11/157	261/12481	0.000459234	0.0440029	0.0393835	Rpl35a/Rps10/Rps7/Rplp0/Rps24/Rpl11/Rpl38/Rps2/Rps21/Rpl6/Rps28	11	S2.b	11	157	261	12481	3.63841	2
GO:0040013	negative regulation of locomotion	11/157	262/12481	0.000474242	0.0440029	0.0393835	Fbln1/Apoe/Cygb/Nr2f2/Nrp1/Serpinf1/Podn/Meox2/Wnt5a/Dpep1/Tpm1	11	S2.b	11	157	262	12481	3.62285	3
GO:1902992	negative regulation of amyloid precursor protein catabolic process	3/157	13/12481	0.00050909	0.0443213	0.0396685	Apoe/Spon1/Prnp	3	S2.b	3	157	13	12481	23.9544	1
GO:0000027	ribosomal large subunit assembly	4/157	30/12481	0.000511793	0.0443213	0.0396685	Rplp0/Rpl11/Rpl38/Rpl6	4	S2.b	4	157	30	12481	12.3574	1
GO:0009127	purine nucleoside monophosphate biosynthetic process	7/157	114/12481	0.000582214	0.0472685	0.0423063	Aprt/Pid1/Atp5h/Atp5e/Atp5d/Atp5l/Nupr1	7	S2.b	7	157	114	12481	5.32658	4
GO:0009168	purine ribonucleoside monophosphate biosynthetic process	7/157	114/12481	0.000582214	0.0472685	0.0423063	Aprt/Pid1/Atp5h/Atp5e/Atp5d/Atp5l/Nupr1	7	S2.b	7	157	114	12481	5.32658	4
GO:0030335	positive regulation of cell migration	15/157	455/12481	0.000615015	0.0484185	0.0433355	Fbln1/Kitl/Sparc/Col1a1/Plvap/Nrp1/Fgf7/F3/Mmp3/Mdk/Gpnmb/Gas6/Il6st/Wnt5a/Ctsh	15	S2.b	15	157	455	12481	2.85267	7
GO:0030278	regulation of ossification	9/157	189/12481	0.000638956	0.0488237	0.0436982	Gdf10/Mgp/Osr1/Ecm1/Acvr2a/Mdk/Il6st/Wnt5a/Id3	9	S2.b	9	157	189	12481	4.10176	5
GO:0050679	positive regulation of epithelial cell proliferation	8/157	152/12481	0.000665841	0.0494245	0.0442359	Osr1/Fgf7/Cyba/Ecm1/F3/Mdk/Ar/Wnt5a	8	S2.b	8	157	152	12481	4.54041	5
GO:0007178	transmembrane receptor protein serine/threonine kinase signaling pathway	13/101	262/12481	1.79998e-07	0.000439551	0.000352806	Id1/Nbl1/Gdf10/Fst/Hes1/Comp/Bmp5/Ltbp4/Fos/Cav1/Sptbn1/Wwtr1/Tgfb2	13	S2.c	13	101	262	12481	7.19259	5
GO:0050673	epithelial cell proliferation	14/101	326/12481	3.43937e-07	0.000439551	0.000352806	Id1/Gas1/Fst/Igfbp3/Ptn/Hes1/Hmgb1/Bmp5/Wfdc1/Cav1/Id2/Nr4a1/Tgfb2/Pten	14	S2.c	14	101	326	12481	6.22203	6
GO:0060537	muscle tissue development	14/101	359/12481	1.09464e-06	0.000932632	0.000748579	Klf5/Boc/Meox2/Cyp26b1/Mbnl1/Bmp5/Csrp1/Fos/Cav1/Tsc22d3/Id2/Nr4a1/Tgfb2/Pten	14	S2.c	14	101	359	12481	5.61115	4
GO:0014706	striated muscle tissue development	13/101	339/12481	3.29607e-06	0.00210619	0.00169054	Klf5/Boc/Meox2/Cyp26b1/Mbnl1/Bmp5/Fos/Cav1/Tsc22d3/Id2/Nr4a1/Tgfb2/Pten	13	S2.c	13	101	339	12481	5.46024	4
GO:0009611	response to wounding	13/101	350/12481	4.67437e-06	0.00238954	0.00191797	Klf5/Anxa8/Cd9/Serpine2/Ptn/Comp/Hmgb1/Wfdc1/Cav1/Dpysl3/Zfp36l2/Tgfb2/Pten	13	S2.c	13	101	350	12481	5.2775	9
GO:0060395	SMAD protein signal transduction	6/101	57/12481	6.28384e-06	0.00240417	0.00192971	Gdf10/Bmp5/Fos/Sptbn1/Wwtr1/Tgfb2	6	S2.c	6	101	57	12481	15.2545	3
GO:0001503	ossification	12/101	311/12481	7.60432e-06	0.00240417	0.00192971	Id1/Mgp/Myoc/Gdf10/Igfbp3/Ptn/Tmem119/Comp/Bmp5/Id3/Wwtr1/Id2	12	S2.c	12	101	311	12481	5.44563	5
GO:0007517	muscle organ development	12/101	312/12481	7.85595e-06	0.00240417	0.00192971	Klf5/Boc/Meox2/Cyp26b1/Mbnl1/Id3/Fos/Cav1/Tsc22d3/Nr4a1/Tgfb2/Pten	12	S2.c	12	101	312	12481	5.42709	5
GO:0042060	wound healing	11/101	262/12481	8.46537e-06	0.00240417	0.00192971	Klf5/Anxa8/Cd9/Serpine2/Ptn/Comp/Hmgb1/Wfdc1/Cav1/Tgfb2/Pten	11	S2.c	11	101	262	12481	5.90403	9
GO:0090092	regulation of transmembrane receptor protein serine/threonine kinase signaling pathway	9/101	181/12481	1.54372e-05	0.00394575	0.00316707	Nbl1/Gdf10/Fst/Hes1/Bmp5/Cav1/Sptbn1/Wwtr1/Tgfb2	9	S2.c	9	101	181	12481	6.93947	4
GO:0007519	skeletal muscle tissue development	8/101	148/12481	2.57752e-05	0.00522949	0.00419746	Klf5/Meox2/Cyp26b1/Mbnl1/Fos/Cav1/Tsc22d3/Nr4a1	8	S2.c	8	101	148	12481	7.51776	4
GO:0032760	positive regulation of tumor necrosis factor production	6/101	73/12481	2.65574e-05	0.00522949	0.00419746	Clu/Hspb1/Hmgb1/Spon2/Lbp/Pik3r1	6	S2.c	6	101	73	12481	11.5982	2
GO:0071363	cellular response to growth factor stimulus	14/101	477/12481	2.84927e-05	0.00522949	0.00419746	Id1/Nbl1/Fst/Spry1/Hes1/Comp/Hspb1/Bmp5/Ltbp4/Fos/Cav1/Zfp36l2/Nr4a1/Tgfb2	14	S2.c	14	101	477	12481	4.14097	6
GO:1903557	positive regulation of tumor necrosis factor superfamily cytokine production	6/101	74/12481	2.8713e-05	0.00522949	0.00419746	Clu/Hspb1/Hmgb1/Spon2/Lbp/Pik3r1	6	S2.c	6	101	74	12481	11.4273	2
GO:0030509	BMP signaling pathway	7/101	111/12481	3.14598e-05	0.00522949	0.00419746	Id1/Nbl1/Fst/Hes1/Comp/Bmp5/Cav1	7	S2.c	7	101	111	12481	8.78506	2
GO:0060538	skeletal muscle organ development	8/101	153/12481	3.27355e-05	0.00522949	0.00419746	Klf5/Meox2/Cyp26b1/Mbnl1/Fos/Cav1/Tsc22d3/Nr4a1	8	S2.c	8	101	153	12481	7.25622	3
GO:0070848	response to growth factor	14/101	488/12481	3.65989e-05	0.00550275	0.0044168	Id1/Nbl1/Fst/Spry1/Hes1/Comp/Hspb1/Bmp5/Ltbp4/Fos/Cav1/Zfp36l2/Nr4a1/Tgfb2	14	S2.c	14	101	488	12481	4.04122	6
GO:0007009	plasma membrane organization	6/101	78/12481	3.87868e-05	0.00550319	0.00441715	Gsn/Clu/Cav1/Sptbn1/Tgfb2/Pten	6	S2.c	6	101	78	12481	10.7862	1
GO:0071772	response to BMP	7/101	118/12481	4.66355e-05	0.00550319	0.00441715	Id1/Nbl1/Fst/Hes1/Comp/Bmp5/Cav1	7	S2.c	7	101	118	12481	8.22681	2
GO:0071773	cellular response to BMP stimulus	7/101	118/12481	4.66355e-05	0.00550319	0.00441715	Id1/Nbl1/Fst/Hes1/Comp/Bmp5/Cav1	7	S2.c	7	101	118	12481	8.22681	2
GO:0045444	fat cell differentiation	9/101	209/12481	4.80561e-05	0.00550319	0.00441715	Klf5/Gdf10/Hes1/Ap1s2/Wwtr1/Zfp36l2/Id2/Arl4a/Nr4a1	9	S2.c	9	101	209	12481	5.95545	3
GO:0001649	osteoblast differentiation	8/101	162/12481	4.92329e-05	0.00550319	0.00441715	Id1/Myoc/Gdf10/Igfbp3/Tmem119/Id3/Wwtr1/Id2	8	S2.c	8	101	162	12481	6.82571	4
GO:0007389	pattern specification process	11/101	317/12481	4.95201e-05	0.00550319	0.00441715	Meox1/Nbl1/Gas1/Fst/Meox2/Cyp26b1/Spry1/Hes1/Bmp5/Mafb/Bhlhe40	11	S2.c	11	101	317	12481	4.82156	1
GO:0048009	insulin-like growth factor receptor signaling pathway	4/101	28/12481	7.12423e-05	0.0075873	0.00608996	Igfbp3/Bmp5/Pik3r1/Igfbp6	4	S2.c	4	101	28	12481	21.206	1
GO:0050678	regulation of epithelial cell proliferation	10/101	276/12481	7.76334e-05	0.00793723	0.00637084	Id1/Gas1/Ptn/Hes1/Bmp5/Wfdc1/Cav1/Nr4a1/Tgfb2/Pten	10	S2.c	10	101	276	12481	5.00307	6
GO:0007379	segment specification	3/101	12/12481	0.000107319	0.0105502	0.00846817	Meox1/Meox2/Mafb	3	S2.c	3	101	12	12481	41.9744	1
GO:0030857	negative regulation of epithelial cell differentiation	4/101	32/12481	0.000122054	0.0115544	0.00927417	Id1/Hes1/Cav1/Tgfb2	4	S2.c	4	101	32	12481	18.17	1
GO:0030278	regulation of ossification	8/101	189/12481	0.000144936	0.0132306	0.0106195	Id1/Mgp/Gdf10/Ptn/Tmem119/Comp/Id3/Id2	8	S2.c	8	101	189	12481	5.7956	5
GO:0048514	blood vessel morphogenesis	13/101	500/12481	0.000190034	0.0165733	0.0133026	Klf5/Id1/Ptn/Meox2/Hes1/Comp/Hspb1/Hmgb1/Prrx2/Cav1/Nr4a1/Tgfb2/Pten	13	S2.c	13	101	500	12481	3.60689	7
GO:0003002	regionalization	9/101	251/12481	0.000194522	0.0165733	0.0133026	Meox1/Nbl1/Gas1/Meox2/Cyp26b1/Spry1/Hes1/Mafb/Bhlhe40	9	S2.c	9	101	251	12481	4.90518	1
GO:0001656	metanephros development	5/101	68/12481	0.000218652	0.0180282	0.0144704	Spry1/Hes1/Id3/Wwtr1/Id2	5	S2.c	5	101	68	12481	10.1756	2
GO:0061041	regulation of wound healing	6/101	108/12481	0.00023773	0.0189887	0.0152413	Cd9/Serpine2/Hmgb1/Wfdc1/Cav1/Pten	6	S2.c	6	101	108	12481	7.5991	2
GO:0048711	positive regulation of astrocyte differentiation	3/101	16/12481	0.000266817	0.0206662	0.0165878	Serpine2/Hes1/Id2	3	S2.c	3	101	16	12481	29.0788	2
GO:0048709	oligodendrocyte differentiation	5/101	72/12481	0.000286085	0.0207428	0.0166493	Clu/Ptn/Hes1/Id2/Pten	5	S2.c	5	101	72	12481	9.56733	2
GO:0050680	negative regulation of epithelial cell proliferation	6/101	112/12481	0.000289597	0.0207428	0.0166493	Gas1/Ptn/Wfdc1/Cav1/Tgfb2/Pten	6	S2.c	6	101	112	12481	7.31055	4
GO:0050865	regulation of cell activation	11/101	390/12481	0.000307282	0.0207428	0.0166493	Gsn/Cygb/Cd9/Serpine2/Cyp26b1/Hes1/Lbp/Cav1/Nck1/Zfp36l2/Id2	11	S2.c	11	101	390	12481	3.86953	3
GO:0007617	mating behavior	3/101	17/12481	0.000322092	0.0207428	0.0166493	Serpine2/Aplp2/Pten	3	S2.c	3	101	17	12481	26.9776	1
GO:0043567	regulation of insulin-like growth factor receptor signaling pathway	3/101	17/12481	0.000322092	0.0207428	0.0166493	Igfbp3/Bmp5/Igfbp6	3	S2.c	3	101	17	12481	26.9776	3
GO:0045445	myoblast differentiation	5/101	74/12481	0.0003252	0.0207428	0.0166493	Boc/Igfbp3/Mbnl1/Id3/Pik3r1	5	S2.c	5	101	74	12481	9.2876	3
GO:0043583	ear development	7/101	162/12481	0.000337418	0.0207428	0.0166493	Gas1/Igfbp7/Hes1/Bmp5/Prrx2/Mafb/Tgfb2	7	S2.c	7	101	162	12481	5.87123	1
GO:0030855	epithelial cell differentiation	11/101	396/12481	0.000349959	0.0207428	0.0166493	Klf5/Id1/Txnip/Cyp26b1/Hes1/Bmp5/Id3/Cav1/Wwtr1/Id2/Tgfb2	11	S2.c	11	101	396	12481	3.80742	3
GO:0048736	appendage development	7/101	163/12481	0.000350251	0.0207428	0.0166493	Gas1/Meox2/Cyp26b1/Mbnl1/Comp/Prrx2/Tgfb2	7	S2.c	7	101	163	12481	5.83313	1
GO:0060173	limb development	7/101	163/12481	0.000350251	0.0207428	0.0166493	Gas1/Meox2/Cyp26b1/Mbnl1/Comp/Prrx2/Tgfb2	7	S2.c	7	101	163	12481	5.83313	1
GO:0010464	regulation of mesenchymal cell proliferation	4/101	42/12481	0.000357075	0.0207428	0.0166493	Gas1/Ptn/Hmgb1/Prrx2	4	S2.c	4	101	42	12481	13.3767	3
GO:0034123	positive regulation of toll-like receptor signaling pathway	3/101	18/12481	0.000384244	0.0214373	0.0172067	Hmgb1/Lbp/Cav1	3	S2.c	3	101	18	12481	25.1826	1
GO:0007423	sensory organ development	11/101	403/12481	0.000405965	0.0214373	0.0172067	Gas1/Igfbp7/Ptn/Cyp26b1/Hes1/Hmgb1/Bmp5/Prrx2/Mafb/Crybg3/Tgfb2	11	S2.c	11	101	403	12481	3.73738	3
GO:0051961	negative regulation of nervous system development	9/101	278/12481	0.000413543	0.0214373	0.0172067	Id1/Cpe/Ptn/Hes1/Id3/Cav1/Dpysl3/Id2/Pten	9	S2.c	9	101	278	12481	4.40322	1
GO:0032680	regulation of tumor necrosis factor production	6/101	120/12481	0.000419781	0.0214373	0.0172067	Clu/Hspb1/Hmgb1/Spon2/Lbp/Pik3r1	6	S2.c	6	101	120	12481	6.79197	5
GO:0035966	response to topologically incorrect protein	6/101	120/12481	0.000419781	0.0214373	0.0172067	Clu/Hspa1b/Comp/Hspb1/Pik3r1/Nck1	6	S2.c	6	101	120	12481	6.79197	3
GO:0045687	positive regulation of glial cell differentiation	4/101	44/12481	0.00042774	0.0214373	0.0172067	Serpine2/Ptn/Hes1/Id2	4	S2.c	4	101	44	12481	12.7109	2
GO:0048662	negative regulation of smooth muscle cell proliferation	4/101	44/12481	0.00042774	0.0214373	0.0172067	Igfbp3/Pik3r1/Cav1/Pten	4	S2.c	4	101	44	12481	12.7109	2
GO:1903555	regulation of tumor necrosis factor superfamily cytokine production	6/101	122/12481	0.000458538	0.0225389	0.0180909	Clu/Hspb1/Hmgb1/Spon2/Lbp/Pik3r1	6	S2.c	6	101	122	12481	6.67431	5
GO:0032640	tumor necrosis factor production	6/101	123/12481	0.000478935	0.0230973	0.0185391	Clu/Hspb1/Hmgb1/Spon2/Lbp/Pik3r1	6	S2.c	6	101	123	12481	6.61693	5
GO:0045668	negative regulation of osteoblast differentiation	4/101	46/12481	0.000507858	0.0238187	0.0191181	Id1/Gdf10/Id3/Id2	4	S2.c	4	101	46	12481	12.1042	2
GO:0061448	connective tissue development	8/101	228/12481	0.0005154	0.0238187	0.0191181	Mgp/Ap1s2/Comp/Bmp5/Prrx2/Vit/Id2/Tgfb2	8	S2.c	8	101	228	12481	4.75393	5
GO:0071706	tumor necrosis factor superfamily cytokine production	6/101	125/12481	0.000521849	0.0238187	0.0191181	Clu/Hspb1/Hmgb1/Spon2/Lbp/Pik3r1	6	S2.c	6	101	125	12481	6.5047	5
GO:1902903	regulation of supramolecular fiber organization	9/101	290/12481	0.000561612	0.0251838	0.0202139	Id1/Gsn/Clu/Myoc/Pik3r1/Cav1/Sptbn1/Nck1/Sptan1	9	S2.c	9	101	290	12481	4.21113	2
GO:0001501	skeletal system development	11/101	421/12481	0.000585606	0.0258071	0.0207141	Mgp/Myoc/Gas1/Fst/Cyp26b1/Tmem119/Comp/Bmp5/Prrx2/Vit/Tgfb2	11	S2.c	11	101	421	12481	3.56759	6
GO:2000736	regulation of stem cell differentiation	4/101	48/12481	0.00059812	0.0259118	0.0207982	Ptn/Hes1/Zfp36l2/Tgfb2	4	S2.c	4	101	48	12481	11.5526	1
GO:0010001	glial cell differentiation	7/101	179/12481	0.000614551	0.0261799	0.0210133	Clu/Myoc/Serpine2/Ptn/Hes1/Id2/Pten	7	S2.c	7	101	179	12481	5.28417	2
GO:0061045	negative regulation of wound healing	4/101	49/12481	0.000647272	0.0270635	0.0217226	Cd9/Serpine2/Wfdc1/Pten	4	S2.c	4	101	49	12481	11.2955	2
GO:0016485	protein processing	7/101	181/12481	0.000656471	0.0270635	0.0217226	Gsn/Cfh/Cpe/Gas1/Cpxm2/Serpine2/Comp	7	S2.c	7	101	181	12481	5.22304	4
GO:0045861	negative regulation of proteolysis	8/101	238/12481	0.000683686	0.0277381	0.0222641	Cst3/Anxa8/Gas1/Serpine2/Hspa1b/Pik3r1/Wfdc1/Nr4a1	8	S2.c	8	101	238	12481	4.54305	4
GO:0010719	negative regulation of epithelial to mesenchymal transition	3/101	22/12481	0.000708324	0.0278535	0.0223567	Dact3/Tgfb2/Pten	3	S2.c	3	101	22	12481	19.8843	1
GO:0060037	pharyngeal system development	3/101	22/12481	0.000708324	0.0278535	0.0223567	Hes1/Bmp5/Tgfb2	3	S2.c	3	101	22	12481	19.8843	1
GO:1903706	regulation of hemopoiesis	9/101	301/12481	0.000733193	0.0283946	0.022791	Ptn/Cyp26b1/Hes1/Hmgb1/Pik3r1/Fos/Mafb/Zfp36l2/Id2	9	S2.c	9	101	301	12481	4.04884	5
GO:0045661	regulation of myoblast differentiation	4/101	51/12481	0.000754055	0.0287666	0.0230896	Boc/Igfbp3/Id3/Pik3r1	4	S2.c	4	101	51	12481	10.8099	2
GO:0014003	oligodendrocyte development	3/101	23/12481	0.000809806	0.0304392	0.0244321	Clu/Id2/Pten	3	S2.c	3	101	23	12481	18.9011	1
GO:0042063	gliogenesis	8/101	245/12481	0.000825975	0.030597	0.0245588	Clu/Myoc/Serpine2/Ptn/Hes1/Id2/Tgfb2/Pten	8	S2.c	8	101	245	12481	4.40621	1
GO:0010463	mesenchymal cell proliferation	4/101	53/12481	0.000872727	0.031867	0.0255781	Gas1/Ptn/Hmgb1/Prrx2	4	S2.c	4	101	53	12481	10.3697	3
GO:1903034	regulation of response to wounding	6/101	139/12481	0.000912348	0.0328445	0.0263627	Cd9/Serpine2/Hmgb1/Wfdc1/Cav1/Pten	6	S2.c	6	101	139	12481	5.81363	2
GO:0051271	negative regulation of cellular component movement	8/101	250/12481	0.000941506	0.0334235	0.0268274	Cygb/Nbl1/Cd9/Igfbp3/Ptn/Meox2/Dpysl3/Pten	8	S2.c	8	101	250	12481	4.31409	5
GO:0007169	transmembrane receptor protein tyrosine kinase signaling pathway	11/101	448/12481	0.000976619	0.0337034	0.0270521	Myoc/Txnip/Igfbp3/Spry1/Hspb1/Bmp5/Pik3r1/Igfbp6/Nck1/Aplp2/Pten	11	S2.c	11	101	448	12481	3.33968	3
GO:0010466	negative regulation of peptidase activity	6/101	141/12481	0.00098275	0.0337034	0.0270521	Cst3/Anxa8/Serpine2/Hspa1b/Wfdc1/Nr4a1	6	S2.c	6	101	141	12481	5.72661	6
GO:0032970	regulation of actin filament-based process	9/101	314/12481	0.00098895	0.0337034	0.0270521	Id1/Gsn/Myoc/Pik3r1/Cav1/Sptbn1/Nck1/Tgfb2/Sptan1	9	S2.c	9	101	314	12481	3.87225	3
GO:0045663	positive regulation of myoblast differentiation	3/101	25/12481	0.00103943	0.0349576	0.0280588	Boc/Igfbp3/Pik3r1	3	S2.c	3	101	25	12481	17.1765	1
GO:1900046	regulation of hemostasis	4/101	57/12481	0.00114856	0.037596	0.0301765	Cd9/Serpine2/Comp/Cav1	4	S2.c	4	101	57	12481	9.58687	3
GO:0050768	negative regulation of neurogenesis	8/101	258/12481	0.00115305	0.037596	0.0301765	Id1/Ptn/Hes1/Id3/Cav1/Dpysl3/Id2/Pten	8	S2.c	8	101	258	12481	4.17279	1
GO:0019098	reproductive behavior	3/101	26/12481	0.00116814	0.037596	0.0301765	Serpine2/Aplp2/Pten	3	S2.c	3	101	26	12481	16.4293	1
GO:0006986	response to unfolded protein	5/101	98/12481	0.00117671	0.037596	0.0301765	Hspa1b/Comp/Hspb1/Pik3r1/Nck1	5	S2.c	5	101	98	12481	6.87703	3
GO:0045665	negative regulation of neuron differentiation	7/101	203/12481	0.00128498	0.0392895	0.0315358	Id1/Hes1/Id3/Cav1/Dpysl3/Id2/Pten	7	S2.c	7	101	203	12481	4.62821	1
GO:0051346	negative regulation of hydrolase activity	8/101	263/12481	0.0013035	0.0392895	0.0315358	Cst3/Anxa8/Serpine2/Spry1/Hspa1b/Wfdc1/Nr4a1/Tgfb2	8	S2.c	8	101	263	12481	4.08931	3
GO:0031018	endocrine pancreas development	3/101	27/12481	0.00130647	0.0392895	0.0315358	Clu/Hes1/Bmp5	3	S2.c	3	101	27	12481	15.7448	1
GO:0035767	endothelial cell chemotaxis	3/101	27/12481	0.00130647	0.0392895	0.0315358	Hspb1/Hmgb1/Nr4a1	3	S2.c	3	101	27	12481	15.7448	1
GO:0046649	lymphocyte activation	11/101	465/12481	0.00131924	0.0392895	0.0315358	Gsn/Cyp26b1/Itm2a/Hes1/Wwp1/Pik3r1/Cav1/Mafb/Nck1/Zfp36l2/Id2	11	S2.c	11	101	465	12481	3.21007	3
GO:0048705	skeletal system morphogenesis	7/101	204/12481	0.00132195	0.0392895	0.0315358	Gas1/Cyp26b1/Tmem119/Comp/Prrx2/Vit/Tgfb2	7	S2.c	7	101	204	12481	4.60428	5
GO:0050679	positive regulation of epithelial cell proliferation	6/101	152/12481	0.00144776	0.0420433	0.0337462	Id1/Gas1/Ptn/Bmp5/Cav1/Nr4a1	6	S2.c	6	101	152	12481	5.29059	5
GO:0071709	membrane assembly	3/101	28/12481	0.0014547	0.0420433	0.0337462	Cav1/Sptbn1/Pten	3	S2.c	3	101	28	12481	15.1154	1
GO:0035914	skeletal muscle cell differentiation	4/101	61/12481	0.0014804	0.0420433	0.0337462	Klf5/Cyp26b1/Fos/Nr4a1	4	S2.c	4	101	61	12481	8.91006	3
GO:0070613	regulation of protein processing	4/101	61/12481	0.0014804	0.0420433	0.0337462	Gsn/Cfh/Gas1/Serpine2	4	S2.c	4	101	61	12481	8.91006	2
GO:0007596	blood coagulation	5/101	104/12481	0.00153387	0.0426149	0.0342049	Anxa8/Cd9/Serpine2/Comp/Cav1	5	S2.c	5	101	104	12481	6.45829	6
GO:0030856	regulation of epithelial cell differentiation	5/101	104/12481	0.00153387	0.0426149	0.0342049	Id1/Hes1/Cav1/Wwtr1/Tgfb2	5	S2.c	5	101	104	12481	6.45829	2
GO:0051693	actin filament capping	3/101	29/12481	0.00161307	0.0432241	0.0346939	Gsn/Sptbn1/Sptan1	3	S2.c	3	101	29	12481	14.5348	1
GO:0030336	negative regulation of cell migration	7/101	212/12481	0.00164865	0.0432241	0.0346939	Cygb/Nbl1/Igfbp3/Ptn/Meox2/Dpysl3/Pten	7	S2.c	7	101	212	12481	4.42125	3
GO:0007599	hemostasis	5/101	106/12481	0.00166897	0.0432241	0.0346939	Anxa8/Cd9/Serpine2/Comp/Cav1	5	S2.c	5	101	106	12481	6.32942	6
GO:0050817	coagulation	5/101	106/12481	0.00166897	0.0432241	0.0346939	Anxa8/Cd9/Serpine2/Comp/Cav1	5	S2.c	5	101	106	12481	6.32942	6
GO:0048844	artery morphogenesis	4/101	63/12481	0.00166908	0.0432241	0.0346939	Hes1/Comp/Prrx2/Tgfb2	4	S2.c	4	101	63	12481	8.60509	1
GO:1903317	regulation of protein maturation	4/101	63/12481	0.00166908	0.0432241	0.0346939	Gsn/Cfh/Gas1/Serpine2	4	S2.c	4	101	63	12481	8.60509	2
GO:0042330	taxis	10/101	408/12481	0.0016933	0.0432241	0.0346939	Nbl1/Boc/Gas1/Ptn/Hspb1/Hmgb1/Lbp/Id2/Nr4a1/Tgfb2	10	S2.c	10	101	408	12481	3.30771	4
GO:0110053	regulation of actin filament organization	7/101	213/12481	0.00169355	0.0432241	0.0346939	Id1/Gsn/Myoc/Pik3r1/Sptbn1/Nck1/Sptan1	7	S2.c	7	101	213	12481	4.39953	3
GO:0003206	cardiac chamber morphogenesis	5/101	107/12481	0.0017397	0.0432241	0.0346939	Cpe/Hes1/Bmp5/Id2/Tgfb2	5	S2.c	5	101	107	12481	6.26687	2
GO:1903035	negative regulation of response to wounding	4/101	64/12481	0.00176941	0.0432241	0.0346939	Cd9/Serpine2/Wfdc1/Pten	4	S2.c	4	101	64	12481	8.46428	3
GO:0007618	mating	3/101	30/12481	0.00178184	0.0432241	0.0346939	Serpine2/Aplp2/Pten	3	S2.c	3	101	30	12481	13.9973	1
GO:0035886	vascular smooth muscle cell differentiation	3/101	30/12481	0.00178184	0.0432241	0.0346939	Klf5/Hes1/Comp	3	S2.c	3	101	30	12481	13.9973	1
GO:0048710	regulation of astrocyte differentiation	3/101	30/12481	0.00178184	0.0432241	0.0346939	Serpine2/Hes1/Id2	3	S2.c	3	101	30	12481	13.9973	2
GO:0001655	urogenital system development	8/101	277/12481	0.00180946	0.0432241	0.0346939	Spry1/Hes1/Id3/Wwtr1/Id2/Crlf1/Tgfb2/Pten	8	S2.c	8	101	277	12481	3.87216	5
GO:0052547	regulation of peptidase activity	8/101	277/12481	0.00180946	0.0432241	0.0346939	Gsn/Cst3/Anxa8/Serpine2/Hspa1b/Wfdc1/Cav1/Nr4a1	8	S2.c	8	101	277	12481	3.87216	6
GO:0001525	angiogenesis	10/101	413/12481	0.0018525	0.0436767	0.0350572	Klf5/Id1/Ptn/Meox2/Hspb1/Hmgb1/Cav1/Nr4a1/Tgfb2/Pten	10	S2.c	10	101	413	12481	3.26531	7
GO:0030500	regulation of bone mineralization	4/101	65/12481	0.00187386	0.0436767	0.0350572	Mgp/Ptn/Tmem119/Comp	4	S2.c	4	101	65	12481	8.32178	3
GO:2001235	positive regulation of apoptotic signaling pathway	6/101	160/12481	0.00187967	0.0436767	0.0350572	Gsn/Clu/Cav1/Nck1/Tgfb2/Pten	6	S2.c	6	101	160	12481	5.01231	2
GO:1900047	negative regulation of hemostasis	3/101	31/12481	0.00196124	0.0447582	0.0359253	Cd9/Serpine2/Comp	3	S2.c	3	101	31	12481	13.4872	3
GO:1902895	positive regulation of pri-miRNA transcription by RNA polymerase II	3/101	31/12481	0.00196124	0.0447582	0.0359253	Klf5/Fos/Tgfb2	3	S2.c	3	101	31	12481	13.4872	2
GO:2000146	negative regulation of cell motility	7/101	220/12481	0.00203514	0.0460338	0.0369492	Cygb/Nbl1/Igfbp3/Ptn/Meox2/Dpysl3/Pten	7	S2.c	7	101	220	12481	4.25257	4
GO:0030324	lung development	6/101	163/12481	0.00206459	0.0462903	0.037155	Id1/Mgp/Spry1/Hes1/Wwp1/Hmgb1	6	S2.c	6	101	163	12481	4.91552	4
GO:0042552	myelination	5/101	112/12481	0.00212683	0.047271	0.0379422	Clu/Myoc/Cd9/Ptn/Pten	5	S2.c	5	101	112	12481	5.97173	1
GO:0032956	regulation of actin cytoskeleton organization	8/101	285/12481	0.00216174	0.0476327	0.0382325	Id1/Gsn/Myoc/Pik3r1/Sptbn1/Nck1/Tgfb2/Sptan1	8	S2.c	8	101	285	12481	3.75801	2
GO:0060485	mesenchyme development	7/101	223/12481	0.00219693	0.0477291	0.0383099	Meox1/Hes1/Dact3/Bmp5/Wwtr1/Tgfb2/Pten	7	S2.c	7	101	223	12481	4.19251	2
GO:0045685	regulation of glial cell differentiation	4/101	68/12481	0.00221273	0.0477291	0.0383099	Serpine2/Ptn/Hes1/Id2	4	S2.c	4	101	68	12481	7.93157	2
GO:0001822	kidney development	7/101	224/12481	0.00225301	0.0477291	0.0383099	Spry1/Hes1/Id3/Wwtr1/Id2/Crlf1/Tgfb2	7	S2.c	7	101	224	12481	4.17258	3
GO:0030323	respiratory tube development	6/101	166/12481	0.00226296	0.0477291	0.0383099	Id1/Mgp/Spry1/Hes1/Wwp1/Hmgb1	6	S2.c	6	101	166	12481	4.82227	4
GO:0007272	ensheathment of neurons	5/101	114/12481	0.00229804	0.0477291	0.0383099	Clu/Myoc/Cd9/Ptn/Pten	5	S2.c	5	101	114	12481	5.86126	1
GO:0008366	axon ensheathment	5/101	114/12481	0.00229804	0.0477291	0.0383099	Clu/Myoc/Cd9/Ptn/Pten	5	S2.c	5	101	114	12481	5.86126	1
GO:0030279	negative regulation of ossification	4/101	69/12481	0.00233448	0.0477291	0.0383099	Id1/Gdf10/Id3/Id2	4	S2.c	4	101	69	12481	7.80903	2
GO:0060411	cardiac septum morphogenesis	4/101	69/12481	0.00233448	0.0477291	0.0383099	Hes1/Bmp5/Id2/Tgfb2	4	S2.c	4	101	69	12481	7.80903	1
GO:0048663	neuron fate commitment	3/101	33/12481	0.00235284	0.0477291	0.0383099	Hes1/Id2/Tgfb2	3	S2.c	3	101	33	12481	12.5915	1
GO:0070527	platelet aggregation	3/101	33/12481	0.00235284	0.0477291	0.0383099	Cd9/Serpine2/Comp	3	S2.c	3	101	33	12481	12.5915	1
GO:0045598	regulation of fat cell differentiation	5/101	115/12481	0.00238731	0.0479799	0.0385112	Klf5/Hes1/Wwtr1/Zfp36l2/Id2	5	S2.c	5	101	115	12481	5.80752	2
GO:0048015	phosphatidylinositol-mediated signaling	5/101	116/12481	0.00247908	0.0479799	0.0385112	Gsn/Myoc/Serpine2/Pik3r1/Tgfb2	5	S2.c	5	101	116	12481	5.75476	1
GO:0051216	cartilage development	6/101	170/12481	0.00254945	0.0479799	0.0385112	Mgp/Comp/Bmp5/Prrx2/Vit/Tgfb2	6	S2.c	6	101	170	12481	4.70271	4
GO:0002053	positive regulation of mesenchymal cell proliferation	3/101	34/12481	0.00256549	0.0479799	0.0385112	Gas1/Hmgb1/Prrx2	3	S2.c	3	101	34	12481	12.1846	1
GO:0014014	negative regulation of gliogenesis	3/101	34/12481	0.00256549	0.0479799	0.0385112	Ptn/Hes1/Id2	3	S2.c	3	101	34	12481	12.1846	1
GO:0030835	negative regulation of actin filament depolymerization	3/101	34/12481	0.00256549	0.0479799	0.0385112	Gsn/Sptbn1/Sptan1	3	S2.c	3	101	34	12481	12.1846	1
GO:0007224	smoothened signaling pathway	5/101	117/12481	0.0025734	0.0479799	0.0385112	Boc/Gas1/Serpine2/Hes1/Prrx2	5	S2.c	5	101	117	12481	5.70294	2
GO:0030902	hindbrain development	5/101	117/12481	0.0025734	0.0479799	0.0385112	Gas1/Serpine2/Hes1/Bmp5/Mafb	5	S2.c	5	101	117	12481	5.70294	1
GO:0051604	protein maturation	7/101	230/12481	0.00261316	0.0479799	0.0385112	Gsn/Cfh/Cpe/Gas1/Cpxm2/Serpine2/Comp	7	S2.c	7	101	230	12481	4.05876	4
GO:0010721	negative regulation of cell development	8/101	294/12481	0.00262045	0.0479799	0.0385112	Id1/Ptn/Hes1/Id3/Cav1/Dpysl3/Id2/Pten	8	S2.c	8	101	294	12481	3.6365	3
GO:0030326	embryonic limb morphogenesis	5/101	118/12481	0.00267029	0.0479799	0.0385112	Gas1/Cyp26b1/Mbnl1/Prrx2/Tgfb2	5	S2.c	5	101	118	12481	5.65203	1
GO:0035113	embryonic appendage morphogenesis	5/101	118/12481	0.00267029	0.0479799	0.0385112	Gas1/Cyp26b1/Mbnl1/Prrx2/Tgfb2	5	S2.c	5	101	118	12481	5.65203	1
GO:0043271	negative regulation of ion transport	5/101	118/12481	0.00267029	0.0479799	0.0385112	Serpine2/Hes1/Cav1/Tgfb2/Pten	5	S2.c	5	101	118	12481	5.65203	1
GO:0045667	regulation of osteoblast differentiation	5/101	118/12481	0.00267029	0.0479799	0.0385112	Id1/Gdf10/Tmem119/Id3/Id2	5	S2.c	5	101	118	12481	5.65203	3
GO:0048017	inositol lipid-mediated signaling	5/101	119/12481	0.0027698	0.0479799	0.0385112	Gsn/Myoc/Serpine2/Pik3r1/Tgfb2	5	S2.c	5	101	119	12481	5.60202	1
GO:0001953	negative regulation of cell-matrix adhesion	3/101	35/12481	0.00278965	0.0479799	0.0385112	Myoc/Pik3r1/Pten	3	S2.c	3	101	35	12481	11.8032	1
GO:0044091	membrane biogenesis	3/101	35/12481	0.00278965	0.0479799	0.0385112	Cav1/Sptbn1/Pten	3	S2.c	3	101	35	12481	11.8032	1
GO:0048713	regulation of oligodendrocyte differentiation	3/101	35/12481	0.00278965	0.0479799	0.0385112	Ptn/Hes1/Id2	3	S2.c	3	101	35	12481	11.8032	1
GO:0014015	positive regulation of gliogenesis	4/101	73/12481	0.00286773	0.0488661	0.0392225	Serpine2/Ptn/Hes1/Id2	4	S2.c	4	101	73	12481	7.3547	3
GO:0030198	extracellular matrix organization	32/297	224/12481	2.19727e-16	7.91015e-13	6.44146e-13	Col12a1/Col11a1/Lgals3/Col8a1/Comp/Plod2/Lum/Loxl3/Fn1/Aebp1/Mmp11/Lox/Mmp14/Mfap4/Pdpn/Fap/Myo1e/Efemp2/Ptx3/Mmp19/Olfml2b/Tnfrsf1a/Postn/Mmp3/Mmp2/Antxr1/Col1a1/Gpm6b/Col5a2/Itgb1/Col14a1/Col1a2	32	S2.d	32	297	224	12481	7.5398	5
GO:0043062	extracellular structure organization	33/297	257/12481	1.82481e-15	3.28465e-12	2.67478e-12	Col12a1/Col11a1/Sdc1/Lgals3/Col8a1/Comp/Plod2/Lum/Loxl3/Fn1/Aebp1/Mmp11/Lox/Mmp14/Mfap4/Pdpn/Fap/Myo1e/Efemp2/Ptx3/Mmp19/Olfml2b/Tnfrsf1a/Postn/Mmp3/Mmp2/Antxr1/Col1a1/Gpm6b/Col5a2/Itgb1/Col14a1/Col1a2	33	S2.d	33	297	257	12481	6.67106	5
GO:0001501	skeletal system development	37/297	421/12481	5.25383e-12	6.30459e-09	5.134e-09	Col12a1/Col11a1/Runx1/Sfrp1/Lgals3/Comp/Dhrs3/Pth1r/Shox2/Hif1a/Acp5/Sox4/Ctsk/Mgp/Slc39a1/Tgfb3/Lox/Mmp14/Ltbp3/Cdkn1c/Prrx2/Sparc/Hexa/Mmp2/Col1a1/Arid5b/Col5a2/Pcsk5/Igf1/Ryk/Thbs3/Col14a1/Col1a2/Lrrc17/Sfrp4/Twist1/Gas1	37	S2.d	37	297	421	12481	4.37172	6
GO:0030199	collagen fibril organization	13/297	53/12481	2.16536e-10	1.94883e-07	1.58698e-07	Col12a1/Col11a1/Comp/Plod2/Lum/Loxl3/Aebp1/Mmp11/Lox/Col1a1/Col5a2/Col14a1/Col1a2	13	S2.d	13	297	53	12481	13.8826	4
GO:0001503	ossification	29/297	311/12481	3.04895e-10	2.19524e-07	1.78765e-07	Cthrc1/Srgn/Sfrp1/Comp/Dhrs3/Pth1r/Ptn/Clec11a/Fzd1/Shox2/Hif1a/Acp5/Mgp/Aspn/Lox/Mmp14/Lmna/Ltbp3/Mmp2/Col1a1/Gpm6b/Wwtr1/Igf1/Thbs3/Col1a2/Id3/Lrrc17/Cbfb/Twist1	29	S2.d	29	297	311	12481	4.56551	5
GO:0032963	collagen metabolic process	16/297	91/12481	3.68995e-10	2.21397e-07	1.8029e-07	Vim/Ctsb/Plod2/Hif1a/Ctsk/Mmp11/Tgfb3/Mmp14/Mfap4/Fap/Mmp19/Mmp3/Mmp2/Col1a1/Itgb1/Col1a2	16	S2.d	16	297	91	12481	9.18834	3
GO:0030574	collagen catabolic process	9/297	25/12481	3.1707e-09	1.63065e-06	1.32788e-06	Ctsb/Ctsk/Mmp11/Mmp14/Fap/Mmp19/Mmp3/Mmp2/Itgb1	9	S2.d	9	297	25	12481	23.731	1
GO:0051272	positive regulation of cellular component movement	34/297	479/12481	1.11663e-08	5.02483e-06	4.09186e-06	Lrrc15/Thbs4/Lgmn/Lgals3/Lbp/Ptn/Gas6/Aqp1/Hif1a/Srpx2/Cxcl12/Fn1/Gpnmb/Mmp14/Hbegf/Pdpn/Mif/Nox4/Sparc/Postn/Mmp3/Dab2/Cxcl14/Mmp2/Tubb2b/Col1a1/Hspb1/Pcsk5/Igf1/Gnai2/Itgb1/Stat3/Twist1/Ppp3ca	34	S2.d	34	297	479	12481	3.40972	6
GO:0048705	skeletal system morphogenesis	21/297	204/12481	1.69072e-08	6.7629e-06	5.50721e-06	Col12a1/Col11a1/Sfrp1/Comp/Dhrs3/Shox2/Acp5/Slc39a1/Tgfb3/Mmp14/Ltbp3/Prrx2/Mmp2/Col1a1/Arid5b/Ryk/Thbs3/Col14a1/Sfrp4/Twist1/Gas1	21	S2.d	21	297	204	12481	4.9881	5
GO:0040017	positive regulation of locomotion	34/297	491/12481	2.06771e-08	6.81431e-06	5.54908e-06	Lrrc15/Thbs4/Lgmn/Lgals3/Lbp/Ptn/Gas6/Aqp1/Hif1a/Srpx2/Cxcl12/Fn1/Gpnmb/Mmp14/Hbegf/Pdpn/Mif/Nox4/Sparc/Postn/Mmp3/Dab2/Cxcl14/Mmp2/Tubb2b/Col1a1/Hspb1/Pcsk5/Igf1/Gnai2/Itgb1/Stat3/Twist1/Ppp3ca	34	S2.d	34	297	491	12481	3.31681	6
GO:2000147	positive regulation of cell motility	33/297	467/12481	2.08215e-08	6.81431e-06	5.54908e-06	Lrrc15/Thbs4/Lgmn/Lgals3/Lbp/Ptn/Gas6/Aqp1/Hif1a/Srpx2/Cxcl12/Fn1/Gpnmb/Mmp14/Hbegf/Pdpn/Mif/Nox4/Sparc/Postn/Mmp3/Dab2/Cxcl14/Mmp2/Col1a1/Hspb1/Pcsk5/Igf1/Gnai2/Itgb1/Stat3/Twist1/Ppp3ca	33	S2.d	33	297	467	12481	3.38363	6
GO:0048514	blood vessel morphogenesis	34/297	500/12481	3.23519e-08	9.70558e-06	7.90352e-06	Chil1/Adam12/Runx1/Fmnl3/Lgals3/Angptl4/Col8a1/Comp/Ptn/Aqp1/Hif1a/Ecscr/Sox4/Srpx2/Cxcl12/Fn1/Thbs2/Pkm/Lox/Hbegf/Fap/Myo1e/Prrx2/Mmp19/Tnfrsf1a/Sparc/Mmp2/Aimp1/Hspb1/Kctd10/Tnmd/Itgb1/Stat3/Ptgis	34	S2.d	34	297	500	12481	3.25026	7
GO:0030335	positive regulation of cell migration	32/297	455/12481	3.87359e-08	1.07269e-05	8.73519e-06	Lrrc15/Thbs4/Lgmn/Lgals3/Lbp/Ptn/Gas6/Aqp1/Hif1a/Srpx2/Cxcl12/Fn1/Gpnmb/Mmp14/Hbegf/Pdpn/Mif/Nox4/Sparc/Postn/Mmp3/Dab2/Cxcl14/Mmp2/Col1a1/Hspb1/Pcsk5/Igf1/Gnai2/Itgb1/Stat3/Ppp3ca	32	S2.d	32	297	455	12481	3.35686	7
GO:0001525	angiogenesis	29/297	413/12481	1.81356e-07	4.66345e-05	3.79757e-05	Chil1/Adam12/Runx1/Fmnl3/Lgals3/Angptl4/Col8a1/Ptn/Aqp1/Hif1a/Ecscr/Srpx2/Cxcl12/Fn1/Thbs2/Pkm/Hbegf/Fap/Mmp19/Tnfrsf1a/Sparc/Mmp2/Aimp1/Hspb1/Kctd10/Tnmd/Itgb1/Stat3/Ptgis	29	S2.d	29	297	413	12481	3.3246	7
GO:0031214	biomineral tissue development	15/297	123/12481	2.17051e-07	5.20923e-05	4.24202e-05	Srgn/Comp/Pth1r/Ptn/Gas6/Hif1a/Mgp/Aspn/Lox/Ltbp3/Col1a1/Gpm6b/Igf1/Col1a2/Twist1	15	S2.d	15	297	123	12481	5.94553	4
GO:0030282	bone mineralization	13/297	96/12481	4.15369e-07	8.8083e-05	7.17284e-05	Srgn/Comp/Pth1r/Ptn/Hif1a/Mgp/Aspn/Lox/Ltbp3/Gpm6b/Igf1/Col1a2/Twist1	13	S2.d	13	297	96	12481	6.67107	3
GO:0048771	tissue remodeling	16/297	147/12481	4.15948e-07	8.8083e-05	7.17284e-05	Thbs4/Cthrc1/Timp1/Sfrp1/Pth1r/Ptn/Hif1a/Acp5/Ctsk/Gpnmb/Mmp14/Ltbp3/Nox4/Mmp2/Igf1/Ppp3ca	16	S2.d	16	297	147	12481	5.23716	3
GO:0060349	bone morphogenesis	12/297	97/12481	3.09458e-06	0.000618917	0.000504001	Col12a1/Comp/Dhrs3/Shox2/Acp5/Mmp14/Ltbp3/Col1a1/Thbs3/Col14a1/Sfrp4/Twist1	12	S2.d	12	297	97	12481	5.9912	4
GO:0009611	response to wounding	24/297	350/12481	3.29548e-06	0.000624407	0.000508472	Timp1/Sdc1/Comp/Cd44/Ptn/Gas6/Aqp1/Hif1a/Anxa8/Fn1/Cd109/Ptprs/Pkm/Lox/Hbegf/Pdpn/Mif/Slc1a3/Neo1/Mmp2/Col1a1/Dpysl3/Igf1/Serpine2	24	S2.d	24	297	350	12481	3.1972	9
GO:0006935	chemotaxis	26/297	405/12481	4.27269e-06	0.000769084	0.000626286	Thbs4/Chl1/Emb/Lgmn/Lgals3/Lbp/Ptn/Gas6/Ecscr/Nbl1/Cxcl12/Fn1/Foxp1/Lox/Cmtm3/Boc/Hbegf/Vcam1/Mif/Cxcl14/Neo1/Tubb2b/Hspb1/Mycbp2/Ryk/Gas1	26	S2.d	26	297	405	12481	2.98789	3
GO:0042330	taxis	26/297	408/12481	4.88361e-06	0.00083719	0.000681747	Thbs4/Chl1/Emb/Lgmn/Lgals3/Lbp/Ptn/Gas6/Ecscr/Nbl1/Cxcl12/Fn1/Foxp1/Lox/Cmtm3/Boc/Hbegf/Vcam1/Mif/Cxcl14/Neo1/Tubb2b/Hspb1/Mycbp2/Ryk/Gas1	26	S2.d	26	297	408	12481	2.96368	4
GO:0085029	extracellular matrix assembly	6/297	22/12481	9.34012e-06	0.00152838	0.0012446	Lox/Mfap4/Efemp2/Antxr1/Gpm6b/Col1a2	6	S2.d	6	297	22	12481	15.6703	2
GO:0070167	regulation of biomineral tissue development	10/297	77/12481	1.34132e-05	0.00209946	0.00170965	Srgn/Comp/Ptn/Gas6/Hif1a/Mgp/Aspn/Ltbp3/Gpm6b/Twist1	10	S2.d	10	297	77	12481	6.29906	2
GO:0060348	bone development	16/297	194/12481	1.59134e-05	0.00238701	0.00194381	Col12a1/Comp/Dhrs3/Shox2/Acp5/Lox/Mmp14/Ltbp3/Sparc/Col1a1/Igf1/Thbs3/Col14a1/Lrrc17/Sfrp4/Twist1	16	S2.d	16	297	194	12481	3.83986	4
GO:0045765	regulation of angiogenesis	18/297	242/12481	1.94424e-05	0.00279971	0.00227988	Chil1/Adam12/Runx1/Lgals3/Ptn/Aqp1/Hif1a/Ecscr/Srpx2/Thbs2/Pkm/Tnfrsf1a/Sparc/Hspb1/Tnmd/Itgb1/Stat3/Ptgis	18	S2.d	18	297	242	12481	3.44407	6
GO:0001558	regulation of cell growth	22/297	347/12481	2.89453e-05	0.00400781	0.00326367	Sfrp1/Cd44/Igfbp7/Cxcl12/Fn1/Foxp1/Sgk1/Rrad/Ptprs/Npm1/Mmp14/Igfbp4/Hbegf/Slc25a4/Dab2/Lamtor2/Igf1/Ryk/Col14a1/Map1b/Serpine2/Gas1	22	S2.d	22	297	347	12481	2.91871	2
GO:0061448	connective tissue development	17/297	228/12481	3.21139e-05	0.00428186	0.00348683	Col12a1/Col11a1/Comp/Pth1r/Shox2/Hif1a/Ctsk/Mgp/Lox/Lmna/Ltbp3/Prrx2/Col1a1/Arid5b/Igf1/Thbs3/Col14a1	17	S2.d	17	297	228	12481	3.44455	5
GO:0050920	regulation of chemotaxis	14/297	164/12481	3.69353e-05	0.00474882	0.0038671	Thbs4/Lgmn/Lbp/Ptn/Gas6/Nbl1/Cxcl12/Fn1/Mif/Cxcl14/Tubb2b/Hspb1/Mycbp2/Ryk	14	S2.d	14	297	164	12481	3.96799	2
GO:0045766	positive regulation of angiogenesis	13/297	146/12481	4.51221e-05	0.00560136	0.00456134	Chil1/Adam12/Runx1/Lgals3/Aqp1/Hif1a/Srpx2/Pkm/Tnfrsf1a/Hspb1/Itgb1/Stat3/Ptgis	13	S2.d	13	297	146	12481	4.14665	6
GO:0016049	cell growth	24/297	411/12481	4.74801e-05	0.00569762	0.00463972	Sfrp1/Cd44/Igfbp7/Cxcl12/Fn1/Foxp1/Sgk1/Rrad/Ptprs/Npm1/Mmp14/Igfbp4/Hbegf/Slc25a4/Postn/Dab2/Lamtor2/Igf1/Itgb1/Ryk/Col14a1/Map1b/Serpine2/Gas1	24	S2.d	24	297	411	12481	2.67951	2
GO:1902106	negative regulation of leukocyte differentiation	9/297	72/12481	4.95323e-05	0.00575213	0.00468412	Runx1/Sfrp1/Tmem176b/Tmem176a/Cd44/Mafb/Loxl3/Lrrc17/Cbfb	9	S2.d	9	297	72	12481	6.01026	3
GO:0007178	transmembrane receptor protein serine/threonine kinase signaling pathway	18/297	262/12481	5.56501e-05	0.00607092	0.00494371	Sfrp1/Vim/Comp/Cilp/Fzd1/Nbl1/Pmepa1/Aspn/Cd109/Tgfb3/Lox/Ltbp3/Dab2/Hexa/Neo1/Wwtr1/Col1a2/Sfrp4	18	S2.d	18	297	262	12481	3.15653	5
GO:0042060	wound healing	18/297	262/12481	5.56501e-05	0.00607092	0.00494371	Timp1/Sdc1/Comp/Cd44/Ptn/Gas6/Aqp1/Hif1a/Anxa8/Fn1/Cd109/Pkm/Lox/Hbegf/Pdpn/Col1a1/Igf1/Serpine2	18	S2.d	18	297	262	12481	3.15653	9
GO:0060346	bone trabecula formation	4/297	10/12481	5.89279e-05	0.00623942	0.00508093	Sfrp1/Mmp2/Col1a1/Thbs3	4	S2.d	4	297	10	12481	27.6928	1
GO:0070168	negative regulation of biomineral tissue development	5/297	19/12481	6.52128e-05	0.0067076	0.00546218	Srgn/Gas6/Hif1a/Aspn/Ltbp3	5	S2.d	5	297	19	12481	14.8673	1
GO:0009127	purine nucleoside monophosphate biosynthetic process	11/297	114/12481	8.40906e-05	0.00814986	0.00663665	Hif1a/Gapdh/Pkm/Atp5g2/Mif/Aprt/Atp5j2/Eif6/Ak2/Igf1/Stat3	11	S2.d	11	297	114	12481	4.50985	4
GO:0009168	purine ribonucleoside monophosphate biosynthetic process	11/297	114/12481	8.40906e-05	0.00814986	0.00663665	Hif1a/Gapdh/Pkm/Atp5g2/Mif/Aprt/Atp5j2/Eif6/Ak2/Igf1/Stat3	11	S2.d	11	297	114	12481	4.50985	4
GO:1901342	regulation of vasculature development	18/297	271/12481	8.60263e-05	0.00814986	0.00663665	Chil1/Adam12/Runx1/Lgals3/Ptn/Aqp1/Hif1a/Ecscr/Srpx2/Thbs2/Pkm/Tnfrsf1a/Sparc/Hspb1/Tnmd/Itgb1/Stat3/Ptgis	18	S2.d	18	297	271	12481	3.04197	6
GO:0009156	ribonucleoside monophosphate biosynthetic process	11/297	118/12481	0.000114962	0.0106118	0.00864152	Hif1a/Gapdh/Pkm/Atp5g2/Mif/Aprt/Atp5j2/Eif6/Ak2/Igf1/Stat3	11	S2.d	11	297	118	12481	4.33988	3
GO:0031589	cell-substrate adhesion	18/297	278/12481	0.000118955	0.0107059	0.00871814	Sfrp1/Col8a1/Actn1/Lgals1/Ptn/Gas6/Epdr1/Fn1/Mmp14/Pdpn/Vcam1/Postn/Dab2/Antxr1/Col1a1/Gpm6b/Pcsk5/Itgb1	18	S2.d	18	297	278	12481	2.95835	4
GO:0001649	osteoblast differentiation	13/297	162/12481	0.000131369	0.0112602	0.0091695	Cthrc1/Sfrp1/Pth1r/Fzd1/Shox2/Lox/Lmna/Col1a1/Wwtr1/Igf1/Id3/Cbfb/Twist1	13	S2.d	13	297	162	12481	3.69688	4
GO:1904018	positive regulation of vasculature development	13/297	162/12481	0.000131369	0.0112602	0.0091695	Chil1/Adam12/Runx1/Lgals3/Aqp1/Hif1a/Srpx2/Pkm/Tnfrsf1a/Hspb1/Itgb1/Stat3/Ptgis	13	S2.d	13	297	162	12481	3.69688	5
GO:0010466	negative regulation of peptidase activity	12/297	141/12481	0.000136379	0.0114178	0.00929781	Timp1/Serpina3n/Cd44/Gas6/Aqp1/Anxa8/Gapdh/Cd109/Serpinb6a/Igf1/Cst3/Serpine2	12	S2.d	12	297	141	12481	3.93393	6
GO:0048706	embryonic skeletal system development	10/297	101/12481	0.000142171	0.0116322	0.00947243	Col11a1/Shox2/Slc39a1/Tgfb3/Mmp14/Prrx2/Col1a1/Pcsk5/Twist1/Gas1	10	S2.d	10	297	101	12481	4.62916	2
GO:0030500	regulation of bone mineralization	8/297	65/12481	0.000145445	0.0116356	0.00947516	Srgn/Comp/Ptn/Hif1a/Mgp/Ltbp3/Gpm6b/Twist1	8	S2.d	8	297	65	12481	5.88734	3
GO:0055002	striated muscle cell development	12/297	144/12481	0.00016652	0.0123117	0.0100257	Comp/Csrp2/Shox2/Foxp1/Lox/Lmna/Slc25a4/Capzb/Igf1/Itgb1/Col14a1/Ppp3ca	12	S2.d	12	297	144	12481	3.84366	2
GO:0009124	nucleoside monophosphate biosynthetic process	11/297	123/12481	0.000166703	0.0123117	0.0100257	Hif1a/Gapdh/Pkm/Atp5g2/Mif/Aprt/Atp5j2/Eif6/Ak2/Igf1/Stat3	11	S2.d	11	297	123	12481	4.14466	3
GO:0002688	regulation of leukocyte chemotaxis	9/297	84/12481	0.000167007	0.0123117	0.0100257	Thbs4/Lgmn/Lbp/Ptn/Gas6/Nbl1/Cxcl12/Mif/Cxcl14	9	S2.d	9	297	84	12481	5.04392	3
GO:0030323	respiratory tube development	13/297	166/12481	0.000167779	0.0123117	0.0100257	Chil1/Loxl3/Mgp/Foxp1/Tgfb3/Lox/Mmp14/Ltbp3/Pdpn/Sparc/Ctsz/Pcsk5/Igf1	13	S2.d	13	297	166	12481	3.59846	4
GO:0030278	regulation of ossification	14/297	189/12481	0.000170996	0.0123117	0.0100257	Cthrc1/Srgn/Sfrp1/Comp/Dhrs3/Ptn/Hif1a/Mgp/Lmna/Ltbp3/Gpm6b/Igf1/Id3/Twist1	14	S2.d	14	297	189	12481	3.39416	5
GO:0071363	cellular response to growth factor stimulus	25/297	477/12481	0.000185099	0.0130658	0.0106398	Runx1/Lgmn/Sfrp1/Gpc1/Comp/Cd44/Cilp/Gas6/Fzd1/Hif1a/Nbl1/Pmepa1/Aspn/Cd109/Tgfb3/Lox/Ltbp3/Sparc/Dab2/Grb10/Neo1/Hspb1/Tnmd/Col1a2/Sfrp4	25	S2.d	25	297	477	12481	2.38539	6
GO:2001044	regulation of integrin-mediated signaling pathway	4/297	13/12481	0.000189595	0.0131258	0.0106887	Timp1/Loxl3/Dab2/Pcsk5	4	S2.d	4	297	13	12481	18.4511	1
GO:0046031	ADP metabolic process	8/297	68/12481	0.000200277	0.0136037	0.0110779	Hif1a/Gapdh/Pkm/Mif/Eif6/Ak2/Igf1/Stat3	8	S2.d	8	297	68	12481	5.59222	2
GO:0002790	peptide secretion	24/297	452/12481	0.000205381	0.0136921	0.0111498	C1qtnf3/Chil1/Srgn/Sfrp1/Comp/Gas6/Aqp1/Hif1a/Sox4/Fn1/Gapdh/Foxp1/Tgfb3/Mif/Wls/Postn/Neo1/Hmgn3/Aimp1/Svbp/Eny2/Igf1/Twist1/Ppp3ca	24	S2.d	24	297	452	12481	2.41444	3
GO:0051216	cartilage development	13/297	170/12481	0.000212551	0.0139124	0.0113292	Col12a1/Col11a1/Comp/Pth1r/Shox2/Hif1a/Ctsk/Mgp/Ltbp3/Prrx2/Col1a1/Thbs3/Col14a1	13	S2.d	13	297	170	12481	3.50589	4
GO:0051146	striated muscle cell differentiation	16/297	242/12481	0.000223353	0.0142246	0.0115835	Comp/Csrp2/Shox2/Cxcl12/Foxp1/Lox/Mmp14/Lmna/Slc25a4/Nox4/Capzb/Neo1/Igf1/Itgb1/Col14a1/Ppp3ca	16	S2.d	16	297	242	12481	3.01228	2
GO:0001666	response to hypoxia	13/297	171/12481	0.000225223	0.0142246	0.0115835	Aqp1/Sod3/Hif1a/Hmox2/Sox4/Nr4a2/Tgfb3/Fndc1/Plat/Mmp2/P4hb/Ptgis/Twist1	13	S2.d	13	297	171	12481	3.48344	3
GO:0072593	reactive oxygen species metabolic process	15/297	219/12481	0.000239043	0.0148371	0.0120823	Slc7a2/Sod3/Hif1a/Acp5/Duoxa1/Nox4/Ptx3/Mmp3/Gadd45a/Eif6/Prdx1/Igf1/Gnai2/Stat3/Ptgis	15	S2.d	15	297	219	12481	3.12317	4
GO:0048701	embryonic cranial skeleton morphogenesis	6/297	38/12481	0.00025088	0.0153079	0.0124656	Slc39a1/Tgfb3/Mmp14/Prrx2/Twist1/Gas1	6	S2.d	6	297	38	12481	7.82712	1
GO:0061430	bone trabecula morphogenesis	4/297	14/12481	0.00026048	0.0153885	0.0125313	Sfrp1/Mmp2/Col1a1/Thbs3	4	S2.d	4	297	14	12481	16.6074	1
GO:0070848	response to growth factor	25/297	488/12481	0.000262217	0.0153885	0.0125313	Runx1/Lgmn/Sfrp1/Gpc1/Comp/Cd44/Cilp/Gas6/Fzd1/Hif1a/Nbl1/Pmepa1/Aspn/Cd109/Tgfb3/Lox/Ltbp3/Sparc/Dab2/Grb10/Neo1/Hspb1/Tnmd/Col1a2/Sfrp4	25	S2.d	25	297	488	12481	2.32642	6
GO:0071542	dopaminergic neuron differentiation	5/297	25/12481	0.000265025	0.0153885	0.0125313	Sfrp1/Hif1a/Cxcl12/Nr4a2/Ryk	5	S2.d	5	297	25	12481	10.4071	1
GO:0010951	negative regulation of endopeptidase activity	10/297	110/12481	0.000287618	0.0163482	0.0133128	Timp1/Serpina3n/Cd44/Gas6/Aqp1/Anxa8/Gapdh/Serpinb6a/Igf1/Serpine2	10	S2.d	10	297	110	12481	4.20947	3
GO:0090287	regulation of cellular response to growth factor stimulus	15/297	223/12481	0.000290635	0.0163482	0.0133128	Sfrp1/Gpc1/Fzd1/Hif1a/Nbl1/Pmepa1/Aspn/Cd109/Tgfb3/Lox/Dab2/Grb10/Neo1/Tnmd/Sfrp4	15	S2.d	15	297	223	12481	3.0621	3
GO:0036293	response to decreased oxygen levels	13/297	176/12481	0.000298757	0.0164297	0.0133791	Aqp1/Sod3/Hif1a/Hmox2/Sox4/Nr4a2/Tgfb3/Fndc1/Plat/Mmp2/P4hb/Ptgis/Twist1	13	S2.d	13	297	176	12481	3.3752	3
GO:0050673	epithelial cell proliferation	19/297	326/12481	0.00030121	0.0164297	0.0133791	Thbs4/Sfrp1/Col8a1/Ptn/Cxcl12/Pold4/Foxp1/Cd109/Npm1/Igfbp4/Fap/Sparc/Dab2/Aimp1/Tnmd/Igf1/Stat3/Twist1/Gas1	19	S2.d	19	297	326	12481	2.64377	6
GO:0050921	positive regulation of chemotaxis	10/297	111/12481	0.000309573	0.0166338	0.0135454	Thbs4/Lgmn/Lbp/Ptn/Gas6/Cxcl12/Fn1/Cxcl14/Tubb2b/Hspb1	10	S2.d	10	297	111	12481	4.16746	3
GO:0060326	cell chemotaxis	14/297	201/12481	0.000323431	0.0169037	0.0137652	Thbs4/Lgmn/Lgals3/Lbp/Ptn/Gas6/Nbl1/Cxcl12/Lox/Hbegf/Vcam1/Mif/Cxcl14/Hspb1	14	S2.d	14	297	201	12481	3.1732	3
GO:0009135	purine nucleoside diphosphate metabolic process	8/297	73/12481	0.000328684	0.0169037	0.0137652	Hif1a/Gapdh/Pkm/Mif/Eif6/Ak2/Igf1/Stat3	8	S2.d	8	297	73	12481	5.15951	2
GO:0009179	purine ribonucleoside diphosphate metabolic process	8/297	73/12481	0.000328684	0.0169037	0.0137652	Hif1a/Gapdh/Pkm/Mif/Eif6/Ak2/Igf1/Stat3	8	S2.d	8	297	73	12481	5.15951	2
GO:0051047	positive regulation of secretion	19/297	330/12481	0.000350904	0.0177923	0.0144888	C1qtnf3/Runx1/Sdc1/Lgals3/Aqp1/Hif1a/Sox4/Cxcl12/Gapdh/Tgfb3/Map1lc3b/Mif/Wls/Postn/Dab2/Aimp1/Igf1/Gnai2/Twist1	19	S2.d	19	297	330	12481	2.60889	2
GO:0010717	regulation of epithelial to mesenchymal transition	8/297	74/12481	0.000361045	0.0180522	0.0147004	Sfrp1/Tgfb3/Pdpn/Dab2/Mcrip1/Col1a1/Wwtr1/Twist1	8	S2.d	8	297	74	12481	5.08098	2
GO:0055001	muscle cell development	12/297	157/12481	0.000371809	0.0183358	0.0149313	Comp/Csrp2/Shox2/Foxp1/Lox/Lmna/Slc25a4/Capzb/Igf1/Itgb1/Col14a1/Ppp3ca	12	S2.d	12	297	157	12481	3.49524	1
GO:0016485	protein processing	13/297	181/12481	0.00039188	0.0185122	0.015075	Srgn/Lgmn/Comp/Aebp1/Mmp14/Cpxm2/Cpxm1/Plat/Cfh/Ctsz/Pcsk5/Serpine2/Gas1	13	S2.d	13	297	181	12481	3.2734	4
GO:0090092	regulation of transmembrane receptor protein serine/threonine kinase signaling pathway	13/297	181/12481	0.00039188	0.0185122	0.015075	Sfrp1/Cilp/Fzd1/Nbl1/Pmepa1/Aspn/Cd109/Tgfb3/Lox/Dab2/Neo1/Wwtr1/Sfrp4	13	S2.d	13	297	181	12481	3.2734	4
GO:0006754	ATP biosynthetic process	9/297	94/12481	0.000392287	0.0185122	0.015075	Hif1a/Gapdh/Pkm/Atp5g2/Mif/Atp5j2/Eif6/Igf1/Stat3	9	S2.d	9	297	94	12481	4.44698	2
GO:0046849	bone remodeling	8/297	75/12481	0.000395955	0.0185122	0.015075	Cthrc1/Sfrp1/Pth1r/Ptn/Acp5/Ctsk/Ltbp3/Nox4	8	S2.d	8	297	75	12481	5.00477	1
GO:0051193	regulation of cofactor metabolic process	7/297	58/12481	0.000428016	0.0195636	0.0159312	Hif1a/Duoxa1/Mif/Mmp3/Eif6/Igf1/Stat3	7	S2.d	7	297	58	12481	5.74051	1
GO:0048704	embryonic skeletal system morphogenesis	8/297	76/12481	0.000433561	0.0195636	0.0159312	Col11a1/Shox2/Slc39a1/Tgfb3/Mmp14/Prrx2/Twist1/Gas1	8	S2.d	8	297	76	12481	4.93025	1
GO:0010464	regulation of mesenchymal cell proliferation	6/297	42/12481	0.000440181	0.0195636	0.0159312	Ptn/Shox2/Foxp1/Lmna/Prrx2/Gas1	6	S2.d	6	297	42	12481	6.95439	3
GO:0010718	positive regulation of epithelial to mesenchymal transition	6/297	42/12481	0.000440181	0.0195636	0.0159312	Tgfb3/Pdpn/Dab2/Col1a1/Wwtr1/Twist1	6	S2.d	6	297	42	12481	6.95439	2
GO:0060390	regulation of SMAD protein signal transduction	4/297	16/12481	0.00045611	0.0200243	0.0163064	Cilp/Tgfb3/Dab2/Wwtr1	4	S2.d	4	297	16	12481	13.8335	1
GO:2000377	regulation of reactive oxygen species metabolic process	12/297	161/12481	0.000467343	0.0200761	0.0163485	Hif1a/Acp5/Duoxa1/Nox4/Ptx3/Mmp3/Gadd45a/Eif6/Igf1/Gnai2/Stat3/Ptgis	12	S2.d	12	297	161	12481	3.4003	4
GO:0001837	epithelial to mesenchymal transition	10/297	117/12481	0.000472786	0.0200761	0.0163485	Sfrp1/Hif1a/Loxl3/Tgfb3/Pdpn/Dab2/Mcrip1/Col1a1/Wwtr1/Twist1	10	S2.d	10	297	117	12481	3.93194	2
GO:0009185	ribonucleoside diphosphate metabolic process	8/297	77/12481	0.000474018	0.0200761	0.0163485	Hif1a/Gapdh/Pkm/Mif/Eif6/Ak2/Igf1/Stat3	8	S2.d	8	297	77	12481	4.85952	2
GO:0030324	lung development	12/297	163/12481	0.00052239	0.0218675	0.0178073	Chil1/Loxl3/Mgp/Foxp1/Tgfb3/Lox/Mmp14/Ltbp3/Pdpn/Sparc/Ctsz/Igf1	12	S2.d	12	297	163	12481	3.35471	4
GO:0009306	protein secretion	22/297	426/12481	0.000550311	0.0226243	0.0184236	C1qtnf3/Chil1/Srgn/Sfrp1/Comp/Gas6/Hif1a/Sox4/Fn1/Gapdh/Foxp1/Tgfb3/Mif/Wls/Postn/Neo1/Hmgn3/Svbp/Eny2/Igf1/Twist1/Ppp3ca	22	S2.d	22	297	426	12481	2.33243	3
GO:0070482	response to oxygen levels	13/297	188/12481	0.000562946	0.0226243	0.0184236	Aqp1/Sod3/Hif1a/Hmox2/Sox4/Nr4a2/Tgfb3/Fndc1/Plat/Mmp2/P4hb/Ptgis/Twist1	13	S2.d	13	297	188	12481	3.14065	3
GO:0002181	cytoplasmic translation	8/297	79/12481	0.000564122	0.0226243	0.0184236	Rplp0/Rpl10a/Rplp1/Rpl15/Rpsa/Rps2/Rpl6/Rpl39	8	S2.d	8	297	79	12481	4.72153	2
GO:0032680	regulation of tumor necrosis factor production	10/297	120/12481	0.000577975	0.0226243	0.0184236	Lbp/Gas6/Spon2/Acp5/Gpnmb/Mif/Tnfrsf1a/Hspb1/Igf1/Twist1	10	S2.d	10	297	120	12481	3.82387	5
GO:0045861	negative regulation of proteolysis	15/297	238/12481	0.000578684	0.0226243	0.0184236	Timp1/Serpina3n/Cd44/Gas6/Aqp1/Anxa8/Gapdh/Cd109/Serpinb6a/Plat/Ctsz/Igf1/Cst3/Serpine2/Gas1	15	S2.d	15	297	238	12481	2.8526	4
GO:0006096	glycolytic process	7/297	61/12481	0.000584462	0.0226243	0.0184236	Hif1a/Gapdh/Pkm/Mif/Eif6/Igf1/Stat3	7	S2.d	7	297	61	12481	5.41984	1
GO:0006757	ATP generation from ADP	7/297	61/12481	0.000584462	0.0226243	0.0184236	Hif1a/Gapdh/Pkm/Mif/Eif6/Igf1/Stat3	7	S2.d	7	297	61	12481	5.41984	1
GO:0032720	negative regulation of tumor necrosis factor production	6/297	45/12481	0.000643846	0.0241847	0.0196942	Lbp/Gas6/Acp5/Gpnmb/Igf1/Twist1	6	S2.d	6	297	45	12481	6.41835	2
GO:0060351	cartilage development involved in endochondral bone morphogenesis	6/297	45/12481	0.000643846	0.0241847	0.0196942	Col12a1/Comp/Shox2/Col1a1/Thbs3/Col14a1	6	S2.d	6	297	45	12481	6.41835	3
GO:0060071	Wnt signaling pathway, planar cell polarity pathway	5/297	30/12481	0.000644924	0.0241847	0.0196942	Cthrc1/Sfrp1/Fzd1/Dab2/Ryk	5	S2.d	5	297	30	12481	8.32426	1
GO:1903555	regulation of tumor necrosis factor superfamily cytokine production	10/297	122/12481	0.000658323	0.0242339	0.0197344	Lbp/Gas6/Spon2/Acp5/Gpnmb/Mif/Tnfrsf1a/Hspb1/Igf1/Twist1	10	S2.d	10	297	122	12481	3.75507	5
GO:0017144	drug metabolic process	24/297	490/12481	0.000661831	0.0242339	0.0197344	Slc7a2/Dkk3/Hif1a/Acp5/Gapdh/Nr4a2/Pkm/Duoxa1/Atp5g2/Mif/Ptx3/Aprt/Nagk/Gamt/Mmp3/Atp5j2/Eif6/Prdx1/Ak2/Esd/Igf1/Stat3/Cox5a/Ptgis	24	S2.d	24	297	490	12481	2.21047	3
GO:0071333	cellular response to glucose stimulus	9/297	101/12481	0.000666433	0.0242339	0.0197344	Gas6/Hif1a/Sox4/Vcam1/Nox4/Hmgn3/Eny2/Igf1/Ppp3ca	9	S2.d	9	297	101	12481	4.10641	1
GO:0010721	negative regulation of cell development	17/297	294/12481	0.000679588	0.0244209	0.0198866	Vim/Lgals1/Ptn/Foxp1/Ptprs/Fuom/Postn/Dab2/Neo1/Dpysl3/Ctsz/Igf1/Itgb1/Stat3/Ryk/Id3/Ppp3ca	17	S2.d	17	297	294	12481	2.60952	3
GO:0007507	heart development	24/297	492/12481	0.000700774	0.0244209	0.0198866	Col11a1/Dhrs3/Fzd1/Shox2/Hif1a/Sox4/Foxp1/Lox/Lmna/Pdpn/Vcam1/Slc25a4/Bicc1/Nox4/Pdlim1/Tnfrsf1a/Mmp2/Kctd10/Pcsk5/Igf1/Itgb1/Col14a1/Id3/Twist1	24	S2.d	24	297	492	12481	2.2007	2
GO:0032640	tumor necrosis factor production	10/297	123/12481	0.000701829	0.0244209	0.0198866	Lbp/Gas6/Spon2/Acp5/Gpnmb/Mif/Tnfrsf1a/Hspb1/Igf1/Twist1	10	S2.d	10	297	123	12481	3.72159	5
GO:0042866	pyruvate biosynthetic process	7/297	63/12481	0.000711831	0.0244209	0.0198866	Hif1a/Gapdh/Pkm/Mif/Eif6/Igf1/Stat3	7	S2.d	7	297	63	12481	5.22585	1
GO:0009612	response to mechanical stimulus	9/297	102/12481	0.000715988	0.0244209	0.0198866	Col11a1/Ptn/Aqp1/Cxcl12/Slc1a3/Mmp2/Col1a1/Igf1/Serpine2	9	S2.d	9	297	102	12481	4.06194	3
GO:0071331	cellular response to hexose stimulus	9/297	102/12481	0.000715988	0.0244209	0.0198866	Gas6/Hif1a/Sox4/Vcam1/Nox4/Hmgn3/Eny2/Igf1/Ppp3ca	9	S2.d	9	297	102	12481	4.06194	1
GO:0061564	axon development	20/297	378/12481	0.000724772	0.0244209	0.0198866	Chl1/Emb/Cdh11/Vim/Shox2/Cxcl12/Fn1/Foxp1/Nr4a2/Ptprs/Boc/Mif/Neo1/Mmp2/Tubb2b/Mycbp2/Itgb1/Ryk/Map1b/Gas1	20	S2.d	20	297	378	12481	2.38483	1
GO:1903556	negative regulation of tumor necrosis factor superfamily cytokine production	6/297	46/12481	0.000725844	0.0244209	0.0198866	Lbp/Gas6/Acp5/Gpnmb/Igf1/Twist1	6	S2.d	6	297	46	12481	6.25744	2
GO:0070208	protein heterotrimerization	4/297	18/12481	0.000738589	0.0246196	0.0200485	C1qtnf6/C1qtnf2/Col1a1/Col1a2	4	S2.d	4	297	18	12481	11.8631	1
GO:0009206	purine ribonucleoside triphosphate biosynthetic process	9/297	103/12481	0.000768509	0.0251512	0.0204813	Hif1a/Gapdh/Pkm/Atp5g2/Mif/Atp5j2/Eif6/Igf1/Stat3	9	S2.d	9	297	103	12481	4.01842	2
GO:0071326	cellular response to monosaccharide stimulus	9/297	103/12481	0.000768509	0.0251512	0.0204813	Gas6/Hif1a/Sox4/Vcam1/Nox4/Hmgn3/Eny2/Igf1/Ppp3ca	9	S2.d	9	297	103	12481	4.01842	1
GO:0010611	regulation of cardiac muscle hypertrophy	7/297	64/12481	0.000783261	0.0254031	0.0206864	Foxp1/Lmna/Slc25a4/Tnfrsf1a/Igf1/Col14a1/Ppp3ca	7	S2.d	7	297	64	12481	5.13385	1
GO:0071706	tumor necrosis factor superfamily cytokine production	10/297	125/12481	0.000795971	0.0255848	0.0208344	Lbp/Gas6/Spon2/Acp5/Gpnmb/Mif/Tnfrsf1a/Hspb1/Igf1/Twist1	10	S2.d	10	297	125	12481	3.6564	5
GO:0035567	non-canonical Wnt signaling pathway	6/297	47/12481	0.000815689	0.0259865	0.0211616	Cthrc1/Sfrp1/Fzd1/Dab2/Ryk/Sfrp4	6	S2.d	6	297	47	12481	6.10438	2
GO:0009145	purine nucleoside triphosphate biosynthetic process	9/297	104/12481	0.000824128	0.0260251	0.021193	Hif1a/Gapdh/Pkm/Atp5g2/Mif/Atp5j2/Eif6/Igf1/Stat3	9	S2.d	9	297	104	12481	3.97581	2
GO:0048667	cell morphogenesis involved in neuron differentiation	23/297	469/12481	0.000841071	0.0263292	0.0214406	Chl1/Emb/Cdh11/Vim/Ptn/Shox2/Cxcl12/Fn1/Foxp1/Sgk1/Nr4a2/Ptprs/Boc/Slc1a3/Hexa/Neo1/Tubb2b/Mycbp2/Itgb1/Ryk/Map1b/Gas1/Ppp3ca	23	S2.d	23	297	469	12481	2.20902	2
GO:2001234	negative regulation of apoptotic signaling pathway	13/297	197/12481	0.000872151	0.0269728	0.0219647	Lgals3/Cd44/Hif1a/Cxcl12/Nr4a2/Lmna/Mif/Dab2/Hspb1/Igf1/Gnai2/Slc25a5/Gas1	13	S2.d	13	297	197	12481	2.98483	4
GO:0090175	regulation of establishment of planar polarity	5/297	32/12481	0.000876615	0.0269728	0.0219647	Cthrc1/Sfrp1/Fzd1/Dab2/Ryk	5	S2.d	5	297	32	12481	7.70746	1
GO:0002683	negative regulation of immune system process	18/297	330/12481	0.000938277	0.0279034	0.0227225	Runx1/Sfrp1/Lgals3/Tmem176b/Tmem176a/Cd44/Nbl1/Mafb/Cxcl12/Loxl3/Tgfb3/Ptprs/Gpnmb/Mif/Pcbp2/Igf1/Lrrc17/Cbfb	18	S2.d	18	297	330	12481	2.45457	3
GO:0014743	regulation of muscle hypertrophy	7/297	66/12481	0.000943064	0.0279034	0.0227225	Foxp1/Lmna/Slc25a4/Tnfrsf1a/Igf1/Col14a1/Ppp3ca	7	S2.d	7	297	66	12481	4.95874	1
GO:0060350	endochondral bone morphogenesis	7/297	66/12481	0.000943064	0.0279034	0.0227225	Col12a1/Comp/Shox2/Mmp14/Col1a1/Thbs3/Col14a1	7	S2.d	7	297	66	12481	4.95874	3
GO:0009201	ribonucleoside triphosphate biosynthetic process	9/297	106/12481	0.000945203	0.0279034	0.0227225	Hif1a/Gapdh/Pkm/Atp5g2/Mif/Atp5j2/Eif6/Igf1/Stat3	9	S2.d	9	297	106	12481	3.89327	2
GO:0050678	regulation of epithelial cell proliferation	16/297	276/12481	0.000945615	0.0279034	0.0227225	Thbs4/Sfrp1/Ptn/Cxcl12/Pold4/Foxp1/Cd109/Npm1/Sparc/Dab2/Aimp1/Tnmd/Igf1/Stat3/Twist1/Gas1	16	S2.d	16	297	276	12481	2.61101	6
GO:0090101	negative regulation of transmembrane receptor protein serine/threonine kinase signaling pathway	8/297	86/12481	0.000994286	0.0291011	0.0236978	Sfrp1/Cilp/Fzd1/Nbl1/Pmepa1/Aspn/Cd109/Tgfb3	8	S2.d	8	297	86	12481	4.29528	1
GO:0070206	protein trimerization	6/297	49/12481	0.00102092	0.0296395	0.0241363	C1qtnf3/C1qtnf6/Mif/C1qtnf2/Col1a1/Col1a2	6	S2.d	6	297	49	12481	5.81961	1
GO:0043200	response to amino acid	7/297	67/12481	0.00103204	0.0297229	0.0242041	Slc1a3/Mmp3/Mmp2/Col1a1/Lamtor2/Col5a2/Col1a2	7	S2.d	7	297	67	12481	4.87671	3
GO:0002791	regulation of peptide secretion	19/297	361/12481	0.00104269	0.0297912	0.0242598	C1qtnf3/Srgn/Sfrp1/Gas6/Hif1a/Sox4/Fn1/Gapdh/Tgfb3/Mif/Wls/Postn/Neo1/Hmgn3/Aimp1/Eny2/Igf1/Twist1/Ppp3ca	19	S2.d	19	297	361	12481	2.36625	3
GO:0009132	nucleoside diphosphate metabolic process	8/297	87/12481	0.00107283	0.0300366	0.0244597	Hif1a/Gapdh/Pkm/Mif/Eif6/Ak2/Igf1/Stat3	8	S2.d	8	297	87	12481	4.24107	2
GO:0002685	regulation of leukocyte migration	11/297	153/12481	0.00107608	0.0300366	0.0244597	Thbs4/Lgmn/Lgals3/Lbp/Ptn/Gas6/Nbl1/Cxcl12/Mmp14/Mif/Cxcl14	11	S2.d	11	297	153	12481	3.26107	3
GO:0048568	embryonic organ development	18/297	334/12481	0.00107631	0.0300366	0.0244597	Cthrc1/Col11a1/Runx1/Shox2/Hif1a/Lrig3/Mafb/Slc39a1/Tgfb3/Mmp14/Cdkn1c/Vcam1/Prrx2/Col5a2/Pcsk5/Id3/Twist1/Gas1	18	S2.d	18	297	334	12481	2.42273	2
GO:0051051	negative regulation of transport	20/297	391/12481	0.00109792	0.0301844	0.02458	C1qtnf3/Srgn/Sfrp1/Lgals3/Gas6/Fn1/Rrad/Tnfrsf1a/Grb10/Neo1/Gpm6b/Eny2/Gnai2/Map1b/Gem/Sfrp4/Twist1/Serpine2/Slc25a5/Ppp3ca	20	S2.d	20	297	391	12481	2.29865	3
GO:0090596	sensory organ morphogenesis	13/297	202/12481	0.00109838	0.0301844	0.02458	Cthrc1/Col11a1/Col8a1/Ptn/Aqp1/Hif1a/Lrig3/Mafb/Prrx2/Col5a2/Stat3/Twist1/Gas1	13	S2.d	13	297	202	12481	2.90468	2
GO:0002690	positive regulation of leukocyte chemotaxis	7/297	68/12481	0.00112749	0.0307498	0.0250404	Thbs4/Lgmn/Lbp/Ptn/Gas6/Cxcl12/Cxcl14	7	S2.d	7	297	68	12481	4.79611	3
GO:0002687	positive regulation of leukocyte migration	9/297	109/12481	0.00115354	0.0308428	0.0251162	Thbs4/Lgmn/Lgals3/Lbp/Ptn/Gas6/Cxcl12/Mmp14/Cxcl14	9	S2.d	9	297	109	12481	3.77569	3
GO:0071322	cellular response to carbohydrate stimulus	9/297	109/12481	0.00115354	0.0308428	0.0251162	Gas6/Hif1a/Sox4/Vcam1/Nox4/Hmgn3/Eny2/Igf1/Ppp3ca	9	S2.d	9	297	109	12481	3.77569	1
GO:0006110	regulation of glycolytic process	5/297	34/12481	0.00116517	0.0308428	0.0251162	Hif1a/Mif/Eif6/Igf1/Stat3	5	S2.d	5	297	34	12481	7.17296	1
GO:0030811	regulation of nucleotide catabolic process	5/297	34/12481	0.00116517	0.0308428	0.0251162	Hif1a/Mif/Eif6/Igf1/Stat3	5	S2.d	5	297	34	12481	7.17296	1
GO:0051604	protein maturation	14/297	230/12481	0.00122575	0.0322095	0.0262291	Srgn/Lgmn/Comp/Sox4/Aebp1/Mmp14/Cpxm2/Cpxm1/Plat/Cfh/Ctsz/Pcsk5/Serpine2/Gas1	14	S2.d	14	297	230	12481	2.74063	4
GO:1904888	cranial skeletal system development	6/297	51/12481	0.00126365	0.0329647	0.0268441	Slc39a1/Tgfb3/Mmp14/Prrx2/Twist1/Gas1	6	S2.d	6	297	51	12481	5.56084	1
GO:0050708	regulation of protein secretion	18/297	339/12481	0.00127292	0.0329677	0.0268465	C1qtnf3/Srgn/Sfrp1/Gas6/Hif1a/Sox4/Fn1/Gapdh/Tgfb3/Mif/Wls/Postn/Neo1/Hmgn3/Eny2/Igf1/Twist1/Ppp3ca	18	S2.d	18	297	339	12481	2.38401	3
GO:0007517	muscle organ development	17/297	312/12481	0.00130742	0.0334985	0.0272788	Col11a1/Gpc1/Fzd1/Shox2/Foxp1/Lox/Boc/Lmna/Slc25a4/Hmg20b/Myl6/Arid5b/Igf1/Col14a1/Id3/Twist1/Ppp3ca	17	S2.d	17	297	312	12481	2.44654	5
GO:0010810	regulation of cell-substrate adhesion	12/297	181/12481	0.00131203	0.0334985	0.0272788	Col8a1/Lgals1/Ptn/Fn1/Mmp14/Pdpn/Postn/Dab2/Col1a1/Gpm6b/Pcsk5/Itgb1	12	S2.d	12	297	181	12481	2.99298	4
GO:0031638	zymogen activation	5/297	35/12481	0.00133327	0.0338011	0.0275252	Lgmn/Mmp14/Plat/Ctsz/Serpine2	5	S2.d	5	297	35	12481	6.9341	1
GO:0010975	regulation of neuron projection development	23/297	486/12481	0.00135065	0.0340023	0.027689	Sfrp1/Vim/Lgals1/Ptn/Fzd1/Shox2/Cxcl12/Fn1/Sgk1/Ptprs/Mif/Dab2/Neo1/Tubb2b/Hspb1/Mycbp2/Dpysl3/Ctsz/Itgb1/Ryk/Map1b/Serpine2/Ppp3ca	23	S2.d	23	297	486	12481	2.12482	1
GO:0050680	negative regulation of epithelial cell proliferation	9/297	112/12481	0.00139752	0.0349381	0.028451	Sfrp1/Ptn/Cd109/Npm1/Sparc/Dab2/Aimp1/Tnmd/Gas1	9	S2.d	9	297	112	12481	3.66502	4
GO:0090594	inflammatory response to wounding	3/297	10/12481	0.00141382	0.0351017	0.0285843	Timp1/Cd44/Hif1a	3	S2.d	3	297	10	12481	17.7356	1
GO:0006165	nucleoside diphosphate phosphorylation	7/297	71/12481	0.00145591	0.0358992	0.0292337	Hif1a/Gapdh/Pkm/Mif/Eif6/Igf1/Stat3	7	S2.d	7	297	71	12481	4.56947	2
GO:0001678	cellular glucose homeostasis	9/297	113/12481	0.00148751	0.0364287	0.0296649	Gas6/Hif1a/Sox4/Vcam1/Nox4/Hmgn3/Eny2/Igf1/Ppp3ca	9	S2.d	9	297	113	12481	3.62876	1
GO:0001818	negative regulation of cytokine production	12/297	184/12481	0.00150999	0.0364463	0.0296793	C1qtnf3/Srgn/Lbp/Gas6/Acp5/Fn1/Tgfb3/Ptprs/Gpnmb/Tnfrsf1a/Igf1/Twist1	12	S2.d	12	297	184	12481	2.94006	3
GO:0007566	embryo implantation	5/297	36/12481	0.0015186	0.0364463	0.0296793	Timp1/Vmp1/Mmp2/Pcsk5/Ptgis	5	S2.d	5	297	36	12481	6.71014	1
GO:0032350	regulation of hormone metabolic process	5/297	36/12481	0.0015186	0.0364463	0.0296793	Dkk3/Hif1a/Duoxa1/Dab2/Igf1	5	S2.d	5	297	36	12481	6.71014	1
GO:0010463	mesenchymal cell proliferation	6/297	53/12481	0.0015482	0.0366638	0.0298564	Ptn/Shox2/Foxp1/Lmna/Prrx2/Gas1	6	S2.d	6	297	53	12481	5.32247	3
GO:0050900	leukocyte migration	14/297	236/12481	0.00156474	0.0366638	0.0298564	Thbs4/Lgmn/Lgals3/Lbp/Ptn/Gas6/Nbl1/Cxcl12/Mmp14/Vcam1/Mif/Cxcl14/Aimp1/Itgb1	14	S2.d	14	297	236	12481	2.66511	3
GO:0019359	nicotinamide nucleotide biosynthetic process	7/297	72/12481	0.00158053	0.0366638	0.0298564	Hif1a/Gapdh/Pkm/Mif/Eif6/Igf1/Stat3	7	S2.d	7	297	72	12481	4.49911	1
GO:0060541	respiratory system development	12/297	185/12481	0.00158121	0.0366638	0.0298564	Chil1/Loxl3/Mgp/Foxp1/Tgfb3/Lox/Mmp14/Ltbp3/Pdpn/Sparc/Ctsz/Igf1	12	S2.d	12	297	185	12481	2.92282	3
GO:0090288	negative regulation of cellular response to growth factor stimulus	9/297	114/12481	0.00158209	0.0366638	0.0298564	Sfrp1/Gpc1/Fzd1/Nbl1/Pmepa1/Aspn/Cd109/Tgfb3/Tnmd	9	S2.d	9	297	114	12481	3.594	1
GO:0051346	negative regulation of hydrolase activity	15/297	263/12481	0.00159119	0.0366638	0.0298564	Timp1/Angptl4/Serpina3n/Cd44/Gas6/Aqp1/Anxa8/Gapdh/Cd109/Serpinb6a/Ptx3/Igf1/Gnai2/Cst3/Serpine2	15	S2.d	15	297	263	12481	2.55975	3
GO:0007409	axonogenesis	18/297	346/12481	0.00159895	0.0366638	0.0298564	Chl1/Emb/Cdh11/Vim/Shox2/Cxcl12/Fn1/Foxp1/Nr4a2/Ptprs/Boc/Neo1/Tubb2b/Mycbp2/Itgb1/Ryk/Map1b/Gas1	18	S2.d	18	297	346	12481	2.33178	1
GO:0006953	acute-phase response	4/297	22/12481	0.0016381	0.037089	0.0302026	Serpina3n/Lbp/Fn1/Stat3	4	S2.d	4	297	22	12481	9.22211	1
GO:2000515	negative regulation of CD4-positive, alpha-beta T cell activation	4/297	22/12481	0.0016381	0.037089	0.0302026	Runx1/Cd44/Loxl3/Cbfb	4	S2.d	4	297	22	12481	9.22211	1
GO:0009142	nucleoside triphosphate biosynthetic process	9/297	115/12481	0.00168145	0.0375976	0.0306167	Hif1a/Gapdh/Pkm/Atp5g2/Mif/Atp5j2/Eif6/Igf1/Stat3	9	S2.d	9	297	115	12481	3.5599	2
GO:1903707	negative regulation of hemopoiesis	9/297	115/12481	0.00168145	0.0375976	0.0306167	Runx1/Sfrp1/Tmem176b/Tmem176a/Cd44/Mafb/Loxl3/Lrrc17/Cbfb	9	S2.d	9	297	115	12481	3.5599	3
GO:0019363	pyridine nucleotide biosynthetic process	7/297	73/12481	0.0017133	0.0378045	0.0307852	Hif1a/Gapdh/Pkm/Mif/Eif6/Igf1/Stat3	7	S2.d	7	297	73	12481	4.43072	1
GO:0046939	nucleotide phosphorylation	7/297	73/12481	0.0017133	0.0378045	0.0307852	Hif1a/Gapdh/Pkm/Mif/Eif6/Igf1/Stat3	7	S2.d	7	297	73	12481	4.43072	2
GO:1903053	regulation of extracellular matrix organization	5/297	37/12481	0.0017222	0.0378045	0.0307852	Aebp1/Pdpn/Fap/Tnfrsf1a/Antxr1	5	S2.d	5	297	37	12481	6.50002	1
GO:0060343	trabecula formation	4/297	23/12481	0.00194622	0.042463	0.0345788	Sfrp1/Mmp2/Col1a1/Thbs3	4	S2.d	4	297	23	12481	8.73633	2
GO:0009152	purine ribonucleotide biosynthetic process	11/297	165/12481	0.00197541	0.0427328	0.0347985	Hif1a/Gapdh/Pkm/Atp5g2/Mif/Aprt/Atp5j2/Eif6/Ak2/Igf1/Stat3	11	S2.d	11	297	165	12481	3.00401	2
GO:0006109	regulation of carbohydrate metabolic process	10/297	141/12481	0.00198782	0.0427328	0.0347985	C1qtnf3/Pth1r/Hif1a/Igfbp4/Mif/Grb10/C1qtnf2/Eif6/Igf1/Stat3	10	S2.d	10	297	141	12481	3.20528	2
GO:0060021	roof of mouth development	7/297	75/12481	0.00200474	0.0427328	0.0347985	Dhrs3/Fzd1/Loxl3/Tgfb3/Arid5b/Anp32b/Gas1	7	S2.d	7	297	75	12481	4.29976	1
GO:0007162	negative regulation of cell adhesion	13/297	216/12481	0.00200607	0.0427328	0.0347985	Runx1/Lgals3/Cd44/Lgals1/Cxcl12/Loxl3/Gpnmb/Mmp14/Postn/Mmp2/Col1a1/Cbfb/Serpine2	13	S2.d	13	297	216	12481	2.70111	4
GO:0071417	cellular response to organonitrogen compound	19/297	383/12481	0.00206263	0.0435279	0.035446	Lgmn/Sfrp1/Vim/Aqp1/Sgk1/Nr4a2/Rab31/Pkm/Vcam1/Mmp3/Grb10/Mmp2/Col1a1/Lamtor2/Col5a2/Igf1/Gnai2/Stat3/Col1a2	19	S2.d	19	297	383	12481	2.21918	3
GO:0006954	inflammatory response	21/297	442/12481	0.00206758	0.0435279	0.035446	C1qtnf3/Chil1/Slc7a2/Timp1/Sdc1/Serpina3n/Cd44/Lbp/Ptn/Hif1a/Acp5/Loxl3/Fn1/Duoxa1/Mif/Tnfrsf1a/Cfh/Aimp1/Igf1/Stat3/Ptgis	21	S2.d	21	297	442	12481	2.12572	5
GO:0072525	pyridine-containing compound biosynthetic process	7/297	76/12481	0.00216413	0.0452958	0.0368856	Hif1a/Gapdh/Pkm/Mif/Eif6/Igf1/Stat3	7	S2.d	7	297	76	12481	4.2375	1
GO:0045620	negative regulation of lymphocyte differentiation	5/297	39/12481	0.00218844	0.0455398	0.0370843	Runx1/Sfrp1/Cd44/Loxl3/Cbfb	5	S2.d	5	297	39	12481	6.11681	3
GO:0030595	leukocyte chemotaxis	10/297	143/12481	0.00220586	0.0456385	0.0371646	Thbs4/Lgmn/Lgals3/Lbp/Ptn/Gas6/Nbl1/Cxcl12/Mif/Cxcl14	10	S2.d	10	297	143	12481	3.15656	3
GO:1901215	negative regulation of neuron death	12/297	193/12481	0.00225679	0.0462444	0.0376581	Chl1/Lgmn/Fzd1/Hif1a/Nr4a2/Tgfb3/Gpnmb/Npm1/Neo1/Crlf1/Igf1/Stat3	12	S2.d	12	297	193	12481	2.79181	3
GO:0060395	SMAD protein signal transduction	6/297	57/12481	0.00226084	0.0462444	0.0376581	Vim/Cilp/Tgfb3/Dab2/Hexa/Wwtr1	6	S2.d	6	297	57	12481	4.90309	3
GO:0032102	negative regulation of response to external stimulus	14/297	246/12481	0.00230206	0.0467415	0.0380629	C1qtnf3/Cd44/Acp5/Nbl1/Cd109/Ptprs/Mif/Tnfrsf1a/Neo1/Pcbp2/Igf1/Ryk/Ptgis/Serpine2	14	S2.d	14	297	246	12481	2.54826	4
GO:1903706	regulation of hemopoiesis	16/297	301/12481	0.00231111	0.0467415	0.0380629	Runx1/Sfrp1/Tmem176b/Tmem176a/Cd44/Ptn/Gas6/Hif1a/Mafb/Loxl3/Lox/Mmp14/Eif6/Stat3/Lrrc17/Cbfb	16	S2.d	16	297	301	12481	2.377	5
GO:0046718	viral entry into host cell	5/297	40/12481	0.00245319	0.0486872	0.0396473	Ctsb/Lgals1/Gas6/Ptx3/P4hb	5	S2.d	5	297	40	12481	5.94163	1
GO:2000107	negative regulation of leukocyte apoptotic process	5/297	40/12481	0.00245319	0.0486872	0.0396473	Cd44/Gas6/Hif1a/Cxcl12/Mif	5	S2.d	5	297	40	12481	5.94163	2
GO:0071230	cellular response to amino acid stimulus	6/297	58/12481	0.00247231	0.0486872	0.0396473	Mmp3/Mmp2/Col1a1/Lamtor2/Col5a2/Col1a2	6	S2.d	6	297	58	12481	4.80949	3
GO:0010310	regulation of hydrogen peroxide metabolic process	3/297	12/12481	0.00250198	0.0486872	0.0396473	Duoxa1/Mmp3/Stat3	3	S2.d	3	297	12	12481	13.7901	1
GO:0030502	negative regulation of bone mineralization	3/297	12/12481	0.00250198	0.0486872	0.0396473	Srgn/Hif1a/Ltbp3	3	S2.d	3	297	12	12481	13.7901	1
GO:0060442	branching involved in prostate gland morphogenesis	3/297	12/12481	0.00250198	0.0486872	0.0396473	Sfrp1/Cd44/Igf1	3	S2.d	3	297	12	12481	13.7901	1
GO:0060766	negative regulation of androgen receptor signaling pathway	3/297	12/12481	0.00250198	0.0486872	0.0396473	Sfrp1/Dab2/Igf1	3	S2.d	3	297	12	12481	13.7901	2
GO:0001525	angiogenesis	22/163	413/12481	1.9926e-08	3.01673e-05	2.52284e-05	Anxa3/Il18/Fn1/Tmem100/Tgfbr2/Cd34/Anxa1/Tek/Ackr3/Ecm1/C3/Thy1/Rock2/Ramp2/Fgf18/Ace/Ptgis/Anxa2/Sulf1/C1galt1/Rbpj/Notch2	22	S3	22	163	413	12481	4.75766	7
GO:0031589	cell-substrate adhesion	18/163	278/12481	2.25466e-08	3.01673e-05	2.52284e-05	Fn1/Limch1/Axl/Emilin2/Zyx/Dbn1/Tek/Postn/Thy1/Lims2/Tnxb/Nid1/Csf1/Antxr1/Triobp/Itga11/Ddr2/Utrn	18	S3	18	163	278	12481	5.75522	4
GO:0048514	blood vessel morphogenesis	23/163	500/12481	1.36686e-07	0.000121924	0.000101963	Anxa3/Il18/Fn1/Tmem100/Tgfbr2/Cd34/Anxa1/Tek/Ackr3/Ecm1/C3/Heg1/Thy1/Rock2/Ramp2/Fgf18/Ace/Ptgis/Anxa2/Sulf1/C1galt1/Rbpj/Notch2	23	S3	23	163	500	12481	4.0774	7
GO:0030198	extracellular matrix organization	15/163	224/12481	2.31534e-07	0.000130585	0.000109206	Dpp4/Fn1/Dpt/Col14a1/Postn/Tnxb/Apbb2/Adamtsl4/Ramp2/Nid1/Antxr1/Ddr2/Anxa2/Sulf1/Flrt2	15	S3	15	163	224	12481	5.87003	5
GO:0043062	extracellular structure organization	16/163	257/12481	2.43993e-07	0.000130585	0.000109206	Dpp4/Fn1/Cd34/Dpt/Col14a1/Postn/Tnxb/Apbb2/Adamtsl4/Ramp2/Nid1/Antxr1/Ddr2/Anxa2/Sulf1/Flrt2	16	S3	16	163	257	12481	5.4534	5
GO:0010810	regulation of cell-substrate adhesion	13/163	181/12481	6.91871e-07	0.000308574	0.000258056	Fn1/Limch1/Emilin2/Dbn1/Tek/Postn/Thy1/Lims2/Nid1/Csf1/Triobp/Ddr2/Utrn	13	S3	13	163	181	12481	6.26548	4
GO:0002062	chondrocyte differentiation	10/163	104/12481	9.95403e-07	0.000368599	0.000308253	Efemp1/Tgfbr2/Col14a1/Ecm1/Mustn1/Maf/Fgf18/Anxa2/Sulf1/Osr2	10	S3	10	163	104	12481	8.49507	2
GO:0051272	positive regulation of cellular component movement	21/163	479/12481	1.10194e-06	0.000368599	0.000308253	Sema3c/Anxa3/Tmsb4x/Il18/Fn1/Igfbp5/Tgfbr2/Anxa1/Tek/Ackr3/Plpp3/Postn/Thy1/Rock2/Csf1/Fez1/Fgf18/Rarres2/Smurf2/Ddr2/Cavin1	21	S3	21	163	479	12481	3.82908	6
GO:0010811	positive regulation of cell-substrate adhesion	10/163	107/12481	1.2958e-06	0.000385286	0.000322208	Fn1/Emilin2/Dbn1/Tek/Thy1/Lims2/Nid1/Csf1/Triobp/Utrn	10	S3	10	163	107	12481	8.23048	3
GO:0070848	response to growth factor	21/163	488/12481	1.48538e-06	0.000397488	0.000332413	Fbn1/Aspn/Tmem100/Tgfbr2/Zyx/Anxa1/Dbn1/Tek/Pde8a/Ltbp1/Vasn/Rock2/Ramp2/Fgf18/Fyn/Smurf2/Ehd1/Sulf1/Flrt2/Rbpj/Notch2	21	S3	21	163	488	12481	3.75258	6
GO:0007160	cell-matrix adhesion	12/163	169/12481	2.12613e-06	0.000517229	0.00043255	Fn1/Limch1/Zyx/Tek/Postn/Thy1/Tnxb/Nid1/Csf1/Itga11/Ddr2/Utrn	12	S3	12	163	169	12481	6.15335	2
GO:2000147	positive regulation of cell motility	20/163	467/12481	2.90212e-06	0.000647172	0.000541219	Sema3c/Anxa3/Tmsb4x/Il18/Fn1/Igfbp5/Tgfbr2/Anxa1/Tek/Ackr3/Plpp3/Postn/Thy1/Rock2/Csf1/Fgf18/Rarres2/Smurf2/Ddr2/Cavin1	20	S3	20	163	467	12481	3.71315	6
GO:0045785	positive regulation of cell adhesion	16/163	315/12481	3.60445e-06	0.000741962	0.000620491	Dpp4/Il18/Fn1/Emilin2/Tgfbr2/Anxa1/Dbn1/Tek/Plpp3/Thy1/Lims2/Il4ra/Nid1/Csf1/Triobp/Utrn	16	S3	16	163	315	12481	4.37375	3
GO:0071363	cellular response to growth factor stimulus	20/163	477/12481	3.99823e-06	0.000764232	0.000639115	Fbn1/Aspn/Tmem100/Tgfbr2/Zyx/Anxa1/Dbn1/Tek/Pde8a/Ltbp1/Vasn/Ramp2/Fgf18/Fyn/Smurf2/Ehd1/Sulf1/Flrt2/Rbpj/Notch2	20	S3	20	163	477	12481	3.62905	6
GO:0040017	positive regulation of locomotion	20/163	491/12481	6.16608e-06	0.00110003	0.000919936	Sema3c/Anxa3/Tmsb4x/Il18/Fn1/Igfbp5/Tgfbr2/Anxa1/Tek/Ackr3/Plpp3/Postn/Thy1/Rock2/Csf1/Fgf18/Rarres2/Smurf2/Ddr2/Cavin1	20	S3	20	163	491	12481	3.51724	6
GO:0030335	positive regulation of cell migration	19/163	455/12481	7.52567e-06	0.00125867	0.0010526	Sema3c/Anxa3/Tmsb4x/Il18/Fn1/Igfbp5/Tgfbr2/Anxa1/Tek/Ackr3/Plpp3/Postn/Thy1/Rock2/Csf1/Fgf18/Rarres2/Smurf2/Ddr2	19	S3	19	163	455	12481	3.59499	7
GO:0042060	wound healing	14/163	262/12481	8.47791e-06	0.00126682	0.00105942	Fn1/Axl/Cd34/Anxa1/C3/Mustn1/Tmeff2/Procr/Thbd/Myh10/Anxa2/Dtnbp1/Dst/Notch2	14	S3	14	163	262	12481	4.57183	9
GO:1904018	positive regulation of vasculature development	11/163	162/12481	8.79111e-06	0.00126682	0.00105942	Anxa3/Tmem100/Tgfbr2/Cd34/Anxa1/Tek/Ecm1/C3/Ramp2/Fgf18/Ptgis	11	S3	11	163	162	12481	5.82911	5
GO:0061448	connective tissue development	13/163	228/12481	8.99462e-06	0.00126682	0.00105942	Efemp1/Tgfbr2/Creb5/Col14a1/Ecm1/Mustn1/Maf/Csf1/Fgf18/Ebf2/Anxa2/Sulf1/Osr2	13	S3	13	163	228	12481	4.87734	5
GO:0045766	positive regulation of angiogenesis	10/163	146/12481	2.11062e-05	0.00282401	0.00236167	Anxa3/Tgfbr2/Cd34/Anxa1/Tek/Ecm1/C3/Ramp2/Fgf18/Ptgis	10	S3	10	163	146	12481	5.85239	6
GO:0034446	substrate adhesion-dependent cell spreading	8/163	91/12481	2.41503e-05	0.00307744	0.00257361	Fn1/Axl/Dbn1/Tek/Postn/Lims2/Antxr1/Triobp	8	S3	8	163	91	12481	7.60515	3
GO:0009225	nucleotide-sugar metabolic process	5/163	28/12481	2.7537e-05	0.0033495	0.00280114	Gnpnat1/Ugdh/Ugp2/Gfpt2/Uap1	5	S3	5	163	28	12481	16.8998	2
GO:0001570	vasculogenesis	7/163	71/12481	3.7555e-05	0.00436944	0.00365409	Tmem100/Tgfbr2/Cd34/Tek/Ackr3/Heg1/Ramp2	7	S3	7	163	71	12481	8.58903	2
GO:0014812	muscle cell migration	8/163	98/12481	4.13953e-05	0.00461558	0.00385993	Tmsb4x/Il18/Igfbp5/Anxa1/Postn/Ace/Plat/Rbpj	8	S3	8	163	98	12481	7.00816	2
GO:1901342	regulation of vasculature development	13/163	271/12481	5.5439e-05	0.00593419	0.00496266	Anxa3/Tmem100/Tgfbr2/Cd34/Anxa1/Tek/Ecm1/C3/Rock2/Ramp2/Fgf18/Ptgis/Sulf1	13	S3	13	163	271	12481	4.05027	6
GO:0006954	inflammatory response	17/163	442/12481	6.57566e-05	0.00676787	0.00565986	Il18/Cd55/Fn1/Axl/Duoxa1/Anxa1/Ecm1/Mgll/C3/Metrnl/Il4ra/Csf1/Ace/Rarres2/Ptgis/Rbpj/Notch2	17	S3	17	163	442	12481	3.25779	5
GO:0007599	hemostasis	8/163	106/12481	7.26353e-05	0.00701811	0.00586913	Axl/Cd34/Zfp385a/C3/Procr/Thbd/Anxa2/Dtnbp1	8	S3	8	163	106	12481	6.43322	6
GO:0007507	heart development	18/163	492/12481	7.5695e-05	0.00701811	0.00586913	Sema3c/Fbn1/Pi16/Tmem100/Wnt2/Tgfbr2/Col14a1/Tek/Heg1/Ltbp1/Ramp2/Vcan/Ace/Myh10/Anxa2/Flrt2/Rbpj/Notch2	18	S3	18	163	492	12481	3.10138	2
GO:0051216	cartilage development	10/163	170/12481	7.74049e-05	0.00701811	0.00586913	Efemp1/Tgfbr2/Col14a1/Ecm1/Mustn1/Maf/Fgf18/Anxa2/Sulf1/Osr2	10	S3	10	163	170	12481	4.96493	4
GO:0045765	regulation of angiogenesis	12/163	242/12481	7.86918e-05	0.00701811	0.00586913	Anxa3/Tgfbr2/Cd34/Anxa1/Tek/Ecm1/C3/Rock2/Ramp2/Fgf18/Ptgis/Sulf1	12	S3	12	163	242	12481	4.17617	6
GO:0001666	response to hypoxia	10/163	171/12481	8.1301e-05	0.00701811	0.00586913	Dpp4/Il18/Fndc1/Cd34/Tek/Vasn/Rock2/Ptgis/Plat/Rbpj	10	S3	10	163	171	12481	4.93373	3
GO:0003416	endochondral bone growth	5/163	36/12481	9.70876e-05	0.00811895	0.00678975	Tgfbr2/Col14a1/Ecm1/Ddr2/Anxa2	5	S3	5	163	36	12481	12.5343	2
GO:0051017	actin filament bundle assembly	9/163	142/12481	0.000100517	0.00813637	0.00680431	Limch1/Zyx/Dbn1/Gas7/Marcks/Tmeff2/Rock2/Triobp/Myh10	9	S3	9	163	142	12481	5.3525	1
GO:0036293	response to decreased oxygen levels	10/163	176/12481	0.000103377	0.00813637	0.00680431	Dpp4/Il18/Fndc1/Cd34/Tek/Vasn/Rock2/Ptgis/Plat/Rbpj	10	S3	10	163	176	12481	4.78328	3
GO:0014909	smooth muscle cell migration	7/163	84/12481	0.000110991	0.00837409	0.00700311	Tmsb4x/Il18/Igfbp5/Postn/Ace/Plat/Rbpj	7	S3	7	163	84	12481	7.13175	2
GO:0003205	cardiac chamber development	9/163	145/12481	0.000118	0.00837409	0.00700311	Sema3c/Wnt2/Tgfbr2/Tek/Heg1/Ltbp1/Myh10/Rbpj/Notch2	9	S3	9	163	145	12481	5.2337	1
GO:0061572	actin filament bundle organization	9/163	145/12481	0.000118	0.00837409	0.00700311	Limch1/Zyx/Dbn1/Gas7/Marcks/Tmeff2/Rock2/Triobp/Myh10	9	S3	9	163	145	12481	5.2337	1
GO:0071559	response to transforming growth factor beta	10/163	179/12481	0.000118915	0.00837409	0.00700311	Fbn1/Aspn/Tgfbr2/Zyx/Dbn1/Ltbp1/Vasn/Rock2/Fyn/Smurf2	10	S3	10	163	179	12481	4.69661	2
GO:0098868	bone growth	5/163	38/12481	0.000126573	0.00868488	0.00726302	Tgfbr2/Col14a1/Ecm1/Ddr2/Anxa2	5	S3	5	163	38	12481	11.7751	2
GO:0070482	response to oxygen levels	10/163	188/12481	0.000177888	0.0119007	0.00995237	Dpp4/Il18/Fndc1/Cd34/Tek/Vasn/Rock2/Ptgis/Plat/Rbpj	10	S3	10	163	188	12481	4.45657	3
GO:0002063	chondrocyte development	5/163	41/12481	0.000183103	0.0119508	0.00999428	Tgfbr2/Col14a1/Ecm1/Fgf18/Sulf1	5	S3	5	163	41	12481	10.7887	3
GO:0009611	response to wounding	14/163	350/12481	0.000198593	0.0126532	0.0105817	Fn1/Axl/Cd34/Anxa1/C3/Mustn1/Tmeff2/Procr/Thbd/Myh10/Anxa2/Dtnbp1/Dst/Notch2	14	S3	14	163	350	12481	3.35007	9
GO:0002828	regulation of type 2 immune response	4/163	23/12481	0.000204539	0.012729	0.010645	Il18/Anxa1/Ecm1/Il4ra	4	S3	4	163	23	12481	16.2697	2
GO:0032330	regulation of chondrocyte differentiation	5/163	44/12481	0.000257111	0.0156371	0.013077	Efemp1/Mustn1/Maf/Fgf18/Anxa2	5	S3	5	163	44	12481	9.95833	1
GO:2000516	positive regulation of CD4-positive, alpha-beta T cell activation	4/163	25/12481	0.000286314	0.0170261	0.0142387	Il18/Tgfbr2/Anxa1/Il4ra	4	S3	4	163	25	12481	14.7218	2
GO:2000027	regulation of animal organ morphogenesis	9/163	165/12481	0.00031208	0.0181549	0.0151827	Sema3c/Aspn/Wnt2/Tgfbr2/Cd34/Lims2/Csf1/Sulf1/Rbpj	9	S3	9	163	165	12481	4.55522	1
GO:0006047	UDP-N-acetylglucosamine metabolic process	3/163	11/12481	0.00033409	0.0190218	0.0159076	Gnpnat1/Gfpt2/Uap1	3	S3	3	163	11	12481	28.8004	1
GO:0034330	cell junction organization	10/163	204/12481	0.000343503	0.0191503	0.0160151	Fn1/Limch1/Tek/Heg1/Thy1/Lims2/Rock2/Ramp2/Ace/Dst	10	S3	10	163	204	12481	4.0837	1
GO:0001952	regulation of cell-matrix adhesion	7/163	102/12481	0.000371992	0.0199297	0.0166669	Limch1/Tek/Postn/Thy1/Csf1/Ddr2/Utrn	7	S3	7	163	102	12481	5.77129	1
GO:0034329	cell junction assembly	9/163	169/12481	0.000372379	0.0199297	0.0166669	Fn1/Limch1/Tek/Heg1/Thy1/Rock2/Ramp2/Ace/Dst	9	S3	9	163	169	12481	4.43975	1
GO:0033559	unsaturated fatty acid metabolic process	5/163	48/12481	0.000388711	0.0203959	0.0170568	Anxa1/Mgll/Daglb/Ptgis/Scd2	5	S3	5	163	48	12481	9.02968	2
GO:0001501	skeletal system development	15/163	421/12481	0.000407695	0.0207393	0.0173439	Fbn1/Efemp1/Clec3b/Tgfbr2/Col14a1/Zfp385a/Ecm1/Mustn1/Maf/Vcan/Fgf18/Anxa2/Sulf1/Notch2/Osr2	15	S3	15	163	421	12481	2.97318	6
GO:0007596	blood coagulation	7/163	104/12481	0.000418714	0.0207393	0.0173439	Axl/Cd34/C3/Procr/Thbd/Anxa2/Dtnbp1	7	S3	7	163	104	12481	5.65142	6
GO:0032835	glomerulus development	5/163	49/12481	0.000428364	0.0207393	0.0173439	Tek/Basp1/Nid1/Sulf1/Notch2	5	S3	5	163	49	12481	8.82269	2
GO:0045628	regulation of T-helper 2 cell differentiation	3/163	12/12481	0.00044119	0.0207393	0.0173439	Il18/Anxa1/Il4ra	3	S3	3	163	12	12481	25.6203	2
GO:0003279	cardiac septum development	7/163	105/12481	0.000443773	0.0207393	0.0173439	Sema3c/Tgfbr2/Heg1/Ltbp1/Myh10/Rbpj/Notch2	7	S3	7	163	105	12481	5.59332	1
GO:0042092	type 2 immune response	4/163	28/12481	0.000449506	0.0207393	0.0173439	Il18/Anxa1/Ecm1/Il4ra	4	S3	4	163	28	12481	12.8771	1
GO:0060317	cardiac epithelial to mesenchymal transition	4/163	28/12481	0.000449506	0.0207393	0.0173439	Tmem100/Wnt2/Tgfbr2/Rbpj	4	S3	4	163	28	12481	12.8771	1
GO:0035265	organ growth	9/163	174/12481	0.000460971	0.0209078	0.0174848	Pi16/Wnt2/Tgfbr2/Col14a1/Ecm1/Heg1/Ddr2/Anxa2/Rbpj	9	S3	9	163	174	12481	4.30335	1
GO:0050817	coagulation	7/163	106/12481	0.000470015	0.0209627	0.0175307	Axl/Cd34/C3/Procr/Thbd/Anxa2/Dtnbp1	7	S3	7	163	106	12481	5.53639	6
GO:0003206	cardiac chamber morphogenesis	7/163	107/12481	0.000497481	0.0211129	0.0176564	Sema3c/Wnt2/Tgfbr2/Tek/Heg1/Rbpj/Notch2	7	S3	7	163	107	12481	5.48121	2
GO:0071560	cellular response to transforming growth factor beta stimulus	9/163	176/12481	0.000500948	0.0211129	0.0176564	Fbn1/Aspn/Tgfbr2/Zyx/Dbn1/Ltbp1/Vasn/Fyn/Smurf2	9	S3	9	163	176	12481	4.2512	2
GO:1903427	negative regulation of reactive oxygen species biosynthetic process	4/163	29/12481	0.000516159	0.0211129	0.0176564	Cd34/Rock2/Fyn/Ptgis	4	S3	4	163	29	12481	12.3621	1
GO:0014910	regulation of smooth muscle cell migration	6/163	78/12481	0.000534967	0.0211129	0.0176564	Tmsb4x/Il18/Igfbp5/Postn/Ace/Rbpj	6	S3	6	163	78	12481	6.49733	2
GO:0110110	positive regulation of animal organ morphogenesis	6/163	78/12481	0.000534967	0.0211129	0.0176564	Sema3c/Wnt2/Tgfbr2/Cd34/Csf1/Rbpj	6	S3	6	163	78	12481	6.49733	1
GO:0030512	negative regulation of transforming growth factor beta receptor signaling pathway	5/163	52/12481	0.000565749	0.0211129	0.0176564	Fbn1/Aspn/Ltbp1/Vasn/Smurf2	5	S3	5	163	52	12481	8.25792	1
GO:0009226	nucleotide-sugar biosynthetic process	3/163	13/12481	0.00056806	0.0211129	0.0176564	Gnpnat1/Ugdh/Uap1	3	S3	3	163	13	12481	23.033	1
GO:0031639	plasminogen activation	3/163	13/12481	0.00056806	0.0211129	0.0176564	Clec3b/Anxa2/Plat	3	S3	3	163	13	12481	23.033	1
GO:0045019	negative regulation of nitric oxide biosynthetic process	3/163	13/12481	0.00056806	0.0211129	0.0176564	Cd34/Rock2/Ptgis	3	S3	3	163	13	12481	23.033	1
GO:1904406	negative regulation of nitric oxide metabolic process	3/163	13/12481	0.00056806	0.0211129	0.0176564	Cd34/Rock2/Ptgis	3	S3	3	163	13	12481	23.033	1
GO:1905048	regulation of metallopeptidase activity	3/163	13/12481	0.00056806	0.0211129	0.0176564	Timp2/Timp3/Antxr1	3	S3	3	163	13	12481	23.033	1
GO:2001212	regulation of vasculogenesis	3/163	13/12481	0.00056806	0.0211129	0.0176564	Tmem100/Cd34/Ramp2	3	S3	3	163	13	12481	23.033	1
GO:0030199	collagen fibril organization	5/163	53/12481	0.000618167	0.0223542	0.0186945	Dpt/Col14a1/Tnxb/Ddr2/Anxa2	5	S3	5	163	53	12481	8.08537	4
GO:1903845	negative regulation of cellular response to transforming growth factor beta stimulus	5/163	53/12481	0.000618167	0.0223542	0.0186945	Fbn1/Aspn/Ltbp1/Vasn/Smurf2	5	S3	5	163	53	12481	8.08537	1
GO:0007178	transmembrane receptor protein serine/threonine kinase signaling pathway	11/163	262/12481	0.000650351	0.0228121	0.0190774	Fbn1/Aspn/Tmem100/Tgfbr2/Zyx/Ltbp1/Vasn/Smurf2/Sulf1/Rbpj/Notch2	11	S3	11	163	262	12481	3.47851	5
GO:0050819	negative regulation of coagulation	4/163	31/12481	0.000670061	0.0228121	0.0190774	Cd34/Procr/Thbd/Anxa2	4	S3	4	163	31	12481	11.4414	2
GO:0098751	bone cell development	4/163	31/12481	0.000670061	0.0228121	0.0190774	Fbn1/Zfp385a/Anxa2/Notch2	4	S3	4	163	31	12481	11.4414	1
GO:0048771	tissue remodeling	8/163	147/12481	0.00068367	0.0228121	0.0190774	Sema3c/Il18/Axl/Igfbp5/Anxa1/Rock2/Rbpj/Notch2	8	S3	8	163	147	12481	4.52123	3
GO:0090287	regulation of cellular response to growth factor stimulus	10/163	223/12481	0.00069075	0.0228121	0.0190774	Fbn1/Aspn/Tek/Ltbp1/Vasn/Fgf18/Smurf2/Sulf1/Rbpj/Notch2	10	S3	10	163	223	12481	3.71391	3
GO:0001822	kidney development	10/163	224/12481	0.000715037	0.0228121	0.0190774	Fbn1/Tek/Basp1/Nid1/Vcan/Ace/Sulf1/C1galt1/Notch2/Osr2	10	S3	10	163	224	12481	3.69628	3
GO:0036035	osteoclast development	3/163	14/12481	0.000716074	0.0228121	0.0190774	Fbn1/Anxa2/Notch2	3	S3	3	163	14	12481	20.9588	1
GO:0045064	T-helper 2 cell differentiation	3/163	14/12481	0.000716074	0.0228121	0.0190774	Il18/Anxa1/Il4ra	3	S3	3	163	14	12481	20.9588	2
GO:0098974	postsynaptic actin cytoskeleton organization	3/163	14/12481	0.000716074	0.0228121	0.0190774	Dbn1/Rock2/Myh10	3	S3	3	163	14	12481	20.9588	1
GO:0099188	postsynaptic cytoskeleton organization	3/163	14/12481	0.000716074	0.0228121	0.0190774	Dbn1/Rock2/Myh10	3	S3	3	163	14	12481	20.9588	1
GO:0009100	glycoprotein metabolic process	11/163	266/12481	0.00073714	0.0232069	0.0194076	Pcsk6/Galnt16/Ugdh/Engase/Mustn1/Man1a/Edem2/Gfpt2/St3gal2/Sulf1/C1galt1	11	S3	11	163	266	12481	3.42282	1
GO:0071456	cellular response to hypoxia	6/163	84/12481	0.000793964	0.0247052	0.0206605	Fndc1/Cd34/Vasn/Rock2/Ptgis/Rbpj	6	S3	6	163	84	12481	5.99481	1
GO:0003198	epithelial to mesenchymal transition involved in endocardial cushion formation	3/163	15/12481	0.00088654	0.0272688	0.0228044	Tmem100/Tgfbr2/Rbpj	3	S3	3	163	15	12481	19.1974	1
GO:0061035	regulation of cartilage development	5/163	58/12481	0.000936687	0.0282087	0.0235904	Efemp1/Mustn1/Maf/Fgf18/Anxa2	5	S3	5	163	58	12481	7.32099	1
GO:0022612	gland morphogenesis	7/163	119/12481	0.000938181	0.0282087	0.0235904	Sema3c/Igfbp5/Tgfbr2/Lims2/Csf1/Sulf1/Notch2	7	S3	7	163	119	12481	4.88873	2
GO:0060348	bone development	9/163	194/12481	0.0010058	0.0295006	0.0246709	Fbn1/Tgfbr2/Col14a1/Zfp385a/Fgf18/Anxa2/Sulf1/Notch2/Osr2	9	S3	9	163	194	12481	3.83208	4
GO:0010595	positive regulation of endothelial cell migration	6/163	88/12481	0.00101422	0.0295006	0.0246709	Anxa3/Anxa1/Tek/Plpp3/Rock2/Fgf18	6	S3	6	163	88	12481	5.70064	2
GO:0036294	cellular response to decreased oxygen levels	6/163	88/12481	0.00101422	0.0295006	0.0246709	Fndc1/Cd34/Vasn/Rock2/Ptgis/Rbpj	6	S3	6	163	88	12481	5.70064	1
GO:0001655	urogenital system development	11/163	277/12481	0.00102681	0.0295455	0.0247084	Fbn1/Anxa1/Tek/Basp1/Nid1/Vcan/Ace/Sulf1/C1galt1/Notch2/Osr2	11	S3	11	163	277	12481	3.2783	5
GO:0055017	cardiac muscle tissue growth	6/163	89/12481	0.00107598	0.0304524	0.0254669	Pi16/Wnt2/Tgfbr2/Col14a1/Heg1/Rbpj	6	S3	6	163	89	12481	5.63153	1
GO:0050878	regulation of body fluid levels	9/163	196/12481	0.00108108	0.0304524	0.0254669	Axl/Cd34/Zfp385a/C3/Heg1/Procr/Thbd/Anxa2/Dtnbp1	9	S3	9	163	196	12481	3.79052	3
GO:0031214	biomineral tissue development	7/163	123/12481	0.00113906	0.0317512	0.026553	Aspn/Clec3b/Ecm1/Ddr2/Anxa2/Atp2b1/Osr2	7	S3	7	163	123	12481	4.71845	4
GO:0050663	cytokine secretion	8/163	160/12481	0.0011867	0.0326087	0.0272701	Fn1/Cd34/Anxa1/Tek/Postn/Il4ra/Rbpj/Notch2	8	S3	8	163	160	12481	4.12998	3
GO:1902107	positive regulation of leukocyte differentiation	7/163	124/12481	0.00119419	0.0326087	0.0272701	Il18/Axl/Tgfbr2/Anxa1/Il4ra/Csf1/Notch2	7	S3	7	163	124	12481	4.67747	2
GO:0043011	myeloid dendritic cell differentiation	3/163	17/12481	0.00129977	0.035133	0.0293812	Tgfbr2/Rbpj/Notch2	3	S3	3	163	17	12481	16.463	1
GO:0046638	positive regulation of alpha-beta T cell differentiation	4/163	37/12481	0.0013235	0.0351921	0.0294306	Il18/Tgfbr2/Anxa1/Il4ra	4	S3	4	163	37	12481	9.35877	2
GO:0072001	renal system development	10/163	243/12481	0.00132825	0.0351921	0.0294306	Fbn1/Tek/Basp1/Nid1/Vcan/Ace/Sulf1/C1galt1/Notch2/Osr2	10	S3	10	163	243	12481	3.38938	2
GO:0060419	heart growth	6/163	93/12481	0.00135236	0.0354795	0.0296709	Pi16/Wnt2/Tgfbr2/Col14a1/Heg1/Rbpj	6	S3	6	163	93	12481	5.37154	1
GO:0032388	positive regulation of intracellular transport	8/163	164/12481	0.00139003	0.0361137	0.0302013	Tek/Il4ra/Edem2/Fez1/Fyn/Ehd1/Anxa2/Kif5b	8	S3	8	163	164	12481	4.02292	2
GO:0003007	heart morphogenesis	9/163	204/12481	0.00142924	0.0365974	0.0306058	Sema3c/Tmem100/Wnt2/Tgfbr2/Tek/Heg1/Flrt2/Rbpj/Notch2	9	S3	9	163	204	12481	3.63288	1
GO:0010634	positive regulation of epithelial cell migration	7/163	128/12481	0.001436	0.0365974	0.0306058	Anxa3/Tgfbr2/Anxa1/Tek/Plpp3/Rock2/Fgf18	7	S3	7	163	128	12481	4.52213	2
GO:0055021	regulation of cardiac muscle tissue growth	5/163	64/12481	0.00146383	0.0369548	0.0309047	Pi16/Wnt2/Tgfbr2/Col14a1/Rbpj	5	S3	5	163	64	12481	6.57256	2
GO:0001817	regulation of cytokine production	15/163	479/12481	0.00151688	0.0379362	0.0317254	Il18/Fn1/Axl/Cd34/Anxa1/Tek/Postn/C3/Heg1/Ltbp1/Il4ra/Rock2/Sulf1/Atp2b1/Adam33	15	S3	15	163	479	12481	2.58911	4
GO:0045624	positive regulation of T-helper cell differentiation	3/163	18/12481	0.00154484	0.0382778	0.0320111	Il18/Anxa1/Il4ra	3	S3	3	163	18	12481	15.3669	2
GO:0030282	bone mineralization	6/163	96/12481	0.00159293	0.0391071	0.0327046	Aspn/Clec3b/Ecm1/Ddr2/Atp2b1/Osr2	6	S3	6	163	96	12481	5.19142	3
GO:0001780	neutrophil homeostasis	3/163	19/12481	0.00181702	0.0438048	0.0366333	Il18/Axl/Anxa1	3	S3	3	163	19	12481	14.4081	1
GO:0032332	positive regulation of chondrocyte differentiation	3/163	19/12481	0.00181702	0.0438048	0.0366333	Mustn1/Fgf18/Anxa2	3	S3	3	163	19	12481	14.4081	1
GO:0060420	regulation of heart growth	5/163	68/12481	0.00191946	0.0458613	0.0383531	Pi16/Wnt2/Tgfbr2/Col14a1/Rbpj	5	S3	5	163	68	12481	6.15342	2
GO:0071453	cellular response to oxygen levels	6/163	100/12481	0.00196275	0.0464806	0.038871	Fndc1/Cd34/Vasn/Rock2/Ptgis/Rbpj	6	S3	6	163	100	12481	4.96813	1
GO:0002825	regulation of T-helper 1 type immune response	3/163	20/12481	0.0021173	0.0492688	0.0412026	Il18/Anxa1/Il4ra	3	S3	3	163	20	12481	13.5561	2
GO:0042481	regulation of odontogenesis	3/163	20/12481	0.0021173	0.0492688	0.0412026	Aspn/Cd34/Csf1	3	S3	3	163	20	12481	13.5561	2
GO:0046034	ATP metabolic process	39/584	186/12481	1.38059e-15	6.16295e-12	5.4991e-12	Ak1/Pkm/Gapdh/Uqcc2/Tgfb1/Uqcrq/Coq7/Ola1/Ldha/Atp5g1/Aldoa/Pgk1/Cox5b/Rhoa/Guk1/Uqcrb/Cox5a/Tpi1/Cox7c/Cox7a2/Ndufa7/Atpif1/Tspo/Atp5l/Park7/Pgam1/Uqcr10/Atp5j2/Ndufv1/Eif6/Atp5d/Atp5e/Atp5g2/Atp5b/Cyc1/Ndufs2/Cox6a1/Ndufb9/Nupr1	39	S4.a	39	584	186	12481	5.7181	2
GO:0009205	purine ribonucleoside triphosphate metabolic process	41/584	209/12481	2.92224e-15	6.52245e-12	5.81988e-12	Nme1/Ak1/Pkm/Gapdh/Uqcc2/Tgfb1/Uqcrq/Coq7/Ola1/Ldha/Atp5g1/Aldoa/Pgk1/Cox5b/Rhoa/Guk1/Uqcrb/Cox5a/Ran/Tpi1/Cox7c/Cox7a2/Ndufa7/Atpif1/Tspo/Atp5l/Park7/Pgam1/Uqcr10/Atp5j2/Ndufv1/Eif6/Atp5d/Atp5e/Atp5g2/Atp5b/Cyc1/Ndufs2/Cox6a1/Ndufb9/Nupr1	41	S4.a	41	584	209	12481	5.27007	2
GO:0009199	ribonucleoside triphosphate metabolic process	41/584	213/12481	5.80497e-15	8.63779e-12	7.70737e-12	Nme1/Ak1/Pkm/Gapdh/Uqcc2/Tgfb1/Uqcrq/Coq7/Ola1/Ldha/Atp5g1/Aldoa/Pgk1/Cox5b/Rhoa/Guk1/Uqcrb/Cox5a/Ran/Tpi1/Cox7c/Cox7a2/Ndufa7/Atpif1/Tspo/Atp5l/Park7/Pgam1/Uqcr10/Atp5j2/Ndufv1/Eif6/Atp5d/Atp5e/Atp5g2/Atp5b/Cyc1/Ndufs2/Cox6a1/Ndufb9/Nupr1	41	S4.a	41	584	213	12481	5.14623	2
GO:0009144	purine nucleoside triphosphate metabolic process	41/584	216/12481	9.59972e-15	1.07133e-11	9.5593e-12	Nme1/Ak1/Pkm/Gapdh/Uqcc2/Tgfb1/Uqcrq/Coq7/Ola1/Ldha/Atp5g1/Aldoa/Pgk1/Cox5b/Rhoa/Guk1/Uqcrb/Cox5a/Ran/Tpi1/Cox7c/Cox7a2/Ndufa7/Atpif1/Tspo/Atp5l/Park7/Pgam1/Uqcr10/Atp5j2/Ndufv1/Eif6/Atp5d/Atp5e/Atp5g2/Atp5b/Cyc1/Ndufs2/Cox6a1/Ndufb9/Nupr1	41	S4.a	41	584	216	12481	5.05567	2
GO:0009141	nucleoside triphosphate metabolic process	42/584	229/12481	1.56848e-14	1.16075e-11	1.03572e-11	Nme1/Ak1/Pkm/Gapdh/Uqcc2/Tgfb1/Uqcrq/Coq7/Ola1/Ldha/Atp5g1/Aldoa/Pgk1/Cox5b/Dctpp1/Rhoa/Guk1/Uqcrb/Cox5a/Ran/Tpi1/Cox7c/Cox7a2/Ndufa7/Atpif1/Tspo/Atp5l/Park7/Pgam1/Uqcr10/Atp5j2/Ndufv1/Eif6/Atp5d/Atp5e/Atp5g2/Atp5b/Cyc1/Ndufs2/Cox6a1/Ndufb9/Nupr1	42	S4.a	42	584	229	12481	4.85119	2
GO:0009126	purine nucleoside monophosphate metabolic process	40/584	210/12481	1.82017e-14	1.16075e-11	1.03572e-11	Ak1/Pkm/Gapdh/Uqcc2/Tgfb1/Uqcrq/Coq7/Nudt9/Ola1/Ldha/Atp5g1/Aldoa/Pgk1/Cox5b/Rhoa/Guk1/Uqcrb/Cox5a/Tpi1/Cox7c/Cox7a2/Ndufa7/Atpif1/Tspo/Atp5l/Park7/Pgam1/Uqcr10/Atp5j2/Ndufv1/Eif6/Atp5d/Atp5e/Atp5g2/Atp5b/Cyc1/Ndufs2/Cox6a1/Ndufb9/Nupr1	40	S4.a	40	584	210	12481	5.07019	2
GO:0009167	purine ribonucleoside monophosphate metabolic process	40/584	210/12481	1.82017e-14	1.16075e-11	1.03572e-11	Ak1/Pkm/Gapdh/Uqcc2/Tgfb1/Uqcrq/Coq7/Nudt9/Ola1/Ldha/Atp5g1/Aldoa/Pgk1/Cox5b/Rhoa/Guk1/Uqcrb/Cox5a/Tpi1/Cox7c/Cox7a2/Ndufa7/Atpif1/Tspo/Atp5l/Park7/Pgam1/Uqcr10/Atp5j2/Ndufv1/Eif6/Atp5d/Atp5e/Atp5g2/Atp5b/Cyc1/Ndufs2/Cox6a1/Ndufb9/Nupr1	40	S4.a	40	584	210	12481	5.07019	2
GO:0009161	ribonucleoside monophosphate metabolic process	40/584	214/12481	3.51606e-14	1.96196e-11	1.75063e-11	Ak1/Pkm/Gapdh/Uqcc2/Tgfb1/Uqcrq/Coq7/Nudt9/Ola1/Ldha/Atp5g1/Aldoa/Pgk1/Cox5b/Rhoa/Guk1/Uqcrb/Cox5a/Tpi1/Cox7c/Cox7a2/Ndufa7/Atpif1/Tspo/Atp5l/Park7/Pgam1/Uqcr10/Atp5j2/Ndufv1/Eif6/Atp5d/Atp5e/Atp5g2/Atp5b/Cyc1/Ndufs2/Cox6a1/Ndufb9/Nupr1	40	S4.a	40	584	214	12481	4.9524	2
GO:0009123	nucleoside monophosphate metabolic process	40/584	221/12481	1.06842e-13	5.29935e-11	4.72852e-11	Ak1/Pkm/Gapdh/Uqcc2/Tgfb1/Uqcrq/Coq7/Nudt9/Ola1/Ldha/Atp5g1/Aldoa/Pgk1/Cox5b/Rhoa/Guk1/Uqcrb/Cox5a/Tpi1/Cox7c/Cox7a2/Ndufa7/Atpif1/Tspo/Atp5l/Park7/Pgam1/Uqcr10/Atp5j2/Ndufv1/Eif6/Atp5d/Atp5e/Atp5g2/Atp5b/Cyc1/Ndufs2/Cox6a1/Ndufb9/Nupr1	40	S4.a	40	584	221	12481	4.75851	2
GO:0017144	drug metabolic process	59/584	490/12481	1.6698e-11	7.454e-09	6.65109e-09	Cyp1b1/Pcbd1/Slc7a2/Ahcyl2/Gpx1/Ak1/Pkm/Prdx2/Gapdh/Uqcc2/Tgfb1/Uqcrq/Coq7/Prdx5/Chst12/Ola1/Gamt/Ldha/Scp2/Atp5g1/Cav1/Aldoa/Sod2/Pgk1/Cox5b/Mdh1/Rhoa/Mdh2/Guk1/Uqcrb/Cox5a/Tpi1/Cox7c/Cox7a2/Ndufa7/Atpif1/Tspo/Atp5l/Park7/Pgam1/Uqcr10/Atp5j2/Ndufv1/Eif6/Atp5d/Atp5e/Atp5g2/Atp5b/Selenos/Akr1a1/Esd/Cyc1/Sat1/Ndufs2/Klf2/Cox6a1/Ndufb9/Gpx3/Nupr1	59	S4.a	59	584	490	12481	2.98928	3
GO:0009150	purine ribonucleotide metabolic process	44/584	326/12481	1.91658e-10	7.77785e-08	6.94005e-08	Pde1a/Nme1/Ak1/Pkm/Gapdh/Uqcc2/Tgfb1/Uqcrq/Coq7/Nudt9/Ola1/Ldha/Scp2/Atp5g1/Aldoa/Pgk1/Cox5b/Rhoa/Guk1/Uqcrb/Cox5a/Ran/Tpi1/Cox7c/Cox7a2/Ndufa7/Atpif1/Tspo/Atp5l/Park7/Pgam1/Uqcr10/Atp5j2/Ndufv1/Eif6/Atp5d/Atp5e/Atp5g2/Atp5b/Cyc1/Ndufs2/Cox6a1/Ndufb9/Nupr1	44	S4.a	44	584	326	12481	3.35549	1
GO:0055086	nucleobase-containing small molecule metabolic process	57/584	497/12481	2.56886e-10	9.55615e-08	8.52681e-08	Pde1a/Gnpnat1/Ahcyl2/Nme1/Me2/Ak1/Pkm/Gapdh/Uqcc2/Tgfb1/Uqcrq/Coq7/Prdx5/Ugp2/Nudt9/Ola1/Gamt/Ldha/Scp2/Atp5g1/Aldoa/Pgk1/Cox5b/Dctpp1/Mdh1/Rhoa/Mdh2/Gfpt2/Guk1/Uqcrb/Cox5a/Ran/Ugdh/Tpi1/Cox7c/Cox7a2/Pgls/Ndufa7/Atpif1/Tspo/Atp5l/Park7/Pgam1/Uqcr10/Atp5j2/Ndufv1/Eif6/Atp5d/Atp5e/Atp5g2/Atp5b/Cyc1/Ndufs2/Cox6a1/Ndufb9/Uap1/Nupr1	57	S4.a	57	584	497	12481	2.81596	1
GO:0006119	oxidative phosphorylation	20/584	79/12481	3.6526e-10	1.25425e-07	1.11914e-07	Uqcc2/Uqcrq/Coq7/Pgk1/Cox5b/Rhoa/Uqcrb/Cox5a/Cox7c/Cox7a2/Ndufa7/Park7/Uqcr10/Ndufv1/Atp5b/Cyc1/Ndufs2/Cox6a1/Ndufb9/Nupr1	20	S4.a	20	584	79	12481	7.11291	1
GO:0009259	ribonucleotide metabolic process	44/584	336/12481	5.12811e-10	1.63514e-07	1.45901e-07	Pde1a/Nme1/Ak1/Pkm/Gapdh/Uqcc2/Tgfb1/Uqcrq/Coq7/Nudt9/Ola1/Ldha/Scp2/Atp5g1/Aldoa/Pgk1/Cox5b/Rhoa/Guk1/Uqcrb/Cox5a/Ran/Tpi1/Cox7c/Cox7a2/Ndufa7/Atpif1/Tspo/Atp5l/Park7/Pgam1/Uqcr10/Atp5j2/Ndufv1/Eif6/Atp5d/Atp5e/Atp5g2/Atp5b/Cyc1/Ndufs2/Cox6a1/Ndufb9/Nupr1	44	S4.a	44	584	336	12481	3.2378	1
GO:0019693	ribose phosphate metabolic process	45/584	352/12481	7.1161e-10	2.11775e-07	1.88964e-07	Pde1a/Nme1/Ak1/Pkm/Gapdh/Uqcc2/Tgfb1/Uqcrq/Coq7/Nudt9/Ola1/Ldha/Scp2/Atp5g1/Aldoa/Pgk1/Cox5b/Rhoa/Guk1/Uqcrb/Cox5a/Ran/Tpi1/Cox7c/Cox7a2/Pgls/Ndufa7/Atpif1/Tspo/Atp5l/Park7/Pgam1/Uqcr10/Atp5j2/Ndufv1/Eif6/Atp5d/Atp5e/Atp5g2/Atp5b/Cyc1/Ndufs2/Cox6a1/Ndufb9/Nupr1	45	S4.a	45	584	352	12481	3.15138	1
GO:0006163	purine nucleotide metabolic process	44/584	345/12481	1.19658e-09	3.33846e-07	2.97886e-07	Pde1a/Nme1/Ak1/Pkm/Gapdh/Uqcc2/Tgfb1/Uqcrq/Coq7/Nudt9/Ola1/Ldha/Scp2/Atp5g1/Aldoa/Pgk1/Cox5b/Rhoa/Guk1/Uqcrb/Cox5a/Ran/Tpi1/Cox7c/Cox7a2/Ndufa7/Atpif1/Tspo/Atp5l/Park7/Pgam1/Uqcr10/Atp5j2/Ndufv1/Eif6/Atp5d/Atp5e/Atp5g2/Atp5b/Cyc1/Ndufs2/Cox6a1/Ndufb9/Nupr1	44	S4.a	44	584	345	12481	3.13858	1
GO:0072521	purine-containing compound metabolic process	46/584	374/12481	1.62995e-09	4.28005e-07	3.81903e-07	Pde1a/Ahcyl2/Nme1/Ak1/Pkm/Gapdh/Uqcc2/Tgfb1/Uqcrq/Coq7/Nudt9/Ola1/Gamt/Ldha/Scp2/Atp5g1/Aldoa/Pgk1/Cox5b/Rhoa/Guk1/Uqcrb/Cox5a/Ran/Tpi1/Cox7c/Cox7a2/Ndufa7/Atpif1/Tspo/Atp5l/Park7/Pgam1/Uqcr10/Atp5j2/Ndufv1/Eif6/Atp5d/Atp5e/Atp5g2/Atp5b/Cyc1/Ndufs2/Cox6a1/Ndufb9/Nupr1	46	S4.a	46	584	374	12481	3.01533	1
GO:0009117	nucleotide metabolic process	50/584	439/12481	4.37675e-09	1.08543e-06	9.68517e-07	Pde1a/Nme1/Me2/Ak1/Pkm/Gapdh/Uqcc2/Tgfb1/Uqcrq/Coq7/Prdx5/Nudt9/Ola1/Ldha/Scp2/Atp5g1/Aldoa/Pgk1/Cox5b/Dctpp1/Mdh1/Rhoa/Mdh2/Guk1/Uqcrb/Cox5a/Ran/Tpi1/Cox7c/Cox7a2/Pgls/Ndufa7/Atpif1/Tspo/Atp5l/Park7/Pgam1/Uqcr10/Atp5j2/Ndufv1/Eif6/Atp5d/Atp5e/Atp5g2/Atp5b/Cyc1/Ndufs2/Cox6a1/Ndufb9/Nupr1	50	S4.a	50	584	439	12481	2.76964	1
GO:0006753	nucleoside phosphate metabolic process	50/584	445/12481	6.9033e-09	1.62191e-06	1.44721e-06	Pde1a/Nme1/Me2/Ak1/Pkm/Gapdh/Uqcc2/Tgfb1/Uqcrq/Coq7/Prdx5/Nudt9/Ola1/Ldha/Scp2/Atp5g1/Aldoa/Pgk1/Cox5b/Dctpp1/Mdh1/Rhoa/Mdh2/Guk1/Uqcrb/Cox5a/Ran/Tpi1/Cox7c/Cox7a2/Pgls/Ndufa7/Atpif1/Tspo/Atp5l/Park7/Pgam1/Uqcr10/Atp5j2/Ndufv1/Eif6/Atp5d/Atp5e/Atp5g2/Atp5b/Cyc1/Ndufs2/Cox6a1/Ndufb9/Nupr1	50	S4.a	50	584	445	12481	2.72616	1
GO:0042775	mitochondrial ATP synthesis coupled electron transport	14/584	49/12481	3.05776e-08	6.82493e-06	6.08978e-06	Uqcrq/Coq7/Cox5b/Uqcrb/Cox5a/Cox7c/Ndufa7/Park7/Uqcr10/Ndufv1/Cyc1/Ndufs2/Cox6a1/Ndufb9	14	S4.a	14	584	49	12481	8.32168	1
GO:0042773	ATP synthesis coupled electron transport	14/584	50/12481	4.06657e-08	8.64437e-06	7.71324e-06	Uqcrq/Coq7/Cox5b/Uqcrb/Cox5a/Cox7c/Ndufa7/Park7/Uqcr10/Ndufv1/Cyc1/Ndufs2/Cox6a1/Ndufb9	14	S4.a	14	584	50	12481	8.09016	1
GO:0006091	generation of precursor metabolites and energy	36/584	290/12481	8.07885e-08	1.63927e-05	1.4627e-05	S100b/Pkm/Gapdh/Uqcc2/Uqcrq/Coq7/Ugp2/Ldha/Cisd1/Aldoa/Sod2/Bax/Pgk1/Cox5b/Mdh1/Rhoa/Mdh2/Uqcrb/Cox5a/Tpi1/Cox7c/Cox7a2/Ndufa7/Ppp1ca/Park7/Pgam1/Uqcr10/Ndufv1/Eif6/Atp5d/Atp5b/Cyc1/Ndufs2/Cox6a1/Ndufb9/Nupr1	36	S4.a	36	584	290	12481	3.01085	2
GO:0009206	purine ribonucleoside triphosphate biosynthetic process	19/584	103/12481	2.5015e-07	4.85508e-05	4.33211e-05	Nme1/Pkm/Gapdh/Tgfb1/Atp5g1/Aldoa/Pgk1/Cox5b/Tpi1/Atp5l/Pgam1/Atp5j2/Eif6/Atp5d/Atp5e/Atp5g2/Atp5b/Cyc1/Nupr1	19	S4.a	19	584	103	12481	4.72768	2
GO:0006754	ATP biosynthetic process	18/584	94/12481	2.88387e-07	5.2309e-05	4.66745e-05	Pkm/Gapdh/Tgfb1/Atp5g1/Aldoa/Pgk1/Cox5b/Tpi1/Atp5l/Pgam1/Atp5j2/Eif6/Atp5d/Atp5e/Atp5g2/Atp5b/Cyc1/Nupr1	18	S4.a	18	584	94	12481	4.94501	2
GO:0009145	purine nucleoside triphosphate biosynthetic process	19/584	104/12481	2.92949e-07	5.2309e-05	4.66745e-05	Nme1/Pkm/Gapdh/Tgfb1/Atp5g1/Aldoa/Pgk1/Cox5b/Tpi1/Atp5l/Pgam1/Atp5j2/Eif6/Atp5d/Atp5e/Atp5g2/Atp5b/Cyc1/Nupr1	19	S4.a	19	584	104	12481	4.67199	2
GO:0009142	nucleoside triphosphate biosynthetic process	20/584	115/12481	3.30005e-07	5.62154e-05	5.01601e-05	Nme1/Ak1/Pkm/Gapdh/Tgfb1/Atp5g1/Aldoa/Pgk1/Cox5b/Tpi1/Atp5l/Pgam1/Atp5j2/Eif6/Atp5d/Atp5e/Atp5g2/Atp5b/Cyc1/Nupr1	20	S4.a	20	584	115	12481	4.40436	2
GO:1902600	proton transmembrane transport	15/584	67/12481	3.40012e-07	5.62154e-05	5.01601e-05	Slc9a3r1/Atp6v1e1/Atp6v0e/Atp5g1/Atp6v1f/Atp6v1g1/Cox5b/Atp6v0b/Atp5l/Park7/Atp5d/Atp5e/Atp5g2/Atp5b/Cyc1	15	S4.a	15	584	67	12481	6.00292	1
GO:0015985	energy coupled proton transport, down electrochemical gradient	8/584	17/12481	3.66134e-07	5.63594e-05	5.02886e-05	Atp5g1/Cox5b/Atp5l/Atp5d/Atp5e/Atp5g2/Atp5b/Cyc1	8	S4.a	8	584	17	12481	18.3328	2
GO:0015986	ATP synthesis coupled proton transport	8/584	17/12481	3.66134e-07	5.63594e-05	5.02886e-05	Atp5g1/Cox5b/Atp5l/Atp5d/Atp5e/Atp5g2/Atp5b/Cyc1	8	S4.a	8	584	17	12481	18.3328	2
GO:0009201	ribonucleoside triphosphate biosynthetic process	19/584	106/12481	3.99236e-07	5.94064e-05	5.30074e-05	Nme1/Pkm/Gapdh/Tgfb1/Atp5g1/Aldoa/Pgk1/Cox5b/Tpi1/Atp5l/Pgam1/Atp5j2/Eif6/Atp5d/Atp5e/Atp5g2/Atp5b/Cyc1/Nupr1	19	S4.a	19	584	106	12481	4.56424	2
GO:0022904	respiratory electron transport chain	15/584	69/12481	5.11036e-07	7.35892e-05	6.56625e-05	Uqcrq/Coq7/Sod2/Cox5b/Uqcrb/Cox5a/Cox7c/Ndufa7/Park7/Uqcr10/Ndufv1/Cyc1/Ndufs2/Cox6a1/Ndufb9	15	S4.a	15	584	69	12481	5.77976	1
GO:0001525	angiogenesis	43/584	413/12481	6.88327e-07	9.60216e-05	8.56786e-05	Apold1/Rgcc/Cyp1b1/Hbegf/Itgb8/Efnb2/Pdgfa/Cdh13/Hipk2/Hand2/S100a1/Lgals3/Aqp1/Hspb1/Gpx1/Fn1/Hhip/Tnfaip2/Pkm/Sema5a/Anxa1/Col8a1/Anxa3/Robo1/Rnh1/Enpp2/Cav1/Tnfrsf12a/Htatip2/Sash1/Cib1/Runx1/Ackr3/Pgk1/Rhoa/Glul/Pdcd6/Rock1/Anxa2/Atp5b/Tmem100/Klf2/Ramp2	43	S4.a	43	584	413	12481	2.47592	7
GO:0022900	electron transport chain	15/584	72/12481	9.14408e-07	0.000123695	0.000110371	Uqcrq/Coq7/Sod2/Cox5b/Uqcrb/Cox5a/Cox7c/Ndufa7/Park7/Uqcr10/Ndufv1/Cyc1/Ndufs2/Cox6a1/Ndufb9	15	S4.a	15	584	72	12481	5.4743	1
GO:0009127	purine nucleoside monophosphate biosynthetic process	19/584	114/12481	1.27355e-06	0.000162432	0.000144936	Ak1/Pkm/Gapdh/Tgfb1/Atp5g1/Aldoa/Pgk1/Cox5b/Tpi1/Atp5l/Pgam1/Atp5j2/Eif6/Atp5d/Atp5e/Atp5g2/Atp5b/Cyc1/Nupr1	19	S4.a	19	584	114	12481	4.17685	4
GO:0009168	purine ribonucleoside monophosphate biosynthetic process	19/584	114/12481	1.27355e-06	0.000162432	0.000144936	Ak1/Pkm/Gapdh/Tgfb1/Atp5g1/Aldoa/Pgk1/Cox5b/Tpi1/Atp5l/Pgam1/Atp5j2/Eif6/Atp5d/Atp5e/Atp5g2/Atp5b/Cyc1/Nupr1	19	S4.a	19	584	114	12481	4.17685	4
GO:0052547	regulation of peptidase activity	32/584	277/12481	2.12011e-06	0.000262894	0.000234576	Nol3/Bok/Cd44/Anxa8/Serpinb8/Cd109/Lxn/Aqp1/Gpx1/Furin/Gapdh/Timp1/Serpinb6a/Robo1/Rnf7/Cav1/App/Lgmn/Bax/Rhoa/Fis1/Arl6ip5/Ctsd/Ubxn1/Lamtor5/Bcap31/Pdcd6/Park7/Pdcd5/Ddrgk1/Rps27l/Psma3	32	S4.a	32	584	277	12481	2.7567	6
GO:0009156	ribonucleoside monophosphate biosynthetic process	19/584	118/12481	2.1794e-06	0.000262942	0.000234619	Ak1/Pkm/Gapdh/Tgfb1/Atp5g1/Aldoa/Pgk1/Cox5b/Tpi1/Atp5l/Pgam1/Atp5j2/Eif6/Atp5d/Atp5e/Atp5g2/Atp5b/Cyc1/Nupr1	19	S4.a	19	584	118	12481	4.00688	3
GO:0040017	positive regulation of locomotion	47/584	491/12481	2.28482e-06	0.000268407	0.000239495	Itga6/Sema3a/Cyp1b1/Ptger3/Hbegf/Pdgfa/Cdh13/Ntrk3/Lgals3/Aqp1/Rras2/Hspb1/Fn1/Sema3d/Cd151/Furin/Sema5a/Tgfb1/Myo1c/Anxa1/Cfl1/Anxa3/Actn4/Enpp2/Mien1/Cav1/Aldoa/Sod2/Map2k2/Sash1/Cib1/App/Ackr3/Arpc2/Lgmn/Rhoa/Actr3/Chmp4b/Chmp2a/Pfn1/Pdcd6/Selenok/Atp5b/Ddrgk1/Lbp/Gnai2/Igfbp5	47	S4.a	47	584	491	12481	2.25746	6
GO:0009611	response to wounding	37/584	350/12481	2.93139e-06	0.000335531	0.000299389	F13a1/Ptger3/Hbegf/Nol3/Matn4/Pdgfa/Ninj1/3300005D01Rik/Ntrk3/Cd44/Anxa8/Cd109/Aqp1/Gpx1/Fn1/Sdc4/Cd151/Pkm/Prdx2/Timp1/Tgfb1/Anxa1/Matn2/Sdc1/Plec/Procr/Cav1/Tnfrsf12a/Dcbld2/Sod2/Map2k2/Ptprs/Bax/Mustn1/Cd9/Neat1/Anxa2	37	S4.a	37	584	350	12481	2.50309	9
GO:2000147	positive regulation of cell motility	45/584	467/12481	3.16756e-06	0.000353499	0.000315422	Itga6/Sema3a/Cyp1b1/Ptger3/Hbegf/Pdgfa/Cdh13/Ntrk3/Lgals3/Aqp1/Rras2/Hspb1/Fn1/Sema3d/Cd151/Furin/Sema5a/Tgfb1/Myo1c/Anxa1/Cfl1/Anxa3/Actn4/Enpp2/Mien1/Cav1/Aldoa/Sod2/Map2k2/Sash1/Cib1/App/Ackr3/Arpc2/Lgmn/Rhoa/Actr3/Pfn1/Pdcd6/Selenok/Atp5b/Ddrgk1/Lbp/Gnai2/Igfbp5	45	S4.a	45	584	467	12481	2.26999	6
GO:1901342	regulation of vasculature development	31/584	271/12481	3.76066e-06	0.000399907	0.000356831	Rgcc/Cyp1b1/Itgb8/Efnb2/Hipk2/S100a1/Lgals3/Aqp1/Hspb1/Hhip/Pkm/Sema5a/Anxa1/Anxa3/Rnh1/Enpp2/Tnfrsf12a/Sod2/Htatip2/Sash1/Cib1/Runx1/Pgk1/Rhoa/Glul/Rap1a/Pdcd6/Rock1/Tmem100/Klf2/Ramp2	31	S4.a	31	584	271	12481	2.72244	6
GO:0048514	blood vessel morphogenesis	47/584	500/12481	3.76257e-06	0.000399907	0.000356831	Apold1/Rgcc/Chd7/Cyp1b1/Hbegf/Itgb8/Efnb2/Pdgfa/Cdh13/Hipk2/Hand2/S100a1/Lgals3/Aqp1/Hspb1/Gpx1/Fn1/Hhip/Tnfaip2/Pkm/Sema5a/Tgfb1/Anxa1/Col8a1/Anxa3/Robo1/Rnh1/Enpp2/Cav1/Tnfrsf12a/Htatip2/Sash1/Cib1/Runx1/Ackr3/Bax/Pgk1/Rhoa/Glul/Rap1a/Pdcd6/Rock1/Anxa2/Atp5b/Tmem100/Klf2/Ramp2	47	S4.a	47	584	500	12481	2.21073	7
GO:0009124	nucleoside monophosphate biosynthetic process	19/584	123/12481	4.11499e-06	0.000427194	0.000381178	Ak1/Pkm/Gapdh/Tgfb1/Atp5g1/Aldoa/Pgk1/Cox5b/Tpi1/Atp5l/Pgam1/Atp5j2/Eif6/Atp5d/Atp5e/Atp5g2/Atp5b/Cyc1/Nupr1	19	S4.a	19	584	123	12481	3.81291	3
GO:0034314	Arp2/3 complex-mediated actin nucleation	9/584	29/12481	4.36262e-06	0.000442608	0.000394932	Iqgap2/Arpc2/Arpc3/Actr3/Brk1/Arpc5l/Arpc1b/Arpc4/Arf1	9	S4.a	9	584	29	12481	9.29104	1
GO:0010499	proteasomal ubiquitin-independent protein catabolic process	8/584	23/12481	5.75083e-06	0.000570482	0.000509032	Psma2/Psmb2/Psmb6/Psmb5/Psma7/Psma3/Psma6/Psmb4	8	S4.a	8	584	23	12481	10.9959	1
GO:0051272	positive regulation of cellular component movement	45/584	479/12481	6.18147e-06	0.000596749	0.00053247	Itga6/Sema3a/Cyp1b1/Ptger3/Hbegf/Pdgfa/Cdh13/Ntrk3/Lgals3/Aqp1/Rras2/Hspb1/Fn1/Sema3d/Cd151/Furin/Sema5a/Tgfb1/Myo1c/Anxa1/Cfl1/Anxa3/Actn4/Enpp2/Mien1/Cav1/Aldoa/Sod2/Map2k2/Sash1/Cib1/App/Ackr3/Arpc2/Lgmn/Rhoa/Actr3/Pfn1/Pdcd6/Selenok/Atp5b/Ddrgk1/Lbp/Gnai2/Igfbp5	45	S4.a	45	584	479	12481	2.2048	6
GO:0045333	cellular respiration	20/584	138/12481	6.28298e-06	0.000596749	0.00053247	Uqcrq/Coq7/Cisd1/Sod2/Bax/Cox5b/Mdh1/Mdh2/Uqcrb/Cox5a/Cox7c/Ndufa7/Park7/Uqcr10/Ndufv1/Atp5d/Cyc1/Ndufs2/Cox6a1/Ndufb9	20	S4.a	20	584	138	12481	3.53914	1
GO:0030335	positive regulation of cell migration	43/584	455/12481	8.60879e-06	0.000800618	0.000714379	Itga6/Sema3a/Cyp1b1/Ptger3/Hbegf/Pdgfa/Cdh13/Ntrk3/Lgals3/Aqp1/Rras2/Hspb1/Fn1/Sema3d/Cd151/Furin/Sema5a/Tgfb1/Myo1c/Anxa1/Anxa3/Actn4/Enpp2/Mien1/Cav1/Aldoa/Sod2/Sash1/Cib1/App/Ackr3/Arpc2/Lgmn/Rhoa/Actr3/Pfn1/Pdcd6/Selenok/Atp5b/Ddrgk1/Lbp/Gnai2/Igfbp5	43	S4.a	43	584	455	12481	2.21561	7
GO:1902905	positive regulation of supramolecular fiber organization	22/584	168/12481	1.17071e-05	0.00106654	0.000951661	Rgcc/Iqgap2/Arl2/Sdc4/Sema5a/Limch1/Myo1c/Cfl1/Cav1/Cfl2/App/Arpc2/Arpc3/Rhoa/Actr3/Brk1/Arpc5l/Arpc1b/Pfn1/Arpc4/Arf1/Dstn	22	S4.a	22	584	168	12481	3.15021	2
GO:0008037	cell recognition	14/584	79/12481	1.53836e-05	0.00137344	0.0012255	Megf10/Sema3a/Lgals3/Sema5a/Robo1/Aldoa/App/Colec12/Cd9/Nptn/Vdac2/Msn/Cct7/Bsg	14	S4.a	14	584	79	12481	4.46988	1
GO:2001242	regulation of intrinsic apoptotic signaling pathway	20/584	147/12481	1.64544e-05	0.00144024	0.00128511	Nol3/Slc9a3r1/Bok/Cd44/Hspb1/Gpx1/Ptpn1/Cav1/Sod2/Ackr3/Bax/Ndufs3/Bag5/Fis1/Bcap31/Vdac2/Park7/Selenos/Sh3glb1/Nupr1	20	S4.a	20	584	147	12481	3.28586	1
GO:0045765	regulation of angiogenesis	27/584	242/12481	2.48682e-05	0.00210351	0.00187693	Rgcc/Cyp1b1/Itgb8/Hipk2/S100a1/Lgals3/Aqp1/Hspb1/Hhip/Pkm/Sema5a/Anxa1/Anxa3/Rnh1/Enpp2/Tnfrsf12a/Htatip2/Sash1/Cib1/Runx1/Pgk1/Rhoa/Glul/Pdcd6/Rock1/Klf2/Ramp2	27	S4.a	27	584	242	12481	2.63372	6
GO:0051495	positive regulation of cytoskeleton organization	23/584	189/12481	2.49744e-05	0.00210351	0.00187693	Rgcc/Iqgap2/Ntrk3/Arl2/Sdc4/Sema5a/Limch1/Myo1c/Cfl1/Cav1/Cfl2/Arpc2/Arpc3/Rhoa/Actr3/Brk1/Arpc5l/Arpc1b/Pfn1/Arpc4/Ranbp1/Arf1/Dstn	23	S4.a	23	584	189	12481	2.89688	2
GO:0009152	purine ribonucleotide biosynthetic process	21/584	165/12481	2.84942e-05	0.00235552	0.0021018	Nme1/Ak1/Pkm/Gapdh/Tgfb1/Atp5g1/Aldoa/Pgk1/Cox5b/Guk1/Tpi1/Atp5l/Pgam1/Atp5j2/Eif6/Atp5d/Atp5e/Atp5g2/Atp5b/Cyc1/Nupr1	21	S4.a	21	584	165	12481	3.0439	2
GO:0097193	intrinsic apoptotic signaling pathway	28/584	258/12481	2.93604e-05	0.002383	0.00212631	Cyp1b1/Nol3/Zfp385b/Slc9a3r1/Hipk2/Bok/Cd44/Hspb1/Gpx1/Crip1/Ptpn1/Rnf7/Cav1/Sod2/Ackr3/Bax/Ndufs3/Bag5/Fis1/Arl6ip5/Bcap31/Vdac2/Selenok/Park7/Selenos/Rps27l/Sh3glb1/Nupr1	28	S4.a	28	584	258	12481	2.55419	2
GO:0032535	regulation of cellular component size	32/584	319/12481	3.92469e-05	0.00312854	0.00279155	Sema3a/Tmod1/Slc9a3r1/Iqgap2/Ntrk3/Aqp1/Fn1/Sema3d/Capg/Sema5a/Myo1c/Cfl1/Atp5g1/Tnfrsf12a/Cfl2/Snf8/Ptprs/Arpc2/Arpc3/Ezr/Rhoa/Actr3/Brk1/Arpc5l/Arpc1b/Pfn1/Arpc4/Mgll/Rab21/Lamtor5/Arf1/Dstn	32	S4.a	32	584	319	12481	2.34503	1
GO:0015980	energy derivation by oxidation of organic compounds	24/584	208/12481	4.04198e-05	0.00316551	0.00282453	S100b/Uqcrq/Coq7/Ugp2/Ldha/Cisd1/Sod2/Bax/Cox5b/Mdh1/Mdh2/Uqcrb/Cox5a/Cox7c/Ndufa7/Ppp1ca/Park7/Uqcr10/Ndufv1/Atp5d/Cyc1/Ndufs2/Cox6a1/Ndufb9	24	S4.a	24	584	208	12481	2.72784	1
GO:0052548	regulation of endopeptidase activity	26/584	236/12481	4.35255e-05	0.00334996	0.00298912	Nol3/Bok/Cd44/Anxa8/Serpinb8/Aqp1/Gpx1/Furin/Gapdh/Timp1/Serpinb6a/Robo1/Rnf7/Lgmn/Bax/Rhoa/Fis1/Arl6ip5/Ctsd/Lamtor5/Bcap31/Pdcd6/Park7/Pdcd5/Rps27l/Psma3	26	S4.a	26	584	236	12481	2.59269	3
GO:0014745	negative regulation of muscle adaptation	5/584	10/12481	4.56724e-05	0.00345562	0.00308339	Nol3/Foxo1/Errfi1/Lmna/Igfbp5	5	S4.a	5	584	10	12481	20.5221	1
GO:2001234	negative regulation of apoptotic signaling pathway	23/584	197/12481	4.84015e-05	0.00360107	0.00321318	Itga6/Nol3/Bok/Cd44/Higd1a/Lgals3/Hspb1/Gpx1/Prdx2/Ptpn1/Slc25a5/Sod2/Ackr3/Bax/Rela/Ndufs3/Bag5/Lmna/Vdac2/Park7/Selenos/Sh3glb1/Gnai2	23	S4.a	23	584	197	12481	2.76184	4
GO:2001233	regulation of apoptotic signaling pathway	34/584	353/12481	5.19273e-05	0.00380006	0.00339073	Itga6/Nol3/Slc9a3r1/Bok/Cd44/Higd1a/Lgals3/Hspb1/Gpx1/Prdx2/Ptpn1/Inhba/Trps1/Slc25a5/Cav1/Tnfrsf12a/Sod2/Ackr3/Bax/Rela/Ndufs3/Bag5/Fis1/Lmna/Atpif1/Bcap31/Ppp1ca/Vdac2/Park7/Selenos/Pdcd5/Sh3glb1/Gnai2/Nupr1	34	S4.a	34	584	353	12481	2.24346	3
GO:0007005	mitochondrion organization	38/584	414/12481	5.46335e-05	0.00388046	0.00346247	Nol3/Bok/Higd1a/Gpx1/Chchd2/Uqcc2/Slirp/Coq7/Mrpl17/Ndufs5/Slc25a5/Rnf7/Gabarap/Sod2/Grpel1/Ndufa1/Bax/Fis1/Uqcrb/Ndufc1/Lmna/Romo1/Cox7a2/Atpif1/Tspo/Ndufb7/Jtb/Park7/Uqcr10/Timm13/Cdc37/Tomm22/Atp5d/Tomm20/Pdcd5/Ndufa11/Sh3glb1/Ndufb9	38	S4.a	38	584	414	12481	2.13234	1
GO:1902176	negative regulation of oxidative stress-induced intrinsic apoptotic signaling pathway	6/584	16/12481	5.47645e-05	0.00388046	0.00346247	Nol3/Hspb1/Gpx1/Sod2/Bag5/Park7	6	S4.a	6	584	16	12481	12.3318	2
GO:0090066	regulation of anatomical structure size	39/584	431/12481	5.96613e-05	0.00416137	0.00371313	Sema3a/Ptger3/Tmod1/Slc9a3r1/Iqgap2/Ntrk3/Ptgs1/Aqp1/Gpx1/Fn1/Sema3d/Capg/Sema5a/Myo1c/Cfl1/Atp5g1/Cav1/Tnfrsf12a/Cfl2/Sod2/Snf8/Ptprs/Arpc2/Arpc3/Ezr/Rhoa/Actr3/Brk1/Arpc5l/Arpc1b/Pfn1/Arpc4/Mgll/Rab21/Lamtor5/Atp2b1/Rock1/Arf1/Dstn	39	S4.a	39	584	431	12481	2.10006	2
GO:0045010	actin nucleation	9/584	39/12481	6.06825e-05	0.00416748	0.00371858	Iqgap2/Arpc2/Arpc3/Actr3/Brk1/Arpc5l/Arpc1b/Arpc4/Arf1	9	S4.a	9	584	39	12481	6.18917	1
GO:0009260	ribonucleotide biosynthetic process	21/584	174/12481	6.29928e-05	0.0042606	0.00380167	Nme1/Ak1/Pkm/Gapdh/Tgfb1/Atp5g1/Aldoa/Pgk1/Cox5b/Guk1/Tpi1/Atp5l/Pgam1/Atp5j2/Eif6/Atp5d/Atp5e/Atp5g2/Atp5b/Cyc1/Nupr1	21	S4.a	21	584	174	12481	2.8627	1
GO:1904018	positive regulation of vasculature development	20/584	162/12481	6.79901e-05	0.00448178	0.00399902	Cyp1b1/Itgb8/Efnb2/Hipk2/S100a1/Lgals3/Aqp1/Hspb1/Pkm/Sema5a/Anxa1/Anxa3/Sod2/Sash1/Cib1/Runx1/Rap1a/Pdcd6/Tmem100/Ramp2	20	S4.a	20	584	162	12481	2.9351	5
GO:0001667	ameboidal-type cell migration	33/584	343/12481	6.82708e-05	0.00448178	0.00399902	Sema3a/Rgcc/Cyp1b1/Hbegf/Efnb2/Cdh13/Hand2/Aqp1/Gipc1/Hspb1/Gpx1/Fn1/Sdc4/Sema3d/Sema5a/Timp1/Tgfb1/Anxa1/Cfl1/Anxa3/Robo1/Has1/Enpp2/Adipor1/Sash1/Cib1/Lgmn/Rhoa/Actr3/Glul/Pfn1/Pdcd6/Atp5b	33	S4.a	33	584	343	12481	2.23839	2
GO:0008631	intrinsic apoptotic signaling pathway in response to oxidative stress	9/584	41/12481	9.22694e-05	0.00588895	0.00525462	Cyp1b1/Nol3/Hspb1/Gpx1/Rnf7/Sod2/Bag5/Arl6ip5/Park7	9	S4.a	9	584	41	12481	5.80168	2
GO:0072593	reactive oxygen species metabolic process	24/584	219/12481	9.23446e-05	0.00588895	0.00525462	Cyp1b1/Slc7a2/Gpx1/Foxo1/Prdx2/Tgfb1/Coq7/Prdx5/Atp5g1/Cav1/Sod2/Ndufs3/Rhoa/Romo1/Atpif1/Tspo/Park7/Eif6/Selenos/Eif5a/Sod3/Gnai2/Klf2/Gpx3	24	S4.a	24	584	219	12481	2.57147	4
GO:0006164	purine nucleotide biosynthetic process	21/584	179/12481	9.52013e-05	0.00598561	0.00534087	Nme1/Ak1/Pkm/Gapdh/Tgfb1/Atp5g1/Aldoa/Pgk1/Cox5b/Guk1/Tpi1/Atp5l/Pgam1/Atp5j2/Eif6/Atp5d/Atp5e/Atp5g2/Atp5b/Cyc1/Nupr1	21	S4.a	21	584	179	12481	2.77095	1
GO:0042060	wound healing	27/584	262/12481	9.91911e-05	0.00614985	0.00548741	F13a1/Ptger3/Hbegf/Pdgfa/Ninj1/Cd44/Anxa8/Cd109/Aqp1/Gpx1/Fn1/Sdc4/Cd151/Pkm/Prdx2/Timp1/Tgfb1/Anxa1/Sdc1/Plec/Procr/Cav1/Tnfrsf12a/Dcbld2/Mustn1/Cd9/Anxa2	27	S4.a	27	584	262	12481	2.40529	9
GO:0046390	ribose phosphate biosynthetic process	21/584	180/12481	0.000103167	0.00630875	0.0056292	Nme1/Ak1/Pkm/Gapdh/Tgfb1/Atp5g1/Aldoa/Pgk1/Cox5b/Guk1/Tpi1/Atp5l/Pgam1/Atp5j2/Eif6/Atp5d/Atp5e/Atp5g2/Atp5b/Cyc1/Nupr1	21	S4.a	21	584	180	12481	2.75329	1
GO:0097237	cellular response to toxic substance	17/584	130/12481	0.00011552	0.00696864	0.00621801	Cyp1b1/Nol3/Aqp1/Plekha1/Prdx2/Anxa1/Cfl1/Sod2/Rela/Foxp1/Actb/Pde8a/Park7/Akr1a1/Esd/Sod3/Txn1	17	S4.a	17	584	130	12481	3.12616	2
GO:2000641	regulation of early endosome to late endosome transport	6/584	18/12481	0.000117155	0.00697304	0.00622194	Map2k2/Ezr/Rab21/Msn/Snx3/Sh3glb1	6	S4.a	6	584	18	12481	10.2759	1
GO:0008064	regulation of actin polymerization or depolymerization	18/584	143/12481	0.000120862	0.00709904	0.00633436	Tmod1/Iqgap2/Capg/Sema5a/Myo1c/Cfl1/Cfl2/Arpc2/Arpc3/Rhoa/Actr3/Brk1/Arpc5l/Arpc1b/Pfn1/Arpc4/Arf1/Dstn	18	S4.a	18	584	143	12481	2.99455	2
GO:0034614	cellular response to reactive oxygen species	17/584	131/12481	0.000127113	0.00729468	0.00650893	Cyp1b1/Nol3/Aqp1/Foxo1/Plekha1/Prdx2/Anxa1/Prdx5/Cfl1/Sod2/Rela/Foxp1/Pde8a/Romo1/Park7/Sod3/Txn1	17	S4.a	17	584	131	12481	3.09848	2
GO:0009135	purine nucleoside diphosphate metabolic process	12/584	73/12481	0.000132096	0.00729468	0.00650893	Ak1/Pkm/Gapdh/Nudt9/Ldha/Aldoa/Pgk1/Guk1/Tpi1/Pgam1/Eif6/Nupr1	12	S4.a	12	584	73	12481	4.06988	2
GO:0009179	purine ribonucleoside diphosphate metabolic process	12/584	73/12481	0.000132096	0.00729468	0.00650893	Ak1/Pkm/Gapdh/Nudt9/Ldha/Aldoa/Pgk1/Guk1/Tpi1/Pgam1/Eif6/Nupr1	12	S4.a	12	584	73	12481	4.06988	2
GO:0030832	regulation of actin filament length	18/584	144/12481	0.000132254	0.00729468	0.00650893	Tmod1/Iqgap2/Capg/Sema5a/Myo1c/Cfl1/Cfl2/Arpc2/Arpc3/Rhoa/Actr3/Brk1/Arpc5l/Arpc1b/Pfn1/Arpc4/Arf1/Dstn	18	S4.a	18	584	144	12481	2.97054	2
GO:0070585	protein localization to mitochondrion	13/584	84/12481	0.000132363	0.00729468	0.00650893	Nol3/Bag1/Grpel1/Bax/Fis1/Romo1/Atpif1/Tspo/Timm13/Tomm22/Tomm20/Pdcd5/Sh3glb1	13	S4.a	13	584	84	12481	3.79099	1
GO:0072522	purine-containing compound biosynthetic process	21/584	184/12481	0.000141263	0.00769024	0.00686188	Nme1/Ak1/Pkm/Gapdh/Tgfb1/Atp5g1/Aldoa/Pgk1/Cox5b/Guk1/Tpi1/Atp5l/Pgam1/Atp5j2/Eif6/Atp5d/Atp5e/Atp5g2/Atp5b/Cyc1/Nupr1	21	S4.a	21	584	184	12481	2.68484	1
GO:0006839	mitochondrial transport	19/584	158/12481	0.000146059	0.00785552	0.00700936	Nol3/Mcub/Bok/Slc25a5/Grpel1/Bax/Cox5b/Fis1/Mrpl18/Romo1/Atpif1/Smdt1/Timm13/Tomm22/Atp5b/Tomm20/Pdcd5/Cyc1/Sh3glb1	19	S4.a	19	584	158	12481	2.84423	1
GO:0010631	epithelial cell migration	25/584	242/12481	0.000171194	0.0089907	0.00802226	Sema3a/Rgcc/Cyp1b1/Hbegf/Efnb2/Cdh13/Aqp1/Gipc1/Hspb1/Gpx1/Sema5a/Tgfb1/Anxa1/Anxa3/Robo1/Enpp2/Adipor1/Sash1/Cib1/Lgmn/Rhoa/Glul/Pfn1/Pdcd6/Atp5b	25	S4.a	25	584	242	12481	2.40694	2
GO:0090132	epithelium migration	25/584	242/12481	0.000171194	0.0089907	0.00802226	Sema3a/Rgcc/Cyp1b1/Hbegf/Efnb2/Cdh13/Aqp1/Gipc1/Hspb1/Gpx1/Sema5a/Tgfb1/Anxa1/Anxa3/Robo1/Enpp2/Adipor1/Sash1/Cib1/Lgmn/Rhoa/Glul/Pfn1/Pdcd6/Atp5b	25	S4.a	25	584	242	12481	2.40694	2
GO:0008637	apoptotic mitochondrial changes	14/584	98/12481	0.000178027	0.00924087	0.00824548	Nol3/Bok/Higd1a/Gpx1/Slc25a5/Rnf7/Sod2/Bax/Fis1/Lmna/Atpif1/Jtb/Pdcd5/Sh3glb1	14	S4.a	14	584	98	12481	3.45347	1
GO:0090130	tissue migration	25/584	243/12481	0.000182637	0.00937118	0.00836176	Sema3a/Rgcc/Cyp1b1/Hbegf/Efnb2/Cdh13/Aqp1/Gipc1/Hspb1/Gpx1/Sema5a/Tgfb1/Anxa1/Anxa3/Robo1/Enpp2/Adipor1/Sash1/Cib1/Lgmn/Rhoa/Glul/Pfn1/Pdcd6/Atp5b	25	S4.a	25	584	243	12481	2.3957	2
GO:0009132	nucleoside diphosphate metabolic process	13/584	87/12481	0.00019035	0.00954746	0.00851905	Nme1/Ak1/Pkm/Gapdh/Nudt9/Ldha/Aldoa/Pgk1/Guk1/Tpi1/Pgam1/Eif6/Nupr1	13	S4.a	13	584	87	12481	3.63675	2
GO:2001243	negative regulation of intrinsic apoptotic signaling pathway	13/584	87/12481	0.00019035	0.00954746	0.00851905	Nol3/Cd44/Hspb1/Gpx1/Ptpn1/Sod2/Ackr3/Ndufs3/Bag5/Vdac2/Park7/Selenos/Sh3glb1	13	S4.a	13	584	87	12481	3.63675	2
GO:0009185	ribonucleoside diphosphate metabolic process	12/584	77/12481	0.000222671	0.0109231	0.00974652	Ak1/Pkm/Gapdh/Nudt9/Ldha/Aldoa/Pgk1/Guk1/Tpi1/Pgam1/Eif6/Nupr1	12	S4.a	12	584	77	12481	3.81849	2
GO:0030838	positive regulation of actin filament polymerization	12/584	77/12481	0.000222671	0.0109231	0.00974652	Iqgap2/Myo1c/Arpc2/Arpc3/Rhoa/Actr3/Brk1/Arpc5l/Arpc1b/Pfn1/Arpc4/Arf1	12	S4.a	12	584	77	12481	3.81849	1
GO:0032388	positive regulation of intracellular transport	19/584	164/12481	0.000238418	0.0115684	0.0103223	Tgfb1/Myo1c/Vamp8/Edem2/Scp2/Cib1/Arpc2/Ezr/Fis1/Actr3/Ran/Camk1/Rab21/Bcap31/Msn/Emd/Anxa2/Pdcd5/Arf1	19	S4.a	19	584	164	12481	2.72517	2
GO:0006979	response to oxidative stress	32/584	352/12481	0.000249887	0.0119946	0.0107026	Cyp1b1/Nol3/Ptgs1/Aqp1/Hspb1/Gpx1/Foxo1/Plekha1/Prdx2/Anxa1/Coq7/Prdx5/Atox1/Cfl1/Rnf7/Sod2/App/Rela/Foxp1/Bag5/Arl6ip5/Pde8a/Romo1/Gpx4/Selenok/Park7/Selenos/Psmb5/Sod3/Ndufs2/Txn1/Gpx3	32	S4.a	32	584	352	12481	2.09706	3
GO:0071236	cellular response to antibiotic	15/584	114/12481	0.000268234	0.0127382	0.0113661	Cyp1b1/Ptger3/Nol3/Aqp1/Crip1/Plekha1/Anxa1/Cfl1/Arpc2/Rela/Foxp1/Pde8a/Park7/Ranbp1/Txn1	15	S4.a	15	584	114	12481	3.14111	2
GO:0006081	cellular aldehyde metabolic process	10/584	57/12481	0.000274877	0.0129163	0.011525	Cyp1b1/Aldh1a3/Hagh/Aldoa/Tpi1/Pgls/Park7/Pgam1/Akr1a1/Esd	10	S4.a	10	584	57	12481	4.39145	2
GO:0046031	ADP metabolic process	11/584	68/12481	0.000289138	0.0134449	0.0119967	Ak1/Pkm/Gapdh/Nudt9/Ldha/Aldoa/Pgk1/Tpi1/Pgam1/Eif6/Nupr1	11	S4.a	11	584	68	12481	3.987	2
GO:0051099	positive regulation of binding	20/584	181/12481	0.000311787	0.0143487	0.0128031	Hipk2/Hand2/Lgals3/Nme1/Calm1/Tgfb1/Med25/Fkbp1a/Cav1/Eno1/App/Actr3/Edf1/Pin1/Ran/Dph3/Park7/Anxa2/Ddrgk1/Txn1	20	S4.a	20	584	181	12481	2.58449	1
GO:0036473	cell death in response to oxidative stress	12/584	80/12481	0.000321301	0.0146356	0.0130591	Cyp1b1/Nol3/Hspb1/Gpx1/Rnf7/Sod2/Foxp1/Bag5/Arl6ip5/Pde8a/Park7/Txn1	12	S4.a	12	584	80	12481	3.64864	2
GO:0072655	establishment of protein localization to mitochondrion	12/584	81/12481	0.000361478	0.0162994	0.0145437	Nol3/Grpel1/Bax/Fis1/Romo1/Atpif1/Tspo/Timm13/Tomm22/Tomm20/Pdcd5/Sh3glb1	12	S4.a	12	584	81	12481	3.59556	1
GO:0034599	cellular response to oxidative stress	24/584	240/12481	0.000372979	0.0166498	0.0148563	Cyp1b1/Nol3/Aqp1/Hspb1/Gpx1/Foxo1/Plekha1/Prdx2/Anxa1/Coq7/Prdx5/Cfl1/Rnf7/Sod2/Rela/Foxp1/Bag5/Arl6ip5/Pde8a/Romo1/Park7/Selenos/Sod3/Txn1	24	S4.a	24	584	240	12481	2.31753	3
GO:0015991	ATP hydrolysis coupled proton transport	6/584	22/12481	0.000401159	0.017219	0.0153642	Atp6v1e1/Atp6v0e/Atp5g1/Atp6v1f/Atp6v0b/Atp5g2	6	S4.a	6	584	22	12481	7.70679	1
GO:0090662	ATP hydrolysis coupled transmembrane transport	6/584	22/12481	0.000401159	0.017219	0.0153642	Atp6v1e1/Atp6v0e/Atp5g1/Atp6v1f/Atp6v0b/Atp5g2	6	S4.a	6	584	22	12481	7.70679	1
GO:0099131	ATP hydrolysis coupled ion transmembrane transport	6/584	22/12481	0.000401159	0.017219	0.0153642	Atp6v1e1/Atp6v0e/Atp5g1/Atp6v1f/Atp6v0b/Atp5g2	6	S4.a	6	584	22	12481	7.70679	1
GO:0099132	ATP hydrolysis coupled cation transmembrane transport	6/584	22/12481	0.000401159	0.017219	0.0153642	Atp6v1e1/Atp6v0e/Atp5g1/Atp6v1f/Atp6v0b/Atp5g2	6	S4.a	6	584	22	12481	7.70679	1
GO:0110053	regulation of actin filament organization	22/584	213/12481	0.000414489	0.0176217	0.0157236	Rgcc/Tmod1/Iqgap2/Sdc4/Capg/Sema5a/Limch1/Myo1c/Cfl1/Cfl2/Arpc2/Arpc3/Rhoa/Actr3/Brk1/Arpc5l/Arpc1b/Pfn1/Arpc4/Rock1/Arf1/Dstn	22	S4.a	22	584	213	12481	2.39892	3
GO:0032273	positive regulation of protein polymerization	14/584	107/12481	0.000451048	0.0188551	0.0168241	Iqgap2/Arl2/Myo1c/Cav1/Arpc2/Arpc3/Rhoa/Actr3/Brk1/Arpc5l/Arpc1b/Pfn1/Arpc4/Arf1	14	S4.a	14	584	107	12481	3.11695	1
GO:0098655	cation transmembrane transport	36/584	427/12481	0.000451948	0.0188551	0.0168241	Chd7/Ptger3/Nol3/Mcub/Slc9a3r1/Slc7a2/Itpr3/Fxyd5/S100a1/Scn1b/Tgfb1/Atp6v1e1/Atox1/Cfl1/Anxa3/Atp6v0e/Fkbp1a/Atp5g1/Cav1/Ywhah/Atp6v1f/Bax/Atp6v1g1/Cox5b/Atp6v0b/Atp5l/Smdt1/Park7/Atp2b1/Atp5d/Atp5e/Atp5g2/Atp5b/Cyc1/Fhl1/Arf1	36	S4.a	36	584	427	12481	1.93305	1
GO:0043281	regulation of cysteine-type endopeptidase activity involved in apoptotic process	18/584	159/12481	0.000457635	0.0189156	0.0168781	Nol3/Bok/Cd44/Aqp1/Gpx1/Robo1/Rnf7/Bax/Rhoa/Fis1/Arl6ip5/Ctsd/Lamtor5/Bcap31/Pdcd6/Park7/Pdcd5/Rps27l	18	S4.a	18	584	159	12481	2.65135	3
GO:0015988	energy coupled proton transmembrane transport, against electrochemical gradient	6/584	23/12481	0.000521481	0.0212004	0.0189168	Atp6v1e1/Atp6v0e/Atp5g1/Atp6v1f/Atp6v0b/Atp5g2	6	S4.a	6	584	23	12481	7.25191	1
GO:0043388	positive regulation of DNA binding	9/584	51/12481	0.000527982	0.0212004	0.0189168	Hipk2/Hand2/Nme1/Calm1/Tgfb1/Edf1/Park7/Ddrgk1/Txn1	9	S4.a	9	584	51	12481	4.41698	1
GO:0071417	cellular response to organonitrogen compound	33/584	383/12481	0.000529315	0.0212004	0.0189168	Bglap2/Bglap/Itpr3/Aqp1/Enho/Foxo1/Pkm/Myo1c/Ptpn1/Cfl1/Ywhag/Atp5g1/Cav1/Adipor1/App/Arpc2/Lgmn/Rela/Ezr/Fis1/Actb/Rab10/Rap1a/Lamtor2/Lamtor1/Vim/Lamtor5/Ybx1/Atp2b1/Rock1/Gnai2/Igfbp5/H2afz	33	S4.a	33	584	383	12481	1.97575	3
GO:1903202	negative regulation of oxidative stress-induced cell death	8/584	41/12481	0.000531909	0.0212004	0.0189168	Nol3/Hspb1/Gpx1/Sod2/Bag5/Pde8a/Park7/Txn1	8	S4.a	8	584	41	12481	4.99168	1
GO:0046939	nucleotide phosphorylation	11/584	73/12481	0.000543293	0.0213293	0.0190318	Nme1/Ak1/Pkm/Gapdh/Aldoa/Pgk1/Guk1/Tpi1/Pgam1/Eif6/Nupr1	11	S4.a	11	584	73	12481	3.66368	2
GO:0043542	endothelial cell migration	19/584	175/12481	0.0005447	0.0213293	0.0190318	Rgcc/Cyp1b1/Efnb2/Cdh13/Gipc1/Hspb1/Gpx1/Sema5a/Tgfb1/Anxa1/Anxa3/Robo1/Sash1/Cib1/Lgmn/Rhoa/Glul/Pdcd6/Atp5b	19	S4.a	19	584	175	12481	2.53062	2
GO:0032386	regulation of intracellular transport	31/584	354/12481	0.000590333	0.0229152	0.0204469	Nol3/Gipc1/Tgfb1/Myo1c/Vamp8/Ptpn1/Edem2/Scp2/Map2k2/Cib1/Arpc2/Napa/Ezr/Fis1/Lamp1/Actr3/Ran/Rap1a/Camk1/Atpif1/Rab21/Bcap31/Msn/Park7/Emd/Anxa2/Snx3/Pdcd5/Sh3glb1/Txn1/Arf1	31	S4.a	31	584	354	12481	2.00856	1
GO:0006457	protein folding	16/584	136/12481	0.000610559	0.0233684	0.0208513	Hspb1/Pfdn1/Bag1/Ppia/Emc2/Fkbp1a/Grpel1/Emc6/Bag5/Hspa13/Cdc37/Cct7/Pdcd5/Hspa1a/Selenof/Sh3glb1	16	S4.a	16	584	136	12481	2.76419	2
GO:0001836	release of cytochrome c from mitochondria	9/584	52/12481	0.000612478	0.0233684	0.0208513	Nol3/Bok/Higd1a/Gpx1/Sod2/Bax/Fis1/Lmna/Pdcd5	9	S4.a	9	584	52	12481	4.31394	1
GO:2000116	regulation of cysteine-type endopeptidase activity	19/584	177/12481	0.000627163	0.0236166	0.0210727	Nol3/Bok/Cd44/Aqp1/Gpx1/Robo1/Rnf7/Lgmn/Bax/Rhoa/Fis1/Arl6ip5/Ctsd/Lamtor5/Bcap31/Pdcd6/Park7/Pdcd5/Rps27l	19	S4.a	19	584	177	12481	2.49819	2
GO:1900408	negative regulation of cellular response to oxidative stress	8/584	42/12481	0.000630564	0.0236166	0.0210727	Nol3/Hspb1/Gpx1/Sod2/Bag5/Pde8a/Park7/Txn1	8	S4.a	8	584	42	12481	4.84471	1
GO:0098662	inorganic cation transmembrane transport	33/584	387/12481	0.000634855	0.0236166	0.0210727	Chd7/Ptger3/Nol3/Mcub/Slc9a3r1/Itpr3/Fxyd5/S100a1/Scn1b/Tgfb1/Atp6v1e1/Atox1/Atp6v0e/Fkbp1a/Atp5g1/Cav1/Ywhah/Atp6v1f/Bax/Atp6v1g1/Cox5b/Atp6v0b/Atp5l/Smdt1/Park7/Atp2b1/Atp5d/Atp5e/Atp5g2/Atp5b/Cyc1/Fhl1/Arf1	33	S4.a	33	584	387	12481	1.95276	1
GO:0008154	actin polymerization or depolymerization	18/584	164/12481	0.000664083	0.0242469	0.0216351	Tmod1/Iqgap2/Capg/Sema5a/Myo1c/Cfl1/Cfl2/Arpc2/Arpc3/Rhoa/Actr3/Brk1/Arpc5l/Arpc1b/Pfn1/Arpc4/Arf1/Dstn	18	S4.a	18	584	164	12481	2.55926	2
GO:0032801	receptor catabolic process	6/584	24/12481	0.000668093	0.0242469	0.0216351	Furin/Tgfb1/Ptpn1/Lgmn/Anxa2/Sh3glb1	6	S4.a	6	584	24	12481	6.84869	1
GO:1902175	regulation of oxidative stress-induced intrinsic apoptotic signaling pathway	6/584	24/12481	0.000668093	0.0242469	0.0216351	Nol3/Hspb1/Gpx1/Sod2/Bag5/Park7	6	S4.a	6	584	24	12481	6.84869	2
GO:1901699	cellular response to nitrogen compound	35/584	423/12481	0.000757975	0.0272871	0.0243479	Bglap2/Sorbs2/Bglap/Itpr3/Aqp1/Enho/Foxo1/Pkm/Myo1c/Ptpn1/Cfl1/Ywhag/Atp5g1/Cav1/Adipor1/App/Arpc2/Lgmn/Rela/Ezr/Fis1/Actb/Rab10/Rap1a/Lamtor2/Lamtor1/Vim/Lamtor5/Riok3/Ybx1/Atp2b1/Rock1/Gnai2/Igfbp5/H2afz	35	S4.a	35	584	423	12481	1.89096	3
GO:0006605	protein targeting	22/584	223/12481	0.000774483	0.0276583	0.0246791	Nol3/Syngr2/Gipc1/Myo1c/Ywhag/Srp14/Grpel1/Cib1/Arpc2/Zfand6/Sec61b/Fis1/Spcs1/Actr3/Romo1/Chmp4b/Atpif1/Timm13/Tomm22/Spcs2/Tomm20/Pdcd5	22	S4.a	22	584	223	12481	2.27769	1
GO:0006122	mitochondrial electron transport, ubiquinol to cytochrome c	4/584	10/12481	0.000794789	0.0281582	0.0251252	Uqcrq/Uqcrb/Uqcr10/Cyc1	4	S4.a	4	584	10	12481	13.6588	1
GO:0032970	regulation of actin filament-based process	28/584	314/12481	0.00081035	0.0284086	0.0253485	Rgcc/Ptger3/Tmod1/Iqgap2/Ntrk3/Sdc4/Capg/Sema5a/Tgfb1/Limch1/Myo1c/Cfl1/Cav1/Cfl2/Arpc2/Arpc3/Arhgdia/Rhoa/Actr3/Brk1/Arpc5l/Arpc1b/Pfn1/Arpc4/Abracl/Rock1/Arf1/Dstn	28	S4.a	28	584	314	12481	2.04434	3
GO:1990542	mitochondrial transmembrane transport	10/584	65/12481	0.000814583	0.0284086	0.0253485	Mcub/Grpel1/Cox5b/Mrpl18/Romo1/Smdt1/Timm13/Atp5b/Tomm20/Cyc1	10	S4.a	10	584	65	12481	3.74998	1
GO:0022604	regulation of cell morphogenesis	35/584	425/12481	0.000824369	0.028527	0.0254542	Sema3a/Slc9a3r1/S100b/Ntrk3/Cd44/Cux1/Fermt2/Fn1/Sema3d/Sema5a/Anxa1/S100a13/Cfl1/Robo1/Actn4/Enpp2/Atp5g1/Tnfrsf12a/Aldoa/Map2k2/Cib1/Ptprs/Ywhah/Arpc2/Arhgdia/Ezr/Sdc2/Rhoa/Actr3/Mgll/Vim/Rab21/Msn/Myl12a/Sh3glb1	35	S4.a	35	584	425	12481	1.88094	2
GO:0032469	endoplasmic reticulum calcium ion homeostasis	6/584	25/12481	0.000844695	0.028566	0.025489	Tgm2/App/Bax/Fis1/Bcap31/Selenok	6	S4.a	6	584	25	12481	6.48651	1
GO:0051560	mitochondrial calcium ion homeostasis	6/584	25/12481	0.000844695	0.028566	0.025489	Tgm2/Nol3/Mcub/Fis1/Bcap31/Smdt1	6	S4.a	6	584	25	12481	6.48651	1
GO:1903649	regulation of cytoplasmic transport	6/584	25/12481	0.000844695	0.028566	0.025489	Map2k2/Ezr/Rab21/Msn/Snx3/Sh3glb1	6	S4.a	6	584	25	12481	6.48651	1
GO:0045687	positive regulation of glial cell differentiation	8/584	44/12481	0.00087208	0.0292282	0.0260798	Bag1/Tgfb1/Enpp2/App/Rela/Dag1/Actr3/Rheb	8	S4.a	8	584	44	12481	4.5752	2
GO:1903827	regulation of cellular protein localization	37/584	459/12481	0.000877368	0.0292282	0.0260798	Sorbs2/Nol3/Lgals3/Tgfb1/Myo1c/Vamp8/Ptpn1/Cfl1/Edem2/Cript/Cib1/Arpc2/Leprotl1/Ezr/Vps28/Abhd17a/Dag1/Fis1/Actr3/Glul/Actb/Pin1/Ran/Rap1a/Lmna/Camk1/Atpif1/Bcap31/Msn/Park7/Emd/Cct7/Snx3/Pdcd5/Ddrgk1/Sh3glb1/Txn1	37	S4.a	37	584	459	12481	1.83928	1
GO:0098660	inorganic ion transmembrane transport	34/584	411/12481	0.000900987	0.0297926	0.0265835	Chd7/Ptger3/Nol3/Mcub/Slc9a3r1/Itpr3/Fxyd5/S100a1/Scn1b/Tgfb1/Atp6v1e1/Atox1/Atp6v0e/Fkbp1a/Atp5g1/Cav1/Ywhah/Atp6v1f/Bax/Atp6v1g1/Cox5b/Atp6v0b/Atp5l/Slc25a3/Smdt1/Park7/Atp2b1/Atp5d/Atp5e/Atp5g2/Atp5b/Cyc1/Fhl1/Arf1	34	S4.a	34	584	411	12481	1.8889	1
GO:0030833	regulation of actin filament polymerization	15/584	128/12481	0.000931795	0.0305848	0.0272903	Tmod1/Iqgap2/Capg/Myo1c/Cfl1/Arpc2/Arpc3/Rhoa/Actr3/Brk1/Arpc5l/Arpc1b/Pfn1/Arpc4/Arf1	15	S4.a	15	584	128	12481	2.74876	2
GO:1902883	negative regulation of response to oxidative stress	8/584	45/12481	0.00101794	0.0329282	0.0293813	Nol3/Hspb1/Gpx1/Sod2/Bag5/Pde8a/Park7/Txn1	8	S4.a	8	584	45	12481	4.4509	1
GO:1903533	regulation of protein targeting	8/584	45/12481	0.00101794	0.0329282	0.0293813	Nol3/Myo1c/Cib1/Arpc2/Fis1/Actr3/Atpif1/Pdcd5	8	S4.a	8	584	45	12481	4.4509	1
GO:0006897	endocytosis	38/584	480/12481	0.00104949	0.0337044	0.0300739	Megf10/Ptger3/Tgm2/Unc119/Efnb2/Cdh13/Elmo1/Lgals3/Nme1/Cd151/Tgfb1/Actg1/Anxa1/Vamp8/Ptpn1/Anxa3/Actn4/Cav1/App/Rabgap1l/Ackr3/Ap2s1/Colec12/Ezr/Vps28/Actb/Rap1a/Cd9/Rab21/Rock1/Txndc5/Anxa2/Snx3/Atp5b/Clta/Lbp/Arf1/Ramp2	38	S4.a	38	584	480	12481	1.80352	2
GO:0070301	cellular response to hydrogen peroxide	11/584	79/12481	0.00107126	0.0341579	0.0304786	Cyp1b1/Nol3/Aqp1/Plekha1/Anxa1/Cfl1/Rela/Foxp1/Pde8a/Park7/Txn1	11	S4.a	11	584	79	12481	3.33888	1
GO:1902903	regulation of supramolecular fiber organization	26/584	290/12481	0.00113668	0.0359867	0.0321103	Rgcc/Tmod1/Iqgap2/Arl2/Sdc4/Capg/Sema5a/Limch1/Myo1c/Cfl1/Cav1/Cfl2/Cib1/App/Arpc2/Arpc3/Rhoa/Actr3/Brk1/Arpc5l/Arpc1b/Pfn1/Arpc4/Rock1/Arf1/Dstn	26	S4.a	26	584	290	12481	2.05302	2
GO:0009165	nucleotide biosynthetic process	21/584	215/12481	0.00114829	0.0360984	0.0322101	Nme1/Ak1/Pkm/Gapdh/Tgfb1/Atp5g1/Aldoa/Pgk1/Cox5b/Guk1/Tpi1/Atp5l/Pgam1/Atp5j2/Eif6/Atp5d/Atp5e/Atp5g2/Atp5b/Cyc1/Nupr1	21	S4.a	21	584	215	12481	2.24991	1
GO:0001954	positive regulation of cell-matrix adhesion	8/584	46/12481	0.00118267	0.0369192	0.0329424	Cdh13/Ninj1/Sdc4/Cfl1/Enpp2/Cib1/Dag1/Rock1	8	S4.a	8	584	46	12481	4.33345	1
GO:0072657	protein localization to membrane	36/584	452/12481	0.00126918	0.0393446	0.0351066	Tspan15/Sorbs2/Slc9a3r1/Lgals3/Fermt2/Cpe/Tgfb1/Myo1c/Vamp8/Scp2/Srp14/Cript/Cib1/Arpc2/Bax/Ezr/Sec61b/Abhd17a/Dag1/Fis1/Actr3/Actb/Rab10/Gorasp2/Rap1a/Romo1/Chmp4b/Timm13/Rock1/Anxa2/Tomm22/Myl12a/Pdcd5/Sh3glb1/Bsg/Ramp2	36	S4.a	36	584	452	12481	1.81285	1
GO:0002082	regulation of oxidative phosphorylation	6/584	27/12481	0.00130374	0.0397732	0.035489	Uqcc2/Pgk1/Rhoa/Cox7a2/Park7/Nupr1	6	S4.a	6	584	27	12481	5.86858	1
GO:1902745	positive regulation of lamellipodium organization	6/584	27/12481	0.00130374	0.0397732	0.035489	Aqp1/Cfl1/Enpp2/Arpc2/Actr3/Brk1	6	S4.a	6	584	27	12481	5.86858	1
GO:2001056	positive regulation of cysteine-type endopeptidase activity	13/584	106/12481	0.00131613	0.0397732	0.035489	Bok/Robo1/Rnf7/Lgmn/Bax/Rhoa/Fis1/Arl6ip5/Ctsd/Bcap31/Pdcd6/Pdcd5/Rps27l	13	S4.a	13	584	106	12481	2.88929	1
GO:0045766	positive regulation of angiogenesis	16/584	146/12481	0.00131865	0.0397732	0.035489	Cyp1b1/Itgb8/Hipk2/S100a1/Lgals3/Aqp1/Hspb1/Pkm/Sema5a/Anxa1/Anxa3/Sash1/Cib1/Runx1/Pdcd6/Ramp2	16	S4.a	16	584	146	12481	2.54936	6
GO:0009636	response to toxic substance	23/584	248/12481	0.00137763	0.0411254	0.0366955	Cyp1b1/Nol3/Aqp1/Gpx1/Scn1b/Plekha1/Pon2/Prdx2/Anxa1/Cfl1/Sod2/Bax/Rela/Foxp1/Blmh/Actb/Pde8a/Park7/Akr1a1/Esd/Sod3/Txn1/Nupr1	23	S4.a	23	584	248	12481	2.12668	2
GO:2001244	positive regulation of intrinsic apoptotic signaling pathway	9/584	58/12481	0.0013819	0.0411254	0.0366955	Slc9a3r1/Bok/Cav1/Bax/Fis1/Bcap31/Park7/Sh3glb1/Nupr1	9	S4.a	9	584	58	12481	3.7835	1
GO:0043280	positive regulation of cysteine-type endopeptidase activity involved in apoptotic process	12/584	94/12481	0.00140618	0.0415708	0.037093	Bok/Robo1/Rnf7/Bax/Rhoa/Fis1/Arl6ip5/Ctsd/Bcap31/Pdcd6/Pdcd5/Rps27l	12	S4.a	12	584	94	12481	3.02231	1
GO:2000377	regulation of reactive oxygen species metabolic process	17/584	161/12481	0.00142647	0.0417585	0.0372605	Cyp1b1/Foxo1/Prdx2/Tgfb1/Coq7/Atp5g1/Cav1/Sod2/Rhoa/Romo1/Tspo/Park7/Eif6/Selenos/Eif5a/Gnai2/Klf2	17	S4.a	17	584	161	12481	2.44683	4
GO:1902743	regulation of lamellipodium organization	7/584	37/12481	0.00143124	0.0417585	0.0372605	Cd44/Aqp1/Cfl1/Enpp2/Arpc2/Actr3/Brk1	7	S4.a	7	584	37	12481	4.798	2
GO:1901293	nucleoside phosphate biosynthetic process	21/584	219/12481	0.00144846	0.0419866	0.037464	Nme1/Ak1/Pkm/Gapdh/Tgfb1/Atp5g1/Aldoa/Pgk1/Cox5b/Guk1/Tpi1/Atp5l/Pgam1/Atp5j2/Eif6/Atp5d/Atp5e/Atp5g2/Atp5b/Cyc1/Nupr1	21	S4.a	21	584	219	12481	2.2036	1
GO:1903578	regulation of ATP metabolic process	10/584	70/12481	0.00146446	0.0421764	0.0376334	Uqcc2/Pgk1/Rhoa/Cox7a2/Atpif1/Tspo/Park7/Pgam1/Eif6/Nupr1	10	S4.a	10	584	70	12481	3.43637	1
GO:0032271	regulation of protein polymerization	18/584	176/12481	0.00150834	0.0430118	0.0383787	Tmod1/Iqgap2/Arl2/Capg/Myo1c/Cfl1/Cav1/Arpc2/Arpc3/Rhoa/Actr3/Brk1/Arpc5l/Arpc1b/Pfn1/Arpc4/Vdac2/Arf1	18	S4.a	18	584	176	12481	2.36247	2
GO:0015672	monovalent inorganic cation transport	24/584	265/12481	0.00151415	0.0430118	0.0383787	Ptger3/Slc9a3r1/Fxyd5/Aqp1/Scn1b/Tgfb1/Atp6v1e1/Atp6v0e/Atp5g1/Cav1/Ywhah/Atp6v1f/Atp6v1g1/Cox5b/Atp6v0b/Atp5l/Park7/Atp5d/Atp5e/Atp5g2/Atp5b/Cyc1/Fhl1/Arf1	24	S4.a	24	584	265	12481	2.07269	1
GO:0007519	skeletal muscle tissue development	16/584	148/12481	0.00152237	0.0430118	0.0383787	Megf10/Popdc3/S100b/Gpx1/Uqcc2/Tgfb1/Myl6/Cav1/Cfl2/Foxp1/Rhoa/Hmg20b/Sin3b/Emd/Psma6/Nupr1	16	S4.a	16	584	148	12481	2.51035	4
GO:0046496	nicotinamide nucleotide metabolic process	14/584	121/12481	0.00154252	0.0433069	0.038642	Me2/Pkm/Gapdh/Prdx5/Ldha/Aldoa/Pgk1/Mdh1/Mdh2/Tpi1/Pgls/Pgam1/Eif6/Nupr1	14	S4.a	14	584	121	12481	2.706	1
GO:0042542	response to hydrogen peroxide	13/584	108/12481	0.0015643	0.0433773	0.0387049	Cyp1b1/Nol3/Aqp1/Gpx1/Plekha1/Anxa1/Cfl1/Sod2/Rela/Foxp1/Pde8a/Park7/Txn1	13	S4.a	13	584	108	12481	2.828	1
GO:0009060	aerobic respiration	9/584	59/12481	0.00156446	0.0433773	0.0387049	Cox5b/Mdh1/Mdh2/Uqcrb/Cox5a/Cox7c/Uqcr10/Atp5d/Cox6a1	9	S4.a	9	584	59	12481	3.70769	1
GO:0009225	nucleotide-sugar metabolic process	6/584	28/12481	0.0015946	0.0437471	0.0390349	Gnpnat1/Ugp2/Gfpt2/Guk1/Ugdh/Uap1	6	S4.a	6	584	28	12481	5.60149	2
GO:0034404	nucleobase-containing small molecule biosynthetic process	15/584	135/12481	0.00160614	0.0437471	0.0390349	Pde1a/Nme1/Ak1/Pkm/Gapdh/Nudt9/Ldha/Aldoa/Pgk1/Dctpp1/Guk1/Tpi1/Pgam1/Eif6/Nupr1	15	S4.a	15	584	135	12481	2.58678	1
GO:0000302	response to reactive oxygen species	18/584	177/12481	0.0016081	0.0437471	0.0390349	Cyp1b1/Nol3/Aqp1/Gpx1/Foxo1/Plekha1/Prdx2/Anxa1/Prdx5/Cfl1/Sod2/Rela/Foxp1/Pde8a/Romo1/Park7/Sod3/Txn1	18	S4.a	18	584	177	12481	2.34737	2
GO:0006140	regulation of nucleotide metabolic process	11/584	83/12481	0.001617	0.0437471	0.0390349	Me2/Uqcc2/Pgk1/Rhoa/Cox7a2/Atpif1/Tspo/Park7/Pgam1/Eif6/Nupr1	11	S4.a	11	584	83	12481	3.15236	1
GO:0006165	nucleoside diphosphate phosphorylation	10/584	71/12481	0.0016348	0.0439274	0.0391957	Nme1/Ak1/Pkm/Gapdh/Aldoa/Pgk1/Tpi1/Pgam1/Eif6/Nupr1	10	S4.a	10	584	71	12481	3.37976	2
GO:0072594	establishment of protein localization to organelle	28/584	329/12481	0.00164334	0.0439274	0.0391957	Nol3/Tgfb1/Tspan17/Cfl1/Srp14/Grpel1/Snf8/Bax/Zfand6/Vps28/Sec61b/Fis1/Spcs1/Lamp1/Rab10/Ran/Lmna/Romo1/Chmp4b/Atpif1/Tspo/Timm13/Cct7/Tomm22/Spcs2/Tomm20/Pdcd5/Sh3glb1	28	S4.a	28	584	329	12481	1.93998	1
GO:0019362	pyridine nucleotide metabolic process	14/584	122/12481	0.00166966	0.0443654	0.0395865	Me2/Pkm/Gapdh/Prdx5/Ldha/Aldoa/Pgk1/Mdh1/Mdh2/Tpi1/Pgls/Pgam1/Eif6/Nupr1	14	S4.a	14	584	122	12481	2.68074	1
GO:0051258	protein polymerization	21/584	222/12481	0.00171543	0.0451087	0.0402498	Tmod1/Iqgap2/Arl2/Capg/Myo1c/Cfl1/Cav1/Arpc2/Arpc3/Rhoa/Actr3/Brk1/Arpc5l/Arpc1b/Chmp2a/Pfn1/Gpx4/Arpc4/Vdac2/Ube2s/Arf1	21	S4.a	21	584	222	12481	2.17024	1
GO:0019835	cytolysis	4/584	12/12481	0.00173806	0.0451087	0.0402498	Fgl2/Tgfb1/Romo1/Lbp	4	S4.a	4	584	12	12481	10.2439	1
GO:0036296	response to increased oxygen levels	4/584	12/12481	0.00173806	0.0451087	0.0402498	Foxo1/Cav1/Sod2/Atp6v1g1	4	S4.a	4	584	12	12481	10.2439	1
GO:1901881	positive regulation of protein depolymerization	4/584	12/12481	0.00173806	0.0451087	0.0402498	Sema5a/Cfl1/Cfl2/Dstn	4	S4.a	4	584	12	12481	10.2439	1
GO:0010632	regulation of epithelial cell migration	19/584	193/12481	0.00176842	0.0456315	0.0407163	Sema3a/Rgcc/Hbegf/Aqp1/Hspb1/Sema5a/Tgfb1/Anxa1/Anxa3/Enpp2/Adipor1/Sash1/Cib1/Lgmn/Rhoa/Glul/Pfn1/Pdcd6/Atp5b	19	S4.a	19	584	193	12481	2.26548	2
GO:0031334	positive regulation of protein complex assembly	20/584	208/12481	0.00180066	0.0461961	0.0412201	Iqgap2/Arl2/Tgfb1/Myo1c/Med25/Cav1/Arpc2/Bax/Arpc3/Rhoa/Psmc4/Actr3/Brk1/Arpc5l/Arpc1b/Pfn1/Arpc4/Msn/Sh3glb1/Arf1	20	S4.a	20	584	208	12481	2.20825	1
GO:0032956	regulation of actin cytoskeleton organization	25/584	285/12481	0.00189835	0.0484243	0.0432082	Rgcc/Tmod1/Iqgap2/Ntrk3/Sdc4/Capg/Sema5a/Tgfb1/Limch1/Myo1c/Cfl1/Cfl2/Arpc2/Arpc3/Arhgdia/Rhoa/Actr3/Brk1/Arpc5l/Arpc1b/Pfn1/Arpc4/Rock1/Arf1/Dstn	25	S4.a	25	584	285	12481	2.00154	2
GO:0009988	cell-cell recognition	6/584	29/12481	0.00193226	0.0487322	0.043483	Lgals3/Aldoa/Cd9/Vdac2/Msn/Cct7	6	S4.a	6	584	29	12481	5.35756	1
GO:0048147	negative regulation of fibroblast proliferation	6/584	29/12481	0.00193226	0.0487322	0.043483	Fth1/Med25/Sod2/Bax/Emd/Nupr1	6	S4.a	6	584	29	12481	5.35756	1
GO:0045022	early endosome to late endosome transport	7/584	39/12481	0.00197206	0.0494567	0.0441294	Map2k2/Snf8/Ezr/Rab21/Msn/Snx3/Sh3glb1	7	S4.a	7	584	39	12481	4.49714	1
GO:1903201	regulation of oxidative stress-induced cell death	9/584	61/12481	0.00198752	0.0495659	0.0442269	Nol3/Hspb1/Gpx1/Sod2/Foxp1/Bag5/Pde8a/Park7/Txn1	9	S4.a	9	584	61	12481	3.56472	2
GO:0006733	oxidoreduction coenzyme metabolic process	15/584	138/12481	0.00200024	0.0496061	0.0442627	Me2/Pkm/Gapdh/Coq7/Prdx5/Ldha/Aldoa/Pgk1/Mdh1/Mdh2/Tpi1/Pgls/Pgam1/Eif6/Nupr1	15	S4.a	15	584	138	12481	2.52313	1
GO:0014015	positive regulation of gliogenesis	10/584	73/12481	0.00202363	0.0496344	0.044288	Bag1/Tgfb1/Enpp2/App/Rela/Dag1/Actr3/Vim/Tspo/Rheb	10	S4.a	10	584	73	12481	3.27193	3
GO:1900076	regulation of cellular response to insulin stimulus	10/584	73/12481	0.00202363	0.0496344	0.044288	Bglap2/Bglap/Enho/Myo1c/Ptpn1/Adipor1/Rela/Ybx1/Atp2b1/Gnai2	10	S4.a	10	584	73	12481	3.27193	2
GO:0042060	wound healing	36/734	262/12481	1.6368e-06	0.00744909	0.00694521	Aqp1/Ptger3/Anxa8/Cnn2/Cd44/Pdgfa/Itgb3/Cd109/Prkca/Mustn1/Tnfrsf12a/Ccl2/Plec/Tpm1/Tor1a/Anxa2/Pkm/Anxa5/Wnt10b/Mtor/Anxa1/Hbegf/Hras/Timp1/Serpine1/Hif1a/Flna/Bin3/Cd151/Phldb2/Duox1/Sdc4/Cav1/Gna13/Gpx1/Pros1	36	S4.b	36	734	262	12481	2.62885	9
GO:0042254	ribosome biogenesis	35/734	261/12481	3.99592e-06	0.00766965	0.00715085	Noc4l/Nup88/Nop16/Mettl16/Tbl3/Nsun4/Wdr12/Aatf/Tfb2m/Wdr43/Exosc1/Znhit6/Ddx21/Cul4a/Pak1ip1/Ddx47/Zfp622/Wdr75/Gtpbp4/Eif6/Ran/Nhp2/Nop56/Tsr1/Rrs1/Dcaf13/Mybbp1a/Utp3/Rpf2/Rrp9/Rbfa/Utp11/Wbp11/Nop14/Npm1	35	S4.b	35	734	261	12481	2.55223	2
GO:0022613	ribonucleoprotein complex biogenesis	46/734	391/12481	5.0558e-06	0.00766965	0.00715085	Noc4l/Nup88/Nop16/Mettl16/Tbl3/Rbmxl1/Nsun4/Wdr12/Aatf/Tfb2m/Wdr43/Exosc1/Znhit6/Ddx21/Cul4a/Pak1ip1/Ddx47/Zfp622/Wdr75/Gtpbp4/Eif6/Ran/Nhp2/Prpf6/Nop56/Tsr1/Rrs1/Sf3a3/Dcaf13/Cnot7/Mybbp1a/Nudt21/Utp3/Hsp90ab1/Rpf2/Strap/Ddx39b/Rrp9/Snrpd1/Rbfa/Utp11/Wbp11/Ncbp1/Nop14/Npm1/Eif2s3x	46	S4.b	46	734	391	12481	2.20945	1
GO:0009611	response to wounding	42/734	350/12481	7.98603e-06	0.00908611	0.0084715	Aqp1/Grin2a/Ptger3/Anxa8/Cnn2/Cd44/3300005D01Rik/Pdgfa/Itgb3/Cd109/Prkca/Mustn1/Tnfrsf12a/Ccl2/Plec/Tpm1/Tor1a/Anxa2/Pkm/Anxa5/Wnt10b/Mtor/Dpysl3/Anxa1/Hbegf/Map2k4/Hras/Timp1/Serpine1/Hif1a/Flna/Bin3/Cd151/Phldb2/Duox1/Sdc4/Cav1/Gna13/Gpx1/Sod2/Pros1/Adam17	42	S4.b	42	734	350	12481	2.25408	9
GO:0051495	positive regulation of cytoskeleton organization	26/734	189/12481	4.41746e-05	0.0351527	0.0327749	Wasf1/Cdc42ep3/Rgcc/Bag4/Vasp/Pde4dip/Tpm1/S100a10/Trim27/Mtor/Cfl1/Actr3/Pdlim4/Hras/Dstn/Dctn1/Flna/Ranbp1/Clip1/Pfn1/Sdc4/Cfl2/Cav1/Rhoa/Npm1/Nckap1	26	S4.b	26	734	189	12481	2.60946	2
GO:0009161	ribonucleoside monophosphate metabolic process	28/734	214/12481	5.6858e-05	0.0351527	0.0327749	Shmt2/Uck2/Enpp1/Adsl/Tspo/Hprt/Pkm/Taz/Eif6/Uqcrc1/Gapdh/Ldha/Ola1/Mtch2/Pgam1/Vcp/Uqcc2/Cox5a/Atp5k/Hif1a/Atp5b/Ak1/Gmps/Aldoa/Galk1/Rhoa/Sdhc/Hdac4	28	S4.b	28	734	214	12481	2.46484	2
GO:0008154	actin polymerization or depolymerization	23/734	164/12481	8.89568e-05	0.0351527	0.0327749	Wasf1/Cdc42ep3/Tlr2/Bag4/Vasp/Tpm1/Mtpn/Trim27/Capza1/Mtor/Cfl1/Capg/Actr3/Dstn/Pfn1/Tmsb4x/Cap1/Cfl2/Capzb/Rhoa/Mical1/Nckap1/Capza2	23	S4.b	23	734	164	12481	2.66226	2
GO:0008064	regulation of actin polymerization or depolymerization	21/734	143/12481	9.13247e-05	0.0351527	0.0327749	Wasf1/Cdc42ep3/Tlr2/Bag4/Vasp/Tpm1/Mtpn/Trim27/Capza1/Mtor/Cfl1/Capg/Actr3/Dstn/Pfn1/Tmsb4x/Cfl2/Capzb/Rhoa/Nckap1/Capza2	21	S4.b	21	734	143	12481	2.80612	2
GO:0006091	generation of precursor metabolites and energy	34/734	290/12481	9.21216e-05	0.0351527	0.0327749	Nhlrc1/Shmt2/Slc25a12/Bnip3/Enpp1/Adsl/Coq10a/Idh3a/Pkm/Cyb5r4/Mtor/Ide/Taz/Eif6/Uqcrc1/Gapdh/Ldha/Mtch2/Pgam1/Vcp/Uqcc2/Cavin3/Cox5a/Hif1a/Mybbp1a/Ugp2/Fh1/Atp5b/Aldoa/Galk1/Rhoa/Sdhc/Sod2/Hdac4	34	S4.b	34	734	290	12481	2.18001	2
GO:0009123	nucleoside monophosphate metabolic process	28/734	221/12481	0.000100595	0.0351527	0.0327749	Shmt2/Uck2/Enpp1/Adsl/Tspo/Hprt/Pkm/Taz/Eif6/Uqcrc1/Gapdh/Ldha/Ola1/Mtch2/Pgam1/Vcp/Uqcc2/Cox5a/Atp5k/Hif1a/Atp5b/Ak1/Gmps/Aldoa/Galk1/Rhoa/Sdhc/Hdac4	28	S4.b	28	734	221	12481	2.37414	2
GO:0030832	regulation of actin filament length	21/734	144/12481	0.000101141	0.0351527	0.0327749	Wasf1/Cdc42ep3/Tlr2/Bag4/Vasp/Tpm1/Mtpn/Trim27/Capza1/Mtor/Cfl1/Capg/Actr3/Dstn/Pfn1/Tmsb4x/Cfl2/Capzb/Rhoa/Nckap1/Capza2	21	S4.b	21	734	144	12481	2.78307	2
GO:0009126	purine nucleoside monophosphate metabolic process	27/734	210/12481	0.000103706	0.0351527	0.0327749	Shmt2/Enpp1/Adsl/Tspo/Hprt/Pkm/Taz/Eif6/Uqcrc1/Gapdh/Ldha/Ola1/Mtch2/Pgam1/Vcp/Uqcc2/Cox5a/Atp5k/Hif1a/Atp5b/Ak1/Gmps/Aldoa/Galk1/Rhoa/Sdhc/Hdac4	27	S4.b	27	734	210	12481	2.41287	2
GO:0009167	purine ribonucleoside monophosphate metabolic process	27/734	210/12481	0.000103706	0.0351527	0.0327749	Shmt2/Enpp1/Adsl/Tspo/Hprt/Pkm/Taz/Eif6/Uqcrc1/Gapdh/Ldha/Ola1/Mtch2/Pgam1/Vcp/Uqcc2/Cox5a/Atp5k/Hif1a/Atp5b/Ak1/Gmps/Aldoa/Galk1/Rhoa/Sdhc/Hdac4	27	S4.b	27	734	210	12481	2.41287	2
GO:0006364	rRNA processing	24/734	177/12481	0.000108138	0.0351527	0.0327749	Mettl16/Tbl3/Nsun4/Wdr12/Tfb2m/Wdr43/Exosc1/Znhit6/Ddx21/Ddx47/Wdr75/Gtpbp4/Nhp2/Tsr1/Rrs1/Dcaf13/Utp3/Rpf2/Rrp9/Rbfa/Utp11/Wbp11/Nop14/Npm1	24	S4.b	24	734	177	12481	2.56118	1
GO:1902905	positive regulation of supramolecular fiber organization	23/734	168/12481	0.000129039	0.035328	0.0329384	Wasf1/Cdc42ep3/Rgcc/Bag4/Vasp/Pde4dip/Tpm1/S100a10/Trim27/Mtor/Cfl1/Actr3/Pdlim4/Dstn/Dctn1/Flna/Clip1/Pfn1/Sdc4/Cfl2/Cav1/Rhoa/Nckap1	23	S4.b	23	734	168	12481	2.58801	2
GO:0009199	ribonucleoside triphosphate metabolic process	27/734	213/12481	0.000131966	0.035328	0.0329384	Shmt2/Opa1/Enpp1/Ctps/Tspo/Pkm/Taz/Eif6/Uqcrc1/Ran/Gapdh/Ldha/Ola1/Mtch2/Pgam1/Vcp/Uqcc2/Cox5a/Atp5k/Hif1a/Atp5b/Ak1/Aldoa/Galk1/Rhoa/Sdhc/Hdac4	27	S4.b	27	734	213	12481	2.37359	2
GO:0110053	regulation of actin filament organization	27/734	213/12481	0.000131966	0.035328	0.0329384	Wasf1/Cdc42ep3/Rgcc/Tlr2/Bag4/Vasp/Tpm1/Mtpn/S100a10/Trim27/Capza1/Mtor/Cfl1/Capg/Actr3/Pdlim4/Dstn/Flna/Pfn1/Phldb2/Sdc4/Tmsb4x/Cfl2/Capzb/Rhoa/Nckap1/Capza2	27	S4.b	27	734	213	12481	2.37359	3
GO:0010591	regulation of lamellipodium assembly	8/734	28/12481	0.000149246	0.0355341	0.0331305	Aqp1/Mtor/Cfl1/Actr3/Bin3/Capzb/Nckap1/Hdac4	8	S4.b	8	734	28	12481	6.45907	1
GO:0007569	cell aging	16/734	97/12481	0.000156796	0.0355341	0.0331305	Hmga2/Cdk6/Cdkn2b/Bcl2l12/Opa1/Prelp/Lmna/Hras/Zmpste24/Eef1e1/Serpine1/Kras/Cav1/Zmiz1/Nsmce2/Npm1	16	S4.b	16	734	97	12481	3.20895	1
GO:0030833	regulation of actin filament polymerization	19/734	128/12481	0.000168563	0.0355341	0.0331305	Wasf1/Cdc42ep3/Tlr2/Bag4/Vasp/Tpm1/Mtpn/Trim27/Capza1/Mtor/Cfl1/Capg/Actr3/Pfn1/Tmsb4x/Capzb/Rhoa/Nckap1/Capza2	19	S4.b	19	734	128	12481	2.83689	2
GO:0009156	ribonucleoside monophosphate biosynthetic process	18/734	118/12481	0.000174851	0.0355341	0.0331305	Uck2/Adsl/Hprt/Pkm/Taz/Eif6/Gapdh/Mtch2/Pgam1/Vcp/Atp5k/Hif1a/Atp5b/Ak1/Gmps/Aldoa/Galk1/Hdac4	18	S4.b	18	734	118	12481	2.92761	3
GO:0061041	regulation of wound healing	17/734	108/12481	0.000178137	0.0355341	0.0331305	Ptger3/Pdgfa/Cd109/Prkca/Tnfrsf12a/Ccl2/Anxa2/Anxa5/Mtor/Anxa1/Hbegf/Hras/Serpine1/Phldb2/Duox1/Cav1/Pros1	17	S4.b	17	734	108	12481	3.0365	2
GO:0009141	nucleoside triphosphate metabolic process	28/734	229/12481	0.000185743	0.0355341	0.0331305	Shmt2/Opa1/Enpp1/Ctps/Tspo/Rrm2b/Pkm/Taz/Eif6/Uqcrc1/Ran/Gapdh/Ldha/Ola1/Mtch2/Pgam1/Vcp/Uqcc2/Cox5a/Atp5k/Hif1a/Atp5b/Ak1/Aldoa/Galk1/Rhoa/Sdhc/Hdac4	28	S4.b	28	734	229	12481	2.27801	2
GO:0016072	rRNA metabolic process	26/734	206/12481	0.000187392	0.0355341	0.0331305	Mettl16/Tbl3/Nsun4/Polr1a/Wdr12/Tfb2m/Wdr43/Exosc1/Znhit6/Ddx21/Ddx47/Wdr75/Gtpbp4/Mtor/Nhp2/Tsr1/Rrs1/Dcaf13/Utp3/Rpf2/Rrp9/Rbfa/Utp11/Wbp11/Nop14/Npm1	26	S4.b	26	734	206	12481	2.35973	1
GO:1902743	regulation of lamellipodium organization	9/734	37/12481	0.000224429	0.036956	0.0344562	Aqp1/Cd44/Mtor/Cfl1/Actr3/Bin3/Capzb/Nckap1/Hdac4	9	S4.b	9	734	37	12481	5.19413	2
GO:0051493	regulation of cytoskeleton organization	46/734	456/12481	0.000230193	0.036956	0.0344562	Map6/Wasf1/Trim37/Itgb3/Cdc42ep3/Sema3e/Rgcc/Arhgap44/Tlr2/Capn2/Bag4/Vasp/Pde4dip/Tpm1/Mtpn/S100a10/Trim27/Capza1/Mtor/Cfl1/Capg/Actr3/Pdlim4/Hras/Dstn/Cdk2ap2/Dctn1/Dync1li1/Pdcd6ip/Flna/Ranbp1/Clip1/Pfn1/Rnf4/Phldb2/Sdc4/Tmsb4x/Cfl2/Mapk1/Capzb/Cav1/Rhoa/Npm1/Rassf1/Nckap1/Capza2	46	S4.b	46	734	456	12481	1.84875	1
GO:0046034	ATP metabolic process	24/734	186/12481	0.000233928	0.036956	0.0344562	Shmt2/Enpp1/Tspo/Pkm/Taz/Eif6/Uqcrc1/Gapdh/Ldha/Ola1/Mtch2/Pgam1/Vcp/Uqcc2/Cox5a/Atp5k/Hif1a/Atp5b/Ak1/Aldoa/Galk1/Rhoa/Sdhc/Hdac4	24	S4.b	24	734	186	12481	2.41695	2
GO:0009205	purine ribonucleoside triphosphate metabolic process	26/734	209/12481	0.000236601	0.036956	0.0344562	Shmt2/Opa1/Enpp1/Tspo/Pkm/Taz/Eif6/Uqcrc1/Ran/Gapdh/Ldha/Ola1/Mtch2/Pgam1/Vcp/Uqcc2/Cox5a/Atp5k/Hif1a/Atp5b/Ak1/Aldoa/Galk1/Rhoa/Sdhc/Hdac4	26	S4.b	26	734	209	12481	2.32036	2
GO:2000378	negative regulation of reactive oxygen species metabolic process	11/734	54/12481	0.000252518	0.036956	0.0344562	Bnip3/Atp2b4/Aatf/Ptgis/Tspo/Map3k7/Hif1a/Becn1/Dynll1/Cav1/Rhoa	11	S4.b	11	734	54	12481	4.14044	1
GO:0044319	wound healing, spreading of cells	7/734	23/12481	0.000252597	0.036956	0.0344562	Cd44/Tor1a/Mtor/Hbegf/Flna/Cd151/Phldb2	7	S4.b	7	734	23	12481	7.05665	1
GO:0090505	epiboly involved in wound healing	7/734	23/12481	0.000252597	0.036956	0.0344562	Cd44/Tor1a/Mtor/Hbegf/Flna/Cd151/Phldb2	7	S4.b	7	734	23	12481	7.05665	1
GO:0032271	regulation of protein polymerization	23/734	176/12481	0.000259853	0.036956	0.0344562	Wasf1/Cdc42ep3/Tlr2/Bag4/Vasp/Pde4dip/Tpm1/Mtpn/Trim27/Capza1/Mtor/Cfl1/Capg/Actr3/Dctn1/Clip1/Pfn1/Tmsb4x/Capzb/Cav1/Rhoa/Nckap1/Capza2	23	S4.b	23	734	176	12481	2.45106	2
GO:0030042	actin filament depolymerization	10/734	46/12481	0.000274477	0.0373432	0.0348172	Tpm1/Mtpn/Capza1/Cfl1/Capg/Dstn/Cfl2/Capzb/Mical1/Capza2	10	S4.b	10	734	46	12481	4.49215	1
GO:0051016	barbed-end actin filament capping	6/734	17/12481	0.000286469	0.0373432	0.0348172	Mtpn/Capza1/Cfl1/Capg/Capzb/Capza2	6	S4.b	6	734	17	12481	8.79037	1
GO:0097581	lamellipodium organization	13/734	73/12481	0.000293856	0.0373432	0.0348172	Aqp1/Cd44/Wasf1/Vcl/Cdh13/Mtor/Cfl1/Actr3/Itgb1/Bin3/Capzb/Nckap1/Hdac4	13	S4.b	13	734	73	12481	3.51142	1
GO:0009124	nucleoside monophosphate biosynthetic process	18/734	123/12481	0.000296997	0.0373432	0.0348172	Uck2/Adsl/Hprt/Pkm/Taz/Eif6/Gapdh/Mtch2/Pgam1/Vcp/Atp5k/Hif1a/Atp5b/Ak1/Gmps/Aldoa/Galk1/Hdac4	18	S4.b	18	734	123	12481	2.78703	3
GO:1901796	regulation of signal transduction by p53 class mediator	12/734	64/12481	0.000303603	0.0373432	0.0348172	Cd44/Bcl2l12/Kmt5a/Mdm2/Pak1ip1/Rrm2b/Zmpste24/Rrs1/Eef1e1/Rpf2/Smyd2/Npm1	12	S4.b	12	734	64	12481	3.73712	1
GO:0090504	epiboly	7/734	24/12481	0.000338667	0.0393274	0.0366672	Cd44/Tor1a/Mtor/Hbegf/Flna/Cd151/Phldb2	7	S4.b	7	734	24	12481	6.64138	1
GO:0009127	purine nucleoside monophosphate biosynthetic process	17/734	114/12481	0.000345659	0.0393274	0.0366672	Adsl/Hprt/Pkm/Taz/Eif6/Gapdh/Mtch2/Pgam1/Vcp/Atp5k/Hif1a/Atp5b/Ak1/Gmps/Aldoa/Galk1/Hdac4	17	S4.b	17	734	114	12481	2.84725	4
GO:0009168	purine ribonucleoside monophosphate biosynthetic process	17/734	114/12481	0.000345659	0.0393274	0.0366672	Adsl/Hprt/Pkm/Taz/Eif6/Gapdh/Mtch2/Pgam1/Vcp/Atp5k/Hif1a/Atp5b/Ak1/Gmps/Aldoa/Galk1/Hdac4	17	S4.b	17	734	114	12481	2.84725	4
GO:0030837	negative regulation of actin filament polymerization	10/734	48/12481	0.0003959	0.0431638	0.0402441	Tlr2/Tpm1/Mtpn/Capza1/Cfl1/Capg/Pfn1/Tmsb4x/Capzb/Capza2	10	S4.b	10	734	48	12481	4.25513	1
GO:0009144	purine nucleoside triphosphate metabolic process	26/734	216/12481	0.000398347	0.0431638	0.0402441	Shmt2/Opa1/Enpp1/Tspo/Pkm/Taz/Eif6/Uqcrc1/Ran/Gapdh/Ldha/Ola1/Mtch2/Pgam1/Vcp/Uqcc2/Cox5a/Atp5k/Hif1a/Atp5b/Ak1/Aldoa/Galk1/Rhoa/Sdhc/Hdac4	26	S4.b	26	734	216	12481	2.23344	2
GO:0030032	lamellipodium assembly	11/734	57/12481	0.000414385	0.0434	0.0404643	Aqp1/Vcl/Cdh13/Mtor/Cfl1/Actr3/Itgb1/Bin3/Capzb/Nckap1/Hdac4	11	S4.b	11	734	57	12481	3.86887	1
GO:0032970	regulation of actin filament-based process	34/734	314/12481	0.0004196	0.0434	0.0404643	Ptger3/Cnn2/Wasf1/Itgb3/Cdc42ep3/Sema3e/Rgcc/Arhgap44/Tlr2/Bag4/Vasp/Tpm1/Mtpn/S100a10/Trim27/Capza1/Mtor/Cfl1/Capg/Actr3/Pdlim4/Hras/Dstn/Flna/Pfn1/Phldb2/Sdc4/Tmsb4x/Cfl2/Capzb/Cav1/Rhoa/Nckap1/Capza2	34	S4.b	34	734	314	12481	1.98904	3
GO:0007015	actin filament organization	35/734	327/12481	0.000431111	0.0435997	0.0406505	Wasf1/Ezr/Cdc42ep3/Tpm2/Rgcc/Actn1/Tlr2/Bag4/Vasp/Tpm1/Rflnb/Mtpn/S100a10/Trim27/Capza1/Mtor/Dpysl3/Cfl1/Cgnl1/Capg/Actr3/Pdlim4/Dstn/Flna/Pfn1/Phldb2/Sdc4/Tmsb4x/Cap1/Cfl2/Capzb/Rhoa/Mical1/Nckap1/Capza2	35	S4.b	35	734	327	12481	1.96415	1
GO:0090066	regulation of anatomical structure size	43/734	431/12481	0.00046183	0.045691	0.0426004	Crabp2/Aqp1/Ptger3/Wasf1/Ezr/Cdc42ep3/Slc6a4/Mgll/Sema3e/Tlr2/Eif2b2/Tnfrsf12a/Bag4/Vasp/Plod3/Tpm1/Snta1/Mtpn/Tmem123/Pde5a/Trim27/Capza1/Mtor/Cfl1/Capg/Actr3/Dstn/Atp2b1/Hif1a/Pfn1/Golga4/Hsp90ab1/Tmsb4x/Cfl2/Capzb/Cav1/Rhoa/Gclm/Gpx1/Sod2/Npm1/Nckap1/Capza2	43	S4.b	43	734	431	12481	1.8216	2
GO:0009617	response to bacterium	34/233	379/12481	2.02694e-14	7.38211e-11	5.04387e-11	Iigp1/Cxcl10/Il6/Cxcl1/Ifi205/Isg15/Adamts4/Lpl/Mndal/Nfkbia/Nfkb1/Ccl2/Ifi204/Cebpb/Ptgs2/C3/Mt2/Ifi211/Prlr/Junb/Jak2/Zfp36/H2-K1/Trib1/H2-M3/Litaf/Penk/Baiap2/Sbno2/Mgst1/Myd88/Rarres2/B2m/Pde4b	34	S5	34	233	379	12481	5.89331	1
GO:0001817	regulation of cytokine production	37/233	479/12481	1.39741e-13	2.54468e-10	1.73867e-10	Il6/Ifi205/Isg15/Lpl/Mndal/Irf1/Nfkb1/Ccl2/Ifi204/Cebpb/Ptgs2/C3/Ifi211/Il1r1/Casp4/Socs1/Il17ra/Jak2/Zfp36/Gas6/Zc3hav1/H2-M3/Fbln1/Litaf/Errfi1/Mdk/Gpnmb/Egr1/Ripk1/Il4ra/Myd88/Klf4/Elf1/Hspb1/Hmox1/B2m/Pde4b	37	S5	37	233	479	12481	5.04092	4
GO:1903706	regulation of hemopoiesis	29/233	301/12481	3.25463e-13	3.95112e-10	2.69963e-10	Il6/Cxcl1/Cyp26b1/Isg15/Irf1/Pim1/Nfkbia/Ada/Tmem176b/Pnp/Nfkbiz/Cebpb/Myc/Acvr2a/Socs1/Zfp36/Sfrp1/Gas6/Zbtb16/Trib1/H2-M3/Mdk/Ripk1/Zfp36l1/Lmo2/Il4ra/Hsp90aa1/B2m/Gnas	29	S5	29	233	301	12481	6.25686	5
GO:0033993	response to lipid	36/233	496/12481	1.97754e-12	1.80055e-09	1.23024e-09	Cxcl10/Il6/Cxcl1/Cyp26b1/Pappa/Lpl/Pim1/Nfkbia/Nfkb1/Ccl2/Cebpb/Ptgs2/Nrip1/Junb/Jak2/Zfp36/Sfrp1/Eif4e/Trib1/Id3/Litaf/Dnaja1/Ctsh/Ntrk2/Sgk1/Zfp36l1/Socs2/Sbno2/Fosl2/Mgst1/Myd88/Klf4/Gnas/Ddx5/Ar/Pde4b	36	S5	36	233	496	12481	4.68174	3
GO:0002252	immune effector process	35/233	487/12481	5.5172e-12	4.01873e-09	2.74583e-09	Ptx3/Cxcl10/Il6/Cxcl1/Isg15/Irf1/Ccl2/Ada/Pnp/Nfkbiz/Icam1/Cebpb/C3/C1rb/Il1r1/Hspa8/Gadd45g/C4b/Rnf19b/H2-K1/Zc3hav1/H2-M3/H2-Q4/Ctsh/Mdk/C1s1/Bst2/Sbno2/Il4ra/Itm2a/Myd88/Hmox1/B2m/Prdx1/Ifngr1	35	S5	35	233	487	12481	4.61233	2
GO:0006954	inflammatory response	33/233	442/12481	8.54578e-12	5.18729e-09	3.54425e-09	Cxcl10/Il6/Cxcl1/Apoe/Aoc3/Cyp26b1/Tnfaip6/Lpl/Ccl7/Nfkbia/Nfkb1/Ccl2/Kdm6b/Ada/Nfkbiz/Icam1/Cebpb/Ptgs2/C3/Gja1/Il1r1/Casp4/Socs3/Il17ra/Jak2/Zfp36/Mdk/Sbno2/Il4ra/Myd88/Ccl8/Rarres2/Hmox1	33	S5	33	233	442	12481	4.77445	5
GO:0031347	regulation of defense response	33/233	447/12481	1.15893e-11	6.02976e-09	4.11988e-09	Il6/Cxcl1/Apoe/Aoc3/Ifi205/Tnfaip6/Lpl/Ifi203/Mndal/Irf1/Nfkbia/Nfkb1/Ifi204/Ada/Nfkbiz/Cebpb/Ptgs2/C3/Gja1/Ifi211/Il1r1/Socs1/Socs3/Il17ra/Jak2/Zfp36/Parp14/Zc3hav1/H2-M3/Mdk/Penk/Sbno2/Myd88	33	S5	33	233	447	12481	4.71505	2
GO:0046649	lymphocyte activation	33/233	465/12481	3.34653e-11	1.52351e-08	1.04095e-08	Il6/Cyp26b1/Irf1/Ccl2/Ada/Pnp/Nfkbiz/Icam1/Cebpb/Gja1/Irs2/Socs1/Gadd45g/Vcam1/Sfrp1/Gas6/Il11ra1/Zbtb16/H2-M3/Mdk/Gpnmb/Egr1/Zfp36l1/Cdkn1a/Gsn/Il4ra/Itm2a/Myd88/Hsp90aa1/Hsph1/Dnajb9/B2m/Prdx1	33	S5	33	233	465	12481	4.51189	3
GO:0019221	cytokine-mediated signaling pathway	23/233	236/12481	8.4372e-11	2.86321e-08	1.95631e-08	Iigp1/Cxcl10/Il6/Cxcl1/Irf1/Ccl7/Nfkbia/Ccl2/Prlr/Il1r1/Casp4/Socs1/Jak2/Gas6/Il11ra1/Parp14/Egr1/Ripk1/Myd88/Plvap/Ccl8/Jak1/Ifngr1	23	S5	23	233	236	12481	6.18613	1
GO:0071396	cellular response to lipid	28/233	352/12481	8.61092e-11	2.86321e-08	1.95631e-08	Cxcl10/Il6/Cxcl1/Cyp26b1/Lpl/Pim1/Nfkbia/Nfkb1/Ccl2/Cebpb/Nrip1/Jak2/Zfp36/Sfrp1/Eif4e/Trib1/Id3/Litaf/Dnaja1/Ntrk2/Sgk1/Zfp36l1/Sbno2/Myd88/Gnas/Ddx5/Ar/Pde4b	28	S5	28	233	352	12481	5.02459	3
GO:1903708	positive regulation of hemopoiesis	19/233	156/12481	8.6478e-11	2.86321e-08	1.95631e-08	Il6/Cxcl1/Isg15/Irf1/Ada/Pnp/Nfkbiz/Acvr2a/Socs1/Gas6/Zbtb16/Trib1/H2-M3/Mdk/Ripk1/Zfp36l1/Il4ra/Hsp90aa1/Gnas	19	S5	19	233	156	12481	7.84549	1
GO:0002521	leukocyte differentiation	29/233	388/12481	1.71931e-10	5.21811e-08	3.56531e-08	Il6/Cyp26b1/Irf1/Ada/Tmem176b/Pnp/Nfkbiz/Cebpb/Myc/Socs1/Gadd45g/Junb/Sfrp1/Gas6/Il11ra1/Zbtb16/Trib1/H2-M3/Mdk/Egr1/Ripk1/Zfp36l1/Sbno2/Il4ra/Itm2a/Hsp90aa1/Dnajb9/B2m/Gnas	29	S5	29	233	388	12481	4.70608	3
GO:0032103	positive regulation of response to external stimulus	22/233	224/12481	1.90882e-10	5.34763e-08	3.65381e-08	Cxcl10/Il6/Cxcl1/Aoc3/Lpl/Nfkbia/Ccl2/Nfkbiz/Cebpb/Ptgs2/C3/Nrp1/Il17ra/Jak2/Gas6/Zc3hav1/Ntf3/Mdk/Myd88/Rarres2/Hspb1/Cxcl14	22	S5	22	233	224	12481	6.21548	2
GO:1902105	regulation of leukocyte differentiation	21/233	209/12481	3.30062e-10	8.58632e-08	5.86666e-08	Il6/Cyp26b1/Irf1/Ada/Tmem176b/Pnp/Nfkbiz/Cebpb/Myc/Socs1/Sfrp1/Gas6/Zbtb16/Trib1/H2-M3/Mdk/Ripk1/Zfp36l1/Il4ra/Hsp90aa1/Gnas	21	S5	21	233	209	12481	6.35201	2
GO:0071356	cellular response to tumor necrosis factor	16/233	116/12481	4.31597e-10	1.04792e-07	7.15996e-08	Il6/Irf1/Ccl7/Nfkbia/Nfkb1/Ccl2/Casp4/Jak2/Zfp36/Sfrp1/Gas6/Birc3/Ripk1/Zfp36l1/Plvap/Ccl8	16	S5	16	233	116	12481	8.95064	1
GO:0001819	positive regulation of cytokine production	25/233	309/12481	6.6457e-10	1.51273e-07	1.03358e-07	Il6/Ifi205/Lpl/Mndal/Irf1/Ccl2/Ifi204/Cebpb/Ptgs2/C3/Ifi211/Il1r1/Casp4/Il17ra/Jak2/Zc3hav1/H2-M3/Mdk/Egr1/Ripk1/Il4ra/Myd88/Hspb1/B2m/Pde4b	25	S5	25	233	309	12481	5.06186	2
GO:0031349	positive regulation of defense response	23/233	264/12481	7.91893e-10	1.69651e-07	1.15916e-07	Il6/Cxcl1/Aoc3/Ifi205/Lpl/Ifi203/Mndal/Irf1/Nfkbia/Ifi204/Nfkbiz/Cebpb/Ptgs2/C3/Gja1/Ifi211/Il17ra/Jak2/Zc3hav1/H2-M3/Mdk/Penk/Myd88	23	S5	23	233	264	12481	5.45407	1
GO:0002460	adaptive immune response based on somatic recombination of immune receptors built from immunoglobulin superfamily domains	20/233	199/12481	8.83769e-10	1.74857e-07	1.19472e-07	Il6/Irf1/Ada/Pnp/Nfkbiz/Icam1/C3/C1rb/Il1r1/Hspa8/Gadd45g/C4b/H2-K1/H2-M3/H2-Q4/Ctsh/C1s1/Il4ra/Myd88/B2m	20	S5	20	233	199	12481	6.32859	2
GO:0050865	regulation of cell activation	28/233	390/12481	9.12216e-10	1.74857e-07	1.19472e-07	Il6/Apoe/Cyp26b1/Irf1/Ccl2/Ada/Pnp/Nfkbiz/Cebpb/Irs2/Socs1/Jak2/Vcam1/Sfrp1/Gas6/Zbtb16/H2-M3/Mdk/Gpnmb/Zfp36l1/Cdkn1a/Gsn/Il4ra/Myd88/Hsp90aa1/Hsph1/Hmox1/Lmo4	28	S5	28	233	390	12481	4.48392	3
GO:1902107	positive regulation of leukocyte differentiation	16/233	124/12481	1.18245e-09	2.09898e-07	1.43414e-07	Il6/Irf1/Ada/Pnp/Nfkbiz/Socs1/Gas6/Zbtb16/Trib1/H2-M3/Mdk/Ripk1/Zfp36l1/Il4ra/Hsp90aa1/Gnas	16	S5	16	233	124	12481	8.28413	2
GO:0051249	regulation of lymphocyte activation	24/233	294/12481	1.24673e-09	2.09898e-07	1.43414e-07	Il6/Cyp26b1/Irf1/Ccl2/Ada/Pnp/Nfkbiz/Cebpb/Irs2/Socs1/Vcam1/Sfrp1/Gas6/Zbtb16/H2-M3/Mdk/Gpnmb/Zfp36l1/Cdkn1a/Gsn/Il4ra/Myd88/Hsp90aa1/Hsph1	24	S5	24	233	294	12481	5.09282	2
GO:0035456	response to interferon-beta	10/233	38/12481	1.26792e-09	2.09898e-07	1.43414e-07	Iigp1/Ifi205/Ifi203/Mndal/Irf1/Ifi204/Ifi207/Ifi211/Bst2/Ifi202b	10	S5	10	233	38	12481	19.5497	1
GO:0002250	adaptive immune response	22/233	250/12481	1.56163e-09	2.39547e-07	1.63672e-07	Il6/Irf1/Ada/Pnp/Nfkbiz/Icam1/C3/C1rb/Il1r1/Hspa8/Gadd45g/C4b/Jak2/Rnf19b/H2-K1/H2-M3/H2-Q4/Ctsh/C1s1/Il4ra/Myd88/B2m	22	S5	22	233	250	12481	5.49557	1
GO:0045087	innate immune response	30/233	454/12481	1.57856e-09	2.39547e-07	1.63672e-07	Iigp1/Ptx3/Apoe/Ifi205/Isg15/Ifi203/Mndal/Irf1/Ccl7/Nfkbia/Ccl2/Ifi204/C3/Dapk1/Ifi211/C1rb/Casp4/Socs1/Jak2/Rnf19b/Parp14/Zc3hav1/H2-M3/C1s1/Bst2/Gsn/Myd88/Ccl8/Rarres2/Prdx1	30	S5	30	233	454	12481	4.12034	1
GO:0030335	positive regulation of cell migration	30/233	455/12481	1.66268e-09	2.42219e-07	1.65498e-07	Cxcl10/Aoc3/Tnfaip6/Ccl2/Icam1/Ptgs2/Myc/Irs2/Mmp3/Il1r1/Nrp1/Sod2/Jak2/Gas6/Ntf3/Fbln1/Hspa5/Ctsh/Mdk/Gpnmb/Egr1/Ptp4a1/Adamts1/Plvap/Rarres2/Hspb1/Hmox1/Plau/Cxcl14/Has2	30	S5	30	233	455	12481	4.1103	7
GO:0035458	cellular response to interferon-beta	9/233	30/12481	2.40078e-09	3.3313e-07	2.27613e-07	Iigp1/Ifi205/Ifi203/Mndal/Irf1/Ifi204/Ifi207/Ifi211/Ifi202b	9	S5	9	233	30	12481	23.3499	1
GO:0050776	regulation of immune response	31/233	491/12481	2.46966e-09	3.3313e-07	2.27613e-07	Il6/Apoe/Ifi205/Ifi203/Mndal/Irf1/Nfkbia/Ifi204/Ada/Pnp/Nfkbiz/C3/Ifi211/C1rb/Il1r1/Socs1/Hspa8/C4b/H2-K1/Parp14/Zc3hav1/H2-M3/H2-Q4/Ctsh/C1s1/Il4ra/Myd88/Elf1/Hmox1/B2m/Pde4b	31	S5	31	233	491	12481	3.93206	1
GO:2000147	positive regulation of cell motility	30/233	467/12481	3.06321e-09	3.98436e-07	2.72234e-07	Cxcl10/Aoc3/Tnfaip6/Ccl2/Icam1/Ptgs2/Myc/Irs2/Mmp3/Il1r1/Nrp1/Sod2/Jak2/Gas6/Ntf3/Fbln1/Hspa5/Ctsh/Mdk/Gpnmb/Egr1/Ptp4a1/Adamts1/Plvap/Rarres2/Hspb1/Hmox1/Plau/Cxcl14/Has2	30	S5	30	233	467	12481	3.99346	6
GO:0034612	response to tumor necrosis factor	16/233	133/12481	3.35713e-09	4.21609e-07	2.88067e-07	Il6/Irf1/Ccl7/Nfkbia/Nfkb1/Ccl2/Casp4/Jak2/Zfp36/Sfrp1/Gas6/Birc3/Ripk1/Zfp36l1/Plvap/Ccl8	16	S5	16	233	133	12481	7.64209	1
GO:0072593	reactive oxygen species metabolic process	20/233	219/12481	4.73279e-09	5.64682e-07	3.85822e-07	Ptx3/Il6/Cxcl1/Hk2/Icam1/Ptgs2/Mmp3/Sod2/Jak2/Txnrd1/H2-M3/Birc3/Ripk1/Cdkn1a/Gpx3/Klf4/Hsp90aa1/Plau/Prdx1/Arf4	20	S5	20	233	219	12481	5.68337	4
GO:0002449	lymphocyte mediated immunity	18/233	176/12481	4.80646e-09	5.64682e-07	3.85822e-07	Il6/Pnp/Icam1/C3/C1rb/Il1r1/Hspa8/C4b/Rnf19b/H2-K1/H2-M3/H2-Q4/Ctsh/C1s1/Il4ra/Myd88/B2m/Prdx1	18	S5	18	233	176	12481	6.40381	2
GO:0051272	positive regulation of cellular component movement	30/233	479/12481	5.52481e-09	6.17589e-07	4.21972e-07	Cxcl10/Aoc3/Tnfaip6/Ccl2/Icam1/Ptgs2/Myc/Irs2/Mmp3/Il1r1/Nrp1/Sod2/Jak2/Gas6/Ntf3/Fbln1/Hspa5/Ctsh/Mdk/Gpnmb/Egr1/Ptp4a1/Adamts1/Plvap/Rarres2/Hspb1/Hmox1/Plau/Cxcl14/Has2	30	S5	30	233	479	12481	3.88291	6
GO:1901699	cellular response to nitrogen compound	28/233	423/12481	5.59595e-09	6.17589e-07	4.21972e-07	Cish/Lpl/Irf1/Nfkb1/Icam1/Cebpb/Irs2/Mmp3/Col4a1/Casp4/Socs1/Socs3/Jak2/Vcam1/Sfrp1/Zc3hav1/Nr4a1/Ntrk2/Sgk1/Ly6e/Egr1/Zfp36l1/Socs2/Col5a2/Rarres2/Gnas/Hsp90b1/Pde4b	28	S5	28	233	423	12481	4.09774	3
GO:2000377	regulation of reactive oxygen species metabolic process	17/233	161/12481	8.03968e-09	8.54235e-07	5.83662e-07	Ptx3/Il6/Cxcl1/Hk2/Icam1/Ptgs2/Mmp3/Sod2/Jak2/H2-M3/Birc3/Ripk1/Cdkn1a/Klf4/Hsp90aa1/Plau/Arf4	17	S5	17	233	161	12481	6.61287	4
GO:0032731	positive regulation of interleukin-1 beta production	9/233	34/12481	8.24723e-09	8.54235e-07	5.83662e-07	Ifi205/Lpl/Mndal/Ifi204/Ifi211/Casp4/Jak2/Egr1/Hspb1	9	S5	9	233	34	12481	19.6228	1
GO:0002237	response to molecule of bacterial origin	19/233	204/12481	8.44384e-09	8.54235e-07	5.83662e-07	Cxcl10/Il6/Cxcl1/Nfkbia/Nfkb1/Ccl2/Cebpb/Ptgs2/Junb/Jak2/Zfp36/Trib1/H2-M3/Litaf/Sbno2/Mgst1/Myd88/B2m/Pde4b	19	S5	19	233	204	12481	5.78732	1
GO:0042110	T cell activation	24/233	325/12481	9.12345e-09	8.77318e-07	5.99434e-07	Il6/Cyp26b1/Irf1/Ccl2/Ada/Pnp/Nfkbiz/Icam1/Cebpb/Gja1/Socs1/Gadd45g/Vcam1/Zbtb16/H2-M3/Mdk/Gpnmb/Egr1/Zfp36l1/Gsn/Il4ra/Hsp90aa1/Hsph1/B2m	24	S5	24	233	325	12481	4.55642	2
GO:1903037	regulation of leukocyte cell-cell adhesion	19/233	205/12481	9.15379e-09	8.77318e-07	5.99434e-07	Il6/Irf1/Ccl2/Ada/Pnp/Nfkbiz/Icam1/Cebpb/Socs1/Vcam1/Zbtb16/H2-M3/Mdk/Gpnmb/Il4ra/Klf4/Hsp90aa1/Hsph1/Has2	19	S5	19	233	205	12481	5.75574	2
GO:0040017	positive regulation of locomotion	30/233	491/12481	9.7656e-09	9.11957e-07	6.231e-07	Cxcl10/Aoc3/Tnfaip6/Ccl2/Icam1/Ptgs2/Myc/Irs2/Mmp3/Il1r1/Nrp1/Sod2/Jak2/Gas6/Ntf3/Fbln1/Hspa5/Ctsh/Mdk/Gpnmb/Egr1/Ptp4a1/Adamts1/Plvap/Rarres2/Hspb1/Hmox1/Plau/Cxcl14/Has2	30	S5	30	233	491	12481	3.77815	6
GO:0014070	response to organic cyclic compound	29/233	464/12481	1.06553e-08	9.70165e-07	6.62872e-07	Il6/Pappa/Pim1/Nfkbia/Nfkb1/Ada/Socs1/Nrip1/Tiparp/Junb/Jak2/Zfp36/Sfrp1/Eif4e/Zc3hav1/Id3/Dnaja1/Ntrk2/Sgk1/Egr1/Zfp36l1/Socs2/Fosl2/Gnas/Ddx5/Ar/Hsp90b1/Mat2a/Pde4b	29	S5	29	233	464	12481	3.85988	2
GO:0002443	leukocyte mediated immunity	20/233	230/12481	1.09901e-08	9.7624e-07	6.67023e-07	Il6/Cxcl1/Pnp/Icam1/C3/C1rb/Il1r1/Hspa8/C4b/Rnf19b/H2-K1/H2-M3/H2-Q4/Ctsh/C1s1/Il4ra/Myd88/Hmox1/B2m/Prdx1	20	S5	20	233	230	12481	5.38173	2
GO:0071417	cellular response to organonitrogen compound	26/233	383/12481	1.22139e-08	1.05912e-06	7.23652e-07	Cish/Lpl/Irf1/Nfkb1/Icam1/Cebpb/Irs2/Mmp3/Col4a1/Casp4/Socs1/Socs3/Jak2/Vcam1/Sfrp1/Nr4a1/Ntrk2/Sgk1/Egr1/Zfp36l1/Socs2/Col5a2/Rarres2/Gnas/Hsp90b1/Pde4b	26	S5	26	233	383	12481	4.1827	3
GO:1903039	positive regulation of leukocyte cell-cell adhesion	16/233	146/12481	1.31315e-08	1.1122e-06	7.59921e-07	Il6/Irf1/Ccl2/Ada/Pnp/Nfkbiz/Icam1/Socs1/Vcam1/Zbtb16/H2-M3/Mdk/Il4ra/Hsp90aa1/Hsph1/Has2	16	S5	16	233	146	12481	6.8695	1
GO:0032652	regulation of interleukin-1 production	11/233	61/12481	1.39442e-08	1.1542e-06	7.88613e-07	Ifi205/Lpl/Mndal/Ifi204/Ifi211/Casp4/Jak2/Gas6/Errfi1/Egr1/Hspb1	11	S5	11	233	61	12481	12.0783	1
GO:0002694	regulation of leukocyte activation	25/233	359/12481	1.43221e-08	1.15913e-06	7.91985e-07	Il6/Cyp26b1/Irf1/Ccl2/Ada/Pnp/Nfkbiz/Cebpb/Irs2/Socs1/Vcam1/Sfrp1/Gas6/Zbtb16/H2-M3/Mdk/Gpnmb/Zfp36l1/Cdkn1a/Gsn/Il4ra/Myd88/Hsp90aa1/Hsph1/Hmox1	25	S5	25	233	359	12481	4.28681	2
GO:0048514	blood vessel morphogenesis	30/233	500/12481	1.47826e-08	1.17039e-06	7.99679e-07	Cxcl10/Notch3/Apoe/Hk2/Ccl2/Ptgs2/C3/Gja1/Col4a1/Nrp1/Tiparp/Junb/H2-M3/Nr4a1/Ctsh/Mdk/Ntrk2/Zfp36l1/Col4a2/Thbs2/Btg1/Adamts1/Klf4/Clic4/Hspb1/Hmox1/Glul/Plau/Jak1/Has2	30	S5	30	233	500	12481	3.70229	7
GO:0032870	cellular response to hormone stimulus	26/233	388/12481	1.59448e-08	1.22865e-06	8.39483e-07	Cish/Lpl/Irf1/Nfkb1/Irs2/Prlr/Socs1/Socs3/Nrip1/Junb/Jak2/Zfp36/Sfrp1/Eif4e/Nr4a1/Dnaja1/Ntrk2/Sgk1/Ly6e/Zfp36l1/Socs2/Lmo2/Rarres2/Gnas/Ddx5/Ar	26	S5	26	233	388	12481	4.12322	2
GO:0051251	positive regulation of lymphocyte activation	18/233	190/12481	1.61931e-08	1.22865e-06	8.39483e-07	Il6/Irf1/Ccl2/Ada/Pnp/Nfkbiz/Irs2/Socs1/Vcam1/Gas6/Zbtb16/H2-M3/Mdk/Cdkn1a/Il4ra/Myd88/Hsp90aa1/Hsph1	18	S5	18	233	190	12481	5.87597	1
GO:0030098	lymphocyte differentiation	21/233	260/12481	1.71974e-08	1.27822e-06	8.73355e-07	Il6/Cyp26b1/Irf1/Ada/Pnp/Nfkbiz/Socs1/Gadd45g/Sfrp1/Gas6/Il11ra1/Zbtb16/H2-M3/Mdk/Egr1/Zfp36l1/Il4ra/Itm2a/Hsp90aa1/Dnajb9/B2m	21	S5	21	233	260	12481	4.97586	2
GO:0045429	positive regulation of nitric oxide biosynthetic process	9/233	37/12481	1.86298e-08	1.35699e-06	9.27175e-07	Ptx3/Il6/Icam1/Ptgs2/Sod2/Jak2/H2-M3/Klf4/Hsp90aa1	9	S5	9	233	37	12481	17.5187	1
GO:0032651	regulation of interleukin-1 beta production	10/233	50/12481	2.26428e-08	1.58667e-06	1.0841e-06	Ifi205/Lpl/Mndal/Ifi204/Ifi211/Casp4/Jak2/Errfi1/Egr1/Hspb1	10	S5	10	233	50	12481	13.6799	1
GO:0050778	positive regulation of immune response	26/233	395/12481	2.29785e-08	1.58667e-06	1.0841e-06	Il6/Ifi205/Ifi203/Mndal/Irf1/Nfkbia/Ifi204/Ada/Pnp/Nfkbiz/C3/Ifi211/C1rb/Il1r1/Hspa8/C4b/H2-K1/Zc3hav1/H2-M3/H2-Q4/C1s1/Il4ra/Myd88/Elf1/B2m/Pde4b	26	S5	26	233	395	12481	4.04266	1
GO:0045619	regulation of lymphocyte differentiation	15/233	132/12481	2.30899e-08	1.58667e-06	1.0841e-06	Il6/Cyp26b1/Irf1/Ada/Pnp/Nfkbiz/Socs1/Sfrp1/Gas6/Zbtb16/H2-M3/Mdk/Zfp36l1/Il4ra/Hsp90aa1	15	S5	15	233	132	12481	7.12969	2
GO:0032732	positive regulation of interleukin-1 production	9/233	38/12481	2.4018e-08	1.59043e-06	1.08667e-06	Ifi205/Lpl/Mndal/Ifi204/Ifi211/Casp4/Jak2/Egr1/Hspb1	9	S5	9	233	38	12481	16.9143	1
GO:1904407	positive regulation of nitric oxide metabolic process	9/233	38/12481	2.4018e-08	1.59043e-06	1.08667e-06	Ptx3/Il6/Icam1/Ptgs2/Sod2/Jak2/H2-M3/Klf4/Hsp90aa1	9	S5	9	233	38	12481	16.9143	1
GO:1903707	negative regulation of hemopoiesis	14/233	115/12481	2.83225e-08	1.84197e-06	1.25854e-06	Irf1/Nfkbia/Tmem176b/Myc/Socs1/Zfp36/Sfrp1/Zbtb16/Trib1/H2-M3/Mdk/Zfp36l1/Lmo2/Il4ra	14	S5	14	233	115	12481	7.68543	3
GO:0007159	leukocyte cell-cell adhesion	19/233	224/12481	3.88296e-08	2.48101e-06	1.69516e-06	Il6/Irf1/Ccl2/Ada/Pnp/Nfkbiz/Icam1/Cebpb/Socs1/Vcam1/Zbtb16/H2-M3/Mdk/Gpnmb/Il4ra/Klf4/Hsp90aa1/Hsph1/Has2	19	S5	19	233	224	12481	5.21393	2
GO:0045621	positive regulation of lymphocyte differentiation	12/233	83/12481	4.05956e-08	2.50592e-06	1.71219e-06	Il6/Irf1/Ada/Pnp/Nfkbiz/Socs1/Gas6/Zbtb16/H2-M3/Mdk/Il4ra/Hsp90aa1	12	S5	12	233	83	12481	9.3063	1
GO:2000379	positive regulation of reactive oxygen species metabolic process	12/233	83/12481	4.05956e-08	2.50592e-06	1.71219e-06	Ptx3/Il6/Cxcl1/Icam1/Ptgs2/Sod2/Jak2/H2-M3/Cdkn1a/Klf4/Hsp90aa1/Plau	12	S5	12	233	83	12481	9.3063	2
GO:0050727	regulation of inflammatory response	20/233	249/12481	4.19773e-08	2.54802e-06	1.74095e-06	Il6/Apoe/Aoc3/Tnfaip6/Lpl/Nfkbia/Nfkb1/Ada/Nfkbiz/Cebpb/Ptgs2/C3/Il1r1/Socs3/Il17ra/Jak2/Zfp36/Mdk/Sbno2/Myd88	20	S5	20	233	249	12481	4.92676	2
GO:0002824	positive regulation of adaptive immune response based on somatic recombination of immune receptors built from immunoglobulin superfamily domains	12/233	84/12481	4.65885e-08	2.78157e-06	1.90052e-06	Il6/Irf1/Ada/Pnp/Nfkbiz/C3/Il1r1/Hspa8/H2-K1/H2-M3/H2-Q4/B2m	12	S5	12	233	84	12481	9.17743	1
GO:0050867	positive regulation of cell activation	19/233	231/12481	6.3595e-08	3.73569e-06	2.55244e-06	Il6/Irf1/Ccl2/Ada/Pnp/Nfkbiz/Irs2/Socs1/Jak2/Vcam1/Gas6/Zbtb16/H2-M3/Mdk/Cdkn1a/Il4ra/Myd88/Hsp90aa1/Hsph1	19	S5	19	233	231	12481	5.03913	1
GO:0032612	interleukin-1 production	11/233	71/12481	7.24755e-08	4.18977e-06	2.86269e-06	Ifi205/Lpl/Mndal/Ifi204/Ifi211/Casp4/Jak2/Gas6/Errfi1/Egr1/Hspb1	11	S5	11	233	71	12481	10.0567	1
GO:0045582	positive regulation of T cell differentiation	11/233	72/12481	8.41531e-08	4.78884e-06	3.272e-06	Il6/Irf1/Ada/Pnp/Nfkbiz/Socs1/Zbtb16/H2-M3/Mdk/Il4ra/Hsp90aa1	11	S5	11	233	72	12481	9.89221	1
GO:0050863	regulation of T cell activation	18/233	212/12481	8.8368e-08	4.91096e-06	3.35545e-06	Il6/Cyp26b1/Irf1/Ccl2/Ada/Pnp/Nfkbiz/Cebpb/Socs1/Vcam1/Zbtb16/H2-M3/Mdk/Gpnmb/Gsn/Il4ra/Hsp90aa1/Hsph1	18	S5	18	233	212	12481	5.20008	1
GO:0002699	positive regulation of immune effector process	16/233	167/12481	8.8996e-08	4.91096e-06	3.35545e-06	Il6/Cxcl1/Irf1/Ccl2/Pnp/Nfkbiz/C3/Il1r1/Hspa8/H2-K1/Zc3hav1/H2-M3/H2-Q4/Il4ra/Hmox1/B2m	16	S5	16	233	167	12481	5.90486	2
GO:0032496	response to lipopolysaccharide	17/233	190/12481	9.53749e-08	5.18441e-06	3.54228e-06	Cxcl10/Il6/Cxcl1/Nfkbia/Nfkb1/Ccl2/Cebpb/Ptgs2/Junb/Jak2/Zfp36/Trib1/Litaf/Sbno2/Mgst1/Myd88/Pde4b	17	S5	17	233	190	12481	5.49163	1
GO:0001909	leukocyte mediated cytotoxicity	11/233	73/12481	9.74715e-08	5.22046e-06	3.56692e-06	Cxcl1/Ccl2/Pnp/Hspa8/Rnf19b/H2-K1/H2-M3/H2-Q4/Ctsh/B2m/Prdx1	11	S5	11	233	73	12481	9.73262	1
GO:0002821	positive regulation of adaptive immune response	12/233	90/12481	1.02315e-07	5.40047e-06	3.68991e-06	Il6/Irf1/Ada/Pnp/Nfkbiz/C3/Il1r1/Hspa8/H2-K1/H2-M3/H2-Q4/B2m	12	S5	12	233	90	12481	8.46772	1
GO:0071407	cellular response to organic cyclic compound	22/233	316/12481	1.11555e-07	5.80402e-06	3.96564e-06	Pim1/Nfkbia/Nfkb1/Socs1/Nrip1/Tiparp/Jak2/Zfp36/Sfrp1/Eif4e/Zc3hav1/Id3/Dnaja1/Ntrk2/Sgk1/Egr1/Zfp36l1/Gnas/Ddx5/Ar/Hsp90b1/Pde4b	22	S5	22	233	316	12481	4.23882	3
GO:0001906	cell killing	12/233	91/12481	1.15934e-07	5.89465e-06	4.02756e-06	Cxcl1/Ccl2/Pnp/C3/Hspa8/Rnf19b/H2-K1/H2-M3/H2-Q4/Ctsh/B2m/Prdx1	12	S5	12	233	91	12481	8.35994	1
GO:1903428	positive regulation of reactive oxygen species biosynthetic process	9/233	45/12481	1.16533e-07	5.89465e-06	4.02756e-06	Ptx3/Il6/Icam1/Ptgs2/Sod2/Jak2/H2-M3/Klf4/Hsp90aa1	9	S5	9	233	45	12481	13.6233	1
GO:0032611	interleukin-1 beta production	10/233	59/12481	1.19554e-07	5.9646e-06	4.07535e-06	Ifi205/Lpl/Mndal/Ifi204/Ifi211/Casp4/Jak2/Errfi1/Egr1/Hspb1	10	S5	10	233	59	12481	11.1541	1
GO:0022409	positive regulation of cell-cell adhesion	16/233	172/12481	1.3431e-07	6.59326e-06	4.50489e-06	Il6/Irf1/Ccl2/Ada/Pnp/Nfkbiz/Icam1/Socs1/Vcam1/Zbtb16/H2-M3/Mdk/Il4ra/Hsp90aa1/Hsph1/Has2	16	S5	16	233	172	12481	5.71332	1
GO:0071222	cellular response to lipopolysaccharide	14/233	130/12481	1.35775e-07	6.59326e-06	4.50489e-06	Cxcl10/Il6/Cxcl1/Nfkbia/Nfkb1/Ccl2/Cebpb/Jak2/Zfp36/Trib1/Litaf/Sbno2/Myd88/Pde4b	14	S5	14	233	130	12481	6.68315	1
GO:0033002	muscle cell proliferation	17/233	197/12481	1.61422e-07	7.73553e-06	5.28535e-06	Notch3/Il6/Igfbp3/Pim1/Ptgs2/Myc/Gja1/Sod2/Jak2/Trib1/Egr1/Ripk1/Cdkn1a/Myd88/Adamts1/Klf4/Hmox1	17	S5	17	233	197	12481	5.27456	3
GO:0002696	positive regulation of leukocyte activation	18/233	221/12481	1.66009e-07	7.85201e-06	5.36494e-06	Il6/Irf1/Ccl2/Ada/Pnp/Nfkbiz/Irs2/Socs1/Vcam1/Gas6/Zbtb16/H2-M3/Mdk/Cdkn1a/Il4ra/Myd88/Hsp90aa1/Hsph1	18	S5	18	233	221	12481	4.96614	1
GO:1901342	regulation of vasculature development	20/233	271/12481	1.69342e-07	7.90696e-06	5.40248e-06	Cxcl10/Hk2/Ccl2/Ptgs2/C3/Nrp1/Sod2/H2-M3/Ctsh/Mdk/Egr1/Col4a2/Thbs2/Btg1/Adamts1/Klf4/Hspb1/Hmox1/Glul/Jak1	20	S5	20	233	271	12481	4.48658	6
GO:0050870	positive regulation of T cell activation	14/233	133/12481	1.80879e-07	8.33877e-06	5.69752e-06	Il6/Irf1/Ccl2/Ada/Pnp/Nfkbiz/Socs1/Vcam1/Zbtb16/H2-M3/Mdk/Il4ra/Hsp90aa1/Hsph1	14	S5	14	233	133	12481	6.51315	1
GO:0050673	epithelial cell proliferation	22/233	326/12481	1.92142e-07	8.74727e-06	5.97663e-06	Il6/Fst/Apoe/Igfbp3/Ccl2/Cebpb/Myc/Gja1/Acvr2a/Zfp36/Sfrp1/Nr4a1/Errfi1/Mdk/Zfp36l1/Hmox1/Glul/Ccnd2/Plau/Ar/Igfbp4/Has2	22	S5	22	233	326	12481	4.09564	6
GO:0042089	cytokine biosynthetic process	11/233	78/12481	1.96294e-07	8.82597e-06	6.0304e-06	Il6/Irf1/Nfkb1/Cebpb/Gadd45g/Zfp36/Errfi1/Egr1/Myd88/Klf4/Hspb1	11	S5	11	233	78	12481	9.0022	2
GO:0071216	cellular response to biotic stimulus	15/233	157/12481	2.3596e-07	1.04138e-05	7.11532e-06	Cxcl10/Il6/Cxcl1/Nfkbia/Nfkb1/Ccl2/Cebpb/Jak2/Zfp36/Trib1/Litaf/Hspa5/Sbno2/Myd88/Pde4b	15	S5	15	233	157	12481	5.86403	1
GO:0050729	positive regulation of inflammatory response	12/233	97/12481	2.37328e-07	1.04138e-05	7.11532e-06	Il6/Aoc3/Lpl/Nfkbia/Nfkbiz/Cebpb/Ptgs2/C3/Il17ra/Jak2/Mdk/Myd88	12	S5	12	233	97	12481	7.76675	1
GO:0042107	cytokine metabolic process	11/233	80/12481	2.55874e-07	1.1094e-05	7.58002e-06	Il6/Irf1/Nfkb1/Cebpb/Gadd45g/Zfp36/Errfi1/Egr1/Myd88/Klf4/Hspb1	11	S5	11	233	80	12481	8.74126	2
GO:0071219	cellular response to molecule of bacterial origin	14/233	137/12481	2.61922e-07	1.12226e-05	7.66791e-06	Cxcl10/Il6/Cxcl1/Nfkbia/Nfkb1/Ccl2/Cebpb/Jak2/Zfp36/Trib1/Litaf/Sbno2/Myd88/Pde4b	14	S5	14	233	137	12481	6.29936	1
GO:0046638	positive regulation of alpha-beta T cell differentiation	8/233	37/12481	3.16631e-07	1.3409e-05	9.16177e-06	Il6/Irf1/Ada/Pnp/Nfkbiz/Socs1/Zbtb16/Il4ra	8	S5	8	233	37	12481	14.9721	2
GO:0001649	osteoblast differentiation	15/233	162/12481	3.55406e-07	1.48378e-05	1.0138e-05	Il6/Igfbp3/Ifi204/Cebpb/Gja1/Acvr2a/Junb/Sfrp1/Shox2/Id3/Cebpd/H3f3b/Gdf10/Gnas/Ddx5	15	S5	15	233	162	12481	5.66232	4
GO:0002822	regulation of adaptive immune response based on somatic recombination of immune receptors built from immunoglobulin superfamily domains	13/233	120/12481	3.58518e-07	1.48378e-05	1.0138e-05	Il6/Irf1/Ada/Pnp/Nfkbiz/C3/Il1r1/Hspa8/H2-K1/H2-M3/H2-Q4/Il4ra/B2m	13	S5	13	233	120	12481	6.70213	1
GO:0046635	positive regulation of alpha-beta T cell activation	9/233	51/12481	3.62948e-07	1.48523e-05	1.0148e-05	Il6/Irf1/Ada/Pnp/Nfkbiz/Socs1/Zbtb16/Il4ra/Hsph1	9	S5	9	233	51	12481	11.6681	1
GO:0048660	regulation of smooth muscle cell proliferation	14/233	141/12481	3.74305e-07	1.51469e-05	1.03492e-05	Notch3/Il6/Igfbp3/Ptgs2/Myc/Sod2/Jak2/Trib1/Egr1/Cdkn1a/Myd88/Adamts1/Klf4/Hmox1	14	S5	14	233	141	12481	6.09903	2
GO:0022407	regulation of cell-cell adhesion	20/233	287/12481	4.26471e-07	1.70682e-05	1.1662e-05	Il6/Irf1/Ccl2/Ada/Pnp/Nfkbiz/Icam1/Cebpb/Socs1/Jak2/Vcam1/Zbtb16/H2-M3/Mdk/Gpnmb/Il4ra/Klf4/Hsp90aa1/Hsph1/Has2	20	S5	20	233	287	12481	4.21287	2
GO:0050900	leukocyte migration	18/233	236/12481	4.42414e-07	1.75138e-05	1.19664e-05	Cxcl10/Cxcl1/Aoc3/Ccl7/Ccl2/Ada/Icam1/Il1r1/Il17ra/Vcam1/Gas6/Mdk/Myd88/Plvap/Ccl8/Rarres2/Cxcl14/Pde4b	18	S5	18	233	236	12481	4.61896	3
GO:0045428	regulation of nitric oxide biosynthetic process	9/233	53/12481	5.11812e-07	2.00432e-05	1.36947e-05	Ptx3/Il6/Icam1/Ptgs2/Sod2/Jak2/H2-M3/Klf4/Hsp90aa1	9	S5	9	233	53	12481	11.1339	2
GO:0048659	smooth muscle cell proliferation	14/233	145/12481	5.28309e-07	2.04692e-05	1.39857e-05	Notch3/Il6/Igfbp3/Ptgs2/Myc/Sod2/Jak2/Trib1/Egr1/Cdkn1a/Myd88/Adamts1/Klf4/Hmox1	14	S5	14	233	145	12481	5.91092	2
GO:0042035	regulation of cytokine biosynthetic process	10/233	69/12481	5.49586e-07	2.10694e-05	1.43958e-05	Il6/Irf1/Nfkb1/Cebpb/Zfp36/Errfi1/Egr1/Myd88/Klf4/Hspb1	10	S5	10	233	69	12481	9.25871	2
GO:0045765	regulation of angiogenesis	18/233	242/12481	6.40184e-07	2.4287e-05	1.65943e-05	Cxcl10/Hk2/Ccl2/Ptgs2/C3/Nrp1/H2-M3/Ctsh/Mdk/Col4a2/Thbs2/Btg1/Adamts1/Klf4/Hspb1/Hmox1/Glul/Jak1	18	S5	18	233	242	12481	4.49242	6
GO:0030217	T cell differentiation	16/233	193/12481	6.49657e-07	2.43923e-05	1.66662e-05	Il6/Cyp26b1/Irf1/Ada/Pnp/Nfkbiz/Socs1/Gadd45g/Zbtb16/H2-M3/Mdk/Egr1/Zfp36l1/Il4ra/Hsp90aa1/B2m	16	S5	16	233	193	12481	5.02688	1
GO:0070555	response to interleukin-1	10/233	71/12481	7.22337e-07	2.68444e-05	1.83416e-05	Il6/Irf1/Ccl7/Nfkb1/Ccl2/Cebpb/Il1r1/Egr1/Myd88/Ccl8	10	S5	10	233	71	12481	8.95182	1
GO:0044419	interspecies interaction between organisms	20/233	298/12481	7.73835e-07	2.84677e-05	1.94508e-05	Ptx3/Cxcl1/Apoe/Gucy1a1/Isg15/Ccl2/Icam1/Myc/Hspa8/Vcam1/Zfp36/Gas6/Zc3hav1/Fbln1/Ripk1/Bst2/Gsn/Myd88/Ddx5/Cul1	20	S5	20	233	298	12481	4.0421	2
GO:0045580	regulation of T cell differentiation	12/233	110/12481	9.45657e-07	3.44408e-05	2.35319e-05	Il6/Cyp26b1/Irf1/Ada/Pnp/Nfkbiz/Socs1/Zbtb16/H2-M3/Mdk/Il4ra/Hsp90aa1	12	S5	12	233	110	12481	6.72911	1
GO:0046631	alpha-beta T cell activation	12/233	111/12481	1.043e-06	3.76099e-05	2.56972e-05	Il6/Irf1/Ada/Pnp/Nfkbiz/Cebpb/Socs1/Gadd45g/Zbtb16/H2-M3/Il4ra/Hsph1	12	S5	12	233	111	12481	6.66068	1
GO:0002711	positive regulation of T cell mediated immunity	8/233	43/12481	1.07979e-06	3.85547e-05	2.63428e-05	Il6/Pnp/Il1r1/Hspa8/H2-K1/H2-M3/H2-Q4/B2m	8	S5	8	233	43	12481	12.3955	1
GO:0002819	regulation of adaptive immune response	13/233	133/12481	1.17965e-06	4.17117e-05	2.84998e-05	Il6/Irf1/Ada/Pnp/Nfkbiz/C3/Il1r1/Hspa8/H2-K1/H2-M3/H2-Q4/Il4ra/B2m	13	S5	13	233	133	12481	5.96999	1
GO:0071347	cellular response to interleukin-1	9/233	59/12481	1.31667e-06	4.61088e-05	3.15042e-05	Il6/Irf1/Ccl7/Nfkb1/Ccl2/Cebpb/Il1r1/Egr1/Ccl8	9	S5	9	233	59	12481	9.79541	1
GO:0045637	regulation of myeloid cell differentiation	14/233	157/12481	1.38829e-06	4.81537e-05	3.29013e-05	Isg15/Nfkbia/Cebpb/Myc/Acvr2a/Zfp36/Sfrp1/Zbtb16/Trib1/Ripk1/Zfp36l1/Lmo2/B2m/Gnas	14	S5	14	233	157	12481	5.41033	2
GO:0097530	granulocyte migration	11/233	95/12481	1.49133e-06	5.124e-05	3.50101e-05	Cxcl10/Cxcl1/Ccl7/Ccl2/Il1r1/Il17ra/Mdk/Myd88/Ccl8/Rarres2/Pde4b	11	S5	11	233	95	12481	7.17068	1
GO:0001503	ossification	20/233	311/12481	1.50729e-06	5.13043e-05	3.5054e-05	Il6/Isg15/Igfbp3/Ifi204/Cebpb/Ptgs2/Gja1/Acvr2a/Junb/Sfrp1/Zbtb16/Shox2/Id3/Cebpd/H3f3b/Mdk/Sbno2/Gdf10/Gnas/Ddx5	20	S5	20	233	311	12481	3.85746	5
GO:0001912	positive regulation of leukocyte mediated cytotoxicity	8/233	45/12481	1.55428e-06	5.19952e-05	3.55261e-05	Cxcl1/Ccl2/Pnp/Hspa8/H2-K1/H2-M3/H2-Q4/B2m	8	S5	8	233	45	12481	11.7256	1
GO:0009408	response to heat	10/233	77/12481	1.55614e-06	5.19952e-05	3.55261e-05	Ccl2/Il1r1/Hspa8/Ier5/Bag3/Dnaja1/Hspa5/Hsp90aa1/Hmox1/Pde4b	10	S5	10	233	77	12481	8.14892	2
GO:0006809	nitric oxide biosynthetic process	9/233	61/12481	1.75916e-06	5.82443e-05	3.97958e-05	Ptx3/Il6/Icam1/Ptgs2/Sod2/Jak2/H2-M3/Klf4/Hsp90aa1	9	S5	9	233	61	12481	9.42052	2
GO:0045444	fat cell differentiation	16/233	209/12481	1.87493e-06	6.15181e-05	4.20326e-05	Lpl/Steap4/Cebpb/Ptgs2/Socs1/Sod2/Zfp36/Sfrp1/Zbtb16/Nr4a1/Cebpd/Psmb8/Zfp36l1/Gdf10/Klf4/Rarres2	16	S5	16	233	209	12481	4.60437	3
GO:0044403	symbiont process	19/233	288/12481	1.90761e-06	6.20315e-05	4.23835e-05	Ptx3/Cxcl1/Apoe/Gucy1a1/Isg15/Icam1/Myc/Hspa8/Vcam1/Zfp36/Gas6/Zc3hav1/Fbln1/Ripk1/Bst2/Gsn/Myd88/Ddx5/Cul1	19	S5	19	233	288	12481	3.95294	2
GO:0048608	reproductive structure development	20/233	318/12481	2.12477e-06	6.84815e-05	4.67904e-05	Ptx3/Fst/Ada/Icam1/Cebpb/Ptgs2/Gja1/Prlr/Acvr2a/Socs3/Nrip1/Tiparp/Junb/Vcam1/Sfrp1/Il11ra1/H3f3b/Zfp36l1/Adamts1/Ar	20	S5	20	233	318	12481	3.76477	2
GO:0061458	reproductive system development	20/233	321/12481	2.45377e-06	7.83914e-05	5.35615e-05	Ptx3/Fst/Ada/Icam1/Cebpb/Ptgs2/Gja1/Prlr/Acvr2a/Socs3/Nrip1/Tiparp/Junb/Vcam1/Sfrp1/Il11ra1/H3f3b/Zfp36l1/Adamts1/Ar	20	S5	20	233	321	12481	3.72638	2
GO:0009611	response to wounding	21/233	350/12481	2.48219e-06	7.861e-05	5.37108e-05	Il6/Apoe/Nrep/Ccl2/Tfpi2/Ifrd1/C3/Gja1/Procr/Sod2/Jak2/Zfp36/Gas6/Fbln1/Mdk/Zfp36l1/Cdkn1a/Klf4/Hmox1/Gnas/Plau	21	S5	21	233	350	12481	3.58769	9
GO:0046209	nitric oxide metabolic process	9/233	64/12481	2.66118e-06	8.35518e-05	5.70873e-05	Ptx3/Il6/Icam1/Ptgs2/Sod2/Jak2/H2-M3/Klf4/Hsp90aa1	9	S5	9	233	64	12481	8.90345	2
GO:0035690	cellular response to drug	17/233	241/12481	2.74039e-06	8.49258e-05	5.80261e-05	Il6/Ccl7/Nfkb1/Kdm6b/Myc/Jak2/Sfrp1/Gas6/Dpep1/Eif4e/Ly6e/Egr1/Ripk1/Hsph1/Hmox1/Hsp90b1/Pde4b	17	S5	17	233	241	12481	4.22371	2
GO:0002705	positive regulation of leukocyte mediated immunity	11/233	101/12481	2.75158e-06	8.49258e-05	5.80261e-05	Il6/Cxcl1/Pnp/C3/Il1r1/Hspa8/H2-K1/H2-M3/H2-Q4/Il4ra/B2m	11	S5	11	233	101	12481	6.69087	1
GO:0001525	angiogenesis	23/233	413/12481	2.87485e-06	8.79849e-05	6.01163e-05	Cxcl10/Notch3/Hk2/Ccl2/Ptgs2/C3/Col4a1/Nrp1/H2-M3/Nr4a1/Ctsh/Mdk/Col4a2/Thbs2/Btg1/Adamts1/Klf4/Clic4/Hspb1/Hmox1/Glul/Plau/Jak1	23	S5	23	233	413	12481	3.32951	7
GO:0046637	regulation of alpha-beta T cell differentiation	8/233	49/12481	3.04934e-06	9.25475e-05	6.32337e-05	Il6/Irf1/Ada/Pnp/Nfkbiz/Socs1/Zbtb16/Il4ra	8	S5	8	233	49	12481	10.5804	1
GO:0002456	T cell mediated immunity	10/233	83/12481	3.12891e-06	9.40862e-05	6.4285e-05	Il6/Pnp/Icam1/Il1r1/Hspa8/H2-K1/H2-M3/H2-Q4/Ctsh/B2m	10	S5	10	233	83	12481	7.47665	1
GO:0042326	negative regulation of phosphorylation	22/233	385/12481	3.15171e-06	9.40862e-05	6.4285e-05	Il6/Apoe/Gadd45b/Igfbp3/Irf1/Irs2/Socs1/Socs3/Gadd45g/Sfrp1/Parp14/Trib1/Birc3/Ntf3/Fbln1/Errfi1/Dnaja1/Cdkn1a/Midn/Klf4/Hsph1/Hspb1	22	S5	22	233	385	12481	3.41315	3
GO:0031343	positive regulation of cell killing	8/233	50/12481	3.5723e-06	0.000105775	7.22715e-05	Cxcl1/Ccl2/Pnp/Hspa8/H2-K1/H2-M3/H2-Q4/B2m	8	S5	8	233	50	12481	10.3276	1
GO:0002683	negative regulation of immune system process	20/233	330/12481	3.7378e-06	0.000109783	7.50098e-05	Irf1/Nfkbia/Ada/Tmem176b/Cebpb/Myc/Socs1/Zfp36/Sfrp1/Parp14/Zbtb16/Trib1/H2-M3/Mdk/Gpnmb/Zfp36l1/Lmo2/Il4ra/Elf1/Hmox1	20	S5	20	233	330	12481	3.6149	3
GO:2001057	reactive nitrogen species metabolic process	9/233	67/12481	3.9356e-06	0.000114668	7.83474e-05	Ptx3/Il6/Icam1/Ptgs2/Sod2/Jak2/H2-M3/Klf4/Hsp90aa1	9	S5	9	233	67	12481	8.44018	2
GO:1904035	regulation of epithelial cell apoptotic process	9/233	69/12481	5.0501e-06	0.000145972	9.97363e-05	Icam1/Jak2/Zfp36/Gas6/H2-M3/Mdk/Zfp36l1/Gsn/Hmox1	9	S5	9	233	69	12481	8.15778	2
GO:0070371	ERK1 and ERK2 cascade	16/233	226/12481	5.17598e-06	0.000148432	0.000101417	Il6/Apoe/Ccl7/Ccl2/Icam1/C3/Myc/Nrp1/Gas6/Fbln1/Errfi1/Ctsh/Gpnmb/Zfp36l1/Klf4/Ccl8	16	S5	16	233	226	12481	4.22559	3
GO:0045778	positive regulation of ossification	10/233	88/12481	5.35208e-06	0.000152283	0.000104049	Il6/Isg15/Ifi204/Cebpb/Gja1/Acvr2a/Zbtb16/Cebpd/Gdf10/Gnas	10	S5	10	233	88	12481	6.99285	1
GO:0060326	cell chemotaxis	15/233	201/12481	5.41783e-06	0.000152959	0.00010451	Cxcl10/Cxcl1/Ccl7/Ccl2/Nrp1/Il17ra/Vcam1/Gas6/Nr4a1/Mdk/Ccl8/Rarres2/Hspb1/Cxcl14/Pde4b	15	S5	15	233	201	12481	4.46063	3
GO:0045785	positive regulation of cell adhesion	19/233	315/12481	7.06099e-06	0.000197816	0.000135159	Il6/Irf1/Ccl2/Ada/Pnp/Nfkbiz/Icam1/Nrp1/Socs1/Jak2/Vcam1/Zbtb16/H2-M3/Fbln1/Mdk/Il4ra/Hsp90aa1/Hsph1/Has2	19	S5	19	233	315	12481	3.58404	3
GO:1902106	negative regulation of leukocyte differentiation	9/233	72/12481	7.22496e-06	0.000200865	0.000137242	Irf1/Tmem176b/Myc/Socs1/Sfrp1/Trib1/H2-M3/Mdk/Il4ra	9	S5	9	233	72	12481	7.76799	3
GO:0002253	activation of immune response	17/233	260/12481	7.5906e-06	0.000209138	0.000142895	Ifi205/Ifi203/Mndal/Irf1/Nfkbia/Ifi204/Ada/Nfkbiz/C3/Ifi211/C1rb/C4b/Zc3hav1/C1s1/Myd88/Elf1/Pde4b	17	S5	17	233	260	12481	3.88747	1
GO:0016032	viral process	16/233	233/12481	7.63739e-06	0.000209138	0.000142895	Ptx3/Apoe/Isg15/Icam1/Myc/Hspa8/Vcam1/Zfp36/Gas6/Zc3hav1/Fbln1/Ripk1/Bst2/Gsn/Ddx5/Cul1	16	S5	16	233	233	12481	4.08701	1
GO:0001916	positive regulation of T cell mediated cytotoxicity	6/233	27/12481	8.45872e-06	0.000229862	0.000157054	Pnp/Hspa8/H2-K1/H2-M3/H2-Q4/B2m	6	S5	6	233	27	12481	15.3793	1
GO:0001910	regulation of leukocyte mediated cytotoxicity	8/233	56/12481	8.58352e-06	0.000229862	0.000157054	Cxcl1/Ccl2/Pnp/Hspa8/H2-K1/H2-M3/H2-Q4/B2m	8	S5	8	233	56	12481	9.03091	1
GO:0045600	positive regulation of fat cell differentiation	8/233	56/12481	8.58352e-06	0.000229862	0.000157054	Lpl/Cebpb/Ptgs2/Zfp36/Sfrp1/Zbtb16/Zfp36l1/Rarres2	8	S5	8	233	56	12481	9.03091	3
GO:0120162	positive regulation of cold-induced thermogenesis	9/233	74/12481	9.08323e-06	0.000241468	0.000164985	Kdm6b/Cebpb/Gja1/Prlr/Gadd45g/Jak2/Mfap2/Il4ra/Gnas	9	S5	9	233	74	12481	7.52826	1
GO:0003006	developmental process involved in reproduction	24/233	476/12481	9.49323e-06	0.000250539	0.000171182	Ptx3/Fst/Ada/Sept4/Icam1/Cebpb/Ptgs2/Gja1/Prlr/Acvr2a/Casp4/Socs3/Nrip1/Tiparp/Junb/Vcam1/Sfrp1/Il11ra1/Zbtb16/H3f3b/Mdk/Zfp36l1/Adamts1/Ar	24	S5	24	233	476	12481	2.99637	2
GO:0006979	response to oxidative stress	20/233	352/12481	9.80072e-06	0.000256793	0.000175456	Il6/Apoe/Nfkb1/Kdm6b/Srxn1/Ptgs2/Dapk1/Mmp3/Sod2/Jak2/Txnrd1/Ripk1/Gpx3/Mgst1/Hsph1/Hspb1/Mcl1/Hmox1/Prdx1/Rcan1	20	S5	20	233	352	12481	3.3695	3
GO:1904018	positive regulation of vasculature development	13/233	162/12481	1.06265e-05	0.000276441	0.00018888	Hk2/Ptgs2/C3/Nrp1/Sod2/Ctsh/Mdk/Egr1/Btg1/Klf4/Hspb1/Hmox1/Jak1	13	S5	13	233	162	12481	4.79631	5
GO:0007169	transmembrane receptor protein tyrosine kinase signaling pathway	23/233	448/12481	1.09971e-05	0.000282768	0.000193203	Cish/Igfbp3/Ccl2/Irs2/Prlr/Col4a1/Nrp1/Socs1/Socs3/Tiparp/Zfand5/Csrnp1/Jak2/Ntf3/Errfi1/Ntrk2/Col4a2/Socs2/Rarres2/Hspb1/Ar/Arf4/Igfbp4	23	S5	23	233	448	12481	3.04635	3
GO:0001913	T cell mediated cytotoxicity	7/233	42/12481	1.11657e-05	0.000282768	0.000193203	Pnp/Hspa8/H2-K1/H2-M3/H2-Q4/Ctsh/B2m	7	S5	7	233	42	12481	10.803	1
GO:0002709	regulation of T cell mediated immunity	8/233	58/12481	1.12166e-05	0.000282768	0.000193203	Il6/Pnp/Il1r1/Hspa8/H2-K1/H2-M3/H2-Q4/B2m	8	S5	8	233	58	12481	8.66959	1
GO:0042136	neurotransmitter biosynthetic process	9/233	76/12481	1.13356e-05	0.000282768	0.000193203	Ptx3/Il6/Icam1/Ptgs2/Sod2/Jak2/H2-M3/Klf4/Hsp90aa1	9	S5	9	233	76	12481	7.30292	2
GO:0046634	regulation of alpha-beta T cell activation	9/233	76/12481	1.13356e-05	0.000282768	0.000193203	Il6/Irf1/Ada/Pnp/Nfkbiz/Socs1/Zbtb16/Il4ra/Hsph1	9	S5	9	233	76	12481	7.30292	1
GO:1990266	neutrophil migration	9/233	76/12481	1.13356e-05	0.000282768	0.000193203	Cxcl10/Cxcl1/Ccl7/Ccl2/Il1r1/Mdk/Myd88/Ccl8/Pde4b	9	S5	9	233	76	12481	7.30292	2
GO:1901653	cellular response to peptide	16/233	241/12481	1.16909e-05	0.000289649	0.000197905	Cish/Lpl/Irf1/Nfkb1/Icam1/Irs2/Casp4/Socs1/Socs3/Jak2/Vcam1/Nr4a1/Sgk1/Zfp36l1/Socs2/Rarres2	16	S5	16	233	241	12481	3.93914	1
GO:0002262	myeloid cell homeostasis	12/233	140/12481	1.1972e-05	0.000294609	0.000201293	Il6/Isg15/Ccl2/Acvr2a/Jak2/Zfp36/Zfp36l1/Lmo2/Hmox1/B2m/Prdx1/Pde4b	12	S5	12	233	140	12481	5.13966	1
GO:0030278	regulation of ossification	14/233	189/12481	1.21929e-05	0.000298031	0.000203632	Il6/Isg15/Ifi204/Cebpb/Gja1/Acvr2a/Sfrp1/Zbtb16/Id3/Cebpd/Mdk/Gdf10/Gnas/Ddx5	14	S5	14	233	189	12481	4.40897	5
GO:0045667	regulation of osteoblast differentiation	11/233	118/12481	1.25428e-05	0.00030454	0.000208079	Il6/Ifi204/Cebpb/Gja1/Acvr2a/Sfrp1/Id3/Cebpd/Gdf10/Gnas/Ddx5	11	S5	11	233	118	12481	5.62038	3
GO:0043524	negative regulation of neuron apoptotic process	12/233	142/12481	1.38322e-05	0.000333621	0.000227949	Apoe/Mt1/Cebpb/Nrp1/Sod2/Jak2/Ntf3/Btg2/Mdk/Ntrk2/Hsph1/Hmox1	12	S5	12	233	142	12481	5.05988	1
GO:0071621	granulocyte chemotaxis	9/233	78/12481	1.40482e-05	0.000334403	0.000228483	Cxcl10/Cxcl1/Ccl7/Ccl2/Il17ra/Mdk/Ccl8/Rarres2/Pde4b	9	S5	9	233	78	12481	7.08763	1
GO:1903426	regulation of reactive oxygen species biosynthetic process	9/233	78/12481	1.40482e-05	0.000334403	0.000228483	Ptx3/Il6/Icam1/Ptgs2/Sod2/Jak2/H2-M3/Klf4/Hsp90aa1	9	S5	9	233	78	12481	7.08763	1
GO:1901215	negative regulation of neuron death	14/233	193/12481	1.54652e-05	0.000364203	0.000248844	Il6/Apoe/Mt1/Cebpb/Nrp1/Sod2/Jak2/Ntf3/Btg2/Mdk/Gpnmb/Ntrk2/Hsph1/Hmox1	14	S5	14	233	193	12481	4.30929	3
GO:0002708	positive regulation of lymphocyte mediated immunity	9/233	79/12481	1.56001e-05	0.000364203	0.000248844	Il6/Pnp/C3/Il1r1/Hspa8/H2-K1/H2-M3/H2-Q4/B2m	9	S5	9	233	79	12481	6.98617	1
GO:0046632	alpha-beta T cell differentiation	9/233	79/12481	1.56001e-05	0.000364203	0.000248844	Il6/Irf1/Ada/Pnp/Nfkbiz/Socs1/Gadd45g/Zbtb16/Il4ra	9	S5	9	233	79	12481	6.98617	1
GO:0008406	gonad development	12/233	144/12481	1.59402e-05	0.000369772	0.000252649	Ptx3/Fst/Icam1/Cebpb/Gja1/Acvr2a/Nrip1/Tiparp/Sfrp1/H3f3b/Adamts1/Ar	12	S5	12	233	144	12481	4.98247	2
GO:0001914	regulation of T cell mediated cytotoxicity	6/233	30/12481	1.61906e-05	0.000373203	0.000254993	Pnp/Hspa8/H2-K1/H2-M3/H2-Q4/B2m	6	S5	6	233	30	12481	13.4564	1
GO:0050678	regulation of epithelial cell proliferation	17/233	276/12481	1.65943e-05	0.000380103	0.000259708	Il6/Apoe/Ccl2/Myc/Gja1/Zfp36/Sfrp1/Nr4a1/Errfi1/Mdk/Zfp36l1/Hmox1/Glul/Ccnd2/Plau/Ar/Has2	17	S5	17	233	276	12481	3.64281	6
GO:0052547	regulation of peptidase activity	17/233	277/12481	1.73892e-05	0.000393638	0.000268956	Il6/Tfpi2/Ptgs2/Myc/Dapk1/Casp4/Jak2/Gas6/Dpep1/Birc3/Nr4a1/Serpinh1/Ctsh/Psmb8/Gsn/Klf4/Cstb	17	S5	17	233	277	12481	3.62852	6
GO:1901652	response to peptide	18/233	306/12481	1.74014e-05	0.000393638	0.000268956	Cish/Lpl/Irf1/Nfkbia/Nfkb1/Icam1/Irs2/Casp4/Socs1/Socs3/Jak2/Vcam1/Nr4a1/Sgk1/Egr1/Zfp36l1/Socs2/Rarres2	18	S5	18	233	306	12481	3.47611	1
GO:0030099	myeloid cell differentiation	18/233	307/12481	1.81817e-05	0.000408752	0.000279283	Isg15/Nfkbia/Cebpb/Myc/Acvr2a/Junb/Jak2/Zfp36/Sfrp1/Mfap2/Zbtb16/Trib1/Ripk1/Zfp36l1/Lmo2/Sbno2/B2m/Gnas	18	S5	18	233	307	12481	3.46379	2
GO:0045669	positive regulation of osteoblast differentiation	8/233	62/12481	1.85557e-05	0.000414601	0.000283279	Il6/Ifi204/Cebpb/Gja1/Acvr2a/Cebpd/Gdf10/Gnas	8	S5	8	233	62	12481	8.02537	1
GO:0043410	positive regulation of MAPK cascade	20/233	369/12481	1.94931e-05	0.00043289	0.000295775	Il6/Apoe/Gadd45b/Igfbp3/Ccl7/Ccl2/Icam1/C3/Nrp1/Gadd45g/Jak2/Gas6/Ntf3/Gpnmb/Ntrk2/Ripk1/Myd88/Ccl8/Ar/Igfbp4	20	S5	20	233	369	12481	3.20082	3
GO:0045137	development of primary sexual characteristics	12/233	147/12481	1.96278e-05	0.000433239	0.000296013	Ptx3/Fst/Icam1/Cebpb/Gja1/Acvr2a/Nrip1/Tiparp/Sfrp1/H3f3b/Adamts1/Ar	12	S5	12	233	147	12481	4.8705	2
GO:0034341	response to interferon-gamma	10/233	102/12481	2.01106e-05	0.000441223	0.000301468	Irf1/Ccl7/Ccl2/Dapk1/Socs1/Jak2/Parp14/Bst2/Gsn/Ccl8	10	S5	10	233	102	12481	5.92302	1
GO:0042036	negative regulation of cytokine biosynthetic process	5/233	19/12481	2.03962e-05	0.000444808	0.000303918	Il6/Nfkb1/Zfp36/Errfi1/Klf4	5	S5	5	233	19	12481	19.1432	1
GO:0002703	regulation of leukocyte mediated immunity	12/233	149/12481	2.24809e-05	0.000487355	0.000332988	Il6/Cxcl1/Pnp/C3/Il1r1/Hspa8/H2-K1/H2-M3/H2-Q4/Il4ra/Hmox1/B2m	12	S5	12	233	149	12481	4.79813	1
GO:0001662	behavioral fear response	6/233	32/12481	2.39496e-05	0.000516121	0.000352643	Apoe/Gja1/Dbi/Eif4e/Mdk/Penk	6	S5	6	233	32	12481	12.4134	1
GO:0043062	extracellular structure organization	16/233	257/12481	2.5924e-05	0.000555384	0.00037947	Ptx3/Il6/Apoe/Lpl/Col5a3/Mmp3/Fscn1/Col4a1/Fbln1/Serpinh1/Plod2/Col4a2/Col15a1/Has1/Col5a2/Has2	16	S5	16	233	257	12481	3.67304	5
GO:0002693	positive regulation of cellular extravasation	5/233	20/12481	2.6783e-05	0.000570431	0.000389751	Ccl2/Icam1/Il1r1/Mdk/Plvap	5	S5	5	233	20	12481	17.8672	1
GO:0097193	intrinsic apoptotic signaling pathway	16/233	258/12481	2.7185e-05	0.000575626	0.000393301	Ifi204/Pnp/Sept4/Cebpb/Ptgs2/Myc/Casp4/Sod2/Jak2/Dnaja1/Cdkn1a/Hsph1/Hspb1/Mcl1/Hmox1/Ddx5	16	S5	16	233	258	12481	3.65759	2
GO:0001933	negative regulation of protein phosphorylation	19/233	347/12481	2.75239e-05	0.000579433	0.000395901	Il6/Apoe/Gadd45b/Igfbp3/Irf1/Socs1/Socs3/Gadd45g/Sfrp1/Parp14/Trib1/Ntf3/Fbln1/Errfi1/Dnaja1/Cdkn1a/Klf4/Hsph1/Hspb1	19	S5	19	233	347	12481	3.22602	2
GO:0002209	behavioral defense response	6/233	33/12481	2.88185e-05	0.0006032	0.000412141	Apoe/Gja1/Dbi/Eif4e/Mdk/Penk	6	S5	6	233	33	12481	11.9544	1
GO:0002685	regulation of leukocyte migration	12/233	153/12481	2.92882e-05	0.000609529	0.000416465	Cxcl10/Aoc3/Ccl2/Ada/Icam1/Il1r1/Gas6/Mdk/Myd88/Plvap/Rarres2/Cxcl14	12	S5	12	233	153	12481	4.66136	3
GO:0071363	cellular response to growth factor stimulus	23/233	477/12481	2.98372e-05	0.000617427	0.000421861	Il6/Fst/Nrep/Nfkb1/Ccl2/Acvr2a/Nrp1/Zfp36/Sfrp1/Gas6/Ntf3/Nr4a1/Hspa5/Ntrk2/Egr1/Ripk1/Zfp36l1/Col4a2/Has1/Klf4/Hspb1/Ddx5/Has2	23	S5	23	233	477	12481	2.84481	6
GO:1902532	negative regulation of intracellular signal transduction	22/233	445/12481	3.072e-05	0.000632103	0.000431889	Apoe/Irf1/Ptgs2/Mmp3/Socs1/Socs3/Sod2/Sfrp1/Parp14/H2-M3/Fbln1/Litaf/Errfi1/Dnaja1/Ripk1/Socs2/Klf4/Hsph1/Hspb1/Mcl1/Rcan1/Pde4b	22	S5	22	233	445	12481	2.91432	2
GO:0097237	cellular response to toxic substance	11/233	130/12481	3.13126e-05	0.000640677	0.000437747	Il6/Ccl7/Nfkb1/Kdm6b/Sod2/Egr1/Ripk1/Gstm2/Hsph1/Hmox1/Prdx1	11	S5	11	233	130	12481	5.04873	2
GO:0002286	T cell activation involved in immune response	8/233	67/12481	3.30385e-05	0.000668478	0.000456742	Il6/Irf1/Nfkbiz/Icam1/Gadd45g/H2-M3/Mdk/Il4ra	8	S5	8	233	67	12481	7.34365	2
GO:0031341	regulation of cell killing	8/233	67/12481	3.30385e-05	0.000668478	0.000456742	Cxcl1/Ccl2/Pnp/Hspa8/H2-K1/H2-M3/H2-Q4/B2m	8	S5	8	233	67	12481	7.34365	1
GO:0042596	fear response	6/233	34/12481	3.44521e-05	0.000689003	0.000470766	Apoe/Gja1/Dbi/Eif4e/Mdk/Penk	6	S5	6	233	34	12481	11.5273	1
GO:0048247	lymphocyte chemotaxis	6/233	34/12481	3.44521e-05	0.000689003	0.000470766	Cxcl10/Ccl7/Ccl2/Gas6/Ccl8/Cxcl14	6	S5	6	233	34	12481	11.5273	1
GO:0046426	negative regulation of JAK-STAT cascade	5/233	21/12481	3.46204e-05	0.000689003	0.000470766	Irf1/Socs1/Socs3/Parp14/Socs2	5	S5	5	233	21	12481	16.7511	1
GO:2001233	regulation of apoptotic signaling pathway	19/233	353/12481	3.48172e-05	0.000689153	0.000470868	Sept4/Icam1/Ptgs2/Myc/Dapk1/Nrp1/Sod2/Jak2/Srpx/Sfrp1/Dnaja1/Ctsh/Ripk1/Gsn/Hsph1/Hspb1/Mcl1/Hmox1/Ar	19	S5	19	233	353	12481	3.16648	3
GO:0098542	defense response to other organism	17/233	293/12481	3.56489e-05	0.000701802	0.000479511	Iigp1/Cxcl10/Il6/Cxcl1/Isg15/Adamts4/Irf1/Cebpb/Il17ra/H2-K1/Zc3hav1/H2-M3/Bst2/Il4ra/Myd88/Rarres2/Ifngr1	17	S5	17	233	293	12481	3.4133	1
GO:0002687	positive regulation of leukocyte migration	10/233	109/12481	3.59218e-05	0.000703372	0.000480584	Cxcl10/Aoc3/Ccl2/Icam1/Il1r1/Gas6/Mdk/Plvap/Rarres2/Cxcl14	10	S5	10	233	109	12481	5.50122	3
GO:0050732	negative regulation of peptidyl-tyrosine phosphorylation	7/233	50/12481	3.64149e-05	0.000709214	0.000484575	Irf1/Socs1/Socs3/Sfrp1/Parp14/Ntf3/Errfi1	7	S5	7	233	50	12481	8.78673	1
GO:1904019	epithelial cell apoptotic process	9/233	88/12481	3.74449e-05	0.000725396	0.000495632	Icam1/Jak2/Zfp36/Gas6/H2-M3/Mdk/Zfp36l1/Gsn/Hmox1	9	S5	9	233	88	12481	6.18669	2
GO:0071346	cellular response to interferon-gamma	9/233	89/12481	4.09901e-05	0.000789873	0.000539686	Irf1/Ccl7/Ccl2/Dapk1/Socs1/Jak2/Parp14/Gsn/Ccl8	9	S5	9	233	89	12481	6.10889	1
GO:0045661	regulation of myoblast differentiation	7/233	51/12481	4.15448e-05	0.000796349	0.000544111	Cxcl10/Igfbp3/Id3/Zfp36l1/Btg1/Ccl8/Cxcl14	7	S5	7	233	51	12481	8.58645	2
GO:0070848	response to growth factor	23/233	488/12481	4.25353e-05	0.000811065	0.000554166	Il6/Fst/Nrep/Nfkb1/Ccl2/Acvr2a/Nrp1/Zfp36/Sfrp1/Gas6/Ntf3/Nr4a1/Hspa5/Ntrk2/Egr1/Ripk1/Zfp36l1/Col4a2/Has1/Klf4/Hspb1/Ddx5/Has2	23	S5	23	233	488	12481	2.77494	6
GO:0043281	regulation of cysteine-type endopeptidase activity involved in apoptotic process	12/233	159/12481	4.28435e-05	0.000812689	0.000555275	Il6/Ptgs2/Myc/Dapk1/Casp4/Jak2/Gas6/Dpep1/Birc3/Nr4a1/Gsn/Klf4	12	S5	12	233	159	12481	4.46831	3
GO:0043372	positive regulation of CD4-positive, alpha-beta T cell differentiation	5/233	22/12481	4.41248e-05	0.000824115	0.000563082	Il6/Irf1/Nfkbiz/Socs1/Il4ra	5	S5	5	233	22	12481	15.7665	1
GO:0044342	type B pancreatic cell proliferation	5/233	22/12481	4.41248e-05	0.000824115	0.000563082	Igfbp3/Sfrp1/Nr4a1/Errfi1/Igfbp4	5	S5	5	233	22	12481	15.7665	1
GO:1904893	negative regulation of STAT cascade	5/233	22/12481	4.41248e-05	0.000824115	0.000563082	Irf1/Socs1/Socs3/Parp14/Socs2	5	S5	5	233	22	12481	15.7665	1
GO:0001659	temperature homeostasis	11/233	136/12481	4.75641e-05	0.000879333	0.00060081	Kdm6b/Cebpb/Ptgs2/Gja1/Prlr/Gadd45g/Jak2/Mfap2/Egr1/Il4ra/Gnas	11	S5	11	233	136	12481	4.8036	2
GO:0071229	cellular response to acid chemical	11/233	136/12481	4.75641e-05	0.000879333	0.00060081	Cyp26b1/Lpl/Cebpb/Mmp3/Col4a1/Socs1/Id3/Ntrk2/Egr1/Col5a2/Gnas	11	S5	11	233	136	12481	4.8036	3
GO:0010563	negative regulation of phosphorus metabolic process	22/233	459/12481	4.89534e-05	0.00089592	0.000612144	Il6/Apoe/Gadd45b/Igfbp3/Irf1/Irs2/Socs1/Socs3/Gadd45g/Sfrp1/Parp14/Trib1/Birc3/Ntf3/Fbln1/Errfi1/Dnaja1/Cdkn1a/Midn/Klf4/Hsph1/Hspb1	22	S5	22	233	459	12481	2.81764	1
GO:0045936	negative regulation of phosphate metabolic process	22/233	459/12481	4.89534e-05	0.00089592	0.000612144	Il6/Apoe/Gadd45b/Igfbp3/Irf1/Irs2/Socs1/Socs3/Gadd45g/Sfrp1/Parp14/Trib1/Birc3/Ntf3/Fbln1/Errfi1/Dnaja1/Cdkn1a/Midn/Klf4/Hsph1/Hspb1	22	S5	22	233	459	12481	2.81764	1
GO:0045638	negative regulation of myeloid cell differentiation	8/233	71/12481	5.05473e-05	0.000920467	0.000628915	Nfkbia/Myc/Zfp36/Sfrp1/Zbtb16/Trib1/Zfp36l1/Lmo2	8	S5	8	233	71	12481	6.87366	1
GO:0008544	epidermis development	13/233	188/12481	5.14578e-05	0.000932385	0.000637058	Fst/Cyp26b1/Ptgs2/Dbi/Zfp36/Maff/Ntf3/Errfi1/Zfp36l1/Fosl2/Klf4/Clic4/Gnas	13	S5	13	233	188	12481	4.07568	1
GO:0007260	tyrosine phosphorylation of STAT protein	7/233	53/12481	5.35886e-05	0.000966186	0.000660153	Il6/Irf1/Socs1/Socs3/Jak2/Parp14/Jak1	7	S5	7	233	53	12481	8.21211	1
GO:0048545	response to steroid hormone	12/233	163/12481	5.46452e-05	0.000980384	0.000669854	Il6/Pappa/Jak2/Zfp36/Sfrp1/Eif4e/Dnaja1/Ntrk2/Sgk1/Zfp36l1/Ddx5/Ar	12	S5	12	233	163	12481	4.3489	2
GO:1903409	reactive oxygen species biosynthetic process	9/233	93/12481	5.81476e-05	0.00103811	0.000709293	Ptx3/Il6/Icam1/Ptgs2/Sod2/Jak2/H2-M3/Klf4/Hsp90aa1	9	S5	9	233	93	12481	5.8162	1
GO:0009266	response to temperature stimulus	10/233	116/12481	6.13412e-05	0.00108978	0.000744598	Ccl2/Il1r1/Hspa8/Ier5/Bag3/Dnaja1/Hspa5/Hsp90aa1/Hmox1/Pde4b	10	S5	10	233	116	12481	5.1349	2
GO:0001101	response to acid chemical	13/233	192/12481	6.39291e-05	0.00113024	0.000772245	Cyp26b1/Lpl/Cebpb/Mmp3/Col4a1/Socs1/Id3/Ctsh/Ntrk2/Egr1/Col5a2/Klf4/Gnas	13	S5	13	233	192	12481	3.98332	3
GO:0043523	regulation of neuron apoptotic process	14/233	220/12481	6.58513e-05	0.0011586	0.000791623	Apoe/Mt1/Cebpb/Nrp1/Sod2/Jak2/Ntf3/Btg2/Mdk/Ntrk2/Egr1/Hsph1/Mcl1/Hmox1	14	S5	14	233	220	12481	3.73636	1
GO:0002697	regulation of immune effector process	16/233	278/12481	6.67935e-05	0.00116953	0.000799088	Il6/Cxcl1/Irf1/Ccl2/Pnp/Nfkbiz/C3/Il1r1/Hspa8/H2-K1/Zc3hav1/H2-M3/H2-Q4/Il4ra/Hmox1/B2m	16	S5	16	233	278	12481	3.37253	2
GO:0009896	positive regulation of catabolic process	19/233	371/12481	6.81253e-05	0.00118363	0.00080872	Il6/Apoe/Igfbp3/Hk2/Myc/Dapk1/Gja1/Irs2/Tiparp/Rnf19b/Zfp36/Bag3/Zc3hav1/Trib1/Btg2/Zfp36l1/Hsp90aa1/Hmox1/Arih1	19	S5	19	233	371	12481	3.00007	1
GO:0045445	myoblast differentiation	8/233	74/12481	6.82486e-05	0.00118363	0.00080872	Cxcl10/Igfbp3/Id3/Zfp36l1/Btg1/Ccl8/Ddx5/Cxcl14	8	S5	8	233	74	12481	6.56004	3
GO:0048661	positive regulation of smooth muscle cell proliferation	9/233	95/12481	6.87779e-05	0.00118715	0.00081113	Notch3/Il6/Ptgs2/Myc/Jak2/Egr1/Myd88/Adamts1/Hmox1	9	S5	9	233	95	12481	5.68006	2
GO:0002366	leukocyte activation involved in immune response	12/233	167/12481	6.91607e-05	0.00118813	0.000811797	Il6/Irf1/Ada/Nfkbiz/Icam1/Gadd45g/H2-M3/Mdk/Sbno2/Il4ra/Itm2a/Hmox1	12	S5	12	233	167	12481	4.23534	1
GO:0097529	myeloid leukocyte migration	11/233	142/12481	7.06012e-05	0.00120718	0.000824815	Cxcl10/Cxcl1/Ccl7/Ccl2/Il1r1/Il17ra/Mdk/Myd88/Ccl8/Rarres2/Pde4b	11	S5	11	233	142	12481	4.58205	2
GO:0043903	regulation of symbiosis, encompassing mutualism through parasitism	12/233	168/12481	7.32708e-05	0.00124697	0.000852003	Ptx3/Cxcl1/Apoe/Isg15/Hspa8/Zfp36/Zc3hav1/Fbln1/Bst2/Gsn/Myd88/Ddx5	12	S5	12	233	168	12481	4.20779	2
GO:0042532	negative regulation of tyrosine phosphorylation of STAT protein	4/233	13/12481	7.41336e-05	0.00125579	0.000858026	Irf1/Socs1/Socs3/Parp14	4	S5	4	233	13	12481	23.7398	1
GO:0007259	JAK-STAT cascade	9/233	96/12481	7.46782e-05	0.00125916	0.000860328	Il6/Irf1/Prlr/Socs1/Socs3/Jak2/Parp14/Socs2/Jak1	9	S5	9	233	96	12481	5.61434	1
GO:0030595	leukocyte chemotaxis	11/233	143/12481	7.52469e-05	0.0012629	0.000862884	Cxcl10/Cxcl1/Ccl7/Ccl2/Il17ra/Gas6/Mdk/Ccl8/Rarres2/Cxcl14/Pde4b	11	S5	11	233	143	12481	4.54694	3
GO:0031099	regeneration	10/233	119/12481	7.62038e-05	0.00126728	0.000865877	Nrep/Ifrd1/Cebpb/Gja1/Jak2/Mdk/Cdkn1a/Klf4/Hmox1/Plau	10	S5	10	233	119	12481	4.99252	1
GO:0071383	cellular response to steroid hormone stimulus	10/233	119/12481	7.62038e-05	0.00126728	0.000865877	Jak2/Zfp36/Sfrp1/Eif4e/Dnaja1/Ntrk2/Sgk1/Zfp36l1/Ddx5/Ar	10	S5	10	233	119	12481	4.99252	2
GO:0051384	response to glucocorticoid	7/233	56/12481	7.68887e-05	0.00127286	0.000869688	Il6/Pappa/Jak2/Zfp36/Eif4e/Sgk1/Zfp36l1	7	S5	7	233	56	12481	7.70823	1
GO:0050878	regulation of body fluid levels	13/233	196/12481	7.89473e-05	0.00130102	0.000888933	Apoe/Cyp26b1/Tfpi2/Ada/C3/Gja1/Procr/Prlr/Gas6/Fbln1/Socs2/Gnas/Plau	13	S5	13	233	196	12481	3.89502	3
GO:0030198	extracellular matrix organization	14/233	224/12481	7.99577e-05	0.00131174	0.000896254	Ptx3/Il6/Col5a3/Mmp3/Fscn1/Col4a1/Fbln1/Serpinh1/Plod2/Col4a2/Col15a1/Has1/Col5a2/Has2	14	S5	14	233	224	12481	3.66409	5
GO:0002285	lymphocyte activation involved in immune response	10/233	120/12481	8.17927e-05	0.00132986	0.000908637	Il6/Irf1/Ada/Nfkbiz/Icam1/Gadd45g/H2-M3/Mdk/Il4ra/Itm2a	10	S5	10	233	120	12481	4.94677	1
GO:0032680	regulation of tumor necrosis factor production	10/233	120/12481	8.17927e-05	0.00132986	0.000908637	Lpl/Ccl2/Jak2/Zfp36/Gas6/Errfi1/Gpnmb/Ripk1/Myd88/Hspb1	10	S5	10	233	120	12481	4.94677	5
GO:0048732	gland development	17/233	314/12481	8.43854e-05	0.00136447	0.000932286	Il6/Ada/Cebpb/Gja1/Irs2/Prlr/Nrp1/Sod2/Jak2/Sfrp1/Mdk/Ly6e/Socs2/Hmox1/Plau/Ar/Lmo4	17	S5	17	233	314	12481	3.16642	2
GO:0009620	response to fungus	5/233	25/12481	8.50455e-05	0.00136447	0.000932286	Ptx3/Cxcl1/Il17ra/Myd88/Rarres2	5	S5	5	233	25	12481	13.4018	1
GO:2000516	positive regulation of CD4-positive, alpha-beta T cell activation	5/233	25/12481	8.50455e-05	0.00136447	0.000932286	Il6/Irf1/Nfkbiz/Socs1/Il4ra	5	S5	5	233	25	12481	13.4018	2
GO:0002263	cell activation involved in immune response	12/233	171/12481	8.68905e-05	0.00138796	0.000948334	Il6/Irf1/Ada/Nfkbiz/Icam1/Gadd45g/H2-M3/Mdk/Sbno2/Il4ra/Itm2a/Hmox1	12	S5	12	233	171	12481	4.12746	1
GO:0007613	memory	9/233	98/12481	8.77622e-05	0.00139576	0.000953665	Apoe/Ptgs2/Ntf3/Mdk/Ntrk2/Sgk1/Egr1/Ccnd2/Rcan1	9	S5	9	233	98	12481	5.48733	2
GO:0045646	regulation of erythrocyte differentiation	6/233	40/12481	8.95485e-05	0.00141798	0.000968845	Isg15/Acvr2a/Zfp36/Zfp36l1/Lmo2/B2m	6	S5	6	233	40	12481	9.49075	2
GO:0045766	positive regulation of angiogenesis	11/233	146/12481	9.07878e-05	0.00143138	0.000978001	Hk2/Ptgs2/C3/Nrp1/Ctsh/Mdk/Btg1/Klf4/Hspb1/Hmox1/Jak1	11	S5	11	233	146	12481	4.44447	6
GO:0031331	positive regulation of cellular catabolic process	17/233	316/12481	9.12044e-05	0.00143175	0.000978254	Il6/Apoe/Igfbp3/Hk2/Myc/Dapk1/Irs2/Rnf19b/Zfp36/Bag3/Zc3hav1/Trib1/Btg2/Zfp36l1/Hsp90aa1/Hmox1/Arih1	17	S5	17	233	316	12481	3.14472	1
GO:1903555	regulation of tumor necrosis factor superfamily cytokine production	10/233	122/12481	9.402e-05	0.00146962	0.00100413	Lpl/Ccl2/Jak2/Zfp36/Gas6/Errfi1/Gpnmb/Ripk1/Myd88/Hspb1	10	S5	10	233	122	12481	4.85748	5
GO:0014910	regulation of smooth muscle cell migration	8/233	78/12481	9.95943e-05	0.0015501	0.00105911	Igfbp3/Myc/Trib1/Mdk/Egr1/Adamts1/Plau/Has2	8	S5	8	233	78	12481	6.18331	2
GO:0032640	tumor necrosis factor production	10/233	123/12481	0.000100693	0.00156053	0.00106624	Lpl/Ccl2/Jak2/Zfp36/Gas6/Errfi1/Gpnmb/Ripk1/Myd88/Hspb1	10	S5	10	233	123	12481	4.81381	5
GO:0097696	STAT cascade	9/233	100/12481	0.000102719	0.00158518	0.00108309	Il6/Irf1/Prlr/Socs1/Socs3/Jak2/Parp14/Socs2/Jak1	9	S5	9	233	100	12481	5.36665	1
GO:0002691	regulation of cellular extravasation	5/233	26/12481	0.000103703	0.00158692	0.00108427	Ccl2/Icam1/Il1r1/Mdk/Plvap	5	S5	5	233	26	12481	12.7543	2
GO:0007616	long-term memory	5/233	26/12481	0.000103703	0.00158692	0.00108427	Apoe/Ntrk2/Sgk1/Egr1/Ccnd2	5	S5	5	233	26	12481	12.7543	1
GO:0071375	cellular response to peptide hormone stimulus	13/233	202/12481	0.000107187	0.00163337	0.00111601	Cish/Lpl/Irf1/Nfkb1/Irs2/Socs1/Socs3/Jak2/Nr4a1/Sgk1/Zfp36l1/Socs2/Rarres2	13	S5	13	233	202	12481	3.76962	1
GO:0031960	response to corticosteroid	7/233	59/12481	0.000107862	0.00163681	0.00111836	Il6/Pappa/Jak2/Zfp36/Eif4e/Sgk1/Zfp36l1	7	S5	7	233	59	12481	7.26285	1
GO:0071706	tumor necrosis factor superfamily cytokine production	10/233	125/12481	0.000115248	0.00174163	0.00118998	Lpl/Ccl2/Jak2/Zfp36/Gas6/Errfi1/Gpnmb/Ripk1/Myd88/Hspb1	10	S5	10	233	125	12481	4.7303	5
GO:2000116	regulation of cysteine-type endopeptidase activity	12/233	177/12481	0.000120777	0.00181765	0.00124192	Il6/Ptgs2/Myc/Dapk1/Casp4/Jak2/Gas6/Dpep1/Birc3/Nr4a1/Gsn/Klf4	12	S5	12	233	177	12481	3.97545	2
GO:0007610	behavior	21/233	455/12481	0.000124398	0.00186444	0.00127389	Il6/Apoe/Aoc3/Ada/Ptgs2/Gja1/Dbi/Sod2/Eif4e/Ntf3/Btg2/Mdk/Penk/Ntrk2/Sgk1/Egr1/Cstb/Ccnd2/Rcan1/Ar/Arf4	21	S5	21	233	455	12481	2.6961	2
GO:0017144	drug metabolic process	22/233	490/12481	0.000127479	0.00190278	0.00130009	Ptx3/Il6/Hk2/Ada/Icam1/Ptgs2/Myc/Mmp3/Hspa8/Sod2/Jak2/Txnrd1/Dpep1/H2-M3/Ctsh/Egr1/Gpx3/Klf4/Hsp90aa1/Prdx1/Mat2a/Sat1	22	S5	22	233	490	12481	2.6242	3
GO:0050670	regulation of lymphocyte proliferation	11/233	152/12481	0.000130231	0.00192805	0.00131735	Il6/Irf1/Ada/Pnp/Cebpb/Irs2/Vcam1/H2-M3/Gpnmb/Cdkn1a/Myd88	11	S5	11	233	152	12481	4.25349	1
GO:0050679	positive regulation of epithelial cell proliferation	11/233	152/12481	0.000130231	0.00192805	0.00131735	Il6/Ccl2/Myc/Sfrp1/Nr4a1/Mdk/Hmox1/Glul/Ccnd2/Ar/Has2	11	S5	11	233	152	12481	4.25349	5
GO:0030593	neutrophil chemotaxis	7/233	61/12481	0.000133645	0.00196264	0.00134098	Cxcl10/Cxcl1/Ccl7/Ccl2/Mdk/Ccl8/Pde4b	7	S5	7	233	61	12481	6.99057	1
GO:0035914	skeletal muscle cell differentiation	7/233	61/12481	0.000133645	0.00196264	0.00134098	Cyp26b1/Myc/Maff/Nr4a1/Btg2/Egr1/Ddx5	7	S5	7	233	61	12481	6.99057	3
GO:0002428	antigen processing and presentation of peptide antigen via MHC class Ib	4/233	15/12481	0.000137424	0.00201003	0.00137337	H2-K1/H2-M3/H2-Q4/B2m	4	S5	4	233	15	12481	19.4105	1
GO:0060537	muscle tissue development	18/233	359/12481	0.000138549	0.00201212	0.0013748	Cyp26b1/Pim1/Kdm6b/Ifrd1/Myc/Gja1/Tiparp/Zfand5/Shox2/Maff/Nr4a1/Btg2/Ly6e/Egr1/Ripk1/Svil/Ddx5/Rcan1	18	S5	18	233	359	12481	2.92292	4
GO:0043900	regulation of multi-organism process	16/233	296/12481	0.000139125	0.00201212	0.0013748	Ptx3/Cxcl1/Apoe/Isg15/Ada/Hspa8/Zfp36/Zc3hav1/Trib1/Fbln1/Bst2/Gsn/Myd88/Plau/Ddx5/Ar	16	S5	16	233	296	12481	3.15101	2
GO:0052548	regulation of endopeptidase activity	14/233	236/12481	0.000139224	0.00201212	0.0013748	Il6/Ptgs2/Myc/Dapk1/Casp4/Jak2/Gas6/Dpep1/Birc3/Nr4a1/Serpinh1/Psmb8/Gsn/Klf4	14	S5	14	233	236	12481	3.46235	3
GO:0032944	regulation of mononuclear cell proliferation	11/233	154/12481	0.000146266	0.00210554	0.00143862	Il6/Irf1/Ada/Pnp/Cebpb/Irs2/Vcam1/H2-M3/Gpnmb/Cdkn1a/Myd88	11	S5	11	233	154	12481	4.1932	1
GO:0042133	neurotransmitter metabolic process	9/233	105/12481	0.000149706	0.00213713	0.00146021	Ptx3/Il6/Icam1/Ptgs2/Sod2/Jak2/H2-M3/Klf4/Hsp90aa1	9	S5	9	233	105	12481	5.08429	1
GO:0051085	chaperone cofactor-dependent protein refolding	5/233	28/12481	0.000150296	0.00213713	0.00146021	Dnajb1/Hspa8/Hspa5/Hsph1/Dnajb4	5	S5	5	233	28	12481	11.6476	1
GO:0045088	regulation of innate immune response	13/233	209/12481	0.000150808	0.00213713	0.00146021	Apoe/Ifi205/Ifi203/Mndal/Irf1/Nfkbia/Ifi204/Ifi211/Socs1/Parp14/Zc3hav1/H2-M3/Myd88	13	S5	13	233	209	12481	3.63312	1
GO:0050730	regulation of peptidyl-tyrosine phosphorylation	13/233	209/12481	0.000150808	0.00213713	0.00146021	Il6/Irf1/Icam1/Nrp1/Socs1/Socs3/Jak2/Sfrp1/Gas6/Parp14/Ntf3/Errfi1/Hsph1	13	S5	13	233	209	12481	3.63312	2
GO:0048662	negative regulation of smooth muscle cell proliferation	6/233	44/12481	0.000154747	0.00218445	0.00149254	Igfbp3/Sod2/Trib1/Cdkn1a/Klf4/Hmox1	6	S5	6	233	44	12481	8.48858	2
GO:0007548	sex differentiation	12/233	182/12481	0.000157136	0.00220962	0.00150974	Ptx3/Fst/Icam1/Cebpb/Gja1/Acvr2a/Nrip1/Tiparp/Sfrp1/H3f3b/Adamts1/Ar	12	S5	12	233	182	12481	3.85702	1
GO:0043901	negative regulation of multi-organism process	10/233	130/12481	0.000159616	0.00223586	0.00152766	Ptx3/Isg15/Ada/Zfp36/Zc3hav1/Trib1/Fbln1/Bst2/Gsn/Myd88	10	S5	10	233	130	12481	4.53102	2
GO:0070997	neuron death	17/233	332/12481	0.000165628	0.00230814	0.00157705	Il6/Apoe/Mt1/Cebpb/Nrp1/Sod2/Jak2/Ntf3/Btg2/Mdk/Gpnmb/Ntrk2/Egr1/Hsph1/Mcl1/Hmox1/Plau	17	S5	17	233	332	12481	2.98103	1
GO:0034599	cellular response to oxidative stress	14/233	240/12481	0.000166044	0.00230814	0.00157705	Il6/Kdm6b/Srxn1/Dapk1/Mmp3/Sod2/Jak2/Ripk1/Mgst1/Hsph1/Hspb1/Mcl1/Hmox1/Prdx1	14	S5	14	233	240	12481	3.39996	3
GO:0014909	smooth muscle cell migration	8/233	84/12481	0.000168245	0.00232658	0.00158965	Igfbp3/Myc/Trib1/Mdk/Egr1/Adamts1/Plau/Has2	8	S5	8	233	84	12481	5.69255	2
GO:1901214	regulation of neuron death	16/233	301/12481	0.000168648	0.00232658	0.00158965	Il6/Apoe/Mt1/Cebpb/Nrp1/Sod2/Jak2/Ntf3/Btg2/Mdk/Gpnmb/Ntrk2/Egr1/Hsph1/Mcl1/Hmox1	16	S5	16	233	301	12481	3.09445	2
GO:0070372	regulation of ERK1 and ERK2 cascade	13/233	212/12481	0.000173738	0.00238775	0.00163145	Il6/Apoe/Ccl7/Ccl2/Icam1/C3/Nrp1/Gas6/Fbln1/Errfi1/Gpnmb/Klf4/Ccl8	13	S5	13	233	212	12481	3.5768	3
GO:0043618	regulation of transcription from RNA polymerase II promoter in response to stress	6/233	45/12481	0.000175799	0.00240699	0.00164459	Cebpb/Dnajb1/Bag3/Egr1/Bach1/Hmox1	6	S5	6	233	45	12481	8.27045	2
GO:0071385	cellular response to glucocorticoid stimulus	5/233	29/12481	0.000178866	0.00243982	0.00166702	Jak2/Zfp36/Eif4e/Sgk1/Zfp36l1	5	S5	5	233	29	12481	11.1593	1
GO:0030216	keratinocyte differentiation	7/233	64/12481	0.000181492	0.00246437	0.0016838	Cyp26b1/Ptgs2/Zfp36/Errfi1/Zfp36l1/Fosl2/Clic4	7	S5	7	233	64	12481	6.6218	1
GO:0050890	cognition	13/233	213/12481	0.000182019	0.00246437	0.0016838	Apoe/Ptgs2/Dbi/Ntf3/Btg2/Mdk/Ntrk2/Sgk1/Egr1/Ccnd2/Gnas/Rcan1/Arf4	13	S5	13	233	213	12481	3.55867	2
GO:0002287	alpha-beta T cell activation involved in immune response	6/233	46/12481	0.00019905	0.00266119	0.00181827	Il6/Irf1/Nfkbiz/Gadd45g/H2-M3/Il4ra	6	S5	6	233	46	12481	8.06329	1
GO:0045123	cellular extravasation	6/233	46/12481	0.00019905	0.00266119	0.00181827	Ccl2/Icam1/Il1r1/Vcam1/Mdk/Plvap	6	S5	6	233	46	12481	8.06329	2
GO:0009913	epidermal cell differentiation	9/233	109/12481	0.000199143	0.00266119	0.00181827	Cyp26b1/Ptgs2/Zfp36/Maff/Errfi1/Zfp36l1/Fosl2/Klf4/Clic4	9	S5	9	233	109	12481	4.87949	1
GO:0048511	rhythmic process	13/233	215/12481	0.000199605	0.00266119	0.00181827	Ptx3/Il6/Ada/Nrip1/Id3/Mdk/Ntrk2/Egr1/Nfil3/Top1/Adamts1/Ddx5/Mat2a	13	S5	13	233	215	12481	3.52296	3
GO:0043154	negative regulation of cysteine-type endopeptidase activity involved in apoptotic process	7/233	65/12481	0.00020021	0.00266119	0.00181827	Il6/Ptgs2/Gas6/Dpep1/Birc3/Nr4a1/Klf4	7	S5	7	233	65	12481	6.50714	2
GO:0097191	extrinsic apoptotic signaling pathway	12/233	187/12481	0.000202485	0.00268164	0.00183225	Icam1/Dapk1/Nrp1/Jak2/Srpx/Sfrp1/Bag3/Itm2b/Ripk1/Mcl1/Hmox1/Ar	12	S5	12	233	187	12481	3.7454	2
GO:0050663	cytokine secretion	11/233	160/12481	0.000204817	0.00269294	0.00183997	Il6/Isg15/Lpl/Casp4/Socs1/Il17ra/Rnf19b/Gas6/Fbln1/Mdk/Il4ra	11	S5	11	233	160	12481	4.0226	3
GO:0070663	regulation of leukocyte proliferation	11/233	160/12481	0.000204817	0.00269294	0.00183997	Il6/Irf1/Ada/Pnp/Cebpb/Irs2/Vcam1/H2-M3/Gpnmb/Cdkn1a/Myd88	11	S5	11	233	160	12481	4.0226	1
GO:0051402	neuron apoptotic process	14/233	245/12481	0.000205761	0.00269561	0.0018418	Apoe/Mt1/Cebpb/Nrp1/Sod2/Jak2/Ntf3/Btg2/Mdk/Ntrk2/Egr1/Hsph1/Mcl1/Hmox1	14	S5	14	233	245	12481	3.32499	1
GO:0002706	regulation of lymphocyte mediated immunity	9/233	110/12481	0.000213424	0.00278598	0.00190354	Il6/Pnp/C3/Il1r1/Hspa8/H2-K1/H2-M3/H2-Q4/B2m	9	S5	9	233	110	12481	4.83041	1
GO:1904892	regulation of STAT cascade	8/233	87/12481	0.000214962	0.00279604	0.00191042	Il6/Irf1/Socs1/Socs3/Jak2/Parp14/Socs2/Jak1	8	S5	8	233	87	12481	5.47513	1
GO:0072676	lymphocyte migration	7/233	66/12481	0.000220456	0.0028573	0.00195227	Cxcl10/Ccl7/Ccl2/Icam1/Gas6/Ccl8/Cxcl14	7	S5	7	233	66	12481	6.39639	2
GO:0050921	positive regulation of chemotaxis	9/233	111/12481	0.000228546	0.00295165	0.00201673	Cxcl10/Ccl2/Nrp1/Gas6/Ntf3/Mdk/Rarres2/Hspb1/Cxcl14	9	S5	9	233	111	12481	4.78239	3
GO:0006457	protein folding	10/233	136/12481	0.00023108	0.00297383	0.00203189	Dnajb1/Hspa8/Dnaja1/Hspa5/Hsp90aa1/Hsph1/Hspb1/B2m/Hsp90b1/Dnajb4	10	S5	10	233	136	12481	4.31321	2
GO:0030728	ovulation	4/233	17/12481	0.000232672	0.00297384	0.0020319	Ptgs2/Nrip1/Adamts1/Plau	4	S5	4	233	17	12481	16.4261	2
GO:0006959	humoral immune response	8/233	88/12481	0.000232714	0.00297384	0.0020319	Cxcl10/Cxcl1/Ccl2/C3/C1rb/C4b/C1s1/Rarres2	8	S5	8	233	88	12481	5.40676	1
GO:0051348	negative regulation of transferase activity	13/233	219/12481	0.000239188	0.00304588	0.00208112	Il6/Apoe/Gadd45b/Irs2/Gadd45g/Zfp36/Sfrp1/Trib1/Errfi1/Dnaja1/Cdkn1a/Midn/Hspb1	13	S5	13	233	219	12481	3.4536	1
GO:0034101	erythrocyte homeostasis	9/233	112/12481	0.000244548	0.00310329	0.00212034	Isg15/Acvr2a/Jak2/Zfp36/Zfp36l1/Lmo2/Hmox1/B2m/Prdx1	9	S5	9	233	112	12481	4.73674	1
GO:0071384	cellular response to corticosteroid stimulus	5/233	31/12481	0.000248255	0.00313939	0.00214501	Jak2/Zfp36/Eif4e/Sgk1/Zfp36l1	5	S5	5	233	31	12481	10.3038	1
GO:0007517	muscle organ development	16/233	312/12481	0.000253427	0.00319371	0.00218212	Il6/Cyp26b1/Pim1/Myc/Gja1/Shox2/Maff/Id3/Nr4a1/Btg2/Ly6e/Egr1/Ripk1/Svil/Ddx5/Rcan1	16	S5	16	233	312	12481	2.97674	5
GO:0007611	learning or memory	12/233	192/12481	0.000258561	0.00323601	0.00221102	Apoe/Ptgs2/Dbi/Ntf3/Btg2/Mdk/Ntrk2/Sgk1/Egr1/Ccnd2/Rcan1/Arf4	12	S5	12	233	192	12481	3.64004	3
GO:0033673	negative regulation of kinase activity	12/233	192/12481	0.000258561	0.00323601	0.00221102	Il6/Apoe/Gadd45b/Irs2/Gadd45g/Sfrp1/Trib1/Errfi1/Dnaja1/Cdkn1a/Midn/Hspb1	12	S5	12	233	192	12481	3.64004	1
GO:0032609	interferon-gamma production	7/233	68/12481	0.0002659	0.00331647	0.002266	Isg15/Il1r1/Gadd45g/Rnf19b/Gas6/H2-M3/Pde4b	7	S5	7	233	68	12481	6.18574	2
GO:0046651	lymphocyte proliferation	12/233	193/12481	0.000271232	0.00337143	0.00230355	Il6/Irf1/Ada/Pnp/Cebpb/Gja1/Irs2/Vcam1/H2-M3/Gpnmb/Cdkn1a/Myd88	12	S5	12	233	193	12481	3.61968	1
GO:0018108	peptidyl-tyrosine phosphorylation	14/233	252/12481	0.000274981	0.00340639	0.00232744	Il6/Irf1/Icam1/Nrp1/Socs1/Socs3/Jak2/Sfrp1/Gas6/Parp14/Ntf3/Errfi1/Hsph1/Jak1	14	S5	14	233	252	12481	3.22533	1
GO:0008217	regulation of blood pressure	9/233	114/12481	0.000279348	0.00344877	0.0023564	Aoc3/Gucy1a1/Ptgs2/Gja1/Sod2/Gas6/Hmox1/Gnas/Ar	9	S5	9	233	114	12481	4.64552	2
GO:0043620	regulation of DNA-templated transcription in response to stress	6/233	49/12481	0.000283631	0.00346451	0.00236715	Cebpb/Dnajb1/Bag3/Egr1/Bach1/Hmox1	6	S5	6	233	49	12481	7.49998	2
GO:0050795	regulation of behavior	6/233	49/12481	0.000283631	0.00346451	0.00236715	Il6/Apoe/Ada/Gja1/Mdk/Penk	6	S5	6	233	49	12481	7.49998	1
GO:0061077	chaperone-mediated protein folding	6/233	49/12481	0.000283631	0.00346451	0.00236715	Dnajb1/Hspa8/Hspa5/Hsph1/Hspb1/Dnajb4	6	S5	6	233	49	12481	7.49998	1
GO:0046677	response to antibiotic	12/233	194/12481	0.000284428	0.00346451	0.00236715	Il6/Aoc3/Ccl7/Kdm6b/Sod2/Jak2/Id3/Egr1/Ripk1/Hsph1/Hmox1/Jak1	12	S5	12	233	194	12481	3.59875	1
GO:0043616	keratinocyte proliferation	5/233	32/12481	0.000289793	0.00351808	0.00240375	Fst/Zfp36/Mdk/Zfp36l1/Has2	5	S5	5	233	32	12481	9.91884	1
GO:0002475	antigen processing and presentation via MHC class Ib	4/233	18/12481	0.000294789	0.00354331	0.00242099	H2-K1/H2-M3/H2-Q4/B2m	4	S5	4	233	18	12481	15.2541	1
GO:0045624	positive regulation of T-helper cell differentiation	4/233	18/12481	0.000294789	0.00354331	0.00242099	Il6/Irf1/Nfkbiz/Il4ra	4	S5	4	233	18	12481	15.2541	2
GO:0060333	interferon-gamma-mediated signaling pathway	4/233	18/12481	0.000294789	0.00354331	0.00242099	Irf1/Socs1/Jak2/Parp14	4	S5	4	233	18	12481	15.2541	1
GO:0032943	mononuclear cell proliferation	12/233	195/12481	0.000298166	0.00356115	0.00243318	Il6/Irf1/Ada/Pnp/Cebpb/Gja1/Irs2/Vcam1/H2-M3/Gpnmb/Cdkn1a/Myd88	12	S5	12	233	195	12481	3.57884	1
GO:0045598	regulation of fat cell differentiation	9/233	115/12481	0.00029823	0.00356115	0.00243318	Lpl/Cebpb/Ptgs2/Sod2/Zfp36/Sfrp1/Zbtb16/Zfp36l1/Rarres2	9	S5	9	233	115	12481	4.60125	2
GO:0010466	negative regulation of peptidase activity	10/233	141/12481	0.000309551	0.00366893	0.00250682	Il6/Tfpi2/Ptgs2/Gas6/Dpep1/Birc3/Nr4a1/Serpinh1/Klf4/Cstb	10	S5	10	233	141	12481	4.14685	6
GO:0018212	peptidyl-tyrosine modification	14/233	255/12481	0.000310278	0.00366893	0.00250682	Il6/Irf1/Icam1/Nrp1/Socs1/Socs3/Jak2/Sfrp1/Gas6/Parp14/Ntf3/Errfi1/Hsph1/Jak1	14	S5	14	233	255	12481	3.18439	1
GO:0043434	response to peptide hormone	14/233	255/12481	0.000310278	0.00366893	0.00250682	Cish/Lpl/Irf1/Nfkb1/Irs2/Socs1/Socs3/Jak2/Nr4a1/Sgk1/Egr1/Zfp36l1/Socs2/Rarres2	14	S5	14	233	255	12481	3.18439	1
GO:1903038	negative regulation of leukocyte cell-cell adhesion	8/233	92/12481	0.000316163	0.00369526	0.00252481	Irf1/Cebpb/Socs1/H2-M3/Mdk/Gpnmb/Il4ra/Klf4	8	S5	8	233	92	12481	5.14699	2
GO:0033209	tumor necrosis factor-mediated signaling pathway	6/233	50/12481	0.000317342	0.00369526	0.00252481	Nfkbia/Casp4/Jak2/Gas6/Ripk1/Plvap	6	S5	6	233	50	12481	7.3294	1
GO:0034605	cellular response to heat	6/233	50/12481	0.000317342	0.00369526	0.00252481	Hspa8/Ier5/Bag3/Hspa5/Hsp90aa1/Hmox1	6	S5	6	233	50	12481	7.3294	2
GO:0042509	regulation of tyrosine phosphorylation of STAT protein	6/233	50/12481	0.000317342	0.00369526	0.00252481	Il6/Irf1/Socs1/Socs3/Jak2/Parp14	6	S5	6	233	50	12481	7.3294	1
GO:0035710	CD4-positive, alpha-beta T cell activation	7/233	70/12481	0.000318592	0.00369526	0.00252481	Il6/Irf1/Nfkbiz/Cebpb/Socs1/Gadd45g/Il4ra	7	S5	7	233	70	12481	5.98847	1
GO:2000117	negative regulation of cysteine-type endopeptidase activity	7/233	70/12481	0.000318592	0.00369526	0.00252481	Il6/Ptgs2/Gas6/Dpep1/Birc3/Nr4a1/Klf4	7	S5	7	233	70	12481	5.98847	1
GO:2001234	negative regulation of apoptotic signaling pathway	12/233	197/12481	0.000327337	0.00377631	0.00258019	Icam1/Ptgs2/Dapk1/Nrp1/Sod2/Dnaja1/Ripk1/Hsph1/Hspb1/Mcl1/Hmox1/Ar	12	S5	12	233	197	12481	3.53967	4
GO:0050792	regulation of viral process	10/233	142/12481	0.000327653	0.00377631	0.00258019	Ptx3/Apoe/Isg15/Hspa8/Zfp36/Zc3hav1/Fbln1/Bst2/Gsn/Ddx5	10	S5	10	233	142	12481	4.11511	1
GO:0043588	skin development	11/233	169/12481	0.000329204	0.00378221	0.00258422	Fst/Cyp26b1/Ptgs2/Dbi/Zfp36/Errfi1/Zfp36l1/Col5a2/Fosl2/Clic4/Gnas	11	S5	11	233	169	12481	3.79083	2
GO:0042743	hydrogen peroxide metabolic process	5/233	33/12481	0.000336395	0.0038286	0.00261591	Mmp3/Sod2/Txnrd1/Gpx3/Prdx1	5	S5	5	233	33	12481	9.56507	1
GO:0051084	de novo' posttranslational protein folding	5/233	33/12481	0.000336395	0.0038286	0.00261591	Dnajb1/Hspa8/Hspa5/Hsph1/Dnajb4	5	S5	5	233	33	12481	9.56507	1
GO:1903672	positive regulation of sprouting angiogenesis	5/233	33/12481	0.000336395	0.0038286	0.00261591	Ptgs2/Nrp1/Klf4/Hmox1/Jak1	5	S5	5	233	33	12481	9.56507	1
GO:0106106	cold-induced thermogenesis	9/233	117/12481	0.000339168	0.00383618	0.0026211	Kdm6b/Cebpb/Gja1/Prlr/Gadd45g/Jak2/Mfap2/Il4ra/Gnas	9	S5	9	233	117	12481	4.51525	1
GO:0120161	regulation of cold-induced thermogenesis	9/233	117/12481	0.000339168	0.00383618	0.0026211	Kdm6b/Cebpb/Gja1/Prlr/Gadd45g/Jak2/Mfap2/Il4ra/Gnas	9	S5	9	233	117	12481	4.51525	1
GO:0050866	negative regulation of cell activation	10/233	144/12481	0.000366517	0.00413268	0.00282368	Apoe/Irf1/Cebpb/Socs1/Sfrp1/H2-M3/Mdk/Gpnmb/Il4ra/Hmox1	10	S5	10	233	144	12481	4.05304	2
GO:0035455	response to interferon-alpha	4/233	19/12481	0.000367961	0.00413615	0.00282605	Ifi204/Myc/Gas6/Bst2	4	S5	4	233	19	12481	14.2378	1
GO:0048525	negative regulation of viral process	7/233	72/12481	0.00037935	0.00425105	0.00290456	Ptx3/Isg15/Zfp36/Zc3hav1/Fbln1/Bst2/Gsn	7	S5	7	233	72	12481	5.80334	1
GO:0006458	de novo' protein folding	5/233	34/12481	0.000388454	0.00433972	0.00296515	Dnajb1/Hspa8/Hspa5/Hsph1/Dnajb4	5	S5	5	233	34	12481	9.23474	1
GO:0051051	negative regulation of transport	18/233	391/12481	0.000393403	0.00438157	0.00299373	Il6/Apoe/Igfbp3/Ada/Icam1/Ptgs2/Myc/Irs2/Rrad/Sfrp1/Gas6/Bag3/Gem/Fbln1/Bst2/Midn/Hmox1/Gnas	18	S5	18	233	391	12481	2.66504	3
GO:0042060	wound healing	14/233	262/12481	0.000408066	0.00453103	0.00309585	Apoe/Ccl2/Tfpi2/Ifrd1/C3/Gja1/Procr/Gas6/Fbln1/Mdk/Cdkn1a/Hmox1/Gnas/Plau	14	S5	14	233	262	12481	3.09272	9
GO:0070374	positive regulation of ERK1 and ERK2 cascade	10/233	147/12481	0.00043197	0.00478187	0.00326725	Il6/Apoe/Ccl7/Ccl2/Icam1/C3/Nrp1/Gas6/Gpnmb/Ccl8	10	S5	10	233	147	12481	3.96335	3
GO:0043370	regulation of CD4-positive, alpha-beta T cell differentiation	5/233	35/12481	0.000446374	0.0049132	0.00335698	Il6/Irf1/Nfkbiz/Socs1/Il4ra	5	S5	5	233	35	12481	8.92738	1
GO:0048705	skeletal system morphogenesis	12/233	204/12481	0.000449252	0.0049132	0.00335698	Cyp26b1/Myc/Tiparp/Zfand5/Csrnp1/Sfrp1/Shox2/Col6a3/Serpinh1/Col6a2/Gnas/Has2	12	S5	12	233	204	12481	3.40888	5
GO:0002483	antigen processing and presentation of endogenous peptide antigen	4/233	20/12481	0.000453255	0.0049132	0.00335698	H2-K1/H2-M3/H2-Q4/B2m	4	S5	4	233	20	12481	13.3476	1
GO:0019885	antigen processing and presentation of endogenous peptide antigen via MHC class I	4/233	20/12481	0.000453255	0.0049132	0.00335698	H2-K1/H2-M3/H2-Q4/B2m	4	S5	4	233	20	12481	13.3476	1
GO:0045589	regulation of regulatory T cell differentiation	4/233	20/12481	0.000453255	0.0049132	0.00335698	Irf1/Socs1/H2-M3/Mdk	4	S5	4	233	20	12481	13.3476	1
GO:0071276	cellular response to cadmium ion	4/233	20/12481	0.000453255	0.0049132	0.00335698	Mt1/Mt2/Gsn/Hmox1	4	S5	4	233	20	12481	13.3476	2
GO:0060759	regulation of response to cytokine stimulus	8/233	97/12481	0.000453277	0.0049132	0.00335698	Il6/Il1r1/Casp4/Socs1/Gas6/Parp14/Ripk1/Klf4	8	S5	8	233	97	12481	4.85595	1
GO:0007519	skeletal muscle tissue development	10/233	148/12481	0.000455837	0.00492629	0.00336592	Cyp26b1/Myc/Shox2/Maff/Nr4a1/Btg2/Egr1/Svil/Ddx5/Rcan1	10	S5	10	233	148	12481	3.93432	4
GO:0030855	epithelial cell differentiation	18/233	396/12481	0.000457586	0.00493055	0.00336883	Cyp26b1/Kdm6b/Icam1/Cebpb/Ptgs2/Gja1/Prlr/Zfp36/Maff/Id3/Errfi1/Zfp36l1/Fosl2/Btg1/Myd88/Klf4/Clic4/Ar	18	S5	18	233	396	12481	2.62869	3
GO:0014812	muscle cell migration	8/233	98/12481	0.000485767	0.00521878	0.00356576	Igfbp3/Myc/Trib1/Mdk/Egr1/Adamts1/Plau/Has2	8	S5	8	233	98	12481	4.80124	2
GO:1990845	adaptive thermogenesis	9/233	124/12481	0.000520701	0.00557763	0.00381095	Kdm6b/Cebpb/Gja1/Prlr/Gadd45g/Jak2/Mfap2/Il4ra/Gnas	9	S5	9	233	124	12481	4.238	1
GO:0008585	female gonad development	7/233	76/12481	0.000528601	0.00564564	0.00385742	Ptx3/Fst/Cebpb/Nrip1/Tiparp/Sfrp1/Adamts1	7	S5	7	233	76	12481	5.46526	1
GO:0051259	protein complex oligomerization	20/233	471/12481	0.000532232	0.0056678	0.00387256	Apoe/Steap4/Sept4/Gja1/Mmp3/Sod2/Txnrd1/H2-M3/Birc3/Ripk1/Kctd12/Gpx3/Mgst1/Col6a2/Oat/Hmox1/Glul/Ar/Mat2a/Ugdh	20	S5	20	233	471	12481	2.4558	1
GO:0002675	positive regulation of acute inflammatory response	4/233	21/12481	0.000551757	0.00584157	0.00399129	Il6/Aoc3/Ptgs2/C3	4	S5	4	233	21	12481	12.5547	1
GO:0007263	nitric oxide mediated signal transduction	4/233	21/12481	0.000551757	0.00584157	0.00399129	Apoe/Gucy1a1/Mt1/Mt2	4	S5	4	233	21	12481	12.5547	2
GO:0001961	positive regulation of cytokine-mediated signaling pathway	5/233	37/12481	0.000581465	0.0061298	0.00418823	Il1r1/Casp4/Gas6/Parp14/Ripk1	5	S5	5	233	37	12481	8.36752	1
GO:0070661	leukocyte proliferation	12/233	210/12481	0.000582348	0.0061298	0.00418823	Il6/Irf1/Ada/Pnp/Cebpb/Gja1/Irs2/Vcam1/H2-M3/Gpnmb/Cdkn1a/Myd88	12	S5	12	233	210	12481	3.30395	1
GO:0002695	negative regulation of leukocyte activation	9/233	126/12481	0.000585158	0.00614163	0.00419631	Irf1/Cebpb/Socs1/Sfrp1/H2-M3/Mdk/Gpnmb/Il4ra/Hmox1	9	S5	9	233	126	12481	4.16524	2
GO:0060538	skeletal muscle organ development	10/233	153/12481	0.000592233	0.00619802	0.00423484	Cyp26b1/Myc/Shox2/Maff/Nr4a1/Btg2/Egr1/Svil/Ddx5/Rcan1	10	S5	10	233	153	12481	3.79532	3
GO:0046545	development of primary female sexual characteristics	7/233	78/12481	0.000618991	0.0064595	0.0044135	Ptx3/Fst/Cebpb/Nrip1/Tiparp/Sfrp1/Adamts1	7	S5	7	233	78	12481	5.30976	1
GO:0048872	homeostasis of number of cells	13/233	242/12481	0.000622451	0.00647705	0.00442549	Il6/Isg15/Ccl2/Ada/Acvr2a/Jak2/Zfp36/Zfp36l1/Lmo2/Hmox1/B2m/Prdx1/Pde4b	13	S5	13	233	242	12481	3.10084	1
GO:0014706	striated muscle tissue development	16/233	339/12481	0.000632242	0.00654155	0.00446956	Cyp26b1/Pim1/Kdm6b/Ifrd1/Myc/Gja1/Shox2/Maff/Nr4a1/Btg2/Ly6e/Egr1/Ripk1/Svil/Ddx5/Rcan1	16	S5	16	233	339	12481	2.72181	4
GO:0050708	regulation of protein secretion	16/233	339/12481	0.000632242	0.00654155	0.00446956	Il6/Apoe/Lpl/Gja1/Irs2/Casp4/Socs1/Il17ra/Jak2/Sfrp1/Gas6/Fbln1/Mdk/Il4ra/Midn/Glul	16	S5	16	233	339	12481	2.72181	3
GO:0014911	positive regulation of smooth muscle cell migration	6/233	57/12481	0.000650144	0.00666993	0.00455728	Myc/Mdk/Egr1/Adamts1/Plau/Has2	6	S5	6	233	57	12481	6.31886	1
GO:0043367	CD4-positive, alpha-beta T cell differentiation	6/233	57/12481	0.000650144	0.00666993	0.00455728	Il6/Irf1/Nfkbiz/Socs1/Gadd45g/Il4ra	6	S5	6	233	57	12481	6.31886	1
GO:1903670	regulation of sprouting angiogenesis	6/233	57/12481	0.000650144	0.00666993	0.00455728	Ptgs2/Nrp1/Klf4/Hmox1/Glul/Jak1	6	S5	6	233	57	12481	6.31886	1
GO:0070098	chemokine-mediated signaling pathway	5/233	38/12481	0.000659499	0.00672318	0.00459366	Cxcl10/Cxcl1/Ccl7/Ccl2/Ccl8	5	S5	5	233	38	12481	8.11359	1
GO:0098754	detoxification	5/233	38/12481	0.000659499	0.00672318	0.00459366	Mt1/Mt2/Sod2/Gstm2/Prdx1	5	S5	5	233	38	12481	8.11359	1
GO:0019883	antigen processing and presentation of endogenous antigen	4/233	22/12481	0.000664565	0.00672318	0.00459366	H2-K1/H2-M3/H2-Q4/B2m	4	S5	4	233	22	12481	11.8589	1
GO:0045066	regulatory T cell differentiation	4/233	22/12481	0.000664565	0.00672318	0.00459366	Irf1/Socs1/H2-M3/Mdk	4	S5	4	233	22	12481	11.8589	1
GO:2000637	positive regulation of gene silencing by miRNA	4/233	22/12481	0.000664565	0.00672318	0.00459366	Nfkb1/Zfp36/Ripk1/Ddx5	4	S5	4	233	22	12481	11.8589	2
GO:2001237	negative regulation of extrinsic apoptotic signaling pathway	7/233	79/12481	0.000668568	0.00674494	0.00460853	Icam1/Dapk1/Nrp1/Ripk1/Mcl1/Hmox1/Ar	7	S5	7	233	79	12481	5.23589	2
GO:0031400	negative regulation of protein modification process	20/233	480/12481	0.000674778	0.00678879	0.00463849	Il6/Apoe/Gadd45b/Isg15/Igfbp3/Irf1/Socs1/Socs3/Gadd45g/Sfrp1/Parp14/Trib1/Ntf3/Fbln1/Errfi1/Dnaja1/Cdkn1a/Klf4/Hsph1/Hspb1	20	S5	20	233	480	12481	2.40594	1
GO:0034214	protein hexamerization	3/233	10/12481	0.000699496	0.00690397	0.00471718	Oat/Mat2a/Ugdh	3	S5	3	233	10	12481	22.7792	1
GO:0042033	chemokine biosynthetic process	3/233	10/12481	0.000699496	0.00690397	0.00471718	Il6/Egr1/Myd88	3	S5	3	233	10	12481	22.7792	1
GO:0043084	penile erection	3/233	10/12481	0.000699496	0.00690397	0.00471718	Ada/Acvr2a/Ar	3	S5	3	233	10	12481	22.7792	1
GO:0045073	regulation of chemokine biosynthetic process	3/233	10/12481	0.000699496	0.00690397	0.00471718	Il6/Egr1/Myd88	3	S5	3	233	10	12481	22.7792	1
GO:0048245	eosinophil chemotaxis	3/233	10/12481	0.000699496	0.00690397	0.00471718	Ccl7/Ccl2/Ccl8	3	S5	3	233	10	12481	22.7792	1
GO:0050755	chemokine metabolic process	3/233	10/12481	0.000699496	0.00690397	0.00471718	Il6/Egr1/Myd88	3	S5	3	233	10	12481	22.7792	1
GO:0061299	retina vasculature morphogenesis in camera-type eye	3/233	10/12481	0.000699496	0.00690397	0.00471718	Col4a1/Nrp1/Clic4	3	S5	3	233	10	12481	22.7792	1
GO:0071230	cellular response to amino acid stimulus	6/233	58/12481	0.000714017	0.0070093	0.00478915	Cebpb/Mmp3/Col4a1/Socs1/Ntrk2/Col5a2	6	S5	6	233	58	12481	6.19689	3
GO:0071674	mononuclear cell migration	6/233	58/12481	0.000714017	0.0070093	0.00478915	Cxcl10/Ccl7/Ccl2/Mdk/Ccl8/Rarres2	6	S5	6	233	58	12481	6.19689	1
GO:0036473	cell death in response to oxidative stress	7/233	80/12481	0.000721242	0.00705613	0.00482115	Mmp3/Sod2/Jak2/Ripk1/Hsph1/Hspb1/Mcl1	7	S5	7	233	80	12481	5.16394	2
GO:0007596	blood coagulation	8/233	104/12481	0.000722662	0.00705613	0.00482115	Apoe/Tfpi2/C3/Procr/Gas6/Fbln1/Gnas/Plau	8	S5	8	233	104	12481	4.49961	6
GO:0002218	activation of innate immune response	9/233	130/12481	0.000733726	0.007145	0.00488187	Ifi205/Ifi203/Mndal/Irf1/Nfkbia/Ifi204/Ifi211/Zc3hav1/Myd88	9	S5	9	233	130	12481	4.02593	1
GO:0045620	negative regulation of lymphocyte differentiation	5/233	39/12481	0.000745115	0.00721731	0.00493128	Irf1/Socs1/Sfrp1/Mdk/Il4ra	5	S5	5	233	39	12481	7.87468	3
GO:1900077	negative regulation of cellular response to insulin stimulus	5/233	39/12481	0.000745115	0.00721731	0.00493128	Cish/Lpl/Socs1/Socs3/Socs2	5	S5	5	233	39	12481	7.87468	1
GO:0051250	negative regulation of lymphocyte activation	8/233	105/12481	0.000769916	0.00743776	0.0050819	Irf1/Cebpb/Socs1/Sfrp1/H2-M3/Mdk/Gpnmb/Il4ra	8	S5	8	233	105	12481	4.45252	2
GO:0009636	response to toxic substance	13/233	248/12481	0.000782021	0.00753471	0.00514814	Il6/Ccl7/Nfkb1/Mt1/Kdm6b/Mt2/Sod2/Egr1/Ripk1/Gstm2/Hsph1/Hmox1/Prdx1	13	S5	13	233	248	12481	3.02019	2
GO:0010574	regulation of vascular endothelial growth factor production	4/233	23/12481	0.000792783	0.0075982	0.00519152	Il6/Ccl2/Ptgs2/C3	4	S5	4	233	23	12481	11.2328	1
GO:0060148	positive regulation of posttranscriptional gene silencing	4/233	23/12481	0.000792783	0.0075982	0.00519152	Nfkb1/Zfp36/Ripk1/Ddx5	4	S5	4	233	23	12481	11.2328	2
GO:0007623	circadian rhythm	10/233	159/12481	0.000798841	0.00763617	0.00521746	Il6/Ada/Nrip1/Id3/Ntrk2/Egr1/Nfil3/Top1/Ddx5/Mat2a	10	S5	10	233	159	12481	3.64095	1
GO:0001763	morphogenesis of a branching structure	11/233	188/12481	0.000807533	0.00767894	0.00524669	Il6/Myc/Col4a1/Nrp1/Socs3/Sfrp1/Shox2/Ctsh/Mdk/Clic4/Ar	11	S5	11	233	188	12481	3.37855	1
GO:0070482	response to oxygen levels	11/233	188/12481	0.000807533	0.00767894	0.00524669	Ada/Myc/Sod2/Egr1/Zfp36l1/Fosl2/Chchd2/Bach1/Hmox1/Plau/Hsp90b1	11	S5	11	233	188	12481	3.37855	3
GO:0007599	hemostasis	8/233	106/12481	0.000819625	0.00775344	0.00529759	Apoe/Tfpi2/C3/Procr/Gas6/Fbln1/Gnas/Plau	8	S5	8	233	106	12481	4.4069	6
GO:0050817	coagulation	8/233	106/12481	0.000819625	0.00775344	0.00529759	Apoe/Tfpi2/C3/Procr/Gas6/Fbln1/Gnas/Plau	8	S5	8	233	106	12481	4.4069	6
GO:0035821	modification of morphology or physiology of other organism	7/233	82/12481	0.000836428	0.00785293	0.00536557	Ptx3/Cxcl1/Apoe/Ccl2/Myc/Hspa8/Fbln1	7	S5	7	233	82	12481	5.02563	1
GO:0050868	negative regulation of T cell activation	7/233	82/12481	0.000836428	0.00785293	0.00536557	Irf1/Cebpb/Socs1/H2-M3/Mdk/Gpnmb/Il4ra	7	S5	7	233	82	12481	5.02563	1
GO:0042698	ovulation cycle	5/233	40/12481	0.000838767	0.00785293	0.00536557	Ptx3/Nrip1/Mdk/Egr1/Adamts1	5	S5	5	233	40	12481	7.64953	2
GO:0072376	protein activation cascade	5/233	40/12481	0.000838767	0.00785293	0.00536557	C3/C1rb/C4b/Fbln1/C1s1	5	S5	5	233	40	12481	7.64953	3
GO:2001236	regulation of extrinsic apoptotic signaling pathway	9/233	133/12481	0.000864247	0.00807074	0.00551439	Icam1/Dapk1/Nrp1/Srpx/Sfrp1/Ripk1/Mcl1/Hmox1/Ar	9	S5	9	233	133	12481	3.92761	3
GO:0032504	multicellular organism reproduction	20/233	490/12481	0.000870874	0.00811182	0.00554246	Ptx3/Fst/Cyp26b1/Ada/Sept4/Ptgs2/Gja1/Acvr2a/Nrip1/Junb/Sfrp1/Il11ra1/Zbtb16/Dnaja1/H3f3b/Mdk/Egr1/Adamts1/Plau/Ar	20	S5	20	233	490	12481	2.35276	2
GO:0019058	viral life cycle	10/233	161/12481	0.000879645	0.00817262	0.005584	Ptx3/Apoe/Isg15/Icam1/Hspa8/Gas6/Zc3hav1/Bst2/Gsn/Ddx5	10	S5	10	233	161	12481	3.59146	1
GO:0046425	regulation of JAK-STAT cascade	7/233	83/12481	0.000899221	0.00833324	0.00569374	Il6/Irf1/Socs1/Socs3/Jak2/Parp14/Socs2	7	S5	7	233	83	12481	4.95915	1
GO:0022408	negative regulation of cell-cell adhesion	9/233	134/12481	0.00091173	0.00842772	0.00575829	Irf1/Cebpb/Socs1/Jak2/H2-M3/Mdk/Gpnmb/Il4ra/Klf4	9	S5	9	233	134	12481	3.89589	2
GO:0071248	cellular response to metal ion	8/233	108/12481	0.000926779	0.00854513	0.00583852	Mt1/Mt2/Junb/Fosb/Gsn/Clic4/Hmox1/B2m	8	S5	8	233	108	12481	4.31821	2
GO:0001501	skeletal system development	18/233	421/12481	0.00093285	0.00855754	0.005847	Fst/Cyp26b1/Myc/Gja1/Acvr2a/Tiparp/Zfand5/Csrnp1/Sfrp1/Zbtb16/Shox2/Col6a3/Serpinh1/Mdk/Col5a2/Col6a2/Gnas/Has2	18	S5	18	233	421	12481	2.46041	6
GO:1903201	regulation of oxidative stress-induced cell death	6/233	61/12481	0.000935073	0.00855754	0.005847	Mmp3/Sod2/Ripk1/Hsph1/Hspb1/Mcl1	6	S5	6	233	61	12481	5.85758	2
GO:0010573	vascular endothelial growth factor production	4/233	24/12481	0.000937523	0.00855754	0.005847	Il6/Ccl2/Ptgs2/C3	4	S5	4	233	24	12481	10.6739	1
GO:1902175	regulation of oxidative stress-induced intrinsic apoptotic signaling pathway	4/233	24/12481	0.000937523	0.00855754	0.005847	Sod2/Hsph1/Hspb1/Mcl1	4	S5	4	233	24	12481	10.6739	2
GO:0008631	intrinsic apoptotic signaling pathway in response to oxidative stress	5/233	41/12481	0.000940918	0.00856706	0.0058535	Sod2/Jak2/Hsph1/Hspb1/Mcl1	5	S5	5	233	41	12481	7.43697	2
GO:0035457	cellular response to interferon-alpha	3/233	11/12481	0.000948593	0.00857264	0.00585732	Ifi204/Myc/Gas6	3	S5	3	233	11	12481	19.9344	1
GO:0061469	regulation of type B pancreatic cell proliferation	3/233	11/12481	0.000948593	0.00857264	0.00585732	Sfrp1/Nr4a1/Errfi1	3	S5	3	233	11	12481	19.9344	1
GO:1901841	regulation of high voltage-gated calcium channel activity	3/233	11/12481	0.000948593	0.00857264	0.00585732	Rrad/Gem/Pde4b	3	S5	3	233	11	12481	19.9344	1
GO:0019724	B cell mediated immunity	7/233	84/12481	0.000965674	0.0087054	0.00594803	C3/C1rb/C4b/H2-M3/C1s1/Il4ra/Myd88	7	S5	7	233	84	12481	4.89439	1
GO:0033555	multicellular organismal response to stress	6/233	62/12481	0.00101937	0.00916679	0.00626327	Apoe/Gja1/Dbi/Eif4e/Mdk/Penk	6	S5	6	233	62	12481	5.75255	2
GO:0010660	regulation of muscle cell apoptotic process	7/233	85/12481	0.00103593	0.00929278	0.00634935	Igfbp3/Hspa8/Sod2/Jak2/Bag3/Mdk/Hmox1	7	S5	7	233	85	12481	4.8309	1
GO:0010951	negative regulation of endopeptidase activity	8/233	110/12481	0.00104488	0.00932712	0.00637281	Il6/Ptgs2/Gas6/Dpep1/Birc3/Nr4a1/Serpinh1/Klf4	8	S5	8	233	110	12481	4.2332	3
GO:0048640	negative regulation of developmental growth	8/233	110/12481	0.00104488	0.00932712	0.00637281	Ifrd1/Gja1/Nrp1/Sfrp1/Ripk1/Socs2/Cdkn1a/Gnas	8	S5	8	233	110	12481	4.2332	1
GO:0060760	positive regulation of response to cytokine stimulus	5/233	42/12481	0.00105204	0.00936803	0.00640077	Il1r1/Casp4/Gas6/Parp14/Ripk1	5	S5	5	233	42	12481	7.23277	1
GO:0009306	protein secretion	18/233	426/12481	0.00106691	0.0094773	0.00647543	Il6/Apoe/Isg15/Lpl/Gja1/Irs2/Casp4/Socs1/Il17ra/Jak2/Rnf19b/Sfrp1/Gas6/Fbln1/Mdk/Il4ra/Midn/Glul	18	S5	18	233	426	12481	2.42926	3
GO:0002761	regulation of myeloid leukocyte differentiation	7/233	86/12481	0.00111015	0.00983739	0.00672146	Cebpb/Myc/Sfrp1/Trib1/Ripk1/Zfp36l1/Gnas	7	S5	7	233	86	12481	4.77041	1
GO:0050707	regulation of cytokine secretion	9/233	138/12481	0.00112334	0.00993009	0.0067848	Il6/Lpl/Casp4/Socs1/Il17ra/Gas6/Fbln1/Mdk/Il4ra	9	S5	9	233	138	12481	3.77398	2
GO:0016525	negative regulation of angiogenesis	7/233	87/12481	0.00118848	0.0104805	0.00716087	Cxcl10/Ccl2/H2-M3/Col4a2/Thbs2/Adamts1/Klf4	7	S5	7	233	87	12481	4.71016	3
GO:0030522	intracellular receptor signaling pathway	10/233	168/12481	0.0012171	0.010707	0.0073156	Cyp26b1/Pim1/Nfkbia/Jak2/Sfrp1/Zc3hav1/Dnaja1/Ntrk2/Ddx5/Ar	10	S5	10	233	168	12481	3.43071	2
GO:0002791	regulation of peptide secretion	16/233	361/12481	0.00123025	0.0107965	0.0073768	Il6/Apoe/Lpl/Gja1/Irs2/Casp4/Socs1/Il17ra/Jak2/Sfrp1/Gas6/Fbln1/Mdk/Il4ra/Midn/Glul	16	S5	16	233	361	12481	2.54371	3
GO:0045628	regulation of T-helper 2 cell differentiation	3/233	12/12481	0.00124743	0.010921	0.00746185	Il6/Irf1/Il4ra	3	S5	3	233	12	12481	17.7208	2
GO:0010837	regulation of keratinocyte proliferation	4/233	26/12481	0.00128103	0.0111615	0.00762616	Zfp36/Mdk/Zfp36l1/Has2	4	S5	4	233	26	12481	9.70088	1
GO:0061756	leukocyte adhesion to vascular endothelial cell	4/233	26/12481	0.00128103	0.0111615	0.00762616	Icam1/Vcam1/Mdk/Klf4	4	S5	4	233	26	12481	9.70088	1
GO:0038066	p38MAPK cascade	5/233	44/12481	0.0013031	0.0112997	0.00772061	Gadd45b/Gadd45g/Zfp36/Zfp36l1/Hsph1	5	S5	5	233	44	12481	6.8621	2
GO:2000514	regulation of CD4-positive, alpha-beta T cell activation	5/233	44/12481	0.0013031	0.0112997	0.00772061	Il6/Irf1/Nfkbiz/Socs1/Il4ra	5	S5	5	233	44	12481	6.8621	1
GO:0001959	regulation of cytokine-mediated signaling pathway	7/233	89/12481	0.0013581	0.0116932	0.00798942	Il6/Il1r1/Casp4/Socs1/Gas6/Parp14/Ripk1	7	S5	7	233	89	12481	4.5943	1
GO:0010657	muscle cell apoptotic process	7/233	89/12481	0.0013581	0.0116932	0.00798942	Igfbp3/Hspa8/Sod2/Jak2/Bag3/Mdk/Hmox1	7	S5	7	233	89	12481	4.5943	1
GO:0071887	leukocyte apoptotic process	7/233	89/12481	0.0013581	0.0116932	0.00798942	Il6/Ada/Pnp/Myc/Irs2/Gas6/Ripk1	7	S5	7	233	89	12481	4.5943	1
GO:0001666	response to hypoxia	10/233	171/12481	0.0013909	0.0119473	0.0081631	Ada/Myc/Egr1/Zfp36l1/Fosl2/Chchd2/Bach1/Hmox1/Plau/Hsp90b1	10	S5	10	233	171	12481	3.36596	3
GO:0031098	stress-activated protein kinase signaling cascade	12/233	233/12481	0.00143847	0.0122787	0.00838953	Gadd45b/Gadd45g/Zfp36/Sfrp1/Trib1/Errfi1/Dnaja1/Ripk1/Zfp36l1/Myd88/Hsph1/Prdx1	12	S5	12	233	233	12481	2.95451	2
GO:0002293	alpha-beta T cell differentiation involved in immune response	5/233	45/12481	0.00144401	0.0122787	0.00838953	Il6/Irf1/Nfkbiz/Gadd45g/Il4ra	5	S5	5	233	45	12481	6.6902	1
GO:0002294	CD4-positive, alpha-beta T cell differentiation involved in immune response	5/233	45/12481	0.00144401	0.0122787	0.00838953	Il6/Irf1/Nfkbiz/Gadd45g/Il4ra	5	S5	5	233	45	12481	6.6902	1
GO:0042093	T-helper cell differentiation	5/233	45/12481	0.00144401	0.0122787	0.00838953	Il6/Irf1/Nfkbiz/Gadd45g/Il4ra	5	S5	5	233	45	12481	6.6902	1
GO:0046660	female sex differentiation	7/233	90/12481	0.00144971	0.0122787	0.00838953	Ptx3/Fst/Cebpb/Nrip1/Tiparp/Sfrp1/Adamts1	7	S5	7	233	90	12481	4.53854	1
GO:0050864	regulation of B cell activation	7/233	90/12481	0.00144971	0.0122787	0.00838953	Il6/Ada/Pnp/Irs2/Sfrp1/Zfp36l1/Cdkn1a	7	S5	7	233	90	12481	4.53854	1
GO:0002474	antigen processing and presentation of peptide antigen via MHC class I	4/233	27/12481	0.00148201	0.0124942	0.00853675	H2-K1/H2-M3/H2-Q4/B2m	4	S5	4	233	27	12481	9.27868	1
GO:0042026	protein refolding	4/233	27/12481	0.00148201	0.0124942	0.00853675	Hspa8/Hspa5/Hsp90aa1/B2m	4	S5	4	233	27	12481	9.27868	2
GO:0042737	drug catabolic process	6/233	67/12481	0.00153178	0.0128543	0.00878278	Ada/Txnrd1/Ctsh/Gpx3/Prdx1/Sat1	6	S5	6	233	67	12481	5.27845	1
GO:0043200	response to amino acid	6/233	67/12481	0.00153178	0.0128543	0.00878278	Cebpb/Mmp3/Col4a1/Socs1/Ntrk2/Col5a2	6	S5	6	233	67	12481	5.27845	3
GO:0043401	steroid hormone mediated signaling pathway	7/233	91/12481	0.00154608	0.0128852	0.00880389	Jak2/Sfrp1/Dnaja1/Ntrk2/Sgk1/Ddx5/Ar	7	S5	7	233	91	12481	4.48412	2
GO:0050671	positive regulation of lymphocyte proliferation	7/233	91/12481	0.00154608	0.0128852	0.00880389	Il6/Ada/Pnp/Irs2/Vcam1/Cdkn1a/Myd88	7	S5	7	233	91	12481	4.48412	1
GO:2000181	negative regulation of blood vessel morphogenesis	7/233	91/12481	0.00154608	0.0128852	0.00880389	Cxcl10/Ccl2/H2-M3/Col4a2/Thbs2/Adamts1/Klf4	7	S5	7	233	91	12481	4.48412	3
GO:0006935	chemotaxis	17/233	405/12481	0.00157056	0.0130593	0.00892284	Cxcl10/Cxcl1/Emb/Ccl7/Ccl2/Nrp1/Il17ra/Vcam1/Gas6/Ntf3/Nr4a1/Mdk/Ccl8/Rarres2/Hspb1/Cxcl14/Pde4b	17	S5	17	233	405	12481	2.40546	3
GO:0002486	antigen processing and presentation of endogenous peptide antigen via MHC class I via ER pathway, TAP-independent	3/233	13/12481	0.00159942	0.0131789	0.00900458	H2-K1/H2-M3/H2-Q4	3	S5	3	233	13	12481	15.9508	1
GO:0030213	hyaluronan biosynthetic process	3/233	13/12481	0.00159942	0.0131789	0.00900458	Nfkb1/Has1/Has2	3	S5	3	233	13	12481	15.9508	1
GO:0045647	negative regulation of erythrocyte differentiation	3/233	13/12481	0.00159942	0.0131789	0.00900458	Zfp36/Zfp36l1/Lmo2	3	S5	3	233	13	12481	15.9508	1
GO:0072677	eosinophil migration	3/233	13/12481	0.00159942	0.0131789	0.00900458	Ccl7/Ccl2/Ccl8	3	S5	3	233	13	12481	15.9508	1
GO:0051403	stress-activated MAPK cascade	11/233	205/12481	0.00162872	0.01339	0.00914883	Gadd45b/Gadd45g/Zfp36/Sfrp1/Trib1/Dnaja1/Ripk1/Zfp36l1/Myd88/Hsph1/Prdx1	11	S5	11	233	205	12481	3.07819	2
GO:0009755	hormone-mediated signaling pathway	8/233	118/12481	0.00164307	0.0134776	0.00920869	Prlr/Jak2/Sfrp1/Dnaja1/Ntrk2/Sgk1/Ddx5/Ar	8	S5	8	233	118	12481	3.92258	2
GO:0006469	negative regulation of protein kinase activity	10/233	175/12481	0.00165355	0.0134786	0.00920933	Il6/Apoe/Gadd45b/Gadd45g/Sfrp1/Trib1/Errfi1/Dnaja1/Cdkn1a/Hspb1	10	S5	10	233	175	12481	3.28328	1
GO:0061138	morphogenesis of a branching epithelium	10/233	175/12481	0.00165355	0.0134786	0.00920933	Il6/Myc/Col4a1/Nrp1/Socs3/Sfrp1/Ctsh/Mdk/Clic4/Ar	10	S5	10	233	175	12481	3.28328	1
GO:0002690	positive regulation of leukocyte chemotaxis	6/233	68/12481	0.00165429	0.0134786	0.00920933	Cxcl10/Ccl2/Gas6/Mdk/Rarres2/Cxcl14	6	S5	6	233	68	12481	5.19318	3
GO:0010035	response to inorganic substance	15/233	337/12481	0.00166771	0.0135576	0.00926333	Il6/Mt1/Kdm6b/Mt2/Sod2/Junb/Nr4a1/Fosb/Ripk1/Gsn/Hsph1/Clic4/Hmox1/B2m/Prdx1	15	S5	15	233	337	12481	2.54819	2
GO:0042330	taxis	17/233	408/12481	0.00169885	0.0137298	0.00938094	Cxcl10/Cxcl1/Emb/Ccl7/Ccl2/Nrp1/Il17ra/Vcam1/Gas6/Ntf3/Nr4a1/Mdk/Ccl8/Rarres2/Hspb1/Cxcl14/Pde4b	17	S5	17	233	408	12481	2.38641	4
GO:0045622	regulation of T-helper cell differentiation	4/233	28/12481	0.00170397	0.0137298	0.00938094	Il6/Irf1/Nfkbiz/Il4ra	4	S5	4	233	28	12481	8.8918	1
GO:0046686	response to cadmium ion	4/233	28/12481	0.00170397	0.0137298	0.00938094	Mt1/Mt2/Gsn/Hmox1	4	S5	4	233	28	12481	8.8918	2
GO:0051968	positive regulation of synaptic transmission, glutamatergic	4/233	28/12481	0.00170397	0.0137298	0.00938094	Ccl2/Ptgs2/Ntrk2/Glul	4	S5	4	233	28	12481	8.8918	1
GO:0036293	response to decreased oxygen levels	10/233	176/12481	0.00172513	0.0138086	0.00943485	Ada/Myc/Egr1/Zfp36l1/Fosl2/Chchd2/Bach1/Hmox1/Plau/Hsp90b1	10	S5	10	233	176	12481	3.26324	3
GO:0045089	positive regulation of innate immune response	10/233	176/12481	0.00172513	0.0138086	0.00943485	Ifi205/Ifi203/Mndal/Irf1/Nfkbia/Ifi204/Ifi211/Zc3hav1/H2-M3/Myd88	10	S5	10	233	176	12481	3.26324	1
GO:0051048	negative regulation of secretion	10/233	176/12481	0.00172513	0.0138086	0.00943485	Il6/Apoe/Igfbp3/Ada/Sfrp1/Gas6/Fbln1/Midn/Hmox1/Gnas	10	S5	10	233	176	12481	3.26324	1
GO:0032946	positive regulation of mononuclear cell proliferation	7/233	93/12481	0.00175375	0.0139576	0.00953662	Il6/Ada/Pnp/Irs2/Vcam1/Cdkn1a/Myd88	7	S5	7	233	93	12481	4.37904	1
GO:0042246	tissue regeneration	5/233	47/12481	0.00175907	0.0139576	0.00953662	Ifrd1/Gja1/Mdk/Cdkn1a/Plau	5	S5	5	233	47	12481	6.37071	1
GO:1904705	regulation of vascular smooth muscle cell proliferation	5/233	47/12481	0.00175907	0.0139576	0.00953662	Sod2/Jak2/Cdkn1a/Adamts1/Hmox1	5	S5	5	233	47	12481	6.37071	1
GO:1990874	vascular smooth muscle cell proliferation	5/233	47/12481	0.00175907	0.0139576	0.00953662	Sod2/Jak2/Cdkn1a/Adamts1/Hmox1	5	S5	5	233	47	12481	6.37071	1
GO:0032642	regulation of chemokine production	6/233	69/12481	0.0017841	0.0140948	0.00963035	Il6/Lpl/Egr1/Il4ra/Myd88/Klf4	6	S5	6	233	69	12481	5.11051	2
GO:0045639	positive regulation of myeloid cell differentiation	6/233	69/12481	0.0017841	0.0140948	0.00963035	Isg15/Acvr2a/Trib1/Ripk1/Zfp36l1/Gnas	6	S5	6	233	69	12481	5.11051	2
GO:0042742	defense response to bacterium	8/233	120/12481	0.00182838	0.0144134	0.00984802	Iigp1/Isg15/Adamts4/Cebpb/H2-K1/H2-M3/Myd88/Rarres2	8	S5	8	233	120	12481	3.85196	1
GO:0055076	transition metal ion homeostasis	7/233	94/12481	0.00186538	0.0146733	0.0100256	Steap4/Mt1/Myc/Mt2/Sod2/Hmox1/B2m	7	S5	7	233	94	12481	4.32843	1
GO:0048609	multicellular organismal reproductive process	19/233	485/12481	0.001877	0.0147328	0.0100663	Ptx3/Fst/Cyp26b1/Ada/Sept4/Ptgs2/Gja1/Acvr2a/Nrip1/Junb/Il11ra1/Zbtb16/Dnaja1/H3f3b/Mdk/Egr1/Adamts1/Plau/Ar	19	S5	19	233	485	12481	2.2446	1
GO:0043269	regulation of ion transport	18/233	449/12481	0.00191602	0.0150067	0.0102534	Cxcl10/Cxcl1/Apoe/Icam1/Cebpb/Ptgs2/Dapk1/Gja1/Irs2/Rrad/Dbi/Gem/Sgk1/Ripk1/Clic4/B2m/Gnas/Pde4b	18	S5	18	233	449	12481	2.29535	2
GO:0032602	chemokine production	6/233	70/12481	0.00192149	0.0150173	0.0102607	Il6/Lpl/Egr1/Il4ra/Myd88/Klf4	6	S5	6	233	70	12481	5.03036	2
GO:1990868	response to chemokine	5/233	48/12481	0.00193422	0.0150522	0.0102845	Cxcl10/Cxcl1/Ccl7/Ccl2/Ccl8	5	S5	5	233	48	12481	6.22211	1
GO:1990869	cellular response to chemokine	5/233	48/12481	0.00193422	0.0150522	0.0102845	Cxcl10/Cxcl1/Ccl7/Ccl2/Ccl8	5	S5	5	233	48	12481	6.22211	1
GO:0002476	antigen processing and presentation of endogenous peptide antigen via MHC class Ib	3/233	14/12481	0.00200773	0.0153245	0.0104706	H2-K1/H2-M3/H2-Q4	3	S5	3	233	14	12481	14.5027	1
GO:0002484	antigen processing and presentation of endogenous peptide antigen via MHC class I via ER pathway	3/233	14/12481	0.00200773	0.0153245	0.0104706	H2-K1/H2-M3/H2-Q4	3	S5	3	233	14	12481	14.5027	1
GO:0002726	positive regulation of T cell cytokine production	3/233	14/12481	0.00200773	0.0153245	0.0104706	Il6/Il1r1/B2m	3	S5	3	233	14	12481	14.5027	1
GO:0042744	hydrogen peroxide catabolic process	3/233	14/12481	0.00200773	0.0153245	0.0104706	Txnrd1/Gpx3/Prdx1	3	S5	3	233	14	12481	14.5027	1
GO:0045064	T-helper 2 cell differentiation	3/233	14/12481	0.00200773	0.0153245	0.0104706	Il6/Irf1/Il4ra	3	S5	3	233	14	12481	14.5027	2
GO:1903019	negative regulation of glycoprotein metabolic process	3/233	14/12481	0.00200773	0.0153245	0.0104706	Ptx3/Itm2b/Itm2a	3	S5	3	233	14	12481	14.5027	1
GO:1904706	negative regulation of vascular smooth muscle cell proliferation	3/233	14/12481	0.00200773	0.0153245	0.0104706	Sod2/Cdkn1a/Hmox1	3	S5	3	233	14	12481	14.5027	1
GO:1990000	amyloid fibril formation	3/233	14/12481	0.00200773	0.0153245	0.0104706	Apoe/Ripk1/Gsn	3	S5	3	233	14	12481	14.5027	2
GO:2000341	regulation of chemokine (C-X-C motif) ligand 2 production	3/233	14/12481	0.00200773	0.0153245	0.0104706	Lpl/Myd88/Klf4	3	S5	3	233	14	12481	14.5027	1
GO:0051347	positive regulation of transferase activity	18/233	451/12481	0.00201129	0.0153245	0.0104706	Gadd45b/Pim1/Myc/Prlr/Socs1/Gadd45g/Jak2/Gas6/Trib1/Ntf3/Egr1/Ripk1/Cdkn1a/Klf4/Hsp90aa1/Hsph1/Ccnd2/Lmo4	18	S5	18	233	451	12481	2.28434	1
GO:0045862	positive regulation of proteolysis	13/233	276/12481	0.00205419	0.015584	0.0106479	Apoe/Spon1/C3/Myc/Dapk1/Casp4/Hspa8/Jak2/Rnf19b/Trib1/Ctsh/Gsn/Arih1	13	S5	13	233	276	12481	2.6923	1
GO:0002790	peptide secretion	18/233	452/12481	0.0020604	0.015584	0.0106479	Il6/Apoe/Isg15/Lpl/Gja1/Irs2/Casp4/Socs1/Il17ra/Jak2/Rnf19b/Sfrp1/Gas6/Fbln1/Mdk/Il4ra/Midn/Glul	18	S5	18	233	452	12481	2.27887	3
GO:0001570	vasculogenesis	6/233	71/12481	0.00206674	0.015584	0.0106479	Nrp1/Tiparp/Junb/Ntrk2/Zfp36l1/Has2	6	S5	6	233	71	12481	4.95263	2
GO:0019882	antigen processing and presentation	6/233	71/12481	0.00206674	0.015584	0.0106479	Icam1/H2-K1/H2-M3/H2-Q4/Psmb8/B2m	6	S5	6	233	71	12481	4.95263	1
GO:1900407	regulation of cellular response to oxidative stress	6/233	71/12481	0.00206674	0.015584	0.0106479	Mmp3/Sod2/Ripk1/Hsph1/Hspb1/Mcl1	6	S5	6	233	71	12481	4.95263	1
GO:0002440	production of molecular mediator of immune response	9/233	151/12481	0.00209968	0.0156745	0.0107097	Il6/Il1r1/Gas6/H2-M3/Il4ra/Itm2a/Hmox1/Dnajb9/B2m	9	S5	9	233	151	12481	3.42473	1
GO:0007292	female gamete generation	7/233	96/12481	0.00210515	0.0156745	0.0107097	Ptx3/Ptgs2/Nrip1/H3f3b/Mdk/Adamts1/Plau	7	S5	7	233	96	12481	4.23051	1
GO:0048145	regulation of fibroblast proliferation	7/233	96/12481	0.00210515	0.0156745	0.0107097	Myc/Sod2/Sfrp1/Gas6/Fbln1/Cdkn1a/Fosl2	7	S5	7	233	96	12481	4.23051	2
GO:0016485	protein processing	10/233	181/12481	0.00212167	0.0156745	0.0107097	Spon1/C3/Myc/C1rb/Cpxm1/Birc3/Ctsh/Gsn/Sde2/Plau	10	S5	10	233	181	12481	3.16652	4
GO:0002042	cell migration involved in sprouting angiogenesis	5/233	49/12481	0.00212178	0.0156745	0.0107097	Ptgs2/Nrp1/Nr4a1/Klf4/Hmox1	5	S5	5	233	49	12481	6.08026	1
GO:0010332	response to gamma radiation	5/233	49/12481	0.00212178	0.0156745	0.0107097	Pnp/Myc/Sod2/Egr1/Cdkn1a	5	S5	5	233	49	12481	6.08026	1
GO:0010656	negative regulation of muscle cell apoptotic process	5/233	49/12481	0.00212178	0.0156745	0.0107097	Hspa8/Jak2/Bag3/Mdk/Hmox1	5	S5	5	233	49	12481	6.08026	1
GO:0010830	regulation of myotube differentiation	5/233	49/12481	0.00212178	0.0156745	0.0107097	Cxcl10/Cyp26b1/Shox2/Il4ra/Ccl8	5	S5	5	233	49	12481	6.08026	1
GO:0032722	positive regulation of chemokine production	5/233	49/12481	0.00212178	0.0156745	0.0107097	Il6/Lpl/Egr1/Il4ra/Myd88	5	S5	5	233	49	12481	6.08026	2
GO:0042108	positive regulation of cytokine biosynthetic process	5/233	49/12481	0.00212178	0.0156745	0.0107097	Il6/Irf1/Egr1/Myd88/Hspb1	5	S5	5	233	49	12481	6.08026	2
GO:0001890	placenta development	8/233	123/12481	0.00213689	0.0157542	0.0107641	Ada/Cebpb/Ptgs2/Socs3/Junb/Vcam1/Il11ra1/Zfp36l1	8	S5	8	233	123	12481	3.75068	1
GO:2000249	regulation of actin cytoskeleton reorganization	4/233	30/12481	0.00221515	0.0162691	0.011116	Nrp1/Ntf3/Mdk/Baiap2	4	S5	4	233	30	12481	8.20701	1
GO:0002526	acute inflammatory response	6/233	72/12481	0.00222014	0.0162691	0.011116	Il6/Cxcl1/Aoc3/Icam1/Ptgs2/C3	6	S5	6	233	72	12481	4.87724	2
GO:0051817	modification of morphology or physiology of other organism involved in symbiotic interaction	6/233	72/12481	0.00222014	0.0162691	0.011116	Ptx3/Cxcl1/Apoe/Myc/Hspa8/Fbln1	6	S5	6	233	72	12481	4.87724	1
GO:0060349	bone morphogenesis	7/233	97/12481	0.00223363	0.0163023	0.0111387	Cyp26b1/Shox2/Col6a3/Serpinh1/Col6a2/Gnas/Has2	7	S5	7	233	97	12481	4.18276	4
GO:0070665	positive regulation of leukocyte proliferation	7/233	97/12481	0.00223363	0.0163023	0.0111387	Il6/Ada/Pnp/Irs2/Vcam1/Cdkn1a/Myd88	7	S5	7	233	97	12481	4.18276	1
GO:0032102	negative regulation of response to external stimulus	12/233	246/12481	0.00226812	0.016521	0.0112881	Apoe/Tnfaip6/Nfkb1/Ada/Gja1/Nrp1/Socs3/Zfp36/Trib1/Mdk/Cdkn1a/Plau	12	S5	12	233	246	12481	2.7874	4
GO:0010662	regulation of striated muscle cell apoptotic process	5/233	50/12481	0.00232228	0.0168817	0.0115345	Igfbp3/Hspa8/Jak2/Bag3/Mdk	5	S5	5	233	50	12481	5.94471	1
GO:0051090	regulation of DNA-binding transcription factor activity	14/233	314/12481	0.00232707	0.0168828	0.0115353	Il6/Pim1/Nfkbia/Ifrd1/Icam1/Jak2/Gas6/Trib1/Id3/Ripk1/Myd88/Klf4/Hmox1/Ar	14	S5	14	233	314	12481	2.54571	2
GO:0006986	response to unfolded protein	7/233	98/12481	0.00236808	0.0171122	0.011692	Hspa8/Bag3/Hspa5/Hsp90aa1/Hsph1/Hspb1/Dnajb9	7	S5	7	233	98	12481	4.13689	3
GO:0048144	fibroblast proliferation	7/233	98/12481	0.00236808	0.0171122	0.011692	Myc/Sod2/Sfrp1/Gas6/Fbln1/Cdkn1a/Fosl2	7	S5	7	233	98	12481	4.13689	2
GO:0032760	positive regulation of tumor necrosis factor production	6/233	73/12481	0.00238198	0.0171446	0.0117141	Lpl/Ccl2/Jak2/Ripk1/Myd88/Hspb1	6	S5	6	233	73	12481	4.80353	2
GO:1900076	regulation of cellular response to insulin stimulus	6/233	73/12481	0.00238198	0.0171446	0.0117141	Cish/Lpl/Socs1/Socs3/Socs2/Rarres2	6	S5	6	233	73	12481	4.80353	2
GO:0008015	blood circulation	14/233	315/12481	0.00239575	0.017209	0.0117581	Apoe/Aoc3/Gucy1a1/Ada/Icam1/Ptgs2/Gja1/Sod2/Jak2/Gas6/Hmox1/Gnas/Ar/Pde4b	14	S5	14	233	315	12481	2.53708	2
GO:0031348	negative regulation of defense response	9/233	154/12481	0.00240055	0.017209	0.0117581	Apoe/Tnfaip6/Nfkb1/Ada/Socs3/Zfp36/Parp14/H2-M3/Mdk	9	S5	9	233	154	12481	3.35305	2
GO:0010817	regulation of hormone levels	15/233	350/12481	0.00240509	0.017209	0.0117581	Il6/Cyp26b1/Igfbp3/Nfkb1/Gja1/Irs2/Acvr2a/Tiparp/Jak2/Sfrp1/Ly6e/Egr1/Midn/Glul/Gnas	15	S5	15	233	350	12481	2.44654	2
GO:0002523	leukocyte migration involved in inflammatory response	3/233	15/12481	0.00247531	0.017505	0.0119604	Aoc3/Ccl2/Mdk	3	S5	3	233	15	12481	13.2939	1
GO:0007620	copulation	3/233	15/12481	0.00247531	0.017505	0.0119604	Ada/Acvr2a/Ar	3	S5	3	233	15	12481	13.2939	1
GO:0046697	decidualization	3/233	15/12481	0.00247531	0.017505	0.0119604	Ptgs2/Junb/Il11ra1	3	S5	3	233	15	12481	13.2939	2
GO:0072567	chemokine (C-X-C motif) ligand 2 production	3/233	15/12481	0.00247531	0.017505	0.0119604	Lpl/Myd88/Klf4	3	S5	3	233	15	12481	13.2939	1
GO:1903209	positive regulation of oxidative stress-induced cell death	3/233	15/12481	0.00247531	0.017505	0.0119604	Mmp3/Ripk1/Mcl1	3	S5	3	233	15	12481	13.2939	1
GO:2000251	positive regulation of actin cytoskeleton reorganization	3/233	15/12481	0.00247531	0.017505	0.0119604	Nrp1/Ntf3/Baiap2	3	S5	3	233	15	12481	13.2939	1
GO:0010664	negative regulation of striated muscle cell apoptotic process	4/233	31/12481	0.00250654	0.0176043	0.0120282	Hspa8/Jak2/Bag3/Mdk	4	S5	4	233	31	12481	7.90285	1
GO:0010831	positive regulation of myotube differentiation	4/233	31/12481	0.00250654	0.0176043	0.0120282	Cyp26b1/Shox2/Il4ra/Ccl8	4	S5	4	233	31	12481	7.90285	1
GO:0002040	sprouting angiogenesis	7/233	99/12481	0.00250868	0.0176043	0.0120282	Ptgs2/Nrp1/Nr4a1/Klf4/Hmox1/Glul/Jak1	7	S5	7	233	99	12481	4.0916	2
GO:0008630	intrinsic apoptotic signaling pathway in response to DNA damage	7/233	99/12481	0.00250868	0.0176043	0.0120282	Ifi204/Pnp/Myc/Sod2/Cdkn1a/Mcl1/Hmox1	7	S5	7	233	99	12481	4.0916	1
GO:0002292	T cell differentiation involved in immune response	5/233	51/12481	0.00253621	0.0177632	0.0121368	Il6/Irf1/Nfkbiz/Gadd45g/Il4ra	5	S5	5	233	51	12481	5.81506	1
GO:1903313	positive regulation of mRNA metabolic process	6/233	74/12481	0.00255253	0.017809	0.0121681	Hspa8/Zfp36/Zc3hav1/Btg2/Zfp36l1/Tra2a	6	S5	6	233	74	12481	4.73356	1
GO:1903557	positive regulation of tumor necrosis factor superfamily cytokine production	6/233	74/12481	0.00255253	0.017809	0.0121681	Lpl/Ccl2/Jak2/Ripk1/Myd88/Hspb1	6	S5	6	233	74	12481	4.73356	2
GO:0032868	response to insulin	10/233	186/12481	0.00258862	0.0180263	0.0123166	Cish/Lpl/Irs2/Socs1/Socs3/Sgk1/Egr1/Zfp36l1/Socs2/Rarres2	10	S5	10	233	186	12481	3.07531	1
GO:1904950	negative regulation of establishment of protein localization	9/233	157/12481	0.00273474	0.0190075	0.012987	Il6/Apoe/Sfrp1/Gas6/Bag3/Fbln1/Dnaja1/Midn/Hsph1	9	S5	9	233	157	12481	3.28428	2
GO:0071241	cellular response to inorganic substance	8/233	128/12481	0.00274063	0.0190122	0.0129902	Mt1/Mt2/Junb/Fosb/Gsn/Clic4/Hmox1/B2m	8	S5	8	233	128	12481	3.59246	2
GO:0050766	positive regulation of phagocytosis	5/233	52/12481	0.00276409	0.0191384	0.0130765	Ptx3/Ccl2/C3/Hspa8/Gas6	5	S5	5	233	52	12481	5.69092	2
GO:1901343	negative regulation of vasculature development	7/233	101/12481	0.0028091	0.0194132	0.0132642	Cxcl10/Ccl2/H2-M3/Col4a2/Thbs2/Adamts1/Klf4	7	S5	7	233	101	12481	4.00392	3
GO:0030521	androgen receptor signaling pathway	4/233	32/12481	0.00282322	0.0194738	0.0133056	Sfrp1/Dnaja1/Ddx5/Ar	4	S5	4	233	32	12481	7.62057	2
GO:0030218	erythrocyte differentiation	7/233	102/12481	0.00296928	0.0203521	0.0139057	Isg15/Acvr2a/Jak2/Zfp36/Zfp36l1/Lmo2/B2m	7	S5	7	233	102	12481	3.96147	1
GO:0044706	multi-multicellular organism process	7/233	102/12481	0.00296928	0.0203521	0.0139057	Ptgs2/Acvr2a/Junb/Il11ra1/H3f3b/Maged2/Ar	7	S5	7	233	102	12481	3.96147	1
GO:0002902	regulation of B cell apoptotic process	3/233	16/12481	0.00300486	0.0203521	0.0139057	Ada/Myc/Irs2	3	S5	3	233	16	12481	12.2652	1
GO:0033194	response to hydroperoxide	3/233	16/12481	0.00300486	0.0203521	0.0139057	Dapk1/Jak2/Mgst1	3	S5	3	233	16	12481	12.2652	1
GO:0045063	T-helper 1 cell differentiation	3/233	16/12481	0.00300486	0.0203521	0.0139057	Irf1/Gadd45g/Il4ra	3	S5	3	233	16	12481	12.2652	1
GO:0060749	mammary gland alveolus development	3/233	16/12481	0.00300486	0.0203521	0.0139057	Prlr/Socs2/Ar	3	S5	3	233	16	12481	12.2652	1
GO:0061377	mammary gland lobule development	3/233	16/12481	0.00300486	0.0203521	0.0139057	Prlr/Socs2/Ar	3	S5	3	233	16	12481	12.2652	1
GO:1900409	positive regulation of cellular response to oxidative stress	3/233	16/12481	0.00300486	0.0203521	0.0139057	Mmp3/Ripk1/Mcl1	3	S5	3	233	16	12481	12.2652	1
GO:1902176	negative regulation of oxidative stress-induced intrinsic apoptotic signaling pathway	3/233	16/12481	0.00300486	0.0203521	0.0139057	Sod2/Hsph1/Hspb1	3	S5	3	233	16	12481	12.2652	2
GO:0010658	striated muscle cell apoptotic process	5/233	53/12481	0.00300643	0.0203521	0.0139057	Igfbp3/Hspa8/Jak2/Bag3/Mdk	5	S5	5	233	53	12481	5.57255	1
GO:0003013	circulatory system process	14/233	324/12481	0.00309258	0.0208964	0.0142776	Apoe/Aoc3/Gucy1a1/Ada/Icam1/Ptgs2/Gja1/Sod2/Jak2/Gas6/Hmox1/Gnas/Ar/Pde4b	14	S5	14	233	324	12481	2.46143	2
GO:0045165	cell fate commitment	9/233	160/12481	0.00310476	0.0209012	0.0142809	Notch3/Il6/Cyp26b1/Kdm6b/Cebpb/Sfrp1/Ntf3/Ar/Lmo4	9	S5	9	233	160	12481	3.21824	2
GO:2001235	positive regulation of apoptotic signaling pathway	9/233	160/12481	0.00310476	0.0209012	0.0142809	Sept4/Myc/Jak2/Srpx/Sfrp1/Ctsh/Ripk1/Gsn/Mcl1	9	S5	9	233	160	12481	3.21824	2
GO:0002367	cytokine production involved in immune response	6/233	77/12481	0.00311944	0.0209612	0.0143219	Il6/Il1r1/Gas6/H2-M3/Hmox1/B2m	6	S5	6	233	77	12481	4.53209	1
GO:0043534	blood vessel endothelial cell migration	7/233	103/12481	0.00313637	0.0210362	0.0143731	Apoe/Ptgs2/Nrp1/Nr4a1/Klf4/Hspb1/Hmox1	7	S5	7	233	103	12481	3.91991	1
GO:0019730	antimicrobial humoral response	4/233	33/12481	0.00316623	0.0211974	0.0144833	Cxcl10/Cxcl1/Ccl2/Rarres2	4	S5	4	233	33	12481	7.35789	1
GO:0048598	embryonic morphogenesis	18/233	471/12481	0.00320421	0.0214124	0.0146301	Cyp26b1/Kdm6b/Myc/Gja1/Acvr2a/Socs3/Txnrd1/Vcam1/Sfrp1/Zbtb16/Shox2/Zfp36l1/Col5a2/Klf4/Gnas/Ar/Lmo4/Ugdh	18	S5	18	233	471	12481	2.17956	1
GO:0002573	myeloid leukocyte differentiation	9/233	161/12481	0.00323651	0.0215886	0.0147506	Cebpb/Myc/Junb/Sfrp1/Trib1/Ripk1/Zfp36l1/Sbno2/Gnas	9	S5	9	233	161	12481	3.1968	2
GO:0051222	positive regulation of protein transport	14/233	326/12481	0.00326808	0.0217593	0.0148672	Il6/Lpl/Ccl2/Ptgs2/Gja1/Irs2/Casp4/Il17ra/Jak2/Gas6/Bag3/Mdk/Il4ra/Glul	14	S5	14	233	326	12481	2.44527	1
GO:0030856	regulation of epithelial cell differentiation	7/233	104/12481	0.00331056	0.0220019	0.015033	Cebpb/Prlr/Zfp36/Maff/Errfi1/Zfp36l1/Btg1	7	S5	7	233	104	12481	3.87921	2
GO:1902882	regulation of response to oxidative stress	6/233	78/12481	0.00332781	0.0220763	0.0150838	Mmp3/Sod2/Ripk1/Hsph1/Hspb1/Mcl1	6	S5	6	233	78	12481	4.46877	1
GO:0030879	mammary gland development	7/233	105/12481	0.00349203	0.022878	0.0156315	Cebpb/Gja1/Irs2/Prlr/Jak2/Socs2/Ar	7	S5	7	233	105	12481	3.83936	1
GO:0050728	negative regulation of inflammatory response	7/233	105/12481	0.00349203	0.022878	0.0156315	Apoe/Tnfaip6/Nfkb1/Ada/Socs3/Zfp36/Mdk	7	S5	7	233	105	12481	3.83936	2
GO:1990823	response to leukemia inhibitory factor	7/233	105/12481	0.00349203	0.022878	0.0156315	Hk2/Icam1/Socs3/Sbno2/Klf4/Gfpt2/Mat2a	7	S5	7	233	105	12481	3.83936	1
GO:1990830	cellular response to leukemia inhibitory factor	7/233	105/12481	0.00349203	0.022878	0.0156315	Hk2/Icam1/Socs3/Sbno2/Klf4/Gfpt2/Mat2a	7	S5	7	233	105	12481	3.83936	1
GO:0032869	cellular response to insulin stimulus	9/233	163/12481	0.00351322	0.022878	0.0156315	Cish/Lpl/Irs2/Socs1/Socs3/Sgk1/Zfp36l1/Socs2/Rarres2	9	S5	9	233	163	12481	3.15477	1
GO:1904894	positive regulation of STAT cascade	5/233	55/12481	0.00353655	0.022878	0.0156315	Il6/Socs1/Jak2/Parp14/Jak1	5	S5	5	233	55	12481	5.34908	1
GO:0006956	complement activation	4/233	34/12481	0.0035366	0.022878	0.0156315	C3/C1rb/C4b/C1s1	4	S5	4	233	34	12481	7.10972	2
GO:0031670	cellular response to nutrient	4/233	34/12481	0.0035366	0.022878	0.0156315	Lpl/Pim1/Gas6/Hsp90b1	4	S5	4	233	34	12481	7.10972	1
GO:0042088	T-helper 1 type immune response	4/233	34/12481	0.0035366	0.022878	0.0156315	Irf1/Il1r1/Gadd45g/Il4ra	4	S5	4	233	34	12481	7.10972	1
GO:0045581	negative regulation of T cell differentiation	4/233	34/12481	0.0035366	0.022878	0.0156315	Irf1/Socs1/Mdk/Il4ra	4	S5	4	233	34	12481	7.10972	1
GO:0046854	phosphatidylinositol phosphorylation	4/233	34/12481	0.0035366	0.022878	0.0156315	Cish/Socs1/Socs3/Socs2	4	S5	4	233	34	12481	7.10972	1
GO:0060135	maternal process involved in female pregnancy	4/233	34/12481	0.0035366	0.022878	0.0156315	Ptgs2/Junb/Il11ra1/Ar	4	S5	4	233	34	12481	7.10972	2
GO:0090049	regulation of cell migration involved in sprouting angiogenesis	4/233	34/12481	0.0035366	0.022878	0.0156315	Ptgs2/Nrp1/Klf4/Hmox1	4	S5	4	233	34	12481	7.10972	1
GO:1904036	negative regulation of epithelial cell apoptotic process	4/233	34/12481	0.0035366	0.022878	0.0156315	Icam1/Gas6/Mdk/Hmox1	4	S5	4	233	34	12481	7.10972	2
GO:0010759	positive regulation of macrophage chemotaxis	3/233	17/12481	0.00359891	0.0229548	0.015684	Ccl2/Mdk/Rarres2	3	S5	3	233	17	12481	11.3901	1
GO:0043567	regulation of insulin-like growth factor receptor signaling pathway	3/233	17/12481	0.00359891	0.0229548	0.015684	Igfbp3/Ar/Igfbp4	3	S5	3	233	17	12481	11.3901	3
GO:0050832	defense response to fungus	3/233	17/12481	0.00359891	0.0229548	0.015684	Cxcl1/Il17ra/Rarres2	3	S5	3	233	17	12481	11.3901	1
GO:0060416	response to growth hormone	3/233	17/12481	0.00359891	0.0229548	0.015684	Irf1/Jak2/Socs2	3	S5	3	233	17	12481	11.3901	1
GO:0070498	interleukin-1-mediated signaling pathway	3/233	17/12481	0.00359891	0.0229548	0.015684	Il6/Il1r1/Egr1	3	S5	3	233	17	12481	11.3901	1
GO:1900151	regulation of nuclear-transcribed mRNA catabolic process, deadenylation-dependent decay	3/233	17/12481	0.00359891	0.0229548	0.015684	Zfp36/Btg2/Zfp36l1	3	S5	3	233	17	12481	11.3901	1
GO:1900153	positive regulation of nuclear-transcribed mRNA catabolic process, deadenylation-dependent decay	3/233	17/12481	0.00359891	0.0229548	0.015684	Zfp36/Btg2/Zfp36l1	3	S5	3	233	17	12481	11.3901	1
GO:1904994	regulation of leukocyte adhesion to vascular endothelial cell	3/233	17/12481	0.00359891	0.0229548	0.015684	Icam1/Mdk/Klf4	3	S5	3	233	17	12481	11.3901	1
GO:0048871	multicellular organismal homeostasis	14/233	330/12481	0.00364361	0.0231994	0.0158511	Il6/Cyp26b1/Kdm6b/Cebpb/Ptgs2/Gja1/Prlr/Gadd45g/Jak2/Mfap2/Ctsh/Egr1/Il4ra/Gnas	14	S5	14	233	330	12481	2.41355	1
GO:0050920	regulation of chemotaxis	9/233	164/12481	0.00365837	0.0232527	0.0158876	Cxcl10/Ccl2/Nrp1/Gas6/Ntf3/Mdk/Rarres2/Hspb1/Cxcl14	9	S5	9	233	164	12481	3.13416	2
GO:0042113	B cell activation	9/233	165/12481	0.00380819	0.0241628	0.0165094	Il6/Ada/Pnp/Irs2/Sfrp1/Zfp36l1/Cdkn1a/Itm2a/Dnajb9	9	S5	9	233	165	12481	3.11381	1
GO:0019915	lipid storage	5/233	56/12481	0.00382535	0.0241873	0.0165262	Apoe/Lpl/Nfkbia/C3/Nrip1	5	S5	5	233	56	12481	5.24255	1
GO:0045682	regulation of epidermis development	5/233	56/12481	0.00382535	0.0241873	0.0165262	Fst/Zfp36/Maff/Errfi1/Zfp36l1	5	S5	5	233	56	12481	5.24255	1
GO:0046627	negative regulation of insulin receptor signaling pathway	4/233	35/12481	0.00393534	0.0248397	0.0169719	Cish/Socs1/Socs3/Socs2	4	S5	4	233	35	12481	6.88069	1
GO:0051604	protein maturation	11/233	230/12481	0.0039712	0.0250227	0.0170969	Spon1/C3/Myc/C1rb/Cpxm1/Birc3/Serpinh1/Ctsh/Gsn/Sde2/Plau	11	S5	11	233	230	12481	2.72123	4
GO:0016064	immunoglobulin mediated immune response	6/233	81/12481	0.0040153	0.0252133	0.0172272	C3/C1rb/C4b/C1s1/Il4ra/Myd88	6	S5	6	233	81	12481	4.28854	1
GO:0043535	regulation of blood vessel endothelial cell migration	6/233	81/12481	0.0040153	0.0252133	0.0172272	Apoe/Ptgs2/Nrp1/Klf4/Hspb1/Hmox1	6	S5	6	233	81	12481	4.28854	1
GO:0046883	regulation of hormone secretion	10/233	198/12481	0.00404935	0.0253669	0.0173321	Il6/Igfbp3/Gja1/Irs2/Acvr2a/Jak2/Sfrp1/Midn/Glul/Gnas	10	S5	10	233	198	12481	2.8762	1
GO:0048568	embryonic organ development	14/233	334/12481	0.00405369	0.0253669	0.0173321	Ada/Cebpb/Myc/Gja1/Socs3/Junb/Vcam1/Shox2/Id3/Zfp36l1/Lmo2/Col5a2/Rarres2/Gnas	14	S5	14	233	334	12481	2.38261	2
GO:0048008	platelet-derived growth factor receptor signaling pathway	5/233	57/12481	0.00413065	0.0258042	0.0176309	Nrp1/Tiparp/Zfand5/Csrnp1/Jak2	5	S5	5	233	57	12481	5.14159	1
GO:0045807	positive regulation of endocytosis	8/233	137/12481	0.0041554	0.0259143	0.0177061	Ptx3/Apoe/Ccl2/C3/Hspa8/Gas6/Ntf3/B2m	8	S5	8	233	137	12481	3.33968	2
GO:0010575	positive regulation of vascular endothelial growth factor production	3/233	18/12481	0.00425973	0.0263394	0.0179966	Il6/Ptgs2/C3	3	S5	3	233	18	12481	10.6317	1
GO:0060713	labyrinthine layer morphogenesis	3/233	18/12481	0.00425973	0.0263394	0.0179966	Socs3/Vcam1/Zfp36l1	3	S5	3	233	18	12481	10.6317	1
GO:0061298	retina vasculature development in camera-type eye	3/233	18/12481	0.00425973	0.0263394	0.0179966	Col4a1/Nrp1/Clic4	3	S5	3	233	18	12481	10.6317	2
GO:1902884	positive regulation of response to oxidative stress	3/233	18/12481	0.00425973	0.0263394	0.0179966	Mmp3/Ripk1/Mcl1	3	S5	3	233	18	12481	10.6317	1
GO:2000269	regulation of fibroblast apoptotic process	3/233	18/12481	0.00425973	0.0263394	0.0179966	Sfrp1/Gas6/Btg1	3	S5	3	233	18	12481	10.6317	1
GO:0002548	monocyte chemotaxis	4/233	36/12481	0.00436343	0.026935	0.0184035	Cxcl10/Ccl7/Ccl2/Ccl8	4	S5	4	233	36	12481	6.66535	1
GO:0045926	negative regulation of growth	11/233	234/12481	0.00451916	0.0278133	0.0190036	Mndal/Ifrd1/Gja1/Rrad/Nrp1/Sfrp1/Ripk1/Socs2/Cdkn1a/Myd88/Gnas	11	S5	11	233	234	12481	2.67143	2
GO:0008584	male gonad development	6/233	83/12481	0.00452863	0.0278133	0.0190036	Icam1/Gja1/Acvr2a/Sfrp1/H3f3b/Ar	6	S5	6	233	83	12481	4.17746	1
GO:0033138	positive regulation of peptidyl-serine phosphorylation	6/233	83/12481	0.00452863	0.0278133	0.0190036	Il6/Ptgs2/Gas6/Ntf3/Ntrk2/Hsp90aa1	6	S5	6	233	83	12481	4.17746	1
GO:0009743	response to carbohydrate	8/233	140/12481	0.00473447	0.0290285	0.0198339	Nfkb1/Icam1/Irs2/Vcam1/Gas6/Egr1/Zfp36l1/Glul	8	S5	8	233	140	12481	3.26298	1
GO:0002688	regulation of leukocyte chemotaxis	6/233	84/12481	0.00480271	0.0293481	0.0200523	Cxcl10/Ccl2/Gas6/Mdk/Rarres2/Cxcl14	6	S5	6	233	84	12481	4.12307	3
GO:0046546	development of primary male sexual characteristics	6/233	84/12481	0.00480271	0.0293481	0.0200523	Icam1/Gja1/Acvr2a/Sfrp1/H3f3b/Ar	6	S5	6	233	84	12481	4.12307	1
GO:0032655	regulation of interleukin-12 production	4/233	37/12481	0.00482186	0.0293666	0.0200649	Irf1/Nfkb1/H2-M3/Mdk	4	S5	4	233	37	12481	6.46293	1
GO:0060964	regulation of gene silencing by miRNA	4/233	37/12481	0.00482186	0.0293666	0.0200649	Nfkb1/Zfp36/Ripk1/Ddx5	4	S5	4	233	37	12481	6.46293	2
GO:0006109	regulation of carbohydrate metabolic process	8/233	141/12481	0.00494064	0.0299366	0.0204544	Il6/Igfbp3/Nfkb1/Myc/Irs2/Midn/Igfbp4/Has2	8	S5	8	233	141	12481	3.23819	2
GO:1903900	regulation of viral life cycle	7/233	112/12481	0.00498295	0.0299366	0.0204544	Ptx3/Isg15/Hspa8/Zc3hav1/Bst2/Gsn/Ddx5	7	S5	7	233	112	12481	3.58103	1
GO:0003433	chondrocyte development involved in endochondral bone morphogenesis	3/233	19/12481	0.00498944	0.0299366	0.0204544	Col6a3/Serpinh1/Col6a2	3	S5	3	233	19	12481	9.96419	2
GO:0006958	complement activation, classical pathway	3/233	19/12481	0.00498944	0.0299366	0.0204544	C3/C1rb/C1s1	3	S5	3	233	19	12481	9.96419	1
GO:0010954	positive regulation of protein processing	3/233	19/12481	0.00498944	0.0299366	0.0204544	Spon1/C3/Gsn	3	S5	3	233	19	12481	9.96419	1
GO:0046639	negative regulation of alpha-beta T cell differentiation	3/233	19/12481	0.00498944	0.0299366	0.0204544	Irf1/Socs1/Il4ra	3	S5	3	233	19	12481	9.96419	1
GO:0072574	hepatocyte proliferation	3/233	19/12481	0.00498944	0.0299366	0.0204544	Cebpb/Mdk/Plau	3	S5	3	233	19	12481	9.96419	1
GO:0072575	epithelial cell proliferation involved in liver morphogenesis	3/233	19/12481	0.00498944	0.0299366	0.0204544	Cebpb/Mdk/Plau	3	S5	3	233	19	12481	9.96419	1
GO:0090050	positive regulation of cell migration involved in sprouting angiogenesis	3/233	19/12481	0.00498944	0.0299366	0.0204544	Ptgs2/Nrp1/Hmox1	3	S5	3	233	19	12481	9.96419	1
GO:0030183	B cell differentiation	6/233	85/12481	0.00508879	0.0304325	0.0207932	Ada/Pnp/Sfrp1/Zfp36l1/Itm2a/Dnajb9	6	S5	6	233	85	12481	4.07056	1
GO:0030518	intracellular steroid hormone receptor signaling pathway	6/233	85/12481	0.00508879	0.0304325	0.0207932	Jak2/Sfrp1/Dnaja1/Ntrk2/Ddx5/Ar	6	S5	6	233	85	12481	4.07056	2
GO:1904951	positive regulation of establishment of protein localization	14/233	343/12481	0.00511464	0.0305369	0.0208645	Il6/Lpl/Ccl2/Ptgs2/Gja1/Irs2/Casp4/Il17ra/Jak2/Gas6/Bag3/Mdk/Il4ra/Glul	14	S5	14	233	343	12481	2.31571	1
GO:0046879	hormone secretion	11/233	238/12481	0.00512566	0.0305526	0.0208753	Il6/Igfbp3/Gja1/Irs2/Acvr2a/Jak2/Sfrp1/Ly6e/Midn/Glul/Gnas	11	S5	11	233	238	12481	2.6235	1
GO:0046626	regulation of insulin receptor signaling pathway	5/233	60/12481	0.0051507	0.0305693	0.0208867	Cish/Socs1/Socs3/Socs2/Rarres2	5	S5	5	233	60	12481	4.86011	1
GO:1903901	negative regulation of viral life cycle	5/233	60/12481	0.0051507	0.0305693	0.0208867	Ptx3/Isg15/Zc3hav1/Bst2/Gsn	5	S5	5	233	60	12481	4.86011	1
GO:0042098	T cell proliferation	8/233	142/12481	0.00515363	0.0305693	0.0208867	Il6/Irf1/Pnp/Cebpb/Gja1/Vcam1/H2-M3/Gpnmb	8	S5	8	233	142	12481	3.21376	2
GO:0045604	regulation of epidermal cell differentiation	4/233	38/12481	0.00531154	0.0314547	0.0214916	Zfp36/Maff/Errfi1/Zfp36l1	4	S5	4	233	38	12481	6.27241	1
GO:0019079	viral genome replication	6/233	86/12481	0.00538719	0.0318086	0.0217334	Isg15/Hspa8/Gas6/Zc3hav1/Bst2/Ddx5	6	S5	6	233	86	12481	4.01937	1
GO:0055065	metal ion homeostasis	16/233	419/12481	0.00538877	0.0318086	0.0217334	Cxcl10/Cxcl1/Apoe/Steap4/Ccl2/Mt1/Myc/Mt2/Gja1/Dbi/Sod2/Jak2/Sgk1/Hmox1/B2m/Gnas	16	S5	16	233	419	12481	2.16684	1
GO:0033674	positive regulation of kinase activity	15/233	382/12481	0.0054242	0.0319659	0.0218409	Gadd45b/Pim1/Prlr/Socs1/Gadd45g/Jak2/Gas6/Ntf3/Egr1/Ripk1/Cdkn1a/Hsp90aa1/Hsph1/Ccnd2/Lmo4	15	S5	15	233	382	12481	2.22736	1
GO:0051235	maintenance of location	11/233	240/12481	0.00545218	0.0320789	0.0219181	Cxcl10/Apoe/Lpl/Hk2/Nfkbia/Tmsb10/C3/Dbi/Nrip1/Hspa5/Gsn	11	S5	11	233	240	12481	2.60011	1
GO:0042129	regulation of T cell proliferation	7/233	114/12481	0.00548581	0.0321728	0.0219823	Il6/Irf1/Pnp/Cebpb/Vcam1/H2-M3/Gpnmb	7	S5	7	233	114	12481	3.51373	1
GO:0071236	cellular response to antibiotic	7/233	114/12481	0.00548581	0.0321728	0.0219823	Il6/Ccl7/Kdm6b/Id3/Egr1/Ripk1/Hsph1	7	S5	7	233	114	12481	3.51373	2
GO:0032649	regulation of interferon-gamma production	5/233	61/12481	0.00552709	0.0322591	0.0220412	Isg15/Il1r1/Gas6/H2-M3/Pde4b	5	S5	5	233	61	12481	4.77377	2
GO:0050871	positive regulation of B cell activation	5/233	61/12481	0.00552709	0.0322591	0.0220412	Il6/Ada/Pnp/Irs2/Cdkn1a	5	S5	5	233	61	12481	4.77377	1
GO:0070227	lymphocyte apoptotic process	5/233	61/12481	0.00552709	0.0322591	0.0220412	Ada/Pnp/Myc/Irs2/Ripk1	5	S5	5	233	61	12481	4.77377	1
GO:0007565	female pregnancy	6/233	87/12481	0.0056982	0.0331515	0.022651	Ptgs2/Junb/Il11ra1/H3f3b/Maged2/Ar	6	S5	6	233	87	12481	3.96945	1
GO:2001243	negative regulation of intrinsic apoptotic signaling pathway	6/233	87/12481	0.0056982	0.0331515	0.022651	Ptgs2/Sod2/Dnaja1/Hsph1/Hspb1/Mcl1	6	S5	6	233	87	12481	3.96945	2
GO:0002478	antigen processing and presentation of exogenous peptide antigen	3/233	20/12481	0.00578994	0.0334471	0.022853	H2-K1/H2-M3/B2m	3	S5	3	233	20	12481	9.3776	1
GO:0002825	regulation of T-helper 1 type immune response	3/233	20/12481	0.00578994	0.0334471	0.022853	Irf1/Il1r1/Il4ra	3	S5	3	233	20	12481	9.3776	2
GO:0044346	fibroblast apoptotic process	3/233	20/12481	0.00578994	0.0334471	0.022853	Sfrp1/Gas6/Btg1	3	S5	3	233	20	12481	9.3776	1
GO:1901739	regulation of myoblast fusion	3/233	20/12481	0.00578994	0.0334471	0.022853	Cxcl10/Il4ra/Ccl8	3	S5	3	233	20	12481	9.3776	1
GO:0009914	hormone transport	11/233	242/12481	0.00579493	0.0334471	0.022853	Il6/Igfbp3/Gja1/Irs2/Acvr2a/Jak2/Sfrp1/Ly6e/Midn/Glul/Gnas	11	S5	11	233	242	12481	2.57734	1
GO:0006024	glycosaminoglycan biosynthetic process	4/233	39/12481	0.00583342	0.03351	0.0228959	Nfkb1/Has1/Has2/Ugdh	4	S5	4	233	39	12481	6.09278	1
[truncated: 90 more rows]

## Sheet: Tg4 weeks
ID	Description	GeneRatio	BgRatio	pvalue	p.adjust	qvalue	geneID	Count	cluster	Fg_genes	Input_list	Bg_genes	Background_list	Odds_ratio	Occurrence
GO:0048514	blood vessel morphogenesis	41/235	500/12481	9.52821e-16	2.96756e-12	2.23581e-12	Smoc2/Ccl11/Col4a1/Dcn/Col4a2/Thbs1/Jun/Junb/Hspg2/Tcf4/Cd34/Ramp1/Ace/Klf4/Bmp4/Mmp2/Col3a1/Serpinf1/Tgfb2/Plau/Tek/F3/Jup/Fap/Pdgfra/Klf2/Rhoj/Sema5a/Thy1/Enpp2/Nr4a1/Amotl1/Fgfr1/Lrp1/Adamts1/Pik3r2/Col18a1/Rhob/Tiparp/Spred1/Btg1	41	S1	41	235	500	12481	5.4252	8
GO:0001525	angiogenesis	37/235	413/12481	1.7339e-15	2.96756e-12	2.23581e-12	Smoc2/Ccl11/Col4a1/Dcn/Col4a2/Thbs1/Jun/Hspg2/Tcf4/Cd34/Ramp1/Ace/Klf4/Bmp4/Mmp2/Serpinf1/Tgfb2/Plau/Tek/F3/Jup/Fap/Pdgfra/Klf2/Rhoj/Sema5a/Thy1/Enpp2/Nr4a1/Amotl1/Fgfr1/Adamts1/Pik3r2/Col18a1/Rhob/Spred1/Btg1	37	S1	37	235	413	12481	5.89636	8
GO:0043062	extracellular structure organization	27/235	257/12481	3.4858e-13	3.9773e-10	2.99657e-10	Smoc2/Col15a1/Col4a1/Nid1/Col4a2/Lpl/Lamc1/Hspg2/Tnxb/Lamb1/Cd34/Fbln5/Vwa1/Mmp2/Col3a1/Crispld2/Lum/Tgfbi/Fbln2/Col5a3/Col5a1/Tgfb2/Fap/Pdgfra/Sema5a/Adamts2/Col18a1	27	S1	27	235	257	12481	6.77819	6
GO:0030198	extracellular matrix organization	25/235	224/12481	7.04599e-13	6.02961e-10	4.54281e-10	Smoc2/Col15a1/Col4a1/Nid1/Col4a2/Lamc1/Hspg2/Tnxb/Lamb1/Fbln5/Vwa1/Mmp2/Col3a1/Crispld2/Lum/Tgfbi/Fbln2/Col5a3/Col5a1/Tgfb2/Fap/Pdgfra/Sema5a/Adamts2/Col18a1	25	S1	25	235	224	12481	7.20505	5
GO:0030335	positive regulation of cell migration	34/235	455/12481	4.97161e-12	3.40356e-09	2.5643e-09	Smoc2/Ccl11/Egr1/Thbs1/Cxcl14/Jun/Lamb1/Bmp4/Mmp2/Ret/Akap12/Tgfb2/Plau/Rarres2/Tek/F3/Pdgfra/Rhoj/Sema5a/Egfr/Thy1/Enpp2/Amotl1/Irs2/Fgfr1/Lrp1/Adamts1/Myc/Ssh2/Bmp2/Ptp4a1/Lpar1/Col18a1/Rhob	34	S1	34	235	455	12481	4.7497	7
GO:2000147	positive regulation of cell motility	34/235	467/12481	1.02496e-11	5.84739e-09	4.40553e-09	Smoc2/Ccl11/Egr1/Thbs1/Cxcl14/Jun/Lamb1/Bmp4/Mmp2/Ret/Akap12/Tgfb2/Plau/Rarres2/Tek/F3/Pdgfra/Rhoj/Sema5a/Egfr/Thy1/Enpp2/Amotl1/Irs2/Fgfr1/Lrp1/Adamts1/Myc/Ssh2/Bmp2/Ptp4a1/Lpar1/Col18a1/Rhob	34	S1	34	235	467	12481	4.61367	7
GO:0051272	positive regulation of cellular component movement	34/235	479/12481	2.06234e-11	1.00849e-08	7.59811e-09	Smoc2/Ccl11/Egr1/Thbs1/Cxcl14/Jun/Lamb1/Bmp4/Mmp2/Ret/Akap12/Tgfb2/Plau/Rarres2/Tek/F3/Pdgfra/Rhoj/Sema5a/Egfr/Thy1/Enpp2/Amotl1/Irs2/Fgfr1/Lrp1/Adamts1/Myc/Ssh2/Bmp2/Ptp4a1/Lpar1/Col18a1/Rhob	34	S1	34	235	479	12481	4.48473	7
GO:0040017	positive regulation of locomotion	34/235	491/12481	4.05507e-11	1.73506e-08	1.30723e-08	Smoc2/Ccl11/Egr1/Thbs1/Cxcl14/Jun/Lamb1/Bmp4/Mmp2/Ret/Akap12/Tgfb2/Plau/Rarres2/Tek/F3/Pdgfra/Rhoj/Sema5a/Egfr/Thy1/Enpp2/Amotl1/Irs2/Fgfr1/Lrp1/Adamts1/Myc/Ssh2/Bmp2/Ptp4a1/Lpar1/Col18a1/Rhob	34	S1	34	235	491	12481	4.36259	7
GO:0070848	response to growth factor	33/235	488/12481	1.5123e-10	5.75178e-08	4.33349e-08	Smoc2/Dcn/Egr1/Col4a2/Htra3/Thbs1/Ltbp4/Jun/Spry1/Tcf4/Zfp36/Fos/Bmp5/Gpc3/Klf4/Bmp4/Col3a1/Rgmb/Ier2/Tgfb2/Tek/Ndn/Nr3c1/Pdgfra/Ripk1/Ddx5/Egfr/Nr4a1/Fgfr1/Nrep/Grb10/Bmp2/Tcf7l2	33	S1	33	235	488	12481	4.23259	7
GO:1901342	regulation of vasculature development	24/235	271/12481	2.82571e-10	9.6724e-08	7.28735e-08	Smoc2/Ccl11/Dcn/Egr1/Col4a2/Thbs1/Tcf4/Cd34/Klf4/Bmp4/Serpinf1/Tgfb2/Tek/F3/Jup/Klf2/Rhoj/Sema5a/Enpp2/Adamts1/Pik3r2/Rhob/Spred1/Btg1	24	S1	24	235	271	12481	5.52452	6
GO:0071363	cellular response to growth factor stimulus	32/235	477/12481	3.62008e-10	1.1265e-07	8.48726e-08	Smoc2/Dcn/Egr1/Col4a2/Htra3/Thbs1/Ltbp4/Jun/Spry1/Tcf4/Zfp36/Fos/Bmp5/Gpc3/Klf4/Bmp4/Col3a1/Rgmb/Tgfb2/Tek/Ndn/Nr3c1/Pdgfra/Ripk1/Ddx5/Egfr/Nr4a1/Fgfr1/Nrep/Grb10/Bmp2/Tcf7l2	32	S1	32	235	477	12481	4.17945	7
GO:0045765	regulation of angiogenesis	22/235	242/12481	9.9231e-10	2.83056e-07	2.1326e-07	Smoc2/Ccl11/Dcn/Col4a2/Thbs1/Tcf4/Cd34/Klf4/Serpinf1/Tgfb2/Tek/F3/Jup/Klf2/Rhoj/Sema5a/Enpp2/Adamts1/Pik3r2/Rhob/Spred1/Btg1	22	S1	22	235	242	12481	5.64418	6
GO:0007169	transmembrane receptor protein tyrosine kinase signaling pathway	30/235	448/12481	1.41763e-09	3.73273e-07	2.8123e-07	Smoc2/Col4a1/Dcn/Col4a2/Thbs1/Gfra1/Spry1/Tcf4/Bmp5/Bmp4/Angptl1/Ret/Socs3/Efemp1/Rarres2/Tek/F3/Ndn/Apod/Pdgfra/Egfr/Pid1/Irs2/Fgfr1/Lrp1/Grb10/Bmp2/Pik3r2/Tcf7l2/Tiparp	30	S1	30	235	448	12481	4.14009	5
GO:0010632	regulation of epithelial cell migration	18/235	193/12481	2.36424e-08	5.78058e-06	4.35519e-06	Smoc2/Dcn/Thbs1/Jun/Klf4/Bmp4/Serpinf1/Tgfb2/Tek/Jup/Rhoj/Sema5a/Enpp2/Amotl1/Fgfr1/Pik3r2/Rhob/Spred1	18	S1	18	235	193	12481	5.7197	5
GO:0010631	epithelial cell migration	20/235	242/12481	3.00562e-08	6.12526e-06	4.61488e-06	Smoc2/Dcn/Thbs1/Jun/Klf4/Bmp4/Serpinf1/Tgfb2/Tek/Jup/Fap/Rhoj/Sema5a/Enpp2/Nr4a1/Amotl1/Fgfr1/Pik3r2/Rhob/Spred1	20	S1	20	235	242	12481	5.03684	6
GO:0090132	epithelium migration	20/235	242/12481	3.00562e-08	6.12526e-06	4.61488e-06	Smoc2/Dcn/Thbs1/Jun/Klf4/Bmp4/Serpinf1/Tgfb2/Tek/Jup/Fap/Rhoj/Sema5a/Enpp2/Nr4a1/Amotl1/Fgfr1/Pik3r2/Rhob/Spred1	20	S1	20	235	242	12481	5.03684	6
GO:0043542	endothelial cell migration	17/235	175/12481	3.21007e-08	6.12526e-06	4.61488e-06	Smoc2/Dcn/Thbs1/Klf4/Bmp4/Serpinf1/Tek/Jup/Fap/Rhoj/Sema5a/Nr4a1/Amotl1/Fgfr1/Pik3r2/Rhob/Spred1	17	S1	17	235	175	12481	5.964	5
GO:0090130	tissue migration	20/235	243/12481	3.22099e-08	6.12526e-06	4.61488e-06	Smoc2/Dcn/Thbs1/Jun/Klf4/Bmp4/Serpinf1/Tgfb2/Tek/Jup/Fap/Rhoj/Sema5a/Enpp2/Nr4a1/Amotl1/Fgfr1/Pik3r2/Rhob/Spred1	20	S1	20	235	243	12481	5.01386	6
GO:0010594	regulation of endothelial cell migration	15/235	136/12481	3.88642e-08	7.0017e-06	5.2752e-06	Smoc2/Dcn/Thbs1/Klf4/Bmp4/Serpinf1/Tek/Jup/Rhoj/Sema5a/Amotl1/Fgfr1/Pik3r2/Rhob/Spred1	15	S1	15	235	136	12481	6.82895	4
GO:1901343	negative regulation of vasculature development	13/235	101/12481	5.05404e-08	8.64998e-06	6.51705e-06	Dcn/Col4a2/Thbs1/Tcf4/Klf4/Bmp4/Serpinf1/Tgfb2/Tek/Klf2/Adamts1/Pik3r2/Spred1	13	S1	13	235	101	12481	8.08671	2
GO:0060537	muscle tissue development	24/235	359/12481	7.27136e-08	1.18523e-05	8.92974e-06	Btg2/Egr1/Meg3/Hspg2/Fos/Bmp5/Bmp4/Col3a1/Atf3/Tgfb2/Nr3c1/Pdgfra/Ripk1/Ddx5/Nr4a1/Fgfr1/Myc/Ifrd1/Kdm6b/Bmp2/Tsc22d3/Tcf7l2/Tiparp/Maff	24	S1	24	235	359	12481	4.04335	3
GO:0016525	negative regulation of angiogenesis	12/235	87/12481	7.64557e-08	1.18958e-05	8.96251e-06	Dcn/Col4a2/Thbs1/Tcf4/Klf4/Serpinf1/Tgfb2/Tek/Klf2/Adamts1/Pik3r2/Spred1	12	S1	12	235	87	12481	8.728	2
GO:0042445	hormone metabolic process	14/235	127/12481	1.12381e-07	1.67252e-05	1.26011e-05	Hsd11b1/Egr1/Dio2/Bmp5/Ace/Adh1/Pcsk6/Nr3c1/Pdgfra/Cpq/Fgfr1/Bmp2/Tcf7l2/Tiparp	14	S1	14	235	127	12481	6.79866	1
GO:2000181	negative regulation of blood vessel morphogenesis	12/235	91/12481	1.27263e-07	1.79265e-05	1.35061e-05	Dcn/Col4a2/Thbs1/Tcf4/Klf4/Serpinf1/Tgfb2/Tek/Klf2/Adamts1/Pik3r2/Spred1	12	S1	12	235	91	12481	8.28368	2
GO:0001667	ameboidal-type cell migration	23/235	343/12481	1.30927e-07	1.79265e-05	1.35061e-05	Smoc2/Dcn/Thbs1/Jun/Klf4/Bmp4/Ret/Akap12/Serpinf1/Tgfb2/Tek/Jup/Fap/Cygb/Rhoj/Sema5a/Enpp2/Nr4a1/Amotl1/Fgfr1/Pik3r2/Rhob/Spred1	23	S1	23	235	343	12481	4.04246	5
GO:0050673	epithelial cell proliferation	22/235	326/12481	2.23148e-07	2.93783e-05	2.21341e-05	Ccl11/Thbs1/Jun/Zfp36/Bmp5/Gpc3/Cd34/Bmp4/Serpinf1/Klf9/Tgfb2/Plau/Tek/F3/Fap/Sema5a/Egfr/Nr4a1/Fgfr1/Myc/Bmp2/Tcf7l2	22	S1	22	235	326	12481	4.05652	9
GO:0051271	negative regulation of cellular component movement	19/235	250/12481	2.52814e-07	3.19802e-05	2.40944e-05	Dcn/Dpep1/Thbs1/Podn/Klf4/Col3a1/Serpinf1/Jup/Cygb/Apod/Sema5a/Thy1/Lrp1/Dusp1/Trib1/Pik3r2/Bin1/Rhob/Spred1	19	S1	19	235	250	12481	4.57412	6
GO:0050678	regulation of epithelial cell proliferation	20/235	276/12481	2.61597e-07	3.19802e-05	2.40944e-05	Ccl11/Thbs1/Jun/Zfp36/Bmp5/Gpc3/Bmp4/Serpinf1/Klf9/Tgfb2/Plau/Tek/F3/Sema5a/Egfr/Nr4a1/Fgfr1/Myc/Bmp2/Tcf7l2	20	S1	20	235	276	12481	4.35588	7
GO:0001655	urogenital system development	20/235	277/12481	2.77286e-07	3.27294e-05	2.46589e-05	Col4a1/Nid1/Egr1/Spry1/Gpc3/Ace/Bmp4/Mmp2/Ret/Serpinf1/Basp1/Tgfb2/Tek/Pdgfra/Fgfr1/Adamts1/Myc/Crlf1/Bmp2/Tiparp	20	S1	20	235	277	12481	4.33897	5
GO:0014706	striated muscle tissue development	22/235	339/12481	4.36895e-07	4.98497e-05	3.75576e-05	Btg2/Egr1/Meg3/Hspg2/Fos/Bmp5/Bmp4/Atf3/Tgfb2/Nr3c1/Pdgfra/Ripk1/Ddx5/Nr4a1/Fgfr1/Myc/Ifrd1/Kdm6b/Bmp2/Tsc22d3/Tcf7l2/Maff	22	S1	22	235	339	12481	3.88605	3
GO:0030336	negative regulation of cell migration	17/235	212/12481	5.20912e-07	5.57426e-05	4.19974e-05	Dcn/Dpep1/Thbs1/Podn/Klf4/Col3a1/Serpinf1/Jup/Cygb/Apod/Thy1/Lrp1/Dusp1/Trib1/Pik3r2/Rhob/Spred1	17	S1	17	235	212	12481	4.81739	5
GO:0040013	negative regulation of locomotion	19/235	262/12481	5.21111e-07	5.57426e-05	4.19974e-05	Dcn/Dpep1/Thbs1/Podn/Klf4/Col3a1/Serpinf1/Jup/Cygb/Apod/Sema5a/Thy1/Lrp1/Dusp1/Trib1/Pik3r2/Arrdc3/Rhob/Spred1	19	S1	19	235	262	12481	4.34388	6
GO:0033993	response to lipid	27/235	496/12481	6.88623e-07	7.14289e-05	5.38158e-05	Lpl/Jun/Junb/Jund/Zfp36/Atp1a2/Ace/Klf4/Bmp4/Adh1/Mmp2/Ret/Klf9/Tgfb2/Tek/Nr3c1/Ddx5/Insig1/Egfr/Pid1/Cxcl1/Dnaja1/Trib1/Lpar1/Fosl2/Igf2r/Litaf	27	S1	27	235	496	12481	3.25903	5
GO:0072001	renal system development	18/235	243/12481	7.70678e-07	7.75891e-05	5.8457e-05	Col4a1/Nid1/Egr1/Spry1/Gpc3/Ace/Bmp4/Ret/Basp1/Tgfb2/Tek/Pdgfra/Fgfr1/Adamts1/Myc/Crlf1/Bmp2/Tiparp	18	S1	18	235	243	12481	4.43042	3
GO:2000146	negative regulation of cell motility	17/235	220/12481	8.76796e-07	8.57506e-05	6.4606e-05	Dcn/Dpep1/Thbs1/Podn/Klf4/Col3a1/Serpinf1/Jup/Cygb/Apod/Thy1/Lrp1/Dusp1/Trib1/Pik3r2/Rhob/Spred1	17	S1	17	235	220	12481	4.62523	6
GO:0001822	kidney development	17/235	224/12481	1.12711e-06	0.000107169	8.0743e-05	Nid1/Egr1/Spry1/Gpc3/Ace/Bmp4/Ret/Basp1/Tgfb2/Tek/Pdgfra/Fgfr1/Adamts1/Myc/Crlf1/Bmp2/Tiparp	17	S1	17	235	224	12481	4.53427	2
GO:0043618	regulation of transcription from RNA polymerase II promoter in response to stress	8/235	45/12481	1.65717e-06	0.00015331	0.000115507	Egr1/Jun/Atf4/Atf3/Ppp1r15a/Klf2/Dnajb1/Ddit3	8	S1	8	235	45	12481	11.6206	2
GO:0045444	fat cell differentiation	16/235	209/12481	2.09692e-06	0.000188888	0.000142312	Cebpd/Lpl/Zfp36/Klf4/Atf5/Rarres2/Lama4/Ebf2/Insig1/Selenbp1/Steap4/Nr4a1/Bmp2/Tcf7l2/Medag/Ddit3	16	S1	16	235	209	12481	4.56152	5
GO:0007178	transmembrane receptor protein serine/threonine kinase signaling pathway	18/235	262/12481	2.28217e-06	0.000200278	0.000150893	Egr1/Meg3/Htra3/Thbs1/Ltbp4/Jun/Fos/Bmp5/Gpc3/Bmp4/Col3a1/Rgmb/Tgfb2/Ddx5/Sptbn1/Nrep/Bmp2/Tcf7l2	18	S1	18	235	262	12481	4.07925	7
GO:0061614	pri-miRNA transcription by RNA polymerase II	8/235	47/12481	2.34038e-06	0.000200278	0.000150893	Jun/Fos/Klf4/Bmp4/Tgfb2/Nr3c1/Ddx5/Bmp2	8	S1	8	235	47	12481	11.027	3
GO:0043620	regulation of DNA-templated transcription in response to stress	8/235	49/12481	3.24934e-06	0.00027128	0.000204387	Egr1/Jun/Atf4/Atf3/Ppp1r15a/Klf2/Dnajb1/Ddit3	8	S1	8	235	49	12481	10.4852	2
GO:0001101	response to acid chemical	15/235	192/12481	3.42397e-06	0.000279053	0.000210244	Col4a1/Egr1/Lpl/Col6a1/Klf4/Adh1/Mmp2/Col3a1/Ret/Tek/Pdgfra/Klf2/Egfr/Pid1/Igf2r	15	S1	15	235	192	12481	4.64805	4
GO:0043405	regulation of MAP kinase activity	17/235	244/12481	3.63931e-06	0.000289706	0.000218269	Thbs1/Spry1/Tnxb/Bmp4/Ret/Gadd45a/Ripk1/Egfr/Fgfr1/Gadd45g/Dusp1/Dnaja1/Trib1/Gadd45b/Bmp2/Lpar1/Spred1	17	S1	17	235	244	12481	4.12797	2
GO:0032870	cellular response to hormone stimulus	22/235	388/12481	4.11187e-06	0.000319885	0.000241007	Lpl/Jun/Junb/Jund/Zfp36/Atp1a2/Ramp1/Bmp4/Mmp2/Socs3/Klf9/Rarres2/Nr3c1/Ddx5/Egfr/Pid1/Nr4a1/Irs2/Irf1/Dnaja1/Grb10/Pik3r2	22	S1	22	235	388	12481	3.35199	4
GO:0033002	muscle cell proliferation	15/235	197/12481	4.70059e-06	0.000357558	0.00026939	Egr1/Thbs1/Jun/Klf4/Bmp4/Mmp2/Tgfb2/Apod/Ripk1/Egfr/Fgfr1/Adamts1/Trib1/Myc/Tcf7l2	15	S1	15	235	197	12481	4.51838	4
GO:0010634	positive regulation of epithelial cell migration	12/235	128/12481	5.18123e-06	0.000383021	0.000288575	Smoc2/Thbs1/Jun/Bmp4/Tgfb2/Tek/Rhoj/Sema5a/Enpp2/Amotl1/Fgfr1/Rhob	12	S1	12	235	128	12481	5.62516	4
GO:0031589	cell-substrate adhesion	18/235	278/12481	5.25913e-06	0.000383021	0.000288575	Smoc2/Nid1/Thbs1/Lamc1/Hspg2/Tnxb/Lamb1/Col3a1/Fbln2/Col5a3/Nid2/Plau/Tek/Jup/Apod/Thy1/Enpp2/Lrp1	18	S1	18	235	278	12481	3.82329	6
GO:0002009	morphogenesis of an epithelium	23/235	427/12481	5.78559e-06	0.000412585	0.000310849	Ccl11/Col4a1/Spry1/Bmp5/Gpc3/Klf4/Bmp4/Mmp2/Ret/Socs3/Col5a1/Tgfb2/Tek/Nr3c1/Pdgfra/Sema5a/Egfr/Fgfr1/Myc/Bmp2/Rhob/Arl13b/Fzd2	23	S1	23	235	427	12481	3.17953	5
GO:0007507	heart development	25/235	492/12481	6.22059e-06	0.000434553	0.0003274	Thbs1/Jun/Hspg2/Bmp5/Gpc3/Ace/Bmp4/Mmp2/Col3a1/Col5a1/Tgfb2/Tek/Nr3c1/Pdgfra/Ripk1/Egfr/Adam19/Fgfr1/Lrp1/Adamts1/Kdm6b/Bmp2/Spred1/Arl13b/Fzd2	25	S1	25	235	492	12481	3.00225	6
GO:0061448	connective tissue development	16/235	228/12481	6.46135e-06	0.000442344	0.00033327	Egr1/Col6a3/Thbs1/Hspg2/Bmp5/Col6a1/Vwa1/Col6a2/Bmp4/Col5a1/Tgfb2/Efemp1/Ebf2/Fgfr1/Bmp2/Arrdc3	16	S1	16	235	228	12481	4.1463	6
GO:0007517	muscle organ development	19/235	312/12481	6.96427e-06	0.000467426	0.000352166	Btg2/Egr1/Meg3/Fos/Bmp4/Col3a1/Atf3/Tgfb2/Nr3c1/Ripk1/Ddx5/Nr4a1/Fgfr1/Myc/Bmp2/Tsc22d3/Tcf7l2/Maff/Fzd2	19	S1	19	235	312	12481	3.58749	5
GO:0072111	cell proliferation involved in kidney development	5/235	16/12481	8.36188e-06	0.000550437	0.000414709	Egr1/Gpc3/Bmp4/Myc/Bmp2	5	S1	5	235	16	12481	24.156	1
GO:0001659	temperature homeostasis	12/235	136/12481	9.70119e-06	0.00062655	0.000472054	Egr1/G0s2/Dio2/Atf4/Lama4/Ebf2/Adamts5/Gadd45g/Kdm6b/Grb10/Arrdc3/Ddit3	12	S1	12	235	136	12481	5.25845	2
GO:0009611	response to wounding	20/235	350/12481	1.02331e-05	0.000648665	0.000488715	Smoc2/Thbs1/Entpd2/Jun/Zfp36/Cd34/Klf4/Mmp2/Col3a1/Col5a1/Tgfb2/Plau/F3/Pdgfra/Egfr/Lrp1/Nrep/Ifrd1/Pros1/Neat1	20	S1	20	235	350	12481	3.35839	7
GO:0060395	SMAD protein signal transduction	8/235	57/12481	1.04585e-05	0.000650897	0.000490397	Meg3/Jun/Fos/Bmp5/Bmp4/Tgfb2/Sptbn1/Bmp2	8	S1	8	235	57	12481	8.7678	2
GO:1904018	positive regulation of vasculature development	13/235	162/12481	1.16472e-05	0.000711938	0.000536386	Smoc2/Ccl11/Egr1/Thbs1/Cd34/Klf4/Tek/F3/Jup/Rhoj/Sema5a/Rhob/Btg1	13	S1	13	235	162	12481	4.75348	5
GO:0001817	regulation of cytokine production	24/235	479/12481	1.21841e-05	0.000721707	0.000543746	Egr1/Thbs1/Lpl/Zfp36/Cd34/Zbtb20/Klf4/Il17d/Atf4/Lum/Akap12/Tgfb2/Tek/Apod/Klf2/Ripk1/Sptbn1/Irf1/Fgfr1/Lrp1/Ifi204/Litaf/Ddit3/Ssc5d	24	S1	24	235	479	12481	2.94716	6
GO:0106106	cold-induced thermogenesis	11/235	117/12481	1.2529e-05	0.000721707	0.000543746	G0s2/Dio2/Atf4/Lama4/Ebf2/Adamts5/Gadd45g/Kdm6b/Grb10/Arrdc3/Ddit3	11	S1	11	235	117	12481	5.62228	2
GO:0120161	regulation of cold-induced thermogenesis	11/235	117/12481	1.2529e-05	0.000721707	0.000543746	G0s2/Dio2/Atf4/Lama4/Ebf2/Adamts5/Gadd45g/Kdm6b/Grb10/Arrdc3/Ddit3	11	S1	11	235	117	12481	5.62228	2
GO:0034763	negative regulation of transmembrane transport	10/235	96/12481	1.26504e-05	0.000721707	0.000543746	Thbs1/Atp1a2/Ace/Tgfb2/Pid1/Irs2/Myc/Grb10/Pea15a/Bin1	10	S1	10	235	96	12481	6.28184	1
GO:0010596	negative regulation of endothelial cell migration	7/235	43/12481	1.38763e-05	0.000774399	0.000583445	Dcn/Thbs1/Klf4/Serpinf1/Jup/Pik3r2/Spred1	7	S1	7	235	43	12481	10.4066	3
GO:0048660	regulation of smooth muscle cell proliferation	12/235	141/12481	1.40265e-05	0.000774399	0.000583445	Egr1/Thbs1/Jun/Klf4/Bmp4/Mmp2/Apod/Egfr/Adamts1/Trib1/Myc/Tcf7l2	12	S1	12	235	141	12481	5.05296	3
GO:0001935	endothelial cell proliferation	11/235	119/12481	1.47303e-05	0.00079446	0.00059856	Ccl11/Thbs1/Jun/Cd34/Bmp4/Tek/F3/Sema5a/Nr4a1/Fgfr1/Bmp2	11	S1	11	235	119	12481	5.5173	4
GO:0014910	regulation of smooth muscle cell migration	9/235	78/12481	1.50405e-05	0.00079446	0.00059856	Egr1/Ace/Plau/F3/Lrp1/Adamts1/Trib1/Myc/Lpar1	9	S1	9	235	78	12481	7.024	3
GO:0045786	negative regulation of cell cycle	21/235	390/12481	1.50861e-05	0.00079446	0.00059856	Btg2/Thbs1/Klf4/Bmp4/Atf5/Tgfb2/Fap/Gadd45a/Ripk1/Egfr/Nr4a1/Irf1/Myc/Bmp2/Pea15a/Tcf7l2/Bin1/Rhob/Btg1/Ppp1r10/Ddit3	21	S1	21	235	390	12481	3.15801	2
GO:0002040	sprouting angiogenesis	10/235	99/12481	1.66324e-05	0.000862619	0.000649912	Thbs1/Klf4/Bmp4/Tek/Klf2/Rhoj/Sema5a/Nr4a1/Pik3r2/Spred1	10	S1	10	235	99	12481	6.06868	2
GO:0035914	skeletal muscle cell differentiation	8/235	61/12481	1.747e-05	0.000892534	0.00067245	Btg2/Egr1/Fos/Atf3/Ddx5/Nr4a1/Myc/Maff	8	S1	8	235	61	12481	8.10399	2
GO:0007160	cell-matrix adhesion	13/235	169/12481	1.83533e-05	0.000923565	0.00069583	Nid1/Thbs1/Tnxb/Col3a1/Col5a3/Nid2/Plau/Tek/Jup/Apod/Thy1/Enpp2/Lrp1	13	S1	13	235	169	12481	4.53718	6
GO:0048659	smooth muscle cell proliferation	12/235	145/12481	1.8617e-05	0.000923565	0.00069583	Egr1/Thbs1/Jun/Klf4/Bmp4/Mmp2/Apod/Egfr/Adamts1/Trib1/Myc/Tcf7l2	12	S1	12	235	145	12481	4.8995	3
GO:0045766	positive regulation of angiogenesis	12/235	146/12481	1.99513e-05	0.000975616	0.000735046	Smoc2/Ccl11/Thbs1/Cd34/Klf4/Tek/F3/Jup/Rhoj/Sema5a/Rhob/Btg1	12	S1	12	235	146	12481	4.86235	5
GO:1902895	positive regulation of pri-miRNA transcription by RNA polymerase II	6/235	31/12481	2.07449e-05	0.00100014	0.000753521	Jun/Fos/Bmp4/Tgfb2/Nr3c1/Bmp2	6	S1	6	235	31	12481	12.7939	2
GO:0046325	negative regulation of glucose import	5/235	19/12481	2.12544e-05	0.00101047	0.000761306	Ace/Pid1/Myc/Grb10/Pea15a	5	S1	5	235	19	12481	18.9739	1
GO:1990845	adaptive thermogenesis	11/235	124/12481	2.17579e-05	0.00102024	0.000768663	G0s2/Dio2/Atf4/Lama4/Ebf2/Adamts5/Gadd45g/Kdm6b/Grb10/Arrdc3/Ddit3	11	S1	11	235	124	12481	5.27058	2
GO:0014070	response to organic cyclic compound	23/235	464/12481	2.21458e-05	0.00102439	0.000771796	Egr1/Jun/Junb/Jund/Zfp36/Atp1a2/Bmp4/Adh1/Mmp2/Atf4/Klf9/Tgfb2/Jup/Nr3c1/Ddx5/Insig1/Egfr/Hmgcs1/Dnaja1/Mat2a/Bmp2/Fosl2/Tiparp	23	S1	23	235	464	12481	2.90373	4
GO:0006704	glucocorticoid biosynthetic process	4/235	10/12481	2.35359e-05	0.00107418	0.000809303	Hsd11b1/Bmp5/Nr3c1/Bmp2	4	S1	4	235	10	12481	35.2665	1
GO:0070371	ERK1 and ERK2 cascade	15/235	226/12481	2.44378e-05	0.00110066	0.000829259	Ccl11/Jun/Spry1/Klf4/Bmp4/Akap12/Atf3/Tek/Pdgfra/Egfr/Lrp1/Dusp1/Myc/Bmp2/Spred1	15	S1	15	235	226	12481	3.88818	6
GO:2000379	positive regulation of reactive oxygen species metabolic process	9/235	83/12481	2.49859e-05	0.00111074	0.000836849	Thbs1/Klf4/Plau/Gadd45a/Klf2/Egfr/Pid1/Cxcl1/Hsp90aa1	9	S1	9	235	83	12481	6.54771	3
GO:0014909	smooth muscle cell migration	9/235	84/12481	2.75317e-05	0.00120822	0.000910291	Egr1/Ace/Plau/F3/Lrp1/Adamts1/Trib1/Myc/Lpar1	9	S1	9	235	84	12481	6.45993	3
GO:0071276	cellular response to cadmium ion	5/235	20/12481	2.79062e-05	0.00120915	0.000910996	Jun/Gsn/Fos/Egfr/Mt1	5	S1	5	235	20	12481	17.7093	3
GO:0050679	positive regulation of epithelial cell proliferation	12/235	152/12481	2.98482e-05	0.00127713	0.00096221	Ccl11/Jun/Bmp5/Bmp4/F3/Sema5a/Egfr/Nr4a1/Fgfr1/Myc/Bmp2/Tcf7l2	12	S1	12	235	152	12481	4.65215	6
GO:0001936	regulation of endothelial cell proliferation	10/235	106/12481	3.03167e-05	0.00128116	0.000965249	Ccl11/Thbs1/Jun/Bmp4/Tek/F3/Sema5a/Nr4a1/Fgfr1/Bmp2	10	S1	10	235	106	12481	5.62312	4
GO:0032835	glomerulus development	7/235	49/12481	3.36052e-05	0.00140281	0.0010569	Nid1/Egr1/Bmp4/Ret/Basp1/Tek/Pdgfra	7	S1	7	235	49	12481	8.91695	3
GO:0071774	response to fibroblast growth factor	8/235	68/12481	3.91595e-05	0.00161497	0.00121675	Smoc2/Thbs1/Spry1/Zfp36/Ier2/Nr4a1/Fgfr1/Tcf7l2	8	S1	8	235	68	12481	7.1533	2
GO:0010595	positive regulation of endothelial cell migration	9/235	88/12481	4.00324e-05	0.00162566	0.0012248	Smoc2/Thbs1/Bmp4/Tek/Rhoj/Sema5a/Amotl1/Fgfr1/Rhob	9	S1	9	235	88	12481	6.13096	4
GO:0042326	negative regulation of phosphorylation	20/235	385/12481	4.03685e-05	0.00162566	0.0012248	Jun/Spry1/Klf4/Bmp4/Socs3/Atf3/Ppp1r15a/Gadd45a/Pid1/Thy1/Irs2/Irf1/Gadd45g/Dusp1/Dnaja1/Trib1/Grb10/Gadd45b/Pik3r2/Spred1	20	S1	20	235	385	12481	3.0275	3
GO:0051347	positive regulation of transferase activity	22/235	451/12481	4.28447e-05	0.00170532	0.00128482	Egr1/Thbs1/Ace/Klf4/Bmp4/Ret/Tgfb2/Tek/Gadd45a/Pdgfra/Ripk1/Egfr/Fgfr1/Gadd45g/Hsp90aa1/Trib1/Myc/Gadd45b/Bmp2/Lpar1/Ddx3x/Arrdc3	22	S1	22	235	451	12481	2.84467	4
GO:0072006	nephron development	10/235	111/12481	4.51927e-05	0.00176777	0.00133187	Nid1/Egr1/Gpc3/Bmp4/Ret/Basp1/Tek/Pdgfra/Myc/Bmp2	10	S1	10	235	111	12481	5.34183	1
GO:0010829	negative regulation of glucose transmembrane transport	5/235	22/12481	4.5963e-05	0.00176777	0.00133187	Ace/Pid1/Myc/Grb10/Pea15a	5	S1	5	235	22	12481	15.6272	1
GO:2000637	positive regulation of gene silencing by miRNA	5/235	22/12481	4.5963e-05	0.00176777	0.00133187	Zfp36/Bmp4/Ripk1/Ddx5/Egfr	5	S1	5	235	22	12481	15.6272	2
GO:0071900	regulation of protein serine/threonine kinase activity	19/235	358/12481	4.7387e-05	0.00180229	0.00135787	Thbs1/Spry1/Tnxb/Bmp4/Ret/Gadd45a/Ripk1/Egfr/Thy1/Fgfr1/Gadd45g/Dusp1/Dnaja1/Trib1/Gadd45b/Bmp2/Lpar1/Ddx3x/Spred1	19	S1	19	235	358	12481	3.0891	2
GO:0070372	regulation of ERK1 and ERK2 cascade	14/235	212/12481	4.83079e-05	0.00181712	0.00136905	Ccl11/Jun/Spry1/Klf4/Bmp4/Akap12/Atf3/Tek/Pdgfra/Egfr/Lrp1/Dusp1/Bmp2/Spred1	14	S1	14	235	212	12481	3.85392	5
[truncated: 3,237 more rows]

## Sheet: Tg8 weeks
ID	Description	GeneRatio	BgRatio	pvalue	p.adjust	qvalue	geneID	Count	cluster	Fg_genes	Input_list	Bg_genes	Background_list	Odds_ratio	Occurrence
[truncated: 3,013 more rows]

[truncated: 1 more sheets: Metascape results on intra-DEGs]
