# Supplementary material for: Single-cell multimodal analysis identifies common regulatory programs in synovial fibroblasts of rheumatoid arthritis patients and modeled TNF-driven arthritis
Source: Genome Med. 2022 Jul 26;14:78. doi: 10.1186/s13073-022-01081-3 (PMC9316748; doi:10.1186/s13073-022-01081-3)
Supplement: Supplementary file 5 — Additional file 5: Table S4. Bulk RNA-seq Deseq2 files. [file 13073_2022_1081_MOESM5_ESM.xlsx]

## Sheet: Read me
Related to Supplementary figure 3
Ouput from DESeq2 package
Column name	Short description
Gene	Gene name
baseMean	The base mean over all samples
log2FoldChange	Log2 Fold Change (First group VS Second group)
lfcSE	Standard error for Log2 Fold Change estimate
stat	Wald statistic
pvalue	Wald test p-value
padj	Benjamini-Hochberg adjusted p-value

## Sheet: Wt4L vs Wt4SL
Gene	baseMean	log2FoldChange	lfcSE	stat	pvalue	padj
Htra4	1577.32	7.62599	0.616097	12.3779	3.44183e-35	4.25065e-31
Tmem196	197.436	6.18602	0.514487	12.0237	2.66864e-33	1.64789e-29
Rgs5	1227.47	4.49065	0.382746	11.7327	8.66336e-32	3.56642e-28
Clic5	699.634	6.50271	0.577283	11.2643	1.96837e-29	6.07733e-26
Prg4	12290.6	4.64436	0.42047	11.0457	2.30078e-28	5.68293e-25
Rgcc	783.069	4.67027	0.42672	10.9446	7.05355e-28	1.45186e-24
F13a1	316.318	4.90588	0.465426	10.5406	5.61307e-26	9.90307e-23
Ccl11	312.344	-5.34761	0.544108	-9.82821	8.51152e-23	1.31397e-19
Col22a1	510.579	5.65992	0.58001	9.75832	1.69954e-22	2.33215e-19
Cytl1	210.251	5.1795	0.539569	9.59932	8.04741e-22	9.93855e-19
Cpe	1304.66	2.77723	0.28964	9.58856	8.93263e-22	1.00289e-18
Hbegf	668.267	4.43529	0.489261	9.06528	1.24287e-19	1.27912e-16
Higd1a	369.127	3.09393	0.357555	8.65303	5.01507e-18	4.76432e-15
Ibsp	476	5.50712	0.659822	8.34637	7.03932e-17	6.20969e-14
Syt7	56.5966	6.24434	0.829477	7.52805	5.15026e-14	4.24038e-11
Tspan15	150.263	6.08841	0.815478	7.46606	8.26286e-14	6.3779e-11
Aldh1a3	184.282	4.18621	0.564316	7.41821	1.18713e-13	8.62415e-11
Matn4	708.292	3.44774	0.472792	7.2923	3.047e-13	2.09058e-10
Fbn1	2719.65	-2.98714	0.411622	-7.257	3.95768e-13	2.5725e-10
Sfrp5	95.6004	8.96	1.25161	7.15877	8.14059e-13	5.02681e-10
Pltp	107.905	2.97247	0.41716	7.12548	1.03716e-12	6.0995e-10
Spp1	285.606	3.80582	0.535446	7.10776	1.17945e-12	6.62102e-10
Msmp	68.7819	9.25747	1.31164	7.05796	1.68964e-12	9.07261e-10
Ace	231.913	-2.76902	0.396022	-6.9921	2.70801e-12	1.3935e-09
Enho	61.5918	4.79694	0.692965	6.92234	4.44237e-12	2.19453e-09
Cd34	2246.65	-2.54673	0.372128	-6.84371	7.71701e-12	3.66558e-09
Apbb1ip	109.157	-3.65275	0.538831	-6.77903	1.20989e-11	5.53414e-09
Ms4a4d	80.6632	-5.56781	0.8435	-6.60084	4.08825e-11	1.78484e-08
Tmem2	175.794	4.23185	0.641466	6.59716	4.19113e-11	1.78484e-08
Sema3a	100.895	3.5791	0.543067	6.59054	4.38222e-11	1.80401e-08
Chst2	760.57	5.06522	0.77573	6.52961	6.59403e-11	2.62698e-08
Pi16	2942.83	-3.91817	0.605572	-6.4702	9.78727e-11	3.77727e-08
Tgm2	329.524	2.56263	0.401612	6.38086	1.76091e-10	6.59007e-08
Itgb8	48.1108	4.5039	0.711665	6.32868	2.47269e-10	8.98169e-08
Il6	241.803	-2.71214	0.433078	-6.26248	3.78898e-10	1.33697e-07
Ccl7	586.382	-2.98785	0.483533	-6.17921	6.4422e-10	2.21003e-07
C3	8348.97	-3.06487	0.497268	-6.16342	7.11899e-10	2.3762e-07
Ntrk2	191.524	-2.73241	0.44415	-6.152	7.65131e-10	2.48668e-07
Lpl	1736.55	-4.38814	0.717837	-6.113	9.77737e-10	3.09617e-07
Sfrp1	271.476	-2.32251	0.381894	-6.08157	1.19013e-09	3.67452e-07
Rarres1	55.1653	6.54488	1.08559	6.02888	1.65099e-09	4.9731e-07
Fgl2	2488.81	3.08756	0.51557	5.98863	2.1161e-09	6.22234e-07
Tln2	78.298	2.76396	0.462704	5.97349	2.32238e-09	6.67008e-07
Akap2	210.263	2.85537	0.479848	5.95057	2.67207e-09	7.17392e-07
Ctgf	13582.5	3.3869	0.569136	5.95095	2.66598e-09	7.17392e-07
Tnfrsf21	58.1013	3.15776	0.530511	5.9523	2.64407e-09	7.17392e-07
Prss35	22.5434	8.01256	1.34922	5.93864	2.87398e-09	7.4576e-07
Fndc1	713.62	-2.69366	0.453688	-5.93725	2.8985e-09	7.4576e-07
Slpi	734.871	5.10891	0.8665	5.89603	3.72355e-09	9.38487e-07
Neurl1b	193.899	-4.29301	0.739963	-5.80166	6.56628e-09	1.62187e-06
Gpc3	362.973	-2.85832	0.498923	-5.72898	1.01035e-08	2.44663e-06
Apold1	102.953	4.01633	0.704591	5.70023	1.19648e-08	2.84164e-06
Mfap5	1917.36	-1.97686	0.347268	-5.69262	1.25107e-08	2.86124e-06
Dpep1	224.426	-3.32251	0.583384	-5.69524	1.23201e-08	2.86124e-06
Rab37	71.6163	4.2877	0.754161	5.68539	1.30514e-08	2.93064e-06
Slc7a2	716.175	2.55241	0.454494	5.61593	1.95508e-08	4.31164e-06
Furin	652.083	1.77445	0.318587	5.56976	2.55088e-08	5.52691e-06
Ndn	124.103	-2.24691	0.404958	-5.54849	2.88144e-08	6.0315e-06
Nid1	550.574	-2.66472	0.480209	-5.54908	2.87174e-08	6.0315e-06
Mgst1	156.449	-2.60621	0.474452	-5.49309	3.94962e-08	8.12963e-06
Cp	361.977	1.99842	0.368905	5.41717	6.05487e-08	1.22586e-05
Dram1	288.048	-2.2067	0.409023	-5.39505	6.85048e-08	1.36457e-05
Pkp1	32.2454	7.6567	1.42858	5.35967	8.33759e-08	1.56289e-05
Penk	250.678	-2.49096	0.464447	-5.36328	8.17244e-08	1.56289e-05
Scara5	353.449	-3.0737	0.573522	-5.35935	8.35227e-08	1.56289e-05
Ccl2	1602.62	-2.44329	0.455284	-5.36651	8.02769e-08	1.56289e-05
Abca8a	522.357	-2.79599	0.526614	-5.30936	1.10009e-07	2.02777e-05
Dlx3	82.0752	3.06368	0.579104	5.29039	1.22057e-07	2.21676e-05
Pla1a	275.417	3.62288	0.686416	5.27797	1.30625e-07	2.338e-05
Lsp1	317.655	-2.20679	0.419749	-5.2574	1.46106e-07	2.56577e-05
Enpp4	128.626	2.48087	0.47204	5.25565	1.47506e-07	2.56577e-05
Ifi204	65.5102	-3.72607	0.711176	-5.23931	1.61179e-07	2.76467e-05
Kif22	68.5104	3.96863	0.759177	5.22755	1.7177e-07	2.90598e-05
Zfp385b	78.2777	4.08241	0.782252	5.21879	1.80095e-07	3.00564e-05
Ackr1	69.9747	-3.69712	0.711294	-5.19774	2.01728e-07	3.32178e-05
Cyp1b1	234.89	2.65978	0.512503	5.18979	2.10534e-07	3.42117e-05
Cygb	972.381	-1.83568	0.354743	-5.17467	2.28312e-07	3.66189e-05
Bend6	30.0271	3.87428	0.750861	5.15978	2.47235e-07	3.87004e-05
Fbln2	364.111	-2.36802	0.458977	-5.15934	2.47824e-07	3.87004e-05
Igf1	2939.06	-2.48898	0.482624	-5.15718	2.50691e-07	3.87004e-05
Wwp2	118.913	2.44541	0.474846	5.14992	2.60604e-07	3.9734e-05
Marcks	1689.74	-1.58375	0.307705	-5.14698	2.64711e-07	3.98681e-05
Fbln7	799.176	1.5646	0.304304	5.14159	2.72426e-07	4.05357e-05
Ptger3	77.4634	4.3262	0.844218	5.12451	2.98313e-07	4.38591e-05
Adh1	61.2054	-3.94639	0.773854	-5.09966	3.40271e-07	4.88645e-05
Il33	83.1062	-2.89986	0.568456	-5.10129	3.3734e-07	4.88645e-05
Fn1	8655.35	1.73675	0.340925	5.09424	3.50152e-07	4.94596e-05
Scn7a	42.2503	-3.92495	0.770654	-5.09301	3.52425e-07	4.94596e-05
Tnnc2	226.47	3.33499	0.658006	5.06833	4.01315e-07	5.5688e-05
Steap4	158.569	-2.85322	0.565271	-5.04752	4.4758e-07	6.14179e-05
Cystm1	95.0917	3.06229	0.611579	5.00719	5.52303e-07	7.49554e-05
Gusb	146.033	1.86123	0.372474	4.99693	5.82508e-07	7.81954e-05
Tmem26	45.0784	-4.71494	0.946153	-4.98328	6.25154e-07	8.30178e-05
Add2	18.2627	5.65449	1.15053	4.91469	8.89246e-07	0.000116832
Dapk1	204.467	-2.78006	0.565993	-4.91182	9.02337e-07	0.000117304
Trp53inp2	212.567	2.2598	0.461925	4.89213	9.9748e-07	0.000128322
Itga6	128.628	4.36676	0.90939	4.80186	1.57199e-06	0.000196177
Gprc5a	194.948	2.47148	0.514483	4.80382	1.55668e-06	0.000196177
Fermt2	702.439	1.74592	0.363723	4.80013	1.58564e-06	0.000196177
Fstl1	7175.74	-2.35989	0.491666	-4.79977	1.58848e-06	0.000196177
Slc9a3r1	29.5444	5.41453	1.12954	4.79358	1.6383e-06	0.000200327
Thy1	199.654	-3.98324	0.833649	-4.77807	1.76984e-06	0.000214289
Gsn	16766	-2.00926	0.421249	-4.76976	1.84445e-06	0.00021493
Fzd4	72.5752	-2.7544	0.577052	-4.77323	1.81292e-06	0.00021493
Akap12	197.833	-2.49288	0.522645	-4.76973	1.84474e-06	0.00021493
Plvap	246.966	-4.12336	0.86437	-4.77036	1.83896e-06	0.00021493
Ptx3	269.436	-2.36222	0.497128	-4.75174	2.01676e-06	0.000232775
Nhsl2	56.3437	-3.11296	0.655851	-4.74645	2.07022e-06	0.000236733
Sox5	123.307	2.69187	0.569222	4.72905	2.25578e-06	0.000255586
Entpd2	468.107	-2.31792	0.490702	-4.72369	2.31606e-06	0.000260031
Lamc1	421.649	-2.32454	0.492711	-4.71786	2.38335e-06	0.000262807
Ifi205	74.3613	-3.33552	0.70689	-4.71859	2.37483e-06	0.000262807
Mnda	71.011	-3.26751	0.693999	-4.70823	2.49871e-06	0.000273089
Alpl	688.104	3.28537	0.700032	4.69316	2.69012e-06	0.00029143
Slc6a2	82.8893	-3.19913	0.681988	-4.6909	2.72012e-06	0.000292117
Wnt6	22.9544	7.891	1.68713	4.67718	2.90854e-06	0.000307012
Aif1l	99.4031	-2.68255	0.573484	-4.67764	2.90196e-06	0.000307012
Colgalt2	152.691	1.8133	0.388882	4.66284	3.11871e-06	0.000326408
Ulk1	2574.91	5.41277	1.17135	4.62096	3.81963e-06	0.000396407
Pcdh19	170.027	-2.53762	0.551985	-4.59726	4.28092e-06	0.000440578
2210407C18Rik	9.08075	7.9392	1.72843	4.59331	4.36273e-06	0.000445287
AA467197	189.154	2.21057	0.481484	4.59116	4.4078e-06	0.000446199
Mtpap	41.265	-2.61773	0.570825	-4.58587	4.52099e-06	0.000453937
Arsi	110.599	-2.09954	0.459061	-4.57356	4.79506e-06	0.000477573
Tnfaip2	1489.09	1.79575	0.39332	4.56562	4.98027e-06	0.000492051
Fxyd5	166.027	2.2464	0.492276	4.5633	5.03557e-06	0.000493566
Fam118a	13.4033	6.76211	1.48583	4.55107	5.33739e-06	0.00051903
Calb2	29.9902	6.26967	1.37851	4.54816	5.41181e-06	0.000522155
Crispld1	102.199	2.0773	0.457625	4.53931	5.64377e-06	0.000539032
Ifi207	54.2868	-3.82255	0.842309	-4.53819	5.67402e-06	0.000539032
S100b	486.91	2.88199	0.639651	4.50556	6.61969e-06	0.00062407
P2ry1	59.8756	-3.22247	0.719401	-4.47939	7.48572e-06	0.000700368
Apobec2	12.6397	7.48639	1.673	4.47483	7.64722e-06	0.000710099
Lxn	37.9252	3.26155	0.729173	4.47295	7.71495e-06	0.000711042
Scg5	8.75725	7.96059	1.79323	4.43925	9.02719e-06	0.000823737
Tbc1d1	58.9758	2.62215	0.591023	4.43663	9.13781e-06	0.000823737
Stmn4	28.9711	-5.14592	1.15971	-4.43724	9.11182e-06	0.000823737
Cd82	329.73	2.34015	0.527819	4.43362	9.26632e-06	0.000829268
Nov	384.255	-1.89975	0.430548	-4.4124	1.0223e-05	0.000908299
Col3a1	19319.2	-1.9289	0.437826	-4.40562	1.05483e-05	0.000930515
Cdkn2a	27.1943	5.95303	1.35516	4.39287	1.11865e-05	0.000979814
Dpt	1871.85	-1.42749	0.325131	-4.39051	1.13085e-05	0.000983517
Gm13889	189.488	2.57468	0.58735	4.38356	1.16755e-05	0.00100834
Cdca8	26.5632	6.16298	1.41119	4.36722	1.2584e-05	0.00107925
Calcrl	165.401	2.5929	0.594305	4.3629	1.28347e-05	0.00109316
Phf11b	14.6471	6.79147	1.56108	4.35048	1.35837e-05	0.00114903
Fam134b	177.593	2.24268	0.515865	4.34741	1.37754e-05	0.00115732
Susd5	13.575	5.56916	1.28435	4.33618	1.44979e-05	0.00120302
Irf4	9.11153	-7.11572	1.6411	-4.33594	1.45141e-05	0.00120302
Lysmd2	167.428	-1.88919	0.43795	-4.31371	1.60538e-05	0.00132176
Engase	108.641	-2.52602	0.586467	-4.30718	1.6535e-05	0.00135237
Ptgs2	210.104	-2.24046	0.521647	-4.29497	1.74719e-05	0.00141031
Gabra3	173.856	-3.49045	0.812466	-4.29612	1.73813e-05	0.00141031
Dkk2	101.331	-2.25516	0.525993	-4.28744	1.80744e-05	0.00144948
Itgb4	19.7584	5.41074	1.26275	4.28487	1.82847e-05	0.00145688
Celf2	576.598	-2.18841	0.511845	-4.27554	1.90672e-05	0.00150949
Rspo2	306.65	2.13243	0.499293	4.2709	1.94685e-05	0.00153144
Bpifc	10.65	6.92529	1.62432	4.2635	2.01249e-05	0.00157305
Svep1	242.871	-1.50092	0.352472	-4.25827	2.06016e-05	0.00158031
Slco2a1	73.0025	-3.01045	0.706529	-4.2609	2.03603e-05	0.00158031
Mlana	9.44356	6.83348	1.60434	4.25938	2.04995e-05	0.00158031
Oasl2	43.0479	-8.57128	2.01573	-4.25219	2.1169e-05	0.00161284
Cfb	3474.6	-1.52426	0.358569	-4.25095	2.12869e-05	0.00161284
Arap1	208.275	-1.73321	0.408788	-4.23988	2.23634e-05	0.00168408
Nhsl1	22.2815	-4.01946	0.949562	-4.23296	2.30636e-05	0.00171966
Ell2	183.003	2.30352	0.544251	4.23246	2.31145e-05	0.00171966
Carns1	11.1316	6.87405	1.62567	4.22844	2.35319e-05	0.00174023
Ar	218.102	-2.36491	0.559826	-4.22437	2.39612e-05	0.00176143
Bod1l	24.1894	-2.64482	0.62635	-4.2226	2.41505e-05	0.00176484
Cbln1	10.7755	7.62014	1.81208	4.2052	2.60849e-05	0.00189499
Gpx3	3348.12	1.44111	0.34298	4.20174	2.64876e-05	0.001913
Slc20a1	455.336	2.51523	0.598854	4.20008	2.66823e-05	0.00191585
Tnfrsf11b	40.0997	2.27406	0.542243	4.19381	2.74311e-05	0.00195823
Slc35f2	8.76058	7.2396	1.72886	4.18751	2.82035e-05	0.00200141
Slc16a3	164.523	2.66247	0.636003	4.18625	2.83601e-05	0.00200141
Pcsk6	988.935	2.03794	0.488177	4.17459	2.98524e-05	0.00209476
Pou2f2	14.9584	-5.66141	1.36175	-4.15744	3.21833e-05	0.00224556
Has2	33.8829	-3.49986	0.846517	-4.13442	3.55846e-05	0.00246893
Gpc1	503.987	2.30203	0.557279	4.13084	3.6144e-05	0.00249374
Prc1	31.7319	-6.31048	1.53177	-4.11973	3.7932e-05	0.00258955
Cyb5a	742.297	-1.59445	0.38704	-4.11961	3.7952e-05	0.00258955
Antxr2	300.04	-1.96174	0.476837	-4.11406	3.88756e-05	0.00263799
Pth1r	443.297	3.22707	0.785198	4.10989	3.95855e-05	0.00267148
Col10a1	16.3639	5.32703	1.29785	4.10449	4.05208e-05	0.00271974
Dnase2a	28.4053	2.98456	0.729041	4.09382	4.24318e-05	0.00281738
Abca8b	52.7072	-3.12067	0.762197	-4.09431	4.23421e-05	0.00281738
Enpp2	1481.27	1.5897	0.388471	4.09221	4.27287e-05	0.00282192
Metrnl	492.396	1.49464	0.365469	4.08965	4.32021e-05	0.00283801
Hoxd8	69.8993	2.6378	0.647637	4.07296	4.64193e-05	0.0030165
Podn	348.723	-2.33821	0.574245	-4.0718	4.66519e-05	0.0030165
Lcp1	244.458	-10.6298	2.60997	-4.07278	4.64555e-05	0.0030165
Htra3	1323.5	-1.24185	0.305097	-4.07034	4.69441e-05	0.00301958
Slc1a5	202.438	-1.707	0.420628	-4.05823	4.94459e-05	0.00316403
Ebf2	326.443	-2.16835	0.534657	-4.0556	5.00067e-05	0.00318341
Cadm3	92.4127	-1.64204	0.405493	-4.0495	5.1327e-05	0.00325071
Dpp4	69.7972	-3.66387	0.906105	-4.04354	5.26495e-05	0.00331745
Sncg	8.09908	6.62954	1.64269	4.03579	5.44196e-05	0.00341158
Cdc6	17.7231	5.97217	1.48577	4.01957	5.83044e-05	0.00363666
Gstm2	207.144	-1.53753	0.38286	-4.01591	5.92169e-05	0.00367502
Dapk2	25.6899	4.66143	1.16108	4.01472	5.95154e-05	0.00367508
Chst15	79.6791	2.49091	0.620994	4.01116	6.042e-05	0.00371238
Cyp2f2	261.124	-1.91591	0.478142	-4.00699	6.14965e-05	0.0037466
Tmod2	192.711	-1.72062	0.429441	-4.00666	6.15839e-05	0.0037466
3110079O15Rik	31.1948	8.69382	2.17693	3.99361	6.50756e-05	0.00392672
Bves	40.2701	3.881	0.971896	3.99323	6.51804e-05	0.00392672
Cdh6	7.85094	6.30653	1.58318	3.98345	6.79211e-05	0.00407197
Mrps25	80.1878	1.74292	0.438076	3.97857	6.9331e-05	0.00413642
Itpk1	15.1679	5.27712	1.32827	3.97292	7.09981e-05	0.00421551
Matn2	582.668	1.50239	0.378496	3.96937	7.20625e-05	0.00425824
Vcan	456.063	-1.44708	0.365936	-3.95447	7.67041e-05	0.00451093
Serpina3c	59.6604	-3.27789	0.829443	-3.95192	7.75273e-05	0.00453773
Ccl8	95.4697	-3.29336	0.834256	-3.94766	7.89176e-05	0.00459732
Vcpkmt	6.84156	6.66902	1.69237	3.94064	8.12637e-05	0.00471177
Rab11fip4	8.33687	7.46766	1.89667	3.93724	8.24229e-05	0.00475665
Hspb6	39.5773	2.9767	0.756296	3.9359	8.28869e-05	0.00476118
Ehd3	56.0243	2.75983	0.70148	3.9343	8.34391e-05	0.00477071
Ces2g	27.8934	-3.4068	0.868045	-3.92468	8.68434e-05	0.00494247
Lrif1	23.3133	-3.19305	0.816771	-3.90936	9.25399e-05	0.00519598
Mcub	96.4507	1.96385	0.502352	3.90931	9.25599e-05	0.00519598
H2-DMb1	60.4399	3.98464	1.01871	3.91146	9.17404e-05	0.00519598
Grem2	25.3647	-5.46359	1.39883	-3.90582	9.39051e-05	0.00524764
Nos2	114.105	5.12219	1.312	3.90411	9.45728e-05	0.00526114
Jph4	9.20739	-6.98374	1.78954	-3.90254	9.51876e-05	0.0052716
Gins2	39.2979	2.91516	0.750315	3.88525	0.000102225	0.00561103
Cenpo	8.13673	6.43236	1.65547	3.88553	0.000102108	0.00561103
Tchhl1	7.53654	7.63495	1.96746	3.88061	0.000104194	0.00569377
Hhip	108.839	2.14743	0.555841	3.86339	0.000111826	0.00606115
Tbc1d5	31.0763	-3.37541	0.873728	-3.86323	0.000111898	0.00606115
Dmrt2	8.25279	-6.39481	1.66077	-3.85051	0.000117874	0.00635698
Maml2	47.809	-3.81579	0.992573	-3.84434	0.000120878	0.0064906
Myoc	2872.89	-1.71886	0.447604	-3.84014	0.000122965	0.0065741
Tnfaip6	1496.94	-2.03492	0.531754	-3.8268	0.000129818	0.00688089
Mtmr7	8.13748	6.31913	1.65108	3.82728	0.000129568	0.00688089
Prdm11	14.7232	-5.50146	1.43828	-3.82504	0.00013075	0.00690071
Efnb2	26.7385	2.6915	0.704004	3.82314	0.000131764	0.00692459
Gpr1	83.1487	1.88634	0.494141	3.81742	0.000134855	0.00705701
Rdh5	6.71961	6.5307	1.71151	3.81575	0.000135768	0.00707483
Ica1	10.8015	5.79219	1.52022	3.81011	0.000138908	0.00720802
Sult5a1	91.0069	-2.76886	0.728644	-3.80002	0.000144685	0.00747641
Zcwpw1	9.05369	6.03801	1.59019	3.79704	0.000146436	0.00753534
Ckm	74.1776	2.90903	0.767954	3.78803	0.000151847	0.00778139
Gstt1	187.008	-1.9612	0.518354	-3.7835	0.000154636	0.00789155
Tnnc1	7.97827	6.88315	1.82178	3.77826	0.000157929	0.00802645
Rarres2	241.193	-1.80898	0.479438	-3.77312	0.00016122	0.00816013
Flrt3	38.255	-3.22041	0.853784	-3.77192	0.000161996	0.00816594
Gas7	153.881	-1.75285	0.465373	-3.76656	0.000165514	0.00830933
Zfp979	19.5066	-3.49517	0.929632	-3.75973	0.000170095	0.00850475
Il1r2	44.3407	-4.19175	1.11578	-3.7568	0.0001721	0.00857032
Fam189a2	15.0742	3.19378	0.851071	3.75266	0.000174966	0.00867802
Prkg2	21.8682	3.47736	0.926967	3.75133	0.000175899	0.00868943
Ch25h	37.825	2.92349	0.78076	3.74441	0.000180817	0.0088968
Plpp3	1032.2	-1.84595	0.493962	-3.73704	0.0001862	0.00912528
Fabp3	12.1092	4.68039	1.25277	3.73603	0.000186947	0.00912566
Optn	35.1268	2.69451	0.721701	3.73356	0.000188792	0.00917725
Smpx	40.6924	4.55425	1.22012	3.73263	0.00018949	0.00917725
Mal2	12.047	-6.31233	1.69194	-3.73083	0.00019085	0.00919634
Sec11c	120.824	1.76898	0.47424	3.73014	0.000191373	0.00919634
Il13ra1	142.817	-1.5244	0.408849	-3.72851	0.000192619	0.00922033
Slc16a9	42.7036	-2.86661	0.769111	-3.72717	0.000193642	0.00923295
Abcc1	74.3957	-1.91018	0.512634	-3.72621	0.000194378	0.00923295
Sorbs2	64.8629	3.15446	0.846812	3.7251	0.000195239	0.00923832
Fam206a	16.4322	4.64865	1.24908	3.72167	0.000197909	0.00928203
Epas1	92.2528	1.78848	0.48058	3.72149	0.000198047	0.00928203
Cables1	41.6115	-2.57994	0.693342	-3.72102	0.000198417	0.00928203
Cox6a2	13.5118	4.64221	1.25003	3.71368	0.000204264	0.00948371
Ifi27l2a	29.8228	-3.98856	1.0738	-3.71443	0.000203664	0.00948371
Rpl4	4012.79	2.80336	0.755968	3.7083	0.000208653	0.00965116
Ggt5	41.6536	-2.15247	0.582388	-3.69593	0.000219082	0.0100958
Adora1	10.7461	7.33558	1.98925	3.68761	0.000226373	0.0103853
Smoc2	1538.07	-1.43437	0.38905	-3.68685	0.000227047	0.0103853
Myl1	47.6412	3.49494	0.948231	3.68574	0.000228038	0.0103921
Col15a1	367.293	-1.40406	0.38139	-3.68143	0.000231929	0.0105306
Nav1	309.881	-1.24602	0.339286	-3.67246	0.000240229	0.0108675
Myoz2	11.2541	5.70997	1.55642	3.66865	0.00024383	0.0109901
Skap2	128.89	1.66999	0.455641	3.66516	0.000247187	0.011101
Ereg	51.8097	5.34214	1.46353	3.65017	0.000262065	0.0116841
Slc43a2	115.559	2.05595	0.56313	3.65094	0.000261286	0.0116841
Maob	97.119	-2.16532	0.593797	-3.64657	0.000265764	0.0117221
Acot11	10.5737	5.84957	1.60367	3.64761	0.000264689	0.0117221
St3gal1	386.264	-1.83683	0.50361	-3.64732	0.00026499	0.0117221
Gpx1	1896.54	1.54042	0.422815	3.64324	0.000269225	0.0118325
Idh1	135.118	-1.74387	0.478918	-3.64127	0.000271297	0.0118813
Twist2	124.466	-1.52106	0.418315	-3.63616	0.000276732	0.0120409
3425401B19Rik	7.94821	7.23269	1.98918	3.63601	0.000276892	0.0120409
Fgf7	41.9642	-3.09497	0.851669	-3.634	0.00027906	0.0120926
Prune2	13.4942	6.18058	1.70143	3.63257	0.000280613	0.0121174
Adgrg1	12.4624	-6.07807	1.67369	-3.63154	0.000281737	0.0121235
Zfyve28	7.32952	6.89681	1.90543	3.61956	0.0002951	0.0126545
Ccdc3	920.861	1.66859	0.461329	3.61692	0.000298128	0.0126961
Adcy5	20.4051	-3.56449	0.985334	-3.61755	0.000297407	0.0126961
Adam33	49.8158	-2.47266	0.685674	-3.60617	0.000310748	0.0131881
Cdkn2b	12.2872	5.79664	1.60955	3.6014	0.000316507	0.0132954
Acta1	355.026	2.01746	0.560142	3.6017	0.00031614	0.0132954
Hexa	668.716	1.57698	0.437809	3.60198	0.000315797	0.0132954
Fgfr3	54.085	3.22222	0.895069	3.59997	0.000318257	0.0133237
Ptprz1	10.8838	6.56931	1.82585	3.59794	0.000320747	0.0133825
Rhog	52.0686	-2.08661	0.580172	-3.59654	0.000322479	0.0134095
Fxyd2	8.12186	6.14866	1.7102	3.59529	0.000324031	0.0134288
Stk24	139.745	-1.59176	0.442871	-3.59419	0.000325403	0.0134406
Sdc1	565.888	1.73861	0.484323	3.58977	0.000330967	0.0136248
Myo18a	59.4043	1.46754	0.410381	3.57604	0.00034884	0.0143129
Glrx	74.4817	1.48299	0.414961	3.57382	0.000351814	0.0143871
Ccna2	19.5448	5.99041	1.67729	3.57149	0.000354955	0.0144676
Serpine1	305.677	1.64751	0.46192	3.56665	0.000361567	0.0146887
Nmt2	66.6611	-1.76556	0.495502	-3.56317	0.0003664	0.0147848
Bmi1	107.357	1.68498	0.472994	3.56237	0.000367524	0.0147848
Tek	37.2675	-3.50695	0.983999	-3.56397	0.000365283	0.0147848
Des	181.34	2.44241	0.686642	3.55703	0.00037507	0.0150393
Prmt8	6.0962	7.07655	1.99061	3.55496	0.000378031	0.0150776
Uba7	9.70191	-5.94541	1.67257	-3.55466	0.000378466	0.0150776
1500015O10Rik	701.194	1.81526	0.511381	3.54972	0.000385644	0.0153142
Adam19	45.433	-2.51996	0.710502	-3.54673	0.000390048	0.0154394
Pgm2l1	64.1409	-2.05103	0.579226	-3.54099	0.00039863	0.0157287
Agbl2	11.9881	5.78727	1.63796	3.53323	0.000410523	0.0160951
Stra6	22.8633	5.67174	1.60506	3.53367	0.000409839	0.0160951
Pla2r1	8.48501	-6.15461	1.74458	-3.52784	0.000418969	0.0163226
Slc1a3	67.1981	-1.93636	0.548792	-3.5284	0.000418075	0.0163226
Gnai2	882.811	-2.24443	0.63738	-3.52134	0.000429365	0.016675
Fzd9	28.7433	3.40931	0.96911	3.51798	0.000434845	0.0167823
Ednrb	12.6279	5.07377	1.44197	3.51865	0.000433749	0.0167823
Fam78b	15.2324	5.04096	1.43401	3.51529	0.00043927	0.0168478
Traip	9.87409	4.07446	1.15892	3.51575	0.000438511	0.0168478
Ugp2	402.111	1.37476	0.391278	3.5135	0.000442246	0.0169094
Mlf1	7.58445	6.06964	1.72937	3.50973	0.000448556	0.0170836
Aoc2	7.20068	7.04544	2.00774	3.50913	0.000449569	0.0170836
Scg3	79.4896	-2.18427	0.622629	-3.50814	0.000451245	0.0170947
Dact2	69.3534	-2.25713	0.643623	-3.50692	0.000453329	0.0171211
Fgf1	14.4044	-5.44789	1.55398	-3.50578	0.000455277	0.0171423
Wnt10b	25.7734	-3.59915	1.02833	-3.50001	0.000465246	0.0174644
Mcmbp	71.1377	-1.57572	0.451704	-3.48839	0.000485933	0.0181857
Cpd	382.139	0.969534	0.278017	3.48731	0.000487898	0.018204
Igsf10	185.036	-1.67801	0.481331	-3.48619	0.00048995	0.0182256
Psat1	22.6423	3.55373	1.01975	3.4849	0.000492313	0.0182585
Abr	95.1026	1.7653	0.506683	3.48403	0.000493925	0.0182634
Kmt2c	139.508	-1.25292	0.359831	-3.48197	0.000497745	0.0183497
Cspg4	263.709	1.88451	0.541812	3.47815	0.000504885	0.0185575
Bglap	434.388	3.79901	1.09379	3.47325	0.000514199	0.0187326
Stx11	97.3484	-1.88809	0.543532	-3.47374	0.000513255	0.0187326
Doc2b	17.2906	4.32236	1.24411	3.47427	0.000512238	0.0187326
Ptgir	79.7016	-1.98998	0.573346	-3.47081	0.000518882	0.0188476
Ap1s1	226.292	1.54758	0.446809	3.46362	0.000532965	0.0193024
Arsj	19.6682	-5.42024	1.56572	-3.46181	0.000536546	0.0193753
Meltf	32.5639	8.96805	2.59217	3.45967	0.000540835	0.0194732
Snx18	139.002	-1.92874	0.558093	-3.45595	0.000548349	0.0196864
Tmem37	11.1728	5.52532	1.60028	3.45272	0.000554961	0.019866
Sucla2	183.751	1.82524	0.52878	3.45179	0.000556886	0.0198773
Vgll3	52.4045	-3.70977	1.07742	-3.44318	0.000574907	0.0204614
Tstd3	27.5942	4.14302	1.20601	3.43532	0.000591854	0.021004
Usp13	23.8313	3.2403	0.943948	3.43271	0.000597575	0.0211463
Ccdc68	6.31727	6.60176	1.92474	3.42995	0.000603695	0.0213018
Pde1b	8.43382	-6.64083	1.93837	-3.42599	0.000612553	0.0215528
Plekho1	51.793	3.11943	0.910835	3.4248	0.00061525	0.0215862
Pdgfa	397.097	1.86799	0.546887	3.41567	0.000636255	0.0219606
Sox6	30.6978	3.36806	0.985672	3.41702	0.000633098	0.0219606
P2rx5	13.5584	5.01831	1.46927	3.41553	0.000636592	0.0219606
Agtr1a	35.4697	-2.8858	0.844325	-3.41788	0.000631121	0.0219606
Fam49a	97.577	1.26886	0.371117	3.41904	0.000628415	0.0219606
Ly6c1	1839.91	-1.11859	0.327293	-3.41769	0.000631539	0.0219606
Bola1	52.506	2.16686	0.635092	3.41188	0.000645158	0.0221941
Ugt1a7c	102.63	-1.95694	0.573993	-3.40934	0.0006512	0.0223159
Ccdc80	876.394	-1.61289	0.473144	-3.40888	0.00065231	0.0223159
Grid2	13.3666	6.10823	1.79541	3.40213	0.000668629	0.022811
Gpr176	36.4073	4.71754	1.38834	3.39797	0.000678883	0.0230106
Thbd	597.801	-1.4424	0.424624	-3.39689	0.00068157	0.0230106
Map3k3	45.5269	-2.9532	0.869422	-3.39674	0.000681934	0.0230106
Mettl22	6.12887	5.67884	1.67127	3.39791	0.000679016	0.0230106
Usp2	168.937	-2.3434	0.691332	-3.38969	0.000699723	0.0235465
Srgn	96.9676	2.6554	0.784487	3.38489	0.000712061	0.0238966
Angpt2	20.3552	-2.53539	0.749354	-3.38343	0.000715856	0.0239589
Socs2	260.69	-1.86577	0.551786	-3.38133	0.000721359	0.0240677
Plek2	5.72756	6.58123	1.9467	3.3807	0.000723005	0.0240677
Rbm47	14.7704	-5.27818	1.56432	-3.3741	0.000740583	0.0245866
Col9a1	12.0068	3.96116	1.17427	3.37331	0.000742714	0.0245912
Usp53	64.3984	2.11339	0.628254	3.36392	0.000768449	0.0251733
Pole3	267.831	1.30903	0.389017	3.36497	0.000765506	0.0251733
Ufsp1	4.32927	6.26253	1.86068	3.36573	0.000763422	0.0251733
Wnt2	17.2619	-3.35498	0.997324	-3.36398	0.000768272	0.0251733
Rassf3	42.1866	2.0864	0.621436	3.35738	0.000786853	0.025708
Enpp5	94.3885	1.9125	0.570107	3.35463	0.000794701	0.0258959
Serp2	28.8605	5.29471	1.5794	3.35235	0.000801291	0.0260419
Slc43a3	197.692	-2.05705	0.613942	-3.35056	0.000806472	0.0261416
Zfp385a	68.796	-2.16029	0.644924	-3.34968	0.000809062	0.0261569
Neil1	8.62102	5.78546	1.72778	3.3485	0.000812511	0.0261998
Rgs16	79.5572	2.31055	0.691649	3.34063	0.000835877	0.026883
Mrpl17	421.699	1.82197	0.54661	3.33322	0.000858469	0.0275379
Lrrc40	124.656	2.25709	0.677712	3.33045	0.000867046	0.0276453
Npy1r	19.775	3.18586	0.957539	3.32714	0.000877432	0.0276453
Gmfb	278.818	2.51735	0.756407	3.32804	0.000874596	0.0276453
Eno3	39.9644	3.90037	1.1723	3.32712	0.000877487	0.0276453
Syne2	42.6009	-1.72218	0.517308	-3.32913	0.000871185	0.0276453
Ly6a	2275.94	-1.238	0.371856	-3.32924	0.000870821	0.0276453
Kalrn	41.6431	2.37119	0.71238	3.32855	0.000872991	0.0276453
Nav3	18.2953	-4.04742	1.21732	-3.32486	0.000884614	0.0277744
Pigh	37.3152	-2.07659	0.624784	-3.3237	0.000888331	0.0277744
L3mbtl2	16.0857	3.38945	1.01973	3.32388	0.000887738	0.0277744
Gm16486	5.64564	-6.22882	1.87609	-3.32011	0.000899812	0.0278513
Tcf7	6.30137	6.18966	1.86376	3.32106	0.00089676	0.0278513
Pipox	8.07353	-5.24374	1.57927	-3.32036	0.000899017	0.0278513
Macc1	13.6766	4.62648	1.3929	3.32147	0.000895442	0.0278513
Col5a1	3429.07	-1.55511	0.468727	-3.31772	0.000907555	0.0280208
Pak3	16.6637	5.50895	1.66349	3.31168	0.000927383	0.0285616
Adam8	7.27427	5.5733	1.68669	3.30429	0.000952181	0.0292523
Sema3d	115.47	2.14381	0.648957	3.30347	0.000954947	0.0292645
Il1rl2	63.953	-2.79566	0.847109	-3.30024	0.000966029	0.0295308
Tmod1	19.8422	2.77665	0.842014	3.29763	0.000975058	0.02966
Erg	12.8805	4.89581	1.48436	3.29825	0.000972879	0.02966
Nexmif	11.3799	5.92818	1.79847	3.29624	0.000979891	0.0297338
Eefsec	10.9033	4.35704	1.32228	3.29508	0.000983925	0.029783
Bok	95.7396	1.9017	0.578396	3.28788	0.00100944	0.0302842
Tmem120a	50.9775	2.37452	0.721953	3.28902	0.00100535	0.0302842
Lonp2	60.1958	-2.17694	0.661981	-3.28852	0.00100717	0.0302842
Poc5	20.545	2.91594	0.88694	3.28764	0.00101029	0.0302842
Bdkrb1	48.8165	4.75337	1.44722	3.28447	0.00102173	0.0305528
Agk	29.0151	-3.14174	0.95833	-3.27835	0.00104416	0.0311482
Rbpms	44.088	-1.58289	0.483685	-3.27256	0.0010658	0.0316924
Elovl7	5.75874	6.71783	2.05307	3.2721	0.00106753	0.0316924
Cdh5	8.09282	5.88663	1.8005	3.26945	0.00107756	0.0319029
Net1	34.3812	2.34714	0.718029	3.26887	0.00107979	0.0319029
Pcolce2	397.869	-1.639	0.501575	-3.26771	0.0010842	0.0319569
Itga3	7.14563	5.92101	1.81287	3.2661	0.0010904	0.0319893
Ispd	8.38903	5.44975	1.66859	3.26608	0.00109048	0.0319893
Klk10	4.58408	6.96918	2.13449	3.26503	0.00109454	0.0320321
Wisp1	222.526	2.12309	0.65091	3.26173	0.00110735	0.0323305
Itga10	73.7254	3.17614	0.97479	3.25828	0.00112091	0.0326492
Rftn1	59.3465	-3.2672	1.00437	-3.25299	0.00114198	0.0331846
Vstm4	93.3248	2.32833	0.716235	3.25079	0.00115085	0.0333639
Col13a1	15.6117	3.96088	1.21927	3.24858	0.00115984	0.0335176
AW551984	67.2122	-2.63128	0.810086	-3.24815	0.00116158	0.0335176
Usp46	41.3992	-1.78619	0.550106	-3.24699	0.00116633	0.0335763
Nudt16	10.7447	5.10101	1.5718	3.24533	0.00117316	0.0336942
Gabra4	4.6841	6.98845	2.15401	3.24439	0.00117703	0.0337268
Tcf7l2	151.555	-1.24308	0.383277	-3.2433	0.00118155	0.033778
Srrd	11.6827	4.04695	1.24861	3.24115	0.00119047	0.0339546
Atp2a3	38.2299	3.25632	1.00529	3.23918	0.00119875	0.0341119
Serping1	3788.1	-1.15577	0.357229	-3.23536	0.0012149	0.0344129
Clec3b	11464	-2.02872	0.626961	-3.2358	0.00121303	0.0344129
Slc44a2	58.1245	-2.10769	0.652289	-3.23122	0.00123264	0.0348355
Bglap3	8.18511	5.10321	1.57973	3.23044	0.00123601	0.0348508
Card10	40.0606	-2.53425	0.78487	-3.22887	0.00124279	0.0349623
Cd93	25.0199	-3.61419	1.11975	-3.22767	0.00124803	0.03503
Tnfaip3	113.503	-2.2315	0.691566	-3.22673	0.00125213	0.0350653
Ebf3	90.0236	-1.8339	0.568499	-3.22586	0.00125595	0.0350928
Insig2	203.912	1.63929	0.508361	3.22466	0.00126124	0.0351609
Sparcl1	565.453	1.31695	0.408627	3.22287	0.00126912	0.0353011
Cdc34	238.583	-3.74243	1.16262	-3.21895	0.00128662	0.0357074
Ifitm3	1376.01	-0.969345	0.301398	-3.21616	0.00129919	0.035901
Acox1	126.425	1.3768	0.428093	3.21611	0.00129941	0.035901
F3	77.4375	-1.44698	0.450621	-3.21108	0.00132239	0.0364543
Camp	14.7672	5.41265	1.68824	3.2061	0.00134549	0.0370085
Slc45a3	8.07032	6.54298	2.04256	3.20333	0.0013585	0.0372006
Tesc	14.0719	4.38229	1.36788	3.20371	0.00135668	0.0372006
Lypd2	5.97437	6.66465	2.08496	3.19654	0.00139087	0.0380028
Gorab	20.4848	-3.2945	1.03112	-3.19507	0.00139795	0.0380279
F2rl1	17.7977	-4.31287	1.34979	-3.19522	0.00139726	0.0380279
Kitl	50.9387	-2.64514	0.828105	-3.19421	0.00140215	0.0380585
Mien1	121.446	1.40974	0.441876	3.19035	0.00142102	0.038486
Dennd4a	45.7024	-1.71973	0.539396	-3.18826	0.00143132	0.0386801
Cers6	31.4143	-2.23448	0.701116	-3.18704	0.00143739	0.0387593
G0s2	30.7079	-2.77624	0.871851	-3.1843	0.00145103	0.0390418
Cx3cr1	9.36577	5.85403	1.83905	3.18319	0.00145662	0.0391072
Pnck	4.73584	5.36558	1.6863	3.18186	0.00146334	0.0392023
Zcchc8	36.5457	-2.07377	0.652141	-3.17994	0.00147307	0.0393774
Raver2	33.0896	2.55935	0.805891	3.1758	0.00149422	0.0398566
Dmp1	6.3413	6.06295	1.91027	3.17387	0.00150422	0.0400368
Atp5k	521.132	1.49189	0.470468	3.17109	0.0015187	0.0402488
Elfn2	4.99907	6.75663	2.1305	3.17139	0.00151712	0.0402488
Coro2b	63.9003	-1.63765	0.516664	-3.16967	0.00152612	0.0403588
Cyb561	50.2707	-2.09044	0.65987	-3.16795	0.00153516	0.0405112
Cacna1d	6.48329	5.89365	1.86422	3.16146	0.00156979	0.0413368
Stam2	49.3676	2.12395	0.672276	3.15934	0.00158127	0.0415503
Trio	117.533	-2.08267	0.659445	-3.15822	0.00158735	0.0416217
Tnfsf9	36.8244	-2.24565	0.711851	-3.15466	0.00160684	0.0420433
Nhej1	4.40726	5.83746	1.85154	3.15276	0.00161733	0.0420505
Gstm1	306.621	-1.15159	0.365247	-3.15291	0.0016165	0.0420505
Parp12	48.2712	-1.73112	0.548882	-3.1539	0.00161103	0.0420505
Tuba4a	151.472	1.93457	0.613826	3.15165	0.00162349	0.042122
Hsd11b1	65.8301	-2.4284	0.770697	-3.15091	0.00162763	0.0421409
Col6a5	5.95882	6.06836	1.92659	3.14979	0.0016339	0.0422149
Gpm6b	525.942	-1.32828	0.422407	-3.14456	0.00166339	0.0428871
Ranbp3	60.4112	-1.69113	0.53834	-3.14139	0.0016815	0.0432635
Abcb1a	35.3626	2.54569	0.810752	3.13991	0.00169002	0.0433923
Add3	345.214	-1.16136	0.369971	-3.13904	0.00169501	0.0434303
Tgfbi	1035.82	-1.18055	0.376313	-3.13715	0.00170596	0.0436204
Pxdn	140.146	-1.93029	0.615954	-3.13383	0.00172542	0.043971
Cpt1a	91.2287	-1.45047	0.462879	-3.13359	0.0017268	0.043971
Wnt16	13.9703	4.3469	1.38783	3.13216	0.00173525	0.0440504
Cd151	347.885	1.58251	0.505295	3.13186	0.00173705	0.0440504
Samd9l	70.9824	-3.31174	1.058	-3.13018	0.001747	0.0441217
Enpp1	527.503	1.58874	0.507471	3.13071	0.00174385	0.0441217
Ldb3	12.0302	3.69581	1.18232	3.1259	0.00177259	0.0446765
Atrnl1	71.5901	-1.87024	0.598662	-3.12404	0.00178388	0.0448696
Samd5	11.4531	4.5374	1.45295	3.12288	0.00179092	0.0449551
Spry1	55.439	-1.81327	0.581616	-3.11765	0.00182299	0.0456673
Nmb	76.0782	-1.68314	0.540277	-3.11534	0.00183734	0.0458406
Recql5	6.68455	5.61479	1.80229	3.11537	0.00183715	0.0458406
Zfp26	30.0577	-3.60029	1.15728	-3.11099	0.00186463	0.0464277
Eef1a2	5.32478	6.62112	2.13132	3.10657	0.00189268	0.0468355
Crlf2	159.13	1.42546	0.458977	3.10574	0.00189805	0.0468355
Itga7	43.4961	2.61631	0.84196	3.10741	0.00188737	0.0468355
Rhbdf2	19.4405	3.12966	1.00764	3.10595	0.00189669	0.0468355
Slc4a8	13.7061	4.0675	1.3098	3.10544	0.00189997	0.0468355
Hid1	17.9168	3.98185	1.28304	3.10346	0.0019127	0.0470555
Lmo2	72.3696	1.68538	0.543383	3.10164	0.00192454	0.0470654
Tbxas1	7.07636	4.51289	1.45492	3.10181	0.00192342	0.0470654
Ccl5	193.529	4.53236	1.46115	3.10191	0.00192276	0.0470654
Col6a1	2009.85	-1.55089	0.500214	-3.10045	0.00193228	0.0471613
Tnnt1	25.0691	3.73944	1.20643	3.09958	0.00193796	0.0472067
Bglap2	160.86	4.26864	1.37847	3.09665	0.00195719	0.0475813
Igf2	300.801	-1.18483	0.38298	-3.09371	0.00197672	0.0479074
Sall1	8.684	3.84694	1.24365	3.09326	0.00197969	0.0479074
Mb	62.9024	2.17519	0.703289	3.09288	0.00198224	0.0479074
Sp100	10.8769	-4.78008	1.54773	-3.08845	0.00201205	0.0485328
Rtel1	10.7506	-5.54362	1.79915	-3.08124	0.00206139	0.0495295
Tk1	16.2644	4.77199	1.54844	3.08181	0.00205748	0.0495295
Aldh1a2	195.373	1.56283	0.507585	3.07895	0.0020773	0.0498149
Ltbp4	2120.23	-1.3074	0.425084	-3.07562	0.00210065	0.0501568
Podnl1	43.6618	3.37002	1.09588	3.07518	0.00210374	0.0501568
Nr3c1	201.328	-1.09113	0.354711	-3.07612	0.00209717	0.0501568
Pvalb	54.6152	2.33894	0.761096	3.07312	0.00211833	0.0504073
Plcxd2	3.95861	-6.4259	2.09279	-3.07049	0.00213707	0.0507554
Klhl13	337.518	-1.20439	0.392343	-3.06974	0.00214245	0.0507856
Ip6k3	66.0885	2.88746	0.941259	3.06765	0.00215747	0.0510032
Megf10	37.2353	2.70451	0.881718	3.06732	0.00215989	0.0510032
Plau	159.508	-2.21526	0.722474	-3.06621	0.0021679	0.0510945
Tpm2	64.6278	2.18166	0.712091	3.06374	0.00218586	0.0514199
Grb10	462.136	-0.906784	0.296245	-3.06092	0.00220656	0.051808
Irf2	38.1443	-2.21404	0.723657	-3.05952	0.00221694	0.0519531
Scn1b	298.111	1.3667	0.447262	3.05571	0.00224529	0.0525176
Mxra7	202.918	-0.947362	0.310288	-3.05318	0.00226434	0.0528631
Urod	94.7856	1.63713	0.536418	3.05198	0.0022734	0.0529746
Cxcl10	32.7531	-2.85191	0.935289	-3.04923	0.00229431	0.053361
Nbeal2	5.26777	5.69443	1.87024	3.04475	0.00232872	0.0540595
Cped1	165.901	-1.66568	0.547244	-3.04376	0.00233641	0.0541363
Npc1	123.988	1.54497	0.507708	3.04302	0.00234216	0.054168
8030462N17Rik	6.65091	-5.65341	1.86025	-3.03906	0.00237321	0.0547834
Rgl3	8.85757	5.25008	1.72798	3.03828	0.00237929	0.0548214
Tubg1	47.2137	1.92154	0.63258	3.03762	0.00238454	0.05484
Msln	5.35365	6.64172	2.18757	3.03612	0.00239648	0.0550121
Prelp	1010.71	-1.2392	0.408265	-3.03529	0.00240304	0.0550603
Evl	33.825	-1.8063	0.595208	-3.03473	0.00240749	0.0550603
Pigg	16.353	3.29036	1.08496	3.0327	0.00242373	0.0552271
Gnaz	6.74725	-5.28948	1.74389	-3.03315	0.00242019	0.0552271
Plac8	9.96107	-5.40738	1.7841	-3.03086	0.00243856	0.0554626
Clstn3	5.7797	6.39324	2.11112	3.02836	0.00245886	0.0558215
Tspan7	119.829	2.37752	0.785569	3.02649	0.00247412	0.056065
Spsb2	43.5949	1.54806	0.511674	3.02549	0.00248231	0.0561475
Ldb2	57.1112	-1.69465	0.560414	-3.02393	0.00249514	0.0563346
Hapln1	24.0045	2.91924	0.965758	3.02275	0.00250493	0.0563635
Ccbe1	37.5226	-2.12011	0.701402	-3.02267	0.00250555	0.0563635
Phf2	202.799	-1.4139	0.467889	-3.02188	0.00251212	0.0564084
Mrps10	25.7194	-2.39048	0.791363	-3.02071	0.00252182	0.0565235
Etv5	104.904	1.24872	0.413671	3.01864	0.00253911	0.056808
Cdk6	271.066	1.70491	0.565791	3.01331	0.00258411	0.0577103
Arhgap27	5.05718	-6.67105	2.21536	-3.01128	0.00260151	0.0579939
Ppil1	51.9203	2.15205	0.714983	3.00994	0.00261301	0.0581455
Phlpp2	21.0227	-3.04022	1.01045	-3.00877	0.0026231	0.0582649
Plekha5	179.549	-1.37194	0.456318	-3.00654	0.00264241	0.0584834
Shisa2	11.8444	4.19171	1.39408	3.0068	0.00264013	0.0584834
Arfgef2	34.2078	2.42028	0.805158	3.00597	0.00264733	0.0584874
Zc3h13	112.317	-3.77183	1.2553	-3.00472	0.00265824	0.0586237
Cox6b2	5.28623	5.24999	1.74872	3.0022	0.00268037	0.0590063
Cep95	4.6104	5.64637	1.88229	2.99972	0.00270224	0.059382
Gyg	112.77	1.96363	0.65475	2.99906	0.00270817	0.0594066
Gpr39	4.47048	5.99752	2.00092	2.99739	0.00272303	0.0595212
Camk2a	30.8086	2.04121	0.680898	2.99782	0.00271919	0.0595212
Islr2	416.149	-1.56583	0.522665	-2.99586	0.00273676	0.0597156
Mpnd	94.0871	1.27171	0.424644	2.99477	0.00274654	0.0598232
Yars2	12.7588	4.0964	1.36862	2.99309	0.00276173	0.0600481
Car8	39.7402	2.33045	0.779245	2.99065	0.00278381	0.060422
Glce	72.8481	-1.47254	0.492731	-2.98852	0.00280329	0.0607379
Sh2b3	52.8302	-1.78588	0.5978	-2.98742	0.00281346	0.0608515
Tyrobp	28.0319	3.12983	1.04826	2.98575	0.00282886	0.0609831
Klhl26	43.7447	-2.21866	0.7431	-2.98569	0.00282942	0.0609831
Pml	29.9264	-1.7847	0.598115	-2.98388	0.00284621	0.0612381
Sdc2	1558.5	0.811159	0.271947	2.98278	0.00285642	0.0613509
Ndufa5	633.891	1.5719	0.5274	2.98046	0.00287815	0.0617104
Prdm8	41.5045	-2.92048	0.980076	-2.97986	0.00288384	0.0617251
Nova1	118.437	-2.15376	0.723344	-2.9775	0.00290607	0.0620933
Tcta	45.0212	1.75996	0.591264	2.97661	0.00291451	0.0621661
Scn4b	5.55045	5.55462	1.8668	2.97547	0.00292538	0.0622256
Tiam1	40.223	-2.22085	0.74644	-2.97526	0.00292737	0.0622256
Pcbp4	142.239	1.63149	0.548666	2.97355	0.00294373	0.0624657
Jsrp1	5.68721	6.38272	2.14802	2.97144	0.00296402	0.0627885
Satb2	9.76282	4.80615	1.61776	2.97086	0.00296963	0.0627996
Agap1	229.21	-1.39911	0.471617	-2.96661	0.00301099	0.0633514
Pdk1	29.2703	2.03111	0.684658	2.9666	0.00301112	0.0633514
Asap1	76.5803	-1.48474	0.500461	-2.96675	0.00300965	0.0633514
Gtf2b	54.2732	1.8026	0.608154	2.96405	0.00303624	0.063469
Mmp13	1029.07	3.42238	1.15456	2.96424	0.00303436	0.063469
Slc46a1	11.3426	3.63568	1.22664	2.96394	0.00303726	0.063469
Cldn5	14.8926	4.45066	1.50136	2.96441	0.00303267	0.063469
Mrpl45	31.7798	2.29337	0.775951	2.95555	0.00312108	0.0651103
Jph1	4.24234	5.97609	2.02356	2.95326	0.00314435	0.0654504
Inmt	136.829	-1.72175	0.583175	-2.95236	0.0031535	0.0654504
Barx1	14.4558	3.25364	1.10223	2.95187	0.00315858	0.0654504
Ninj1	147.987	1.8387	0.622692	2.95282	0.00314888	0.0654504
Cpz	25.8094	-2.38184	0.80826	-2.94687	0.00321006	0.0664057
Rab31	498.654	0.972648	0.330188	2.94574	0.00322183	0.0665378
Rhbdl2	5.08968	5.67993	1.92974	2.94336	0.0032467	0.0669394
Gnl1	139.969	1.52657	0.518764	2.9427	0.00325361	0.0669702
Adora2b	18.9248	-3.85361	1.31017	-2.94129	0.00326846	0.0671638
Tbc1d24	42.3453	2.3592	0.802746	2.93891	0.00329367	0.0675695
Cadm1	62.7266	2.69725	0.918176	2.93762	0.00330742	0.0677391
Gbp3	17.9261	-4.39838	1.49777	-2.93663	0.00331801	0.0678434
Utp3	95.5422	2.26904	0.773297	2.93425	0.00334358	0.0682532
Mia	5.32734	6.45359	2.20027	2.93309	0.00335606	0.0683882
Hsd11b2	9.28778	-5.5937	1.90742	-2.93261	0.00336126	0.0683882
Idi1	20.9195	-1.78799	0.61005	-2.9309	0.00337982	0.0686525
Spry4	8.60165	3.96501	1.35513	2.92592	0.00343437	0.0696462
Cdh2	19.0099	2.93373	1.00336	2.9239	0.00345676	0.0699852
Erfe	7.41088	5.73995	1.96383	2.92284	0.00346858	0.0699951
Lrp4	100.964	1.60672	0.549674	2.92304	0.00346633	0.0699951
Irs1	118.412	-1.41677	0.484868	-2.92197	0.00347826	0.0700759
Lman2l	18.8967	2.69817	0.923932	2.92031	0.00349679	0.0703222
Plxna2	64.5489	2.42926	0.831977	2.91986	0.00350188	0.0703222
Trip10	226.752	-1.21358	0.416247	-2.91553	0.0035508	0.071189
Cd209f	8.44982	-5.98899	2.05538	-2.91381	0.00357045	0.0714668
Kdr	19.7038	-2.95614	1.01563	-2.91066	0.00360669	0.0717774
Tmem176b	266.285	1.27593	0.438396	2.91044	0.00360921	0.0717774
Tubb3	17.517	2.74055	0.941168	2.91186	0.00359286	0.0717774
Cldn10	51.3814	-1.93599	0.665167	-2.91054	0.00360806	0.0717774
Casq2	6.02091	6.41142	2.20434	2.90855	0.00363113	0.0720178
Slfn5	301.326	-1.72125	0.591821	-2.90839	0.00363296	0.0720178
D230025D16Rik	24.9073	2.67078	0.919196	2.90556	0.00366597	0.0725556
Vamp1	5.45943	-5.99405	2.06674	-2.90024	0.00372877	0.0736805
Tcf7l1	143.094	-1.52907	0.52745	-2.89899	0.00374371	0.0737397
Stc1	67.5274	-2.16415	0.746426	-2.89935	0.00373935	0.0737397
Irak2	19.1636	4.16147	1.43618	2.8976	0.0037603	0.0737724
Mki67	15.7593	4.39458	1.51676	2.89735	0.00376329	0.0737724
Atat1	12.6603	2.8511	0.983985	2.89751	0.0037614	0.0737724
Chfr	43.2075	-1.54632	0.533991	-2.89577	0.00378228	0.0740273
Abca9	71.1464	-2.0967	0.724489	-2.89404	0.00380325	0.0743199
Ube2t	4.88384	5.62774	1.94561	2.89253	0.00382152	0.0745589
Lmo4	358.271	0.861353	0.298045	2.89001	0.00385232	0.0749232
Vps11	52.4735	2.15827	0.746722	2.89032	0.00384845	0.0749232
Phf7	7.65674	-4.0683	1.40839	-2.88861	0.00386943	0.0751376
Hist1h4i	11.6969	4.52618	1.56768	2.88719	0.003887	0.0753602
Cbx3	20.0963	-2.64058	0.914781	-2.88657	0.00389462	0.0753896
Ntrk3	39.888	2.29556	0.796103	2.8835	0.00393288	0.0760111
Dok5	12.0241	3.15725	1.09566	2.88159	0.00395677	0.0763532
Clns1a	136.66	1.18007	0.409644	2.88073	0.00396759	0.0764427
Ppip5k2	47.0171	-1.66901	0.579654	-2.87931	0.00398541	0.0766664
Npr1	20.8169	-3.55014	1.23465	-2.87541	0.00403504	0.0775004
Csrp3	4.70195	6.22028	2.16376	2.87476	0.00404336	0.0775396
Ubxn8	42.5967	1.82397	0.634651	2.87398	0.00405332	0.0776101
9230110C19Rik	3.56089	-5.32136	1.85295	-2.87183	0.00408099	0.0780189
Pcyox1l	18.6539	1.99082	0.693631	2.87014	0.00410289	0.0783163
Pik3cb	13.7231	3.49001	1.21692	2.86791	0.0041319	0.0787485
Gabarapl2	134.466	1.61385	0.562834	2.86736	0.00413915	0.0787651
Otud3	36.5308	2.4339	0.849322	2.8657	0.00416095	0.0790164
Ctsd	1680.24	1.31174	0.457789	2.86538	0.00416516	0.0790164
Irx5	5.70986	5.52769	1.9306	2.8632	0.00419381	0.0794379
C2cd2l	68.9528	1.516	0.529799	2.86146	0.00421695	0.079754
Alkbh1	30.7872	1.92232	0.673342	2.85489	0.00430512	0.081297
Rbks	3.00638	5.73622	2.0127	2.85001	0.00437182	0.0821797
Tmem176a	252.335	1.28319	0.450089	2.85096	0.00435871	0.0821797
Ccdc86	36.9492	2.21433	0.776923	2.85013	0.00437018	0.0821797
Idnk	26.0922	-1.93654	0.680317	-2.84652	0.00441999	0.0829588
Kctd17	254.932	1.88157	0.661735	2.84339	0.00446365	0.0836512
Cyr61	3119.06	1.90232	0.669315	2.84219	0.00448042	0.083661
Lrrfip2	137.482	1.28597	0.452501	2.8419	0.0044845	0.083661
Pfdn1	227.896	1.67278	0.588567	2.84212	0.00448142	0.083661
Tnrc6c	147.376	-1.30685	0.460245	-2.83948	0.00451876	0.084173
Cryzl2	6.87489	5.25212	1.85144	2.83678	0.00455711	0.0847595
Cxcl13	20.2769	-4.57693	1.61556	-2.83302	0.00461102	0.0854515
Col6a2	2044.27	-1.06302	0.375263	-2.83274	0.00461507	0.0854515
Prdx2	402.075	1.50309	0.530576	2.83294	0.0046122	0.0854515
Mr1	60.7251	1.81122	0.639596	2.83182	0.00462844	0.0855708
Lama2	151.544	-2.2143	0.782149	-2.83104	0.00463963	0.0856493
Adgrl4	7.10997	-5.71709	2.01992	-2.83035	0.00464966	0.0857064
Vav2	20.526	2.90524	1.02706	2.8287	0.00467376	0.0860223
Cys1	69.6183	-1.48193	0.524778	-2.82391	0.00474419	0.0871886
Rmdn3	94.4437	1.36847	0.484884	2.82225	0.00476873	0.0874495
Slc17a9	6.59559	6.50461	2.30551	2.82133	0.00478254	0.0874495
Dguok	100.534	-2.0388	0.722709	-2.82105	0.00478671	0.0874495
8430408G22Rik	4.77973	5.17411	1.83369	2.82168	0.00477721	0.0874495
Ggnbp1	5.899	5.41601	1.92051	2.82008	0.0048011	0.0875829
Ctps2	43.3961	-1.64857	0.585006	-2.81804	0.00483176	0.0877533
Mdh1	420.809	1.38043	0.48972	2.81882	0.00482009	0.0877533
Cramp1l	55.2718	-1.617	0.573801	-2.81804	0.00483176	0.0877533
Nedd4	773.238	-1.35139	0.479769	-2.81676	0.00485107	0.0879746
Gm1661	3.34149	6.1736	2.1935	2.81449	0.00488544	0.0883384
Tmem158	414.391	-1.17078	0.415961	-2.81465	0.00488305	0.0883384
Phf12	68.3419	-1.55595	0.552977	-2.81377	0.00489636	0.0884065
Rnf41	18.0897	3.16466	1.12522	2.81248	0.00491608	0.088633
Gnpnat1	202.202	1.32191	0.47012	2.81186	0.00492563	0.0886756
Neurl1a	16.4433	3.80129	1.35268	2.8102	0.00495106	0.0890038
C3ar1	17.2234	4.72852	1.68364	2.80851	0.00497706	0.0893412
Pwwp2b	16.6875	2.47843	0.883556	2.80506	0.00503066	0.0901721
Gpr68	9.70128	4.63266	1.65535	2.79859	0.00513265	0.0918671
Snx30	41.2108	3.16051	1.13002	2.79688	0.00515995	0.092222
Ccl20	35.9425	-4.78579	1.71308	-2.79367	0.00521134	0.092959
Arhgap21	114.735	-1.33775	0.478902	-2.79337	0.00521624	0.092959
Plpp2	28.5021	2.05684	0.736757	2.79175	0.00524245	0.0930708
Rab15	44.1653	2.22673	0.797531	2.79202	0.00523796	0.0930708
Zbtb7c	68.7763	1.64167	0.588081	2.79158	0.00524512	0.0930708
Rtf2	184.542	1.21319	0.434945	2.7893	0.00528213	0.093593
Dock1	38.6206	-1.68588	0.604751	-2.78772	0.00530797	0.0936477
Axin2	11.8216	-3.35631	1.20385	-2.78799	0.00530368	0.0936477
Trib2	147.219	1.2192	0.437297	2.78804	0.00530276	0.0936477
Syde1	72.126	-1.48401	0.532438	-2.78721	0.00531647	0.093664
Neurl2	11.3793	5.2576	1.88733	2.78574	0.00534065	0.0936889
Stard10	17.9919	3.35205	1.2031	2.78617	0.00533351	0.0936889
Dbn1	125.964	-1.80288	0.647118	-2.78601	0.00533604	0.0936889
Sp7	28.1047	3.10235	1.11433	2.78405	0.0053684	0.0940423
Lyrm9	5.66153	4.84792	1.74249	2.78218	0.00539947	0.0943623
Asrgl1	19.6288	2.53659	0.911774	2.78203	0.00540195	0.0943623
Runx3	7.54386	4.7045	1.6918	2.78077	0.00542296	0.0945954
Ero1l	156.17	1.4409	0.518432	2.77935	0.00544679	0.094877
Baiap2	179.131	-1.14591	0.412392	-2.77868	0.00545798	0.0949381
Afap1	134.218	-0.927043	0.333859	-2.77675	0.00549053	0.09537
Acp5	71.1417	1.47277	0.530596	2.77569	0.00550852	0.0955481
Ethe1	29.8889	-1.85349	0.667974	-2.7748	0.00552353	0.095674
Col14a1	1083.3	-1.43193	0.516378	-2.77303	0.00555378	0.0960633
Rab30	24.6012	-2.05697	0.742758	-2.76936	0.00561658	0.0969369
Cdc45	7.9827	4.97384	1.79615	2.76917	0.00561999	0.0969369
Iigp1	25.2104	-4.5995	1.66231	-2.76692	0.00565883	0.0974708
Nin	33.4745	-2.14962	0.777063	-2.76635	0.00566882	0.0975069
Irf2bp1	143.967	1.059	0.382972	2.76522	0.0056885	0.0977093
Txnrd1	45.5355	1.92477	0.696298	2.76429	0.00570469	0.0978512
Grrp1	16.0657	4.09741	1.48266	2.76355	0.00571765	0.0979375
Srp68	167.851	1.53755	0.556863	2.76109	0.00576079	0.0985399
Cst3	6297.21	0.971595	0.352017	2.76008	0.00577866	0.0987042
Cyp7b1	37.2879	-2.9146	1.05667	-2.7583	0.00581036	0.0987042
Ube2q1	135.256	-1.46116	0.529689	-2.75852	0.00580643	0.0987042
Dbf4	16.8195	3.00832	1.09057	2.75849	0.00580686	0.0987042
Fez1	68.4507	-1.51376	0.54854	-2.75961	0.00578706	0.0987042
Mrpl49	35.2102	2.46764	0.895432	2.75581	0.00585478	0.0993221
Relb	94.5683	-1.68515	0.611953	-2.75372	0.0058923	0.0995484
Tbk1	46.3075	-1.68837	0.612948	-2.75451	0.00587798	0.0995484
Papss2	166.079	1.20238	0.436624	2.75381	0.00589067	0.0995484
Ctla2a	14.4616	-6.96331	2.5299	-2.75241	0.00591583	0.0998094
Dnajc7	280.927	1.46833	0.533984	2.74977	0.00596365	0.100479
Vtn	11.525	2.85801	1.04067	2.74633	0.00602667	0.101402
Wnt10a	5.03862	4.83538	1.76113	2.74562	0.00603966	0.101483
Dpp7	75.9202	1.59265	0.580872	2.74182	0.00610994	0.101695
Cxcl1	6408.41	-1.37365	0.500767	-2.74308	0.00608653	0.101695
Baz2a	10.0428	-3.81118	1.38982	-2.7422	0.0061029	0.101695
Rnase4	741.012	-1.26554	0.461245	-2.74375	0.00607414	0.101695
Slc25a11	129.521	1.08804	0.396591	2.74348	0.00607909	0.101695
Tagap	3.51209	5.57382	2.0326	2.74222	0.00610264	0.101695
H2-Q7	43.7514	-5.34088	1.94662	-2.74366	0.00607577	0.101695
Rbms2	38.9263	-1.80391	0.658049	-2.74129	0.00611982	0.101722
Tmem141	11.9607	4.07399	1.48731	2.73917	0.00615939	0.102164
Whrn	6.63249	4.52071	1.65051	2.73898	0.00616296	0.102164
Aox3	3.26422	-5.78385	2.11307	-2.73718	0.00619676	0.102587
Smdt1	295.076	1.20836	0.441847	2.73479	0.00624198	0.103197
Ammecr1	101.429	1.49443	0.546595	2.73408	0.00625549	0.103208
Wwtr1	255.617	-1.00572	0.367872	-2.73388	0.00625931	0.103208
Scn2a	5.41457	-4.59933	1.68329	-2.73235	0.00628848	0.103412
Lipt2	4.80691	5.58735	2.04484	2.73241	0.00628731	0.103412
Nck1	78.4611	-1.47129	0.538732	-2.73103	0.00631365	0.103688
Arid3a	32.5481	2.74723	1.00678	2.72874	0.00635763	0.104272
Nfia	826.915	-1.27041	0.465725	-2.72781	0.00637569	0.104429
Pon2	405.281	1.83583	0.673126	2.72732	0.00638514	0.104446
Wwc1	3.68687	5.83959	2.14171	2.7266	0.0063991	0.104536
Il15ra	46.685	-2.10936	0.773809	-2.72594	0.00641177	0.104604
Chst1	78.3988	1.36405	0.500861	2.72342	0.006461	0.104716
D630045J12Rik	40.0549	1.84566	0.677465	2.72437	0.00644247	0.104716
Ripk3	7.74846	4.81214	1.76649	2.72412	0.00644727	0.104716
Ckb	365.372	1.18912	0.436547	2.72392	0.00645125	0.104716
Galnt1	447.14	0.847621	0.311202	2.7237	0.00645555	0.104716
Sp1	556.957	-1.1503	0.422632	-2.72176	0.00649347	0.105104
Osr1	110.484	-1.26264	0.464281	-2.71956	0.00653694	0.105669
Col24a1	7.32693	4.85657	1.78711	2.71756	0.00657657	0.106032
Mettl21b	7.84483	3.70288	1.36268	2.71735	0.00658072	0.106032
Sema5a	163.156	1.40678	0.517746	2.71713	0.00658517	0.106032
Gdf15	34.7788	1.70044	0.626189	2.71554	0.00661684	0.106404
6720489N17Rik	7.21262	4.4862	1.65293	2.71409	0.00664582	0.106731
Efhd1	155.601	-2.06084	0.759655	-2.71286	0.00667053	0.106744
Jdp2	157.077	-1.06648	0.393043	-2.71339	0.00665993	0.106744
Ier3	3804.77	0.866087	0.319264	2.71276	0.00667258	0.106744
Ddx41	18.2984	2.32531	0.85751	2.7117	0.00669382	0.106945
Slc2a1	85.0742	1.32581	0.489094	2.71075	0.00671303	0.106975
Asap3	57.826	-2.1711	0.800862	-2.71096	0.0067089	0.106975
Dnajc28	5.87174	6.09627	2.24962	2.70991	0.00673015	0.10711
Plscr4	95.4763	-1.42559	0.526358	-2.7084	0.00676094	0.107323
Itpr3	68.7877	1.54893	0.571815	2.70879	0.00675284	0.107323
Igfbp2	22.9736	3.04027	1.12365	2.70572	0.00681568	0.108054
Lama5	27.0832	2.3809	0.880247	2.7048	0.00683449	0.108213
Sdc3	102.312	1.35552	0.501277	2.70414	0.00684808	0.108289
Fbxw17	113.234	-1.47177	0.544759	-2.70169	0.00689872	0.108811
Ablim1	203.451	-1.14465	0.42365	-2.70188	0.00689479	0.108811
Trim41	98.2463	1.31991	0.488939	2.69954	0.00694359	0.10924
Chmp1b	51.8599	-1.40735	0.521274	-2.69983	0.00693748	0.10924
Cox17	325.123	1.42959	0.529669	2.69902	0.00695444	0.109271
Fam241b	4.45676	5.35621	1.98556	2.69759	0.00698441	0.109404
Slc16a6	19.3692	3.00267	1.11319	2.69734	0.00698948	0.109404
Flvcr2	6.29013	4.5163	1.67415	2.69767	0.00698263	0.109404
Tslp	5.52454	-5.05957	1.8761	-2.69686	0.00699972	0.109426
Aff3	187.431	-1.36233	0.505698	-2.69396	0.0070609	0.110104
Pank4	11.5009	-3.46941	1.28781	-2.69404	0.00705909	0.110104
Pde11a	4.84486	5.52995	2.05343	2.69304	0.00708042	0.110269
Man1a	274.843	-1.35985	0.505061	-2.69244	0.00709305	0.110326
Slc27a3	65.9527	-1.2997	0.483071	-2.69051	0.00713435	0.110829
Prkdc	13.1296	4.25842	1.58312	2.68988	0.00714772	0.110897
Ctxn1	6.16415	4.68834	1.74342	2.68917	0.00716308	0.110996
Marc2	595.615	1.61327	0.600443	2.68679	0.00721412	0.111647
Gldc	5.18214	4.74603	1.76722	2.6856	0.00724001	0.111849
Pdcd11	38.5216	1.89994	0.707519	2.68535	0.00724529	0.111849
Polr2l	127.555	1.26835	0.472442	2.68468	0.00725995	0.111935
Rcsd1	6.86894	5.40192	2.01366	2.68263	0.00730453	0.112483
Fam102b	354.892	-1.80273	0.672318	-2.68136	0.0073324	0.112771
Tub	5.87667	5.05062	1.88456	2.68	0.00736219	0.113088
Il1rl1	30.2469	-4.17345	1.55874	-2.67746	0.00741831	0.113574
Arhgap29	202.644	-1.33363	0.49812	-2.67732	0.00742141	0.113574
Ly6h	4.79083	-5.47173	2.04354	-2.67758	0.00741568	0.113574
Rfc4	8.64003	-3.95978	1.4801	-2.67534	0.00746533	0.114105
Uxs1	501.912	1.55569	0.582537	2.67054	0.00757292	0.115464
Mgat2	313.382	-1.04232	0.390265	-2.6708	0.00756716	0.115464
Rad51b	15.3754	-2.52099	0.944376	-2.66947	0.00759702	0.115688
Elac2	31.1742	-2.87353	1.07679	-2.6686	0.00761671	0.115845
Zfp189	8.95242	4.68028	1.75434	2.66783	0.0076343	0.11597
Sbsn	656.621	1.07554	0.40369	2.66428	0.00771542	0.117058
Zdhhc2	45.5423	2.18008	0.819437	2.66047	0.00780324	0.118245
Smchd1	86.2657	-1.38725	0.521559	-2.65981	0.00781839	0.11833
Epyc	80.1459	-2.16541	0.815236	-2.65617	0.00790331	0.119407
Dld	92.1642	1.16191	0.437489	2.65585	0.00791085	0.119407
Dbx2	11.4869	-3.91496	1.47427	-2.65552	0.0079186	0.119407
N4bp2	26.6408	-2.27165	0.855743	-2.6546	0.0079403	0.119443
Ptges3l	53.8126	2.19804	0.827893	2.65498	0.00793123	0.119443
Syde2	7.53144	-3.24051	1.22182	-2.6522	0.00799693	0.120148
Tfpi	14.5875	-3.06928	1.15771	-2.65117	0.00802146	0.120252
D3Ertd751e	13.5661	3.0765	1.16047	2.65109	0.00802328	0.120252
Psmd10	143.126	1.51647	0.572336	2.64962	0.00805824	0.12059
Ube2l3	218.036	0.94233	0.355688	2.64932	0.0080654	0.12059
Znhit6	130.318	1.93262	0.730058	2.64721	0.00811589	0.121199
Tgfbr3	391.224	-1.29806	0.490541	-2.64619	0.00814035	0.121417
Csnk2b	135.695	1.03189	0.39019	2.64458	0.00817926	0.12185
Plekhb2	84.8784	1.43429	0.542597	2.64337	0.0082085	0.122098
Hspb7	69.7023	2.45293	0.928058	2.64307	0.00821568	0.122098
Steap1	62.53	1.85614	0.702852	2.64087	0.00826939	0.122749
Cep70	8.90821	-4.32659	1.63905	-2.6397	0.00829804	0.122994
Pfkfb4	28.225	2.18899	0.82936	2.63938	0.00830585	0.122994
Hgf	10.8234	-4.49824	1.70525	-2.63787	0.00834288	0.123247
Pacs2	88.9009	-1.09217	0.414024	-2.63794	0.00834113	0.123247
Hmgn2	134.818	2.46051	0.933177	2.6367	0.00837159	0.123376
Camkk2	358.47	-1.36692	0.518355	-2.63703	0.00836362	0.123376
Iqsec3	5.58474	5.52229	2.09653	2.63402	0.0084381	0.124208
AI854703	2.76773	5.84585	2.21976	2.63356	0.0084496	0.124229
Slc39a8	4.84789	4.88909	1.85789	2.63152	0.00850035	0.124827
Ccl9	38.701	3.2756	1.24509	2.63082	0.0085179	0.124936
Zfp521	91.2956	-1.12037	0.426476	-2.62705	0.00861283	0.126178
Tmed10	485.086	1.05504	0.401876	2.62528	0.00865784	0.126688
Saa1	25.5914	-2.57065	0.979826	-2.62358	0.00870114	0.127129
Spc24	40.2938	3.23584	1.23351	2.62329	0.00870861	0.127129
Rpl23	5543.55	1.84011	0.701865	2.62175	0.00874796	0.127553
Swt1	42.3942	-1.82228	0.695257	-2.62102	0.00876672	0.127676
Bach2	19.6335	-3.20963	1.22503	-2.62004	0.00879207	0.127733
Clpb	21.0798	2.12556	0.811385	2.61966	0.00880169	0.127733
Mcm5	31.7485	-1.91606	0.731283	-2.62014	0.00878946	0.127733
Smarca2	230.987	-1.06069	0.405	-2.61898	0.00881921	0.127837
St8sia4	2.93874	5.47907	2.09388	2.61671	0.00887808	0.128424
Tnc	202.794	1.61098	0.615672	2.61662	0.00888052	0.128424
Clasp1	68.3422	-1.46958	0.562044	-2.61471	0.00893038	0.128543
Trpv4	20.2867	3.49488	1.3366	2.61474	0.00892942	0.128543
Psmd8	889.003	0.998839	0.381938	2.61519	0.0089178	0.128543
App	8048.19	1.40362	0.536685	2.61536	0.00891343	0.128543
Tpm1	495.187	1.05261	0.402692	2.61393	0.00895077	0.128611
Syngr2	337.34	1.39799	0.534944	2.61334	0.00896632	0.128611
Ehd1	476.989	1.13852	0.435599	2.61368	0.00895716	0.128611
Rsrc1	30.363	-1.99438	0.76334	-2.6127	0.00898309	0.128702
Mab21l1	3.59051	5.25074	2.01116	2.6108	0.00903305	0.129146
Zfp511	24.0041	3.39732	1.30129	2.61073	0.00903502	0.129146
Polk	10.7977	-3.91256	1.49977	-2.60877	0.00908683	0.129737
Yjefn3	4.53752	4.83052	1.85283	2.6071	0.00913137	0.130222
Prrg3	65.6837	-1.50273	0.577511	-2.60208	0.0092659	0.131836
Cd36	9.84607	-4.27041	1.64094	-2.60242	0.00925675	0.131836
Ifnar1	17.3726	-2.16465	0.83238	-2.60056	0.00930725	0.132272
Zswim3	10.9981	3.43205	1.32022	2.59961	0.00933299	0.132333
Cfl1	415.493	1.05979	0.407643	2.5998	0.00932777	0.132333
Inhba	456.902	1.2226	0.470447	2.59881	0.00935474	0.13249
Hoxc4	8.00077	4.17589	1.60716	2.5983	0.00936856	0.132533
Cd248	670.49	-1.04431	0.402108	-2.59709	0.00940164	0.132849
Crybg1	10.6299	3.68074	1.41756	2.59654	0.00941683	0.132912
Cldn2	7.14599	-4.8924	1.8869	-2.59282	0.00951938	0.134206
Osbpl10	3.73209	5.86418	2.2629	2.59145	0.00955732	0.134587
Cdh22	20.4333	3.84551	1.48446	2.59051	0.00958349	0.134802
Sdc4	560.003	1.08505	0.419033	2.58941	0.009614	0.135011
Vax2	9.17365	3.6337	1.40341	2.58919	0.00962018	0.135011
Ip6k2	33.6007	-1.70221	0.657604	-2.58851	0.00963931	0.135125
Fam117a	46.9865	-1.93492	0.747952	-2.58696	0.0096826	0.135578
Smurf2	83.2706	-1.55012	0.599303	-2.58654	0.00969455	0.135592
Diaph3	10.7219	4.33595	1.67736	2.58499	0.00973829	0.13605
C1s2	30.6961	-3.09893	1.19916	-2.58425	0.00975917	0.136146
Acer3	41.6867	1.42918	0.553095	2.58396	0.00976724	0.136146
Ipo5	161.736	1.33122	0.515479	2.58248	0.0098092	0.136577
Aldoa	590.677	0.897095	0.347754	2.57968	0.00988913	0.137414
Dip2a	50.3488	-1.50257	0.582482	-2.5796	0.00989156	0.137414
C1s1	857.928	-1.99052	0.772545	-2.57658	0.00997843	0.138465
Samhd1	308.462	-0.947286	0.367847	-2.57522	0.0100178	0.138699
Tpst2	49.4268	-1.68649	0.654875	-2.57529	0.0100156	0.138699
Spin4	20.1654	-2.81929	1.09518	-2.57428	0.0100448	0.138918
Has1	1573.77	1.48785	0.578225	2.57314	0.0100782	0.139223
Hic1	64.8651	-1.93009	0.751094	-2.5697	0.0101785	0.140453
Igkc	13.5898	-6.59703	2.56797	-2.56896	0.0102003	0.140581
Scube2	4.51532	5.97946	2.32789	2.56861	0.0102106	0.140581
Sptlc2	74.0876	-1.39625	0.543755	-2.56779	0.010235	0.140759
Greb1	5.79834	-3.96689	1.5454	-2.5669	0.0102611	0.140961
Mcm3	34.3018	1.57955	0.616337	2.56281	0.0103829	0.142003
Gpat3	6.52066	5.11006	1.9933	2.56362	0.0103587	0.142003
Nid2	50.5279	-1.77039	0.690783	-2.56287	0.0103812	0.142003
Yipf2	47.2858	2.40901	0.939849	2.56319	0.0103716	0.142003
Slc5a4b	6.03234	-5.10262	1.99154	-2.56214	0.0104028	0.142118
Dact3	126.613	-0.984455	0.384497	-2.56037	0.0104561	0.142688
Fam69b	11.7301	-3.51762	1.37416	-2.55983	0.0104724	0.142753
Mvp	78.4446	1.81962	0.711175	2.55861	0.0105091	0.142781
Eef1e1	15.9489	2.39301	0.935095	2.5591	0.0104942	0.142781
Tmem50b	55.6539	1.45507	0.568629	2.55891	0.0105001	0.142781
Mdfic	122.446	-1.08624	0.424855	-2.55673	0.0105661	0.14324
Arid4b	53.2908	-1.40167	0.548224	-2.55675	0.0105655	0.14324
Srp19	577.03	-2.49073	0.975338	-2.55371	0.0106582	0.14433
Trim21	8.37787	-4.43726	1.73831	-2.55264	0.0106911	0.144616
Mmrn2	13.5697	-4.59692	1.80149	-2.55172	0.0107191	0.144679
Ska1	14.4607	4.19177	1.6427	2.55176	0.0107181	0.144679
Tec	5.62865	3.65625	1.43317	2.55117	0.0107363	0.144752
Jkamp	177.136	0.864353	0.338932	2.55022	0.0107653	0.144986
Hist2h2be	15.8385	2.34192	0.918882	2.54866	0.0108137	0.145251
Ptger2	27.8153	2.8307	1.11047	2.54911	0.0107999	0.145251
Stac2	21.0109	2.86606	1.12463	2.54845	0.0108203	0.145251
Slc25a40	17.0442	2.86538	1.12508	2.54681	0.0108712	0.145776
Cks1b	165.843	-1.21409	0.476846	-2.54608	0.0108941	0.145924
Ubn2	86.2039	-1.18121	0.464111	-2.5451	0.0109247	0.146175
Id2	587.263	-0.872439	0.342953	-2.5439	0.0109623	0.14652
Nat9	55.9445	1.99416	0.784548	2.54179	0.0110287	0.147089
Kmt2d	101.039	-1.27515	0.501603	-2.54215	0.0110174	0.147089
Oscp1	20.8767	2.36422	0.930724	2.54019	0.0110792	0.147127
Mlkl	15.4258	-3.53429	1.39103	-2.54077	0.0110608	0.147127
Zfp692	8.18054	5.46595	2.15171	2.54028	0.0110762	0.147127
Oxr1	54.8489	-1.64276	0.646672	-2.54032	0.011075	0.147127
Pla2g2e	25.9721	2.92043	1.1503	2.53885	0.0111218	0.147266
Mpdu1	329.882	1.12564	0.443402	2.53863	0.0111286	0.147266
Frmd6	339.144	-1.39301	0.548865	-2.53799	0.0111493	0.147266
Pcdhb6	2.93264	5.66782	2.23305	2.53815	0.0111442	0.147266
Gm4841	4.55515	-6.57341	2.58945	-2.53854	0.0111316	0.147266
Ect2	6.51339	4.69709	1.85198	2.53626	0.0112043	0.147835
Vasp	213.364	1.06505	0.420275	2.53418	0.011271	0.148556
B9d1	23.1529	1.94649	0.769244	2.5304	0.0113933	0.150008
Eif2d	27.478	2.5095	0.993691	2.52544	0.0115554	0.151658
Gmppb	209.327	1.40764	0.557341	2.52564	0.0115488	0.151658
Pcdhb12	10.4963	-2.28909	0.906336	-2.52566	0.0115482	0.151658
Mef2c	71.8566	1.50432	0.596454	2.52211	0.0116654	0.152938
S100g	17.2534	-2.30629	0.914632	-2.52155	0.0116839	0.153019
Ogn	467.679	-0.991536	0.393363	-2.52066	0.0117134	0.153187
Gas1	662.973	-1.13405	0.449947	-2.52042	0.0117216	0.153187
Ak2	180.254	0.956689	0.379857	2.51855	0.011784	0.153354
Extl1	8.20232	5.37635	2.13456	2.51871	0.0117784	0.153354
Bid	38.7186	1.96743	0.781168	2.51858	0.0117829	0.153354
Prss23	370.857	-1.08228	0.429674	-2.51884	0.0117742	0.153354
Psma8	5.07878	5.18694	2.06022	2.51766	0.0118136	0.153577
Dbnl	152.838	1.05726	0.420097	2.51669	0.0118462	0.153838
Mrpl20	139.61	1.38225	0.549799	2.5141	0.0119335	0.154001
Piezo1	168.423	1.29216	0.513798	2.51492	0.0119058	0.154001
Thg1l	11.6235	4.78512	1.90312	2.51436	0.0119248	0.154001
Rrm2	18.5644	2.45908	0.977823	2.51485	0.0119083	0.154001
Cntn1	16.7882	-3.44221	1.36878	-2.5148	0.0119099	0.154001
Rab27b	11.8415	3.88448	1.5443	2.51537	0.0118908	0.154001
Frem1	3.1078	-5.84621	2.32842	-2.51081	0.0120455	0.155121
Atad2	19.4437	-3.02696	1.20544	-2.51108	0.0120362	0.155121
Lmx1a	49.3216	-2.4166	0.962628	-2.51042	0.0120586	0.155129
Odc1	24.0474	2.58639	1.0306	2.5096	0.0120869	0.155331
Vps13c	7.03916	-3.28326	1.30955	-2.50717	0.0121701	0.156238
Cul3	125.398	-0.94855	0.378443	-2.50646	0.0121948	0.156363
Stk32c	62.0692	2.24185	0.894536	2.50616	0.0122052	0.156363
Ywhah	721.69	-1.56828	0.625977	-2.50534	0.0122335	0.156563
Tpst1	197.228	-1.31059	0.523228	-2.50482	0.0122514	0.15663
S100a1	85.88	1.44807	0.578643	2.50252	0.0123312	0.157487
Utrn	108.867	-1.12583	0.450156	-2.50098	0.012385	0.157848
Tcap	56.0759	3.50517	1.40148	2.50105	0.0123825	0.157848
Qrich1	78.695	-1.77764	0.711142	-2.4997	0.01243	0.158258
Brap	152.21	1.15432	0.461913	2.49899	0.0124546	0.158408
Dhx35	9.40543	4.30247	1.72307	2.49699	0.0125254	0.158914
Ids	324.314	-1.00432	0.402214	-2.49699	0.0125253	0.158914
Loxl1	1074.33	-0.90508	0.3625	-2.49677	0.012533	0.158914
Il4ra	453.563	-1.46107	0.585542	-2.49525	0.0125869	0.159271
Arhgap31	44.9871	2.2577	0.904714	2.49549	0.0125784	0.159271
Errfi1	1238.12	1.29966	0.521562	2.49186	0.0127076	0.160634
Slc12a1	5.2432	5.58802	2.24544	2.48861	0.0128244	0.161285
Epb41l1	141.746	1.54511	0.620812	2.48885	0.0128155	0.161285
Ppat	294.852	1.52105	0.610977	2.48954	0.0127908	0.161285
Hace1	21.4174	-2.31297	0.929003	-2.48973	0.012784	0.161285
Ly6i	4.24945	-5.38518	2.16336	-2.48927	0.0128007	0.161285
Slco2b1	108.464	-1.77291	0.712641	-2.48781	0.0128534	0.161484
Odf2l	5.7899	4.56881	1.83725	2.48677	0.0128909	0.161627
1700061G19Rik	4.01685	5.57393	2.24111	2.48713	0.012878	0.161627
Fbf1	24.7414	2.757	1.10901	2.486	0.0129189	0.161814
Prg2	4.26927	-4.6397	1.86676	-2.48543	0.0129393	0.161906
Arhgap28	62.1969	1.57367	0.633408	2.48444	0.0129754	0.162193
Hnrnpdl	477.347	1.50667	0.606766	2.48311	0.0130239	0.162635
0610040J01Rik	3.11408	6.08336	2.45475	2.4782	0.0132046	0.164725
Foxo1	470.857	1.01614	0.410265	2.4768	0.0132565	0.165205
Wnt11	40.2598	-2.39553	0.968236	-2.47412	0.0133566	0.165949
Shmt1	5.02271	5.07982	2.0529	2.47446	0.0133438	0.165949
Cd200	67.3784	1.20087	0.485342	2.47428	0.0133504	0.165949
Slc2a4	23.2851	2.77452	1.12243	2.47189	0.01344	0.166763
Col2a1	193.241	3.86627	1.56424	2.47165	0.013449	0.166763
Chodl	255.401	1.45204	0.587638	2.47098	0.0134745	0.16691
Tnni2	78.8125	2.3678	0.959872	2.46678	0.0136332	0.168539
Mapk11	13.5524	3.91918	1.58866	2.46698	0.013626	0.168539
Far2	4.66883	5.31368	2.15474	2.46604	0.0136615	0.16872
C1qa	139.414	-2.28023	0.92554	-2.46367	0.0137521	0.16899
Mmp23	88.1053	-1.24072	0.503587	-2.46377	0.0137484	0.16899
Wsb2	190.503	0.946268	0.384089	2.46367	0.0137522	0.16899
Aoc3	45.9788	-2.31443	0.939421	-2.46368	0.0137521	0.16899
Abca6	8.91378	-3.67553	1.4921	-2.46333	0.0137655	0.16899
Gpatch2l	28.1555	-1.92157	0.779597	-2.46482	0.0137081	0.16899
Sh2b2	9.13928	4.53074	1.8399	2.4625	0.0137973	0.169212
Xiap	109.504	-1.17376	0.476895	-2.46126	0.013845	0.169576
Rfx5	42.3048	-1.51686	0.616356	-2.46102	0.0138544	0.169576
Faap24	5.55801	3.70351	1.50625	2.45877	0.0139415	0.170473
Unc5b	245.078	2.10416	0.856276	2.45734	0.013997	0.170982
Cspp1	25.0765	-1.63918	0.667154	-2.45698	0.0140111	0.170986
Lgi3	21.8308	2.21569	0.902182	2.45592	0.0140524	0.17132
Narf	50.6005	-1.56476	0.637351	-2.4551	0.0140846	0.171543
Fbn2	35.9248	2.05891	0.839188	2.45345	0.0141493	0.172161
Kcp	5.92874	-4.60432	1.87726	-2.45268	0.0141796	0.172361
Eml2	166.973	1.50669	0.614618	2.45142	0.0142294	0.172445
Sec14l1	183.994	-0.962395	0.392586	-2.45143	0.0142291	0.172445
Adamts16	26.6823	-2.09893	0.856561	-2.45041	0.0142693	0.172445
Dact1	175.098	-1.08619	0.443272	-2.45039	0.0142703	0.172445
Zbtb1	37.8039	-1.35539	0.552989	-2.45103	0.0142447	0.172445
Lrp5	102.944	2.10105	0.85687	2.452	0.0142064	0.172445
Hrasls	6.08156	4.86451	1.98552	2.44999	0.0142862	0.172468
Nrp2	401.732	1.3238	0.54074	2.44813	0.0143599	0.172683
Pdcd5	101.143	1.2787	0.522275	2.44833	0.0143518	0.172683
Slc25a42	11.7575	-3.61644	1.4771	-2.44834	0.0143518	0.172683
Tmem45a	109.031	-1.26453	0.516353	-2.44896	0.0143269	0.172683
Sash3	3.85979	5.87023	2.39839	2.44757	0.0143824	0.172784
Sfswap	71.2063	-1.42881	0.584107	-2.44615	0.0144391	0.173297
Capg	333.715	1.09968	0.449689	2.44543	0.0144681	0.173301
Zfp423	65.7301	-1.20982	0.494854	-2.44481	0.0144929	0.173301
Camk2g	50.2567	-1.43264	0.586007	-2.44474	0.0144956	0.173301
Dlx4	2.58054	5.57721	2.28054	2.44557	0.0144625	0.173301
Bcap29	20.2474	2.70851	1.10853	2.44332	0.0145527	0.173816
Sae1	693.331	1.3162	0.53893	2.44224	0.0145964	0.174002
Slc52a2	17.8925	2.45629	1.00565	2.44249	0.0145863	0.174002
Dedd	74.6147	1.18266	0.484623	2.44036	0.0146725	0.174555
Fam129b	205.975	1.2165	0.49866	2.43954	0.0147061	0.174555
Timp1	794.609	0.787984	0.323076	2.43901	0.0147276	0.174555
Tmx1	408.533	0.882552	0.361844	2.43904	0.0147262	0.174555
Pdxp	5.21918	-4.58476	1.87871	-2.44037	0.0146721	0.174555
Rps19bp1	29.6109	1.36503	0.559584	2.43937	0.014713	0.174555
Ackr2	54.7633	1.2592	0.51647	2.43808	0.0147655	0.174836
Slc24a3	32.6038	-2.0455	0.840038	-2.43501	0.0148914	0.176158
Bmp6	20.0199	2.19401	0.901164	2.43464	0.0149064	0.176167
Tpi1	247.785	0.81288	0.33401	2.4337	0.0149454	0.176458
Dusp19	14.8444	2.66763	1.09667	2.43249	0.0149956	0.176882
Vldlr	81.1464	1.38813	0.57091	2.43143	0.0150392	0.177227
Pcolce	1129.53	-0.810157	0.333317	-2.43059	0.0150744	0.177472
Sumo3	1832.67	1.29254	0.53206	2.42932	0.0151273	0.177926
Bhlhe22	7.72095	-4.69791	1.93482	-2.42808	0.015179	0.178364
Arl4c	132.131	2.07687	0.855775	2.42689	0.0152288	0.178522
Gata3	3.13076	5.85707	2.41357	2.42672	0.0152359	0.178522
Eno1	4.68264	-4.23055	1.74356	-2.42638	0.0152502	0.178522
Cacng1	24.893	3.92541	1.61779	2.4264	0.0152494	0.178522
Dock10	10.5873	-3.06177	1.26272	-2.42474	0.0153194	0.178896
Abl1	94.2792	-1.20859	0.498472	-2.42459	0.0153257	0.178896
Mnd1	23.2494	-2.08668	0.860392	-2.42527	0.015297	0.178896
Wdr13	166.774	1.15942	0.478353	2.42378	0.0153599	0.179014
Cd109	378.516	0.87963	0.362934	2.42367	0.0153648	0.179014
Ski	725.729	-0.829406	0.342383	-2.42245	0.0154161	0.179328
Cbl	78.2119	-1.17986	0.487073	-2.42234	0.0154207	0.179328
Ncdn	26.6644	2.0751	0.85719	2.42082	0.0154856	0.179743
Tsc22d1	667.043	0.766028	0.316425	2.42089	0.0154827	0.179743
0610037L13Rik	78.7286	1.16734	0.482483	2.41945	0.0155439	0.179769
Pdxk	83.3024	-1.15107	0.475636	-2.42007	0.0155175	0.179769
Efnb3	5.96184	3.78239	1.56339	2.41934	0.0155485	0.179769
P3h4	362.516	0.888884	0.367321	2.41991	0.0155244	0.179769
Mdga2	4.00803	5.75116	2.37743	2.41906	0.0155606	0.179769
Wipi2	233.77	-1.46354	0.605352	-2.41767	0.0156203	0.180291
Mterf2	7.81183	4.47045	1.84939	2.41725	0.0156381	0.180327
Dpy19l3	107.883	1.4141	0.585261	2.41619	0.015684	0.180586
Gm9803	24.5321	1.69914	0.703273	2.41605	0.0156898	0.180586
Zdhhc18	89.2269	-1.25725	0.520753	-2.41429	0.0157657	0.180954
Acss3	7.0624	-4.35064	1.80154	-2.41496	0.0157371	0.180954
Prdm9	3.34084	5.11234	2.11733	2.41452	0.0157561	0.180954
Nav2	13.883	-3.04888	1.26399	-2.4121	0.015861	0.18157
Arhgap20	56.6661	-2.18563	0.906134	-2.41204	0.0158635	0.18157
Adamts12	60.4644	-1.72419	0.714753	-2.41229	0.0158529	0.18157
Prnp	754.5	-0.817701	0.33925	-2.41032	0.0159387	0.182261
Slc12a7	25.9269	-1.92622	0.800012	-2.40774	0.0160518	0.183378
Ywhaq	685.43	0.853134	0.354378	2.40741	0.016066	0.183378
Pik3c2a	36.1522	-1.5554	0.646454	-2.40605	0.016126	0.183724
Pkm	798.936	0.827744	0.344026	2.40605	0.016126	0.183724
Ptger4	132.73	1.3283	0.552152	2.40567	0.0161429	0.183746
Aqp1	2652.51	1.47256	0.612973	2.40232	0.0162915	0.184829
Popdc3	12.0693	3.44201	1.43287	2.40218	0.0162979	0.184829
D430019H16Rik	46.2479	-1.93367	0.804818	-2.40262	0.0162782	0.184829
Ppp1r13b	6.1481	3.94824	1.64344	2.40243	0.0162866	0.184829
Snai1	223.136	1.08681	0.453439	2.39682	0.016538	0.186215
Tmem59	1048.17	0.716973	0.299064	2.39739	0.0165123	0.186215
Txndc12	57.9564	1.67082	0.697022	2.39709	0.0165259	0.186215
Setmar	5.88893	4.42206	1.84409	2.39796	0.0164868	0.186215
Atp6v1e1	381.845	1.03034	0.42989	2.39676	0.0165407	0.186215
Rerg	32.9741	2.0197	0.842096	2.39842	0.016466	0.186215
Mical2	32.5509	2.17834	0.908051	2.39892	0.0164434	0.186215
Zfp963	11.5739	-3.21324	1.34015	-2.39768	0.0164993	0.186215
Col5a2	2330.57	-0.923452	0.385594	-2.39488	0.0166258	0.187003
Aurka	3.79353	4.92494	2.05702	2.39421	0.0166563	0.187005
AC137513.1	5.58885	5.08405	2.12343	2.39426	0.0166538	0.187005
Nampt	139.378	1.20224	0.502232	2.3938	0.016675	0.187045
Dio2	725.072	1.54228	0.644708	2.39221	0.0167472	0.187673
Osr2	379.035	-1.09439	0.457539	-2.3919	0.0167614	0.187673
Chic1	13.5377	-3.6541	1.52795	-2.3915	0.0167798	0.187709
Tmbim1	457.514	0.940284	0.393336	2.39053	0.0168239	0.187862
Zfp647	4.77799	5.53785	2.31657	2.39054	0.0168238	0.187862
Mipol1	3.07715	4.86366	2.03585	2.38901	0.0168939	0.188473
Sec61a1	1526.43	0.995673	0.41723	2.38639	0.0170147	0.189646
Sugct	14.8864	2.60327	1.09103	2.38606	0.0170297	0.189646
Ndufb4	288.569	1.29218	0.541966	2.38424	0.0171143	0.190416
Tmem185a	49.4831	-1.35337	0.567951	-2.3829	0.0171771	0.190599
Tmod4	4.49819	4.77048	2.00192	2.38296	0.0171742	0.190599
Nox4	81.6097	-1.35516	0.568548	-2.38354	0.017147	0.190599
Rab23	51.2575	-1.39652	0.58618	-2.3824	0.0172001	0.190683
Clec7a	4.49375	-5.19997	2.18359	-2.38139	0.0172475	0.191038
Rbl1	8.38342	4.53292	1.90375	2.38104	0.0172636	0.191044
Acadl	159.174	0.961689	0.404121	2.37971	0.0173264	0.191114
Phlda1	553.156	0.898329	0.377566	2.37926	0.0173472	0.191114
Specc1	18.8279	2.86245	1.2032	2.37904	0.017358	0.191114
Fbxl7	39.4403	-1.28107	0.53836	-2.37957	0.0173326	0.191114
Ppt2	63.9731	1.52138	0.639523	2.37893	0.0173628	0.191114
Gm17018	67.5634	1.46752	0.616779	2.37933	0.0173441	0.191114
Krt12	5.35826	4.98417	2.09619	2.37773	0.0174196	0.191569
Gpr88	7.44259	4.50677	1.89578	2.37727	0.0174414	0.191638
Hsd17b11	229.726	1.56385	0.658023	2.37659	0.0174734	0.191819
Gpatch2	33.1338	-2.36144	0.994023	-2.37564	0.0175185	0.192144
Fam43a	61.0165	-1.40087	0.589828	-2.37505	0.0175464	0.192279
Omd	143.822	1.90182	0.800983	2.37435	0.0175797	0.192472
Wasf3	9.76979	-2.9372	1.23739	-2.37371	0.0176102	0.192636
Il7	5.00933	-5.06127	2.13266	-2.37322	0.0176338	0.192724
Tbx2	17.2305	3.06239	1.29146	2.37127	0.0177272	0.193573
Txnrd2	13.8777	2.38682	1.00684	2.37061	0.0177589	0.193747
Tro	4.89613	4.87815	2.05814	2.37017	0.0177798	0.193804
Stag3	4.70434	-5.83167	2.4608	-2.36983	0.0177965	0.193804
Cnpy2	194.152	0.950095	0.400965	2.36952	0.0178112	0.193804
Txnip	428.964	-1.10228	0.465314	-2.3689	0.0178409	0.193957
Dlg2	8.09522	4.0324	1.70345	2.36719	0.0179238	0.194515
Lrmda	9.78433	-4.00658	1.69253	-2.36722	0.0179224	0.194515
Arhgap6	64.1807	-1.42416	0.602086	-2.36537	0.0180121	0.195303
Slc10a6	38.5705	-2.23871	0.948135	-2.36118	0.0182171	0.197179
Cdc42ep2	53.8442	-1.42211	0.602237	-2.36138	0.0182073	0.197179
Syt2	4.26222	3.76003	1.59328	2.35994	0.018278	0.197328
Artn	10.2807	-3.91254	1.6583	-2.35936	0.0183064	0.197328
Washc2	77.4489	-1.32841	0.56291	-2.3599	0.0182801	0.197328
Il31ra	2.946	-5.92866	2.51206	-2.36008	0.0182709	0.197328
Ptar1	12.4696	4.0477	1.71566	2.35927	0.0183108	0.197328
Postn	1423.46	-1.12626	0.477635	-2.35798	0.0183744	0.197497
Ampd1	3.09702	6.19662	2.6277	2.3582	0.0183639	0.197497
Osgep	79.2434	1.38493	0.587282	2.35821	0.0183633	0.197497
Cmtm3	209.166	-0.864551	0.366705	-2.35762	0.0183926	0.197521
Cs	199.973	0.898413	0.381207	2.35676	0.0184352	0.197806
Spopl	56.712	-1.65043	0.700899	-2.35474	0.0185359	0.198613
Fgf11	10.7118	-2.95927	1.2568	-2.3546	0.0185426	0.198613
Tubb4b	899.871	1.46411	0.62221	2.35307	0.018619	0.199258
Tmtc3	30.5517	-1.35526	0.576087	-2.35252	0.0186467	0.199382
Nme1	390.832	0.998858	0.424926	2.35066	0.0187399	0.200206
Nr6a1	5.83847	4.52053	1.92367	2.34995	0.018776	0.200418
Sema4f	6.51629	4.3565	1.85467	2.34894	0.018827	0.200493
Rgs17	2.79133	-5.62298	2.39394	-2.34884	0.0188318	0.200493
Erlin2	71.4646	1.02397	0.435857	2.34933	0.0188072	0.200493
Gem	277.383	-1.15053	0.489907	-2.34847	0.0188505	0.20052
Adamts9	4.68661	4.91444	2.09298	2.34806	0.0188713	0.200569
Arhgap24	42.5093	-1.4195	0.604677	-2.34754	0.0188981	0.20068
Spns1	194.174	0.977385	0.416472	2.34682	0.0189344	0.200894
Sh2d6	3.93646	-4.78962	2.04128	-2.34638	0.0189567	0.200957
Zfp36l1	1178.17	-1.20125	0.512299	-2.34482	0.0190364	0.201629
Cib1	80.1384	1.4387	0.614497	2.34127	0.0192182	0.203214
Psmb5	180.999	1.20368	0.514116	2.34126	0.0192189	0.203214
Srsf10	119.743	1.01032	0.431628	2.34071	0.0192471	0.203338
Csf1	272.733	-0.898658	0.384088	-2.33972	0.0192984	0.203705
Ninl	11.8862	4.06863	1.73971	2.33869	0.0193517	0.203825
Chmp2a	189.823	1.44378	0.617308	2.33884	0.0193437	0.203825
Igsf9b	9.02796	3.8105	1.62988	2.3379	0.0193923	0.203825
Commd4	61.859	1.43434	0.613447	2.33816	0.019379	0.203825
Heatr5a	63.9811	-1.14325	0.488958	-2.33813	0.0193805	0.203825
Rps6	204.8	1.25766	0.538158	2.33696	0.0194411	0.203905
Pnkp	25.1274	1.61866	0.692556	2.33723	0.0194274	0.203905
Klf16	81.7885	1.33921	0.573171	2.33649	0.0194659	0.203905
Elp5	121.683	0.997575	0.426921	2.33667	0.0194562	0.203905
Hyal1	10.5128	-2.78002	1.19078	-2.33461	0.0195636	0.204738
Parp14	20.6603	-2.61887	1.12189	-2.33433	0.0195786	0.204738
Reps2	21.4804	-2.01884	0.866206	-2.33067	0.0197708	0.205928
Inppl1	202.391	1.07006	0.45914	2.33058	0.0197757	0.205928
Apaf1	34.1441	-1.42797	0.612546	-2.33121	0.0197422	0.205928
Ascc2	43.853	-1.77602	0.761951	-2.33088	0.0197597	0.205928
Mdfi	32.4672	2.49517	1.07033	2.33121	0.0197421	0.205928
Ccne1	7.22183	-4.1218	1.76912	-2.32986	0.0198134	0.206146
1600002K03Rik	49.2694	1.87684	0.805705	2.32943	0.0198361	0.206209
Fgd6	4.99752	4.41375	1.89542	2.32865	0.0198778	0.206469
Vipr1	2.97109	6.05388	2.60013	2.3283	0.0198962	0.206485
6030408B16Rik	6.22053	-3.83732	1.64836	-2.32797	0.0199137	0.206494
Pf4	19.2502	-3.58243	1.54015	-2.32602	0.0200175	0.207396
Cxxc4	2.94246	-6.12104	2.63376	-2.32407	0.0201218	0.20816
Ltn1	43.4659	-1.25543	0.540201	-2.32401	0.0201249	0.20816
Ust	31.9443	-1.45971	0.628202	-2.32362	0.0201457	0.2082
Zfp472	8.70956	3.02934	1.30417	2.32281	0.0201895	0.208478
Fig4	19.2841	-2.35311	1.01342	-2.32195	0.0202356	0.20878
Igha	25.1259	-9.18162	3.95525	-2.32138	0.0202666	0.208925
Cacnb3	20.8259	-1.95082	0.840703	-2.32046	0.0203158	0.209258
Chmp4c	3.38342	6.23731	2.69098	2.31786	0.0204569	0.210361
Clk3	202.006	1.26255	0.544685	2.31794	0.0204528	0.210361
Snf8	143.883	1.55155	0.669731	2.31668	0.0205213	0.210847
Naglu	162.132	1.09976	0.474857	2.31599	0.0205591	0.210884
Rpl36al	6.26978	4.59616	1.98432	2.31624	0.0205453	0.210884
Slc12a9	57.0365	-1.51705	0.655334	-2.31493	0.0206167	0.2113
Slc16a10	28.5194	1.83182	0.791514	2.31433	0.0206498	0.211464
Rnf150	73.1911	-2.62699	1.13544	-2.31363	0.0206882	0.211506
Csrnp2	20.4751	-2.34995	1.01558	-2.3139	0.020673	0.211506
Smap2	44.452	1.51197	0.653778	2.31266	0.0207415	0.211526
Pdgfra	872.301	-0.731833	0.316371	-2.31321	0.0207111	0.211526
Arfip2	64.2931	-1.23187	0.532637	-2.31277	0.0207354	0.211526
Smg7	156.659	-1.31348	0.568199	-2.31166	0.0207964	0.211736
Fam83d	13.0532	2.55924	1.10709	2.31167	0.0207957	0.211736
Zc4h2	6.30601	-3.02262	1.30789	-2.31107	0.0208291	0.211894
Ints3	45.8275	-1.55128	0.671578	-2.3099	0.0208937	0.212353
Gfod2	31.4152	1.78351	0.772267	2.30945	0.0209188	0.212353
Fer	15.9502	-1.98729	0.860553	-2.30932	0.0209258	0.212353
Ubl4a	66.3889	1.17515	0.509338	2.30721	0.021043	0.213367
Plin4	10.2815	3.53695	1.53329	2.30677	0.0210678	0.213443
Mtmr1	20.9686	-2.65075	1.15017	-2.30466	0.0211855	0.213968
Hist2h3c2	13.862	2.52134	1.09376	2.3052	0.0211552	0.213968
Cavin4	2.46341	5.11709	2.22004	2.30495	0.0211693	0.213968
Fbln1	471.485	-0.859611	0.372998	-2.3046	0.0211889	0.213968
Gpr157	5.36547	-3.91272	1.69856	-2.30355	0.0212479	0.214389
Trim13	14.2003	2.41148	1.04719	2.30281	0.0212894	0.214632
Cyc1	68.1046	1.20889	0.525492	2.30049	0.0214207	0.21578
Zfp787	45.7623	1.49702	0.651288	2.29855	0.0215303	0.216706
9930104L06Rik	9.55299	-3.20471	1.39454	-2.29804	0.0215593	0.216822
Chchd2	4938.25	1.18846	0.51738	2.29708	0.0216141	0.21683
Pfkl	39.1706	2.03804	0.887264	2.297	0.0216188	0.21683
Lgr5	8.60735	3.38464	1.47361	2.29683	0.0216282	0.21683
Parp4	25.2763	2.40007	1.04496	2.2968	0.0216304	0.21683
Zfp931	4.69047	-4.58993	1.9995	-2.29554	0.0217021	0.216846
Usp39	63.2576	-1.12096	0.488183	-2.29618	0.0216654	0.216846
Ilvbl	120.244	1.43765	0.626275	2.29555	0.0217013	0.216846
Jmjd8	39.7671	-1.41245	0.615169	-2.29604	0.0216736	0.216846
Fkbpl	15.2193	2.88148	1.25565	2.29481	0.0217443	0.217091
St5	81.7888	-1.59267	0.694137	-2.29446	0.0217639	0.217112
Ggt1	2.62402	6.07978	2.65202	2.29251	0.0218763	0.218057
Tnfrsf22	5.42067	4.37189	1.90806	2.29128	0.0219472	0.218574
Prelid2	6.00612	4.53304	1.97863	2.291	0.0219636	0.218574
Gss	28.1849	2.23175	0.974681	2.28973	0.0220371	0.218898
Nufip1	28.2068	-1.83484	0.801352	-2.28968	0.0220396	0.218898
Myo1d	536.303	1.56143	0.681991	2.28952	0.0220493	0.218898
Rab38	8.66421	-3.31864	1.45117	-2.28688	0.0222031	0.220105
Rhobtb3	64.7165	-1.26724	0.554151	-2.28682	0.0222066	0.220105
Lsm8	127.093	0.991515	0.433647	2.28646	0.0222275	0.220136
Tesk1	136.451	1.0501	0.459427	2.28567	0.0222738	0.220418
Rps6ka1	24.8521	-4.72857	2.06969	-2.28467	0.0223321	0.220578
Ankrd26	9.19617	-2.84459	1.24525	-2.28436	0.0223503	0.220578
Blmh	945.649	1.11798	0.489267	2.285	0.0223126	0.220578
Myo10	65.0817	1.388	0.607658	2.28417	0.0223614	0.220578
Endog	28.6341	1.80746	0.792042	2.28202	0.0224879	0.2206
Hmcn2	39.3956	-1.82962	0.801709	-2.28215	0.0224803	0.2206
Sp3	77.6151	-1.13485	0.497117	-2.28287	0.022438	0.2206
Gpc4	89.333	-1.03995	0.455498	-2.28311	0.0224241	0.2206
Lrrc23	7.02143	3.31042	1.44978	2.2834	0.0224069	0.2206
Supt4a	76.1997	1.60398	0.70288	2.28201	0.0224887	0.2206
Slc25a39	196.408	-1.06885	0.468057	-2.28359	0.0223958	0.2206
Lmx1b	4.47753	-4.36265	1.91465	-2.27856	0.0226935	0.222432
Rhbdd2	31.3301	1.25302	0.549998	2.27823	0.0227127	0.222444
Zfp84	3.11211	5.28958	2.32256	2.27748	0.0227577	0.222708
Gigyf1	21.0606	-1.81819	0.798603	-2.27671	0.0228033	0.222977
Spin1	57.7499	-1.17695	0.517299	-2.27519	0.0228947	0.223517
Sufu	79.3114	-1.00698	0.442578	-2.27526	0.0228901	0.223517
Zdhhc1	12.256	-2.7118	1.1935	-2.27215	0.0230775	0.224769
Tnfaip8l3	8.30617	-3.78936	1.66769	-2.27222	0.0230733	0.224769
Psmb6	547.677	1.30782	0.575473	2.27261	0.0230499	0.224769
Meox1	24.64	-2.58223	1.13769	-2.26971	0.0232254	0.226031
Zcchc11	45.4156	-1.67835	0.740031	-2.26794	0.0233328	0.226898
Apip	64.5874	1.45563	0.642318	2.26621	0.0234385	0.227622
Akr7a5	96.7758	1.1683	0.51562	2.26582	0.0234626	0.227622
Cdc42ep3	88.7855	1.02452	0.452109	2.26609	0.0234459	0.227622
Khsrp	62.3538	-1.24155	0.548085	-2.26525	0.0234975	0.227782
Zfp639	105.698	-1.10319	0.487108	-2.26478	0.023526	0.227879
Tmem132c	4.51755	-4.6295	2.04457	-2.26429	0.0235563	0.227994
Hs2st1	94.0711	-0.990438	0.437541	-2.26364	0.023596	0.228199
Tnfrsf12a	489.166	1.45502	0.643058	2.26266	0.0236566	0.228607
Foxa3	2.70725	5.48043	2.42263	2.26218	0.0236864	0.228716
Slmap	21.7008	-1.58702	0.70216	-2.26019	0.0238095	0.229724
Selenop	1492.58	-0.925856	0.410046	-2.25793	0.0239498	0.230898
Mcm2	27.1582	2.0179	0.893957	2.25726	0.0239916	0.23109
Cd63	14454.7	1.08592	0.481242	2.2565	0.0240391	0.23109
Wdr70	22.0106	-2.04062	0.904363	-2.25642	0.0240446	0.23109
Snx2	191.946	-0.960521	0.425595	-2.25689	0.024015	0.23109
Zmat3	110.018	0.882583	0.391212	2.25602	0.0240693	0.231147
Repin1	68.2797	-0.929073	0.412156	-2.25418	0.0241848	0.231896
Eif3d	320.932	1.2057	0.534812	2.25444	0.0241686	0.231896
Bmp15	3.72943	4.74048	2.10467	2.25236	0.0242994	0.232581
Map1b	64.3478	-1.85753	0.824773	-2.25217	0.0243113	0.232581
Cdc42ep1	87.1185	-1.43638	0.637781	-2.25215	0.0243128	0.232581
Prrt2	9.1743	-2.92051	1.29745	-2.25096	0.0243882	0.232967
Atp6v1a	276.349	0.875838	0.389103	2.25092	0.0243908	0.232967
Ndufs5	73.3482	1.76924	0.786322	2.25002	0.0244479	0.233332
Gm5141	3.56554	6.18238	2.74854	2.24934	0.0244911	0.233564
Klhl41	2.51626	5.42466	2.41207	2.24896	0.0245148	0.233609
Mpped2	16.7396	2.54458	1.13162	2.24862	0.024537	0.233641
Procr	508.606	1.07177	0.47673	2.24817	0.0245653	0.23373
Myl6	1705.11	0.768937	0.342261	2.24664	0.0246631	0.233997
Cd276	107.301	1.08718	0.483869	2.24684	0.0246504	0.233997
Fntb	41.4275	2.07009	0.921454	2.24654	0.0246692	0.233997
Slc7a4	5.59114	3.91869	1.74402	2.24693	0.0246447	0.233997
Sobp	97.9278	1.32021	0.587872	2.24574	0.0247205	0.234304
Ctss	81.3335	-2.12695	0.947286	-2.24531	0.0247485	0.23439
Tia1	44.9146	-1.31848	0.587316	-2.24491	0.0247736	0.234447
Paqr3	4.35241	4.69493	2.09171	2.24455	0.0247973	0.234461
Gm10642	3.29722	5.03942	2.24566	2.24407	0.0248278	0.234461
Pcsk1	4.12749	5.67003	2.52675	2.24401	0.024832	0.234461
Haus8	18.4853	2.08846	0.931238	2.24268	0.0249178	0.235091
Gba	127.547	0.983313	0.438532	2.24228	0.0249432	0.235104
Rhou	57.0181	-1.28977	0.575259	-2.24206	0.0249572	0.235104
Ppl	96.4608	-1.7689	0.789137	-2.24156	0.02499	0.235233
B9d2	80.8223	1.34478	0.600108	2.24089	0.0250329	0.235458
Rbms1	706.552	-1.08739	0.485538	-2.23957	0.0251191	0.236089
Bmf	24.5698	-2.44759	1.09395	-2.23739	0.0252607	0.237232
Sytl4	4.42346	4.13097	1.84703	2.23655	0.0253155	0.237232
Tnnt3	46.7034	1.72239	0.770322	2.23594	0.025356	0.237232
Izumo4	32.6087	1.88254	0.841869	2.23614	0.0253425	0.237232
Naprt	14.4581	-2.21519	0.990388	-2.23669	0.0253068	0.237232
Clpp	85.2062	1.02192	0.456958	2.23636	0.0253285	0.237232
Alg6	21.8962	-1.90784	0.853738	-2.23469	0.0254378	0.237538
Gys1	70.5303	1.41547	0.633305	2.23505	0.025414	0.237538
Cisd1	73.3217	0.925061	0.414077	2.23403	0.0254811	0.237538
Sec24a	54.7525	-1.41575	0.633737	-2.23397	0.0254848	0.237538
H2-Ab1	23.6139	3.31487	1.48358	2.23437	0.0254588	0.237538
Hist4h4	15.8069	-2.08477	0.933662	-2.23289	0.0255559	0.237767
Prpf31	32.62	1.41797	0.635084	2.23272	0.0255672	0.237767
3110070M22Rik	3.33699	5.08317	2.27637	2.23302	0.0255478	0.237767
Sec16b	52.7159	-1.22982	0.550993	-2.232	0.0256149	0.238031
Rassf5	95.2866	-1.27624	0.572033	-2.23105	0.0256776	0.238132
Mrpl36	53.3362	1.1666	0.522913	2.23096	0.0256835	0.238132
Safb	25.009	-1.70742	0.7652	-2.23133	0.025659	0.238132
Tmeff2	19.6909	-2.40283	1.07795	-2.22907	0.0258093	0.23876
Spns2	21.8051	2.49346	1.11861	2.22907	0.0258091	0.23876
Uhrf1	6.93567	3.65244	1.63848	2.22916	0.0258033	0.23876
Rgs20	2.8015	-4.8838	2.19569	-2.22426	0.0261309	0.241021
Rhof	8.39595	3.04459	1.36844	2.22486	0.0260906	0.241021
Gdpd5	17.6138	1.83628	0.825903	2.22336	0.0261918	0.241021
Pycard	19.9418	2.68744	1.20846	2.22386	0.0261581	0.241021
Rbpms2	32.6009	1.86901	0.84058	2.22348	0.0261837	0.241021
Rapgef6	30.5989	-2.15004	0.967083	-2.22323	0.0262005	0.241021
Tmigd1	5.59513	3.98726	1.79314	2.22362	0.0261738	0.241021
Gm12355	90.556	-1.0702	0.481401	-2.22309	0.0262098	0.241021
Aasdhppt	36.5725	1.64116	0.738856	2.22121	0.0263366	0.241826
Fgfbp3	3.8311	4.8523	2.18441	2.22133	0.0263284	0.241826
Psmc5	178.599	1.13149	0.509625	2.22023	0.0264028	0.242255
Pgam5	108.47	1.06119	0.478233	2.21899	0.0264877	0.242584
Lss	11.6621	2.76632	1.2467	2.21891	0.0264929	0.242584
Zfp653	4.84196	4.48231	2.02011	2.21884	0.0264976	0.242584
Vps51	109.991	1.33846	0.603509	2.2178	0.0265688	0.243055
Fat1	318.574	0.776766	0.350339	2.21719	0.0266103	0.243075
Gna14	11.574	3.04282	1.37231	2.2173	0.0266023	0.243075
Fcgr3	17.8404	-2.51209	1.13367	-2.21589	0.0266987	0.243703
Fgd5	20.0879	-2.34046	1.05668	-2.21492	0.0267653	0.244032
Adamtsl3	27.9997	-1.78026	0.803804	-2.21479	0.0267744	0.244032
Tm4sf1	228.228	-1.16283	0.525125	-2.21438	0.0268026	0.244034
Pex7	46.0227	1.46331	0.660869	2.21421	0.0268141	0.244034
Afdn	58.5029	-1.48783	0.672147	-2.21355	0.02686	0.244271
Bbs1	19.358	-2.30428	1.04115	-2.2132	0.0268841	0.244311
Dhh	4.17314	4.43958	2.00959	2.2092	0.0271611	0.246646
Arpin	62.1529	-1.46914	0.665097	-2.20891	0.0271812	0.246648
Frmd4b	29.0767	-1.81405	0.821461	-2.20832	0.0272221	0.246837
Nol6	38.6328	-1.59725	0.723547	-2.20753	0.0272769	0.247105
Gtf2h1	101.734	-1.10876	0.502439	-2.20675	0.0273316	0.247105
Zkscan6	59.592	-1.90771	0.864458	-2.20683	0.0273258	0.247105
Ncaph2	58.9195	1.22842	0.556657	2.20679	0.0273289	0.247105
Spen	71.4792	-2.12097	0.961564	-2.20575	0.0274015	0.247112
C130050O18Rik	3.90419	5.0692	2.29797	2.20595	0.0273876	0.247112
Ccdc50	280.753	-0.907436	0.411386	-2.2058	0.0273978	0.247112
Marveld1	920.004	0.754542	0.342104	2.20559	0.0274124	0.247112
Wdr37	60.6041	-1.15185	0.522329	-2.20522	0.0274389	0.247171
Plcd1	86.382	1.08744	0.493265	2.20458	0.0274837	0.247393
Dph2	11.0005	2.55036	1.1571	2.20408	0.0275184	0.247526
Bdp1	28.11	-1.68314	0.763994	-2.20309	0.0275887	0.247977
Ext2	131.412	-1.11505	0.506456	-2.20167	0.0276885	0.248151
Rbm33	72.1422	-1.07426	0.487846	-2.20204	0.0276627	0.248151
Chl1	607.244	-2.36577	1.07452	-2.20171	0.027686	0.248151
Rab11fip1	4.60177	4.24813	1.92901	2.20223	0.027649	0.248151
C4b	394.742	-1.36852	0.621748	-2.20108	0.0277302	0.248345
Pts	44.3157	-1.76239	0.801058	-2.20008	0.0278009	0.248798
Tceal9	587.639	-0.839059	0.381493	-2.19941	0.027849	0.249048
Hcar2	7.10137	4.5099	2.05137	2.19848	0.0279146	0.249273
Crym	4.11554	3.82215	1.73846	2.19858	0.0279078	0.249273
Ptpn12	185.632	-0.720381	0.327801	-2.19762	0.0279763	0.249347
Yeats4	160.253	0.781453	0.355602	2.19755	0.0279813	0.249347
Casp7	7.39345	-3.87221	1.76208	-2.19752	0.0279834	0.249347
5031439G07Rik	256.562	0.800343	0.364303	2.19691	0.0280267	0.249553
Ccdc22	20.4251	2.77206	1.26229	2.19606	0.028088	0.249559
Gpc6	27.1487	-1.62392	0.739471	-2.19606	0.0280879	0.249559
Zfp532	41.0817	-1.56511	0.71266	-2.19616	0.0280807	0.249559
Saal1	25.2684	-1.77115	0.807571	-2.19319	0.0282939	0.251208
Glrb	16.5109	2.78217	1.26932	2.19185	0.0283903	0.251701
Antxr1	651.689	-0.776158	0.354069	-2.19211	0.0283718	0.251701
Chrd	25.6476	-1.79522	0.819522	-2.19057	0.0284829	0.252341
Urm1	328.573	0.924778	0.422441	2.18913	0.0285876	0.252725
Oma1	29.0297	-2.43676	1.11311	-2.18914	0.0285866	0.252725
Gch1	81.3619	1.63419	0.746369	2.18953	0.0285586	0.252725
Ksr1	114.33	-1.26064	0.576234	-2.18772	0.0286898	0.253447
Rab11b	385.288	-0.657432	0.30058	-2.18721	0.0287269	0.253593
Sar1a	480.744	0.643079	0.294138	2.18632	0.0287924	0.25399
Prrg2	69.5873	1.36282	0.623625	2.18532	0.0288656	0.254337
Zfp24	56.8878	1.23049	0.563098	2.18522	0.028873	0.254337
Frmd5	3.28529	4.80697	2.20026	2.18473	0.0289087	0.254426
Prag1	8.9963	3.28768	1.50499	2.18452	0.0289242	0.254426
Rragd	13.1789	2.47797	1.13461	2.18399	0.0289629	0.254528
Ppil4	58.653	-1.2581	0.576104	-2.1838	0.028977	0.254528
Ganab	392.874	0.876556	0.401456	2.18344	0.0290033	0.254578
Me3	8.43613	-2.88656	1.3229	-2.182	0.0291093	0.2552
Prkaa1	65.3929	1.09481	0.501764	2.18192	0.0291155	0.2552
Radil	19.3705	-2.62352	1.20303	-2.18077	0.0292005	0.255582
Gjc2	3.37754	-5.6936	2.61075	-2.18083	0.029196	0.255582
Adgrl2	28.3311	-1.3535	0.620892	-2.17993	0.0292623	0.255862
Zfp606	17.2385	-2.25418	1.03445	-2.1791	0.029324	0.255862
Erf	619.202	0.888759	0.407819	2.1793	0.0293098	0.255862
Map4k5	62.112	-0.881767	0.404594	-2.17939	0.0293029	0.255862
Slc29a2	8.71232	2.9987	1.37622	2.17894	0.029336	0.255862
S100a14	10.6444	2.93575	1.34864	2.17683	0.0294932	0.256283
Arid5b	215.878	-1.19549	0.548968	-2.1777	0.0294284	0.256283
Hmgcll1	8.18595	-3.31272	1.52215	-2.17634	0.0295296	0.256283
Fam104a	186.563	0.862988	0.396436	2.17687	0.0294904	0.256283
Crebbp	111.716	-1.08014	0.496125	-2.17715	0.0294697	0.256283
Eef1akmt4	23.4201	1.96814	0.904097	2.17692	0.0294867	0.256283
Best1	16.1422	-2.73178	1.25511	-2.17653	0.0295158	0.256283
Rxrg	14.742	2.58383	1.18793	2.17508	0.0296241	0.256742
Sulf2	470.912	-1.1719	0.538762	-2.17517	0.0296171	0.256742
Mbd5	23.026	-2.02326	0.930666	-2.17399	0.0297056	0.256908
Ptbp3	260.503	0.66888	0.307595	2.17455	0.0296642	0.256908
Smim5	12.4445	2.57789	1.18567	2.17421	0.0296893	0.256908
Thsd4	64.8841	3.42404	1.57537	2.17349	0.0297437	0.257057
Gng2	22.6299	2.18645	1.00639	2.17255	0.0298139	0.257483
Tha1	3.5573	4.68505	2.1582	2.17082	0.029945	0.258435
Lama4	362.364	-0.793083	0.365524	-2.16971	0.0300285	0.258867
Bmp5	202.476	-1.4707	0.677865	-2.1696	0.0300369	0.258867
Nsmaf	118.398	-1.2808	0.590466	-2.16914	0.0300722	0.25899
Rbm26	113.126	-0.908471	0.419175	-2.16728	0.0302134	0.260025
Ctsa	727.555	1.15767	0.534743	2.16491	0.0303943	0.260875
Atp6ap1	2532.08	0.900935	0.416391	2.16368	0.0304892	0.260875
Slc16a2	381.445	-0.784438	0.362553	-2.16365	0.030491	0.260875
Rps3a1	1277.52	1.10543	0.510632	2.16482	0.0304016	0.260875
Cd72	3.17606	5.89362	2.72382	2.16373	0.0304851	0.260875
Ppm1h	22.433	2.22519	1.02801	2.16456	0.0304213	0.260875
Cdk5rap3	84.1124	1.05283	0.486634	2.16351	0.0305023	0.260875
Timp2	11016.4	-0.796192	0.367999	-2.16357	0.0304973	0.260875
Akap6	5.96318	4.65088	2.14902	2.16419	0.03045	0.260875
Msn	2033.69	1.24016	0.573355	2.16299	0.0305416	0.26103
Pld3	294.181	0.779601	0.36052	2.16243	0.0305847	0.261218
Plcg2	4.45249	5.30191	2.45333	2.1611	0.0306874	0.261733
Gm12184	103.729	1.01239	0.468428	2.16126	0.0306754	0.261733
Bzw1	379.899	0.656806	0.304108	2.15978	0.03079	0.261945
Swi5	2752.89	1.15897	0.536883	2.15871	0.0308727	0.261945
Cops2	101.783	-1.04573	0.48415	-2.15993	0.0307784	0.261945
Hopx	27.6767	2.04898	0.949434	2.15811	0.0309196	0.261945
Gng12	326.532	-0.77075	0.357152	-2.15805	0.0309243	0.261945
Fam208a	47.8251	-1.49868	0.694128	-2.15909	0.0308435	0.261945
Cmtm8	54.9241	1.76552	0.817438	2.15982	0.0307864	0.261945
Nsg2	2.71747	5.73241	2.65616	2.15815	0.0309158	0.261945
Myh2	23.2237	2.26816	1.05057	2.15898	0.0308519	0.261945
Son	168.175	-0.785241	0.363741	-2.15879	0.0308664	0.261945
Nat8	9.87631	-2.99676	1.38967	-2.15645	0.0310485	0.262816
Col6a6	24.7952	-2.30677	1.07053	-2.1548	0.0311779	0.263621
Amigo3	7.27806	4.28288	1.9877	2.15469	0.0311863	0.263621
Dclk1	298.904	-1.31223	0.609136	-2.15424	0.0312213	0.263737
Srpx	108.141	-1.36131	0.632394	-2.15263	0.0313476	0.264622
Calm1	1495.29	0.764064	0.355042	2.15203	0.0313946	0.264839
Zfp408	50.9771	-2.12005	0.985292	-2.1517	0.0314211	0.264881
Tcaf2	63.0354	1.46841	0.682595	2.15121	0.0314595	0.265023
Smad6	23.3796	2.01117	0.935233	2.15045	0.0315196	0.265168
Eif5a	645.523	0.877715	0.408138	2.15054	0.0315128	0.265168
Cdk10	65.0956	1.34974	0.627862	2.14974	0.0315761	0.265463
Hrh1	4.93785	5.33769	2.48399	2.14884	0.0316473	0.26588
Smoc1	115.655	1.1552	0.538075	2.14692	0.0317998	0.26698
Efemp1	128.769	-1.60707	0.748815	-2.14614	0.0318615	0.267316
Tusc5	12.0967	2.68558	1.25169	2.14557	0.0319071	0.267517
H2-T10	8.60319	2.48084	1.15651	2.14511	0.0319437	0.267643
Aldh1b1	13.0256	2.89951	1.35193	2.14471	0.0319757	0.267728
Tram1l1	4.06201	-4.16277	1.94194	-2.14361	0.0320639	0.268203
Hivep1	82.2328	-1.00016	0.466607	-2.14347	0.0320757	0.268203
Angptl1	61.1857	-1.84302	0.860094	-2.14281	0.0321285	0.268281
C1qtnf4	2.71401	4.76682	2.2245	2.14288	0.0321231	0.268281
Arc	57.8992	1.84147	0.859589	2.14227	0.032172	0.268462
Cep57l1	5.55817	-4.0835	1.90694	-2.14138	0.0322433	0.268875
Pdzd11	16.2986	1.93894	0.906058	2.13997	0.0323568	0.26964
Gm266	28.4201	-2.30367	1.07677	-2.13944	0.0324004	0.269821
Psmd13	1195.99	1.40248	0.655756	2.13872	0.0324582	0.27012
Gngt2	12.4999	-2.40614	1.12539	-2.13805	0.0325129	0.270394
Rundc3a	4.00469	4.26664	1.99636	2.13721	0.0325808	0.270776
Ndufaf5	15.4587	2.08558	0.976269	2.13628	0.0326566	0.270859
Dclk2	9.93344	3.20928	1.50213	2.13649	0.0326392	0.270859
Gamt	29.692	1.94855	0.912095	2.13635	0.0326512	0.270859
Deaf1	91.4306	-1.02205	0.478543	-2.13575	0.0327	0.271037
Hes6	96.7261	1.13824	0.533143	2.13495	0.0327648	0.271249
Tspan18	15.6567	-2.58924	1.21289	-2.13477	0.0327795	0.271249
Myom2	4.70667	4.36958	2.04726	2.13436	0.0328134	0.271249
Ttll5	42.4274	2.23571	1.04736	2.13462	0.0327919	0.271249
Sppl2a	207.554	-1.36357	0.638946	-2.13409	0.0328355	0.27125
Nfkbie	159.657	-1.14268	0.53591	-2.13223	0.0329879	0.272327
Rab24	208.045	1.33895	0.628185	2.13147	0.0330508	0.272664
Cox19	66.4264	1.19109	0.558985	2.13081	0.0331044	0.272924
Atf6b	232.333	0.937104	0.440045	2.12957	0.0332075	0.273591
Nufip2	393.514	-1.32178	0.620876	-2.1289	0.0332628	0.273768
Ranbp1	57.9373	1.43873	0.675849	2.12877	0.0332733	0.273768
Slit2	85.6127	1.63354	0.767643	2.128	0.0333374	0.274045
Rexo2	268.708	0.791124	0.371799	2.12783	0.0333514	0.274045
Pstpip1	9.10161	3.33943	1.56962	2.12754	0.0333752	0.274058
Aspn	886.074	-1.04334	0.490662	-2.12639	0.0334705	0.274658
Pabpc4	18.6606	-2.14591	1.00944	-2.12585	0.0335159	0.274666
Cd81	1344.94	-0.919286	0.432423	-2.1259	0.0335118	0.274666
Ripk2	43.2122	-1.18235	0.556457	-2.12479	0.033604	0.275023
Csk	89.9453	0.849149	0.399633	2.12482	0.0336014	0.275023
Scyl3	22.0493	2.28929	1.0778	2.12404	0.0336666	0.275352
Dnajc12	4.20681	-3.59605	1.69469	-2.12195	0.0338421	0.276605
Sp2	53.1426	-1.53965	0.725904	-2.12101	0.0339212	0.276956
Cog5	52.5845	1.38776	0.654327	2.1209	0.0339299	0.276956
Armc5	59.6677	1.4189	0.669112	2.12057	0.0339578	0.277001
Fam149b	31.7677	-1.75593	0.828369	-2.11975	0.0340273	0.277202
Flywch2	7.04321	2.8307	1.33531	2.11988	0.0340159	0.277202
Arl2	36.045	1.76463	0.832584	2.11946	0.034052	0.277219
Exoc5	191.922	-0.904662	0.426894	-2.11917	0.0340758	0.27723
Me2	28.1331	-1.65463	0.780968	-2.11868	0.0341172	0.277385
Lamc2	24.2096	-1.86816	0.882285	-2.11741	0.0342251	0.278063
Aven	43.4164	-1.55629	0.735083	-2.11717	0.0342456	0.278063
Cdkl2	39.9833	-1.37354	0.649019	-2.11634	0.0343162	0.27827
Abcb9	13.6409	2.31502	1.09383	2.11644	0.0343076	0.27827
Gria2	2.83092	5.39069	2.54862	2.11514	0.0344182	0.278737
Sgpp1	184.994	-0.806441	0.381273	-2.11513	0.034419	0.278737
Agfg2	34.6622	-1.71256	0.809892	-2.11456	0.0344677	0.278949
Slc11a1	5.15394	4.17357	1.97434	2.1139	0.0345237	0.279219
Tet1	7.60977	-2.87331	1.36091	-2.11131	0.0347454	0.280828
Cntnap4	3.27333	5.22518	2.47606	2.11028	0.0348341	0.281361
Galnt15	429.708	-1.15589	0.547914	-2.10962	0.034891	0.281637
Bbox1	3.02814	4.68472	2.22154	2.10877	0.0349644	0.282044
Mfsd6	34.2108	-1.35345	0.642022	-2.1081	0.0350223	0.282234
Gtf2ird1	36.3237	-1.29703	0.615297	-2.10797	0.0350336	0.282234
Acsf3	17.5841	2.08874	0.991169	2.10735	0.0350876	0.282485
Elovl1	151.58	1.01254	0.480688	2.10643	0.0351667	0.282569
Irgm2	42.5885	-1.35878	0.644975	-2.10671	0.0351427	0.282569
Sox4	494.523	0.832541	0.395188	2.1067	0.035144	0.282569
Nfib	958.735	-1.11287	0.528533	-2.10559	0.0352399	0.282973
Ssbp3	137.774	0.814775	0.387009	2.10531	0.0352641	0.282984
Homer1	85.9358	1.39303	0.661966	2.10438	0.0353455	0.283453
Eif1b	301.843	0.794822	0.377787	2.10389	0.0353883	0.283611
Nrp1	200.824	-1.01529	0.482642	-2.10361	0.0354123	0.28362
Zfp503	144.736	-0.80607	0.383282	-2.10307	0.0354593	0.283812
Slc36a1	47.4382	-1.48246	0.705239	-2.10207	0.0355474	0.284333
Unc13b	2.88696	4.76009	2.26752	2.09924	0.0357953	0.286131
Mpdz	54.0643	-1.40056	0.667376	-2.09861	0.0358515	0.286395
Zik1	3.35864	4.20036	2.00241	2.09765	0.0359358	0.286512
Zfhx2	10.5342	2.89398	1.37955	2.09777	0.0359254	0.286512
Ppp1r1b	15.1773	2.24808	1.07171	2.09766	0.0359356	0.286512
Irx3	136.863	1.58074	0.754013	2.09643	0.0360439	0.287031
Pabpc1	344.953	-0.901338	0.429947	-2.09639	0.0360474	0.287031
Steap2	79.7007	-1.08795	0.519119	-2.09575	0.036104	0.287112
Vpreb1	5.26285	3.643	1.73809	2.09598	0.0360837	0.287112
Cited1	10.2037	3.02081	1.44161	2.09545	0.0361312	0.287143
4930430F08Rik	12.1145	-2.67144	1.27518	-2.09495	0.0361752	0.287308
Espl1	10.0328	-2.68592	1.28261	-2.09411	0.03625	0.287717
Zbp1	36.3213	-1.97272	0.942468	-2.09315	0.0363361	0.288032
Zfp422	16.7184	-1.77366	0.847365	-2.09314	0.0363364	0.288032
Rab14	456.918	-0.923908	0.441562	-2.09236	0.0364063	0.288216
Mn1	45.3436	-1.4736	0.704227	-2.09251	0.036393	0.288216
Aldh1l1	7.7155	-3.44653	1.64833	-2.09092	0.0365352	0.289052
Fbxo32	19.2049	2.25327	1.0793	2.08771	0.0368241	0.291151
Ngp	3.97948	4.25109	2.03651	2.08744	0.0368488	0.29116
Usp37	23.6603	-2.07975	0.996472	-2.08711	0.0368781	0.291205
Ppm1k	15.5552	2.09193	1.0026	2.0865	0.0369335	0.291456
Stk32b	80.6204	1.43404	0.687471	2.08597	0.0369815	0.291462
Eln	1007.85	-1.14663	0.549635	-2.08617	0.0369632	0.291462
Sp110	49.5334	-2.17493	1.0438	-2.08366	0.0371908	0.292925
Col18a1	158.788	-1.06363	0.510673	-2.08279	0.0372702	0.293363
Pea15a	256.136	-0.827808	0.397673	-2.08163	0.0373764	0.293376
Zbtb40	7.34314	2.88516	1.38628	2.08121	0.0374142	0.293376
Spsb1	163.316	-1.10734	0.53187	-2.08197	0.0373453	0.293376
Fkbp10	833.351	1.02494	0.492473	2.08121	0.0374143	0.293376
Stfa3	5.54356	-4.01419	1.92828	-2.08174	0.037366	0.293376
Zdhhc14	22.4381	-2.28554	1.09772	-2.08208	0.0373348	0.293376
Usp50	208.954	0.918582	0.441514	2.08053	0.0374769	0.29356
Kdm4c	12.4424	-2.32091	1.11573	-2.08018	0.0375091	0.29356
Aurkaip1	174.299	1.36197	0.654669	2.0804	0.0374887	0.29356
Dapk3	3.80373	4.03821	1.94162	2.07982	0.0375423	0.293634
Src	61.973	-1.23504	0.594522	-2.07736	0.0377681	0.294857
Pan3	112.673	-1.27998	0.616165	-2.07734	0.0377703	0.294857
Gfpt2	1155.46	0.883356	0.425134	2.07783	0.0377251	0.294857
Nudt1	30.2	1.72898	0.832814	2.07607	0.0378875	0.295398
Rnf130	166.705	-0.918088	0.442192	-2.07622	0.0378737	0.295398
Etv3	27.3161	-1.68645	0.812435	-2.07579	0.0379131	0.295411
Gpr137	27.0483	1.93926	0.934931	2.07423	0.0380581	0.296354
Zfp58	28.9064	-2.61792	1.26294	-2.07289	0.0381828	0.296764
Dgcr6	60.7666	1.19443	0.576167	2.07306	0.0381666	0.296764
Fam98a	31.599	-1.19977	0.578709	-2.07318	0.0381556	0.296764
Lpar6	10.962	-2.38186	1.14943	-2.07222	0.0382452	0.296862
Lmo7	77.9006	1.61823	0.781008	2.07198	0.0382676	0.296862
Pla2g16	232.067	-1.06479	0.51386	-2.07214	0.0382521	0.296862
Maoa	38.9796	-1.19088	0.575551	-2.06911	0.0385362	0.298498
Nlgn2	58.0674	1.12868	0.545495	2.06909	0.0385376	0.298498
Heg1	227.085	-1.15002	0.555845	-2.06895	0.0385509	0.298498
Mrpl35	62.9837	-1.34024	0.64853	-2.06657	0.0387743	0.298916
Rhno1	40.3451	-1.33074	0.643725	-2.06725	0.0387103	0.298916
Lgals7	18.3081	2.84915	1.37831	2.06714	0.0387211	0.298916
Rhobtb1	28.1668	-1.8205	0.88075	-2.06699	0.0387353	0.298916
Pcid2	42.0705	-1.37724	0.666195	-2.06733	0.0387032	0.298916
Sntb2	125.863	-1.52672	0.738694	-2.06679	0.038754	0.298916
Adamts10	37.4748	-2.24905	1.08797	-2.06721	0.0387143	0.298916
Git2	83.1112	-1.13075	0.547315	-2.066	0.0388287	0.298962
Folr1	3.2822	5.34593	2.5873	2.06622	0.0388075	0.298962
Casp12	54.4324	-1.48846	0.720549	-2.06573	0.0388543	0.298972
Ednra	65.827	1.22771	0.594552	2.06494	0.0389288	0.299359
Slc31a1	170.065	0.810101	0.392411	2.06442	0.0389781	0.299365
Tspyl1	181.67	-0.676529	0.327683	-2.06458	0.0389624	0.299365
Cdc23	72.8762	-1.03	0.499103	-2.06371	0.0390454	0.299696
Dpf2	49.5321	-1.01929	0.494121	-2.06284	0.0391281	0.300144
Plekhm2	115.518	1.12044	0.543403	2.06189	0.0392186	0.300465
Emilin2	382.031	-1.42265	0.689927	-2.06204	0.0392042	0.300465
Tuba1c	1189.22	0.981068	0.476052	2.06084	0.0393181	0.301041
Pbxip1	1072.34	0.812795	0.394651	2.05953	0.0394436	0.301454
Sertad2	229.704	1.3734	0.666757	2.05982	0.0394154	0.301454
Erlec1	77.7639	1.18147	0.573665	2.05951	0.0394453	0.301454
Nkd1	18.6284	-1.6474	0.800246	-2.05862	0.0395308	0.301921
Bhlhe40	634.15	0.652513	0.317026	2.05823	0.0395681	0.302018
Gucd1	20.3126	-1.53239	0.744879	-2.05724	0.0396634	0.302372
Sema3g	4.5024	4.58152	2.22691	2.05735	0.0396526	0.302372
Pebp1	258.647	0.871014	0.423559	2.05642	0.0397424	0.30247
Cracr2b	32.7117	2.21354	1.07622	2.05677	0.0397085	0.30247
Arv1	8.97235	2.74996	1.3374	2.05621	0.0397626	0.30247
AW209491	11.3719	2.28017	1.10899	2.05609	0.0397742	0.30247
Nt5dc2	85.1747	1.2217	0.594288	2.05574	0.0398077	0.302538
Ubr2	124.696	-1.10799	0.539131	-2.05514	0.0398654	0.302791
Bub1b	10.8117	-3.511	1.70919	-2.05419	0.0399577	0.303305
Plce1	114.768	1.07345	0.522637	2.05392	0.0399837	0.303316
Fam20b	237.739	0.769651	0.374826	2.05336	0.0400379	0.303541
Fyn	106.587	-1.18736	0.578479	-2.05255	0.0401159	0.303677
Hdac7	1008.95	-1.16823	0.569199	-2.05241	0.0401297	0.303677
As3mt	13.8406	-2.34567	1.14261	-2.0529	0.0400822	0.303677
Tbc1d16	8.19756	-3.13478	1.52758	-2.05212	0.0401585	0.303709
Uggt1	828.025	1.11202	0.542016	2.05163	0.0402057	0.303881
Sgta	474.341	1.25319	0.611137	2.0506	0.0403063	0.304268
Znrf3	35.4109	-1.37371	0.669884	-2.05067	0.0402994	0.304268
Adgrd1	1027.5	-1.05566	0.514937	-2.05007	0.0403578	0.304471
Aimp1	150.153	1.0901	0.532097	2.04869	0.0404926	0.304718
Myod1	13.9432	2.58118	1.25987	2.04878	0.0404839	0.304718
Prss50	10.2603	3.61086	1.76198	2.04932	0.0404311	0.304718
Apod	2368.18	-1.07062	0.522646	-2.04847	0.040514	0.304718
Esrra	43.7572	1.30952	0.639048	2.04917	0.0404453	0.304718
Htr2a	19.1339	-1.95371	0.953938	-2.04804	0.0405557	0.304846
Lgr6	5.03926	3.37844	1.65111	2.04616	0.0407402	0.305079
Tnni1	4.51575	3.51841	1.71991	2.04569	0.0407865	0.305079
Cckar	3.72087	5.35703	2.61848	2.04585	0.0407709	0.305079
Gprin3	5.49353	4.06152	1.98535	2.04575	0.040781	0.305079
Naxd	49.1307	-1.10326	0.539371	-2.04547	0.0408089	0.305079
Tmie	3.65853	4.75377	2.32338	2.04606	0.0407505	0.305079
Ero1lb	4.28292	-4.26933	2.08542	-2.04723	0.040636	0.305079
Dmxl1	19.9163	-1.8157	0.887019	-2.04696	0.0406616	0.305079
Sfxn4	7.1535	3.99797	1.95363	2.04643	0.040714	0.305079
Cenpi	5.41602	-4.16155	2.03637	-2.04361	0.0409925	0.305343
Mapre3	22.286	-1.948	0.953569	-2.04286	0.0410668	0.305343
Nacc1	79.5071	1.75417	0.858115	2.04422	0.0409321	0.305343
Fads6	15.2958	2.12534	1.04035	2.0429	0.0410624	0.305343
Bicd2	150.048	0.867542	0.42458	2.04329	0.0410233	0.305343
Efcab1	3.18492	4.6666	2.28367	2.04346	0.0410064	0.305343
Pros1	324.757	-0.748148	0.366137	-2.04336	0.0410171	0.305343
H2-Aa	28.256	-2.52433	1.23533	-2.04345	0.0410079	0.305343
Mcc	43.1795	-1.7583	0.859984	-2.04457	0.0408968	0.305343
Acvr1b	24.1329	-1.77391	0.868826	-2.04173	0.0411778	0.305801
Top3b	42.2022	-1.24706	0.610746	-2.04187	0.0411642	0.305801
Ints2	17.9572	-1.84177	0.902216	-2.04138	0.041213	0.305878
Raph1	307.954	0.910029	0.44598	2.04052	0.0412989	0.306147
Acvr1c	3.85805	5.33336	2.61357	2.04064	0.0412866	0.306147
Dnase1l1	28.4597	1.67597	0.821863	2.03923	0.041427	0.306912
Hipk2	70.7526	1.54401	0.757343	2.03872	0.0414783	0.306924
Tbcb	182.998	0.945618	0.463806	2.03882	0.0414677	0.306924
Edn3	17.3219	2.90463	1.42496	2.0384	0.0415102	0.306977
Tbc1d8	4.94622	-4.22795	2.07835	-2.03428	0.0419235	0.307455
Mgst2	3.13271	5.46469	2.68276	2.03697	0.0416534	0.307455
Virma	64.7667	0.860524	0.42249	2.03679	0.041671	0.307455
Abcb4	12.6545	2.7784	1.36559	2.03457	0.0418938	0.307455
Grk4	4.68707	-3.1707	1.55863	-2.03429	0.0419226	0.307455
Lin37	4.89112	3.40399	1.6713	2.03673	0.0416772	0.307455
Tmem143	8.99053	2.69105	1.32237	2.03503	0.0418478	0.307455
P4ha3	164.428	-1.03749	0.509998	-2.0343	0.0419218	0.307455
Tmbim4	163.211	0.958935	0.471261	2.03483	0.0418684	0.307455
Celf6	4.66202	3.00157	1.47498	2.03499	0.0418515	0.307455
Ctsh	204.791	0.957402	0.470323	2.03563	0.0417879	0.307455
Mccc2	5.55772	-3.82509	1.87742	-2.03742	0.0416084	0.307455
Ext1	176.575	-1.2258	0.601949	-2.03639	0.041711	0.307455
Sil1	157.465	0.880077	0.432275	2.03592	0.0417585	0.307455
Serinc3	2207.86	0.756032	0.372016	2.03226	0.0421274	0.307915
Las1l	21.1139	-1.78113	0.876806	-2.03138	0.042216	0.307915
Eif3b	158.895	-0.721539	0.354913	-2.033	0.0420527	0.307915
Acan	60.5837	2.83044	1.39235	2.03285	0.0420675	0.307915
Dcbld1	10.7309	3.57692	1.76142	2.0307	0.0422853	0.307915
A230050P20Rik	7.02326	-3.10159	1.52669	-2.03158	0.0421961	0.307915
Peak1	134.616	-0.951379	0.468418	-2.03105	0.0422503	0.307915
Naa35	78.8584	0.912774	0.449089	2.0325	0.042103	0.307915
Dlst	298.416	1.045	0.514575	2.03081	0.0422745	0.307915
Ppp4r3a	47.7121	1.415	0.696406	2.03186	0.0421682	0.307915
Gsdmd	22.8546	-2.68793	1.32216	-2.03299	0.0420537	0.307915
Filip1l	65.8669	-1.31331	0.646609	-2.03107	0.0422478	0.307915
Tpbgl	9.47498	-3.37352	1.66187	-2.02995	0.0423614	0.308287
Skiv2l	62.4662	1.01059	0.498085	2.02895	0.0424635	0.308848
Mctp1	9.7518	2.42756	1.19702	2.028	0.0425604	0.309371
Casp4	55.4884	-1.66405	0.820825	-2.02729	0.042633	0.309716
Angptl7	720.179	-1.12928	0.557269	-2.02646	0.0427181	0.310152
Nfix	1412.65	-0.829342	0.409323	-2.02613	0.0427513	0.310211
Enc1	85.1093	-1.5371	0.758843	-2.02558	0.042808	0.310257
Colec10	3.61504	-5.06394	2.49986	-2.02569	0.0427967	0.310257
Mkrn2	28.9431	-1.32598	0.655189	-2.02381	0.0429896	0.311391
Perp	6.27876	4.1921	2.07184	2.02337	0.0430349	0.311537
Cpeb1	85.3388	-0.93222	0.460877	-2.02271	0.0431032	0.311848
Asphd2	13.0467	-2.6066	1.28971	-2.02108	0.0432715	0.312517
Masp1	133.839	-0.929864	0.460058	-2.02119	0.0432603	0.312517
Kif5b	171.828	-0.930997	0.460534	-2.02156	0.0432217	0.312517
Tnn	388.275	1.46288	0.724178	2.02006	0.0433774	0.313098
Tspyl5	16.5957	1.7735	0.878184	2.01951	0.0434344	0.313326
Timp3	1071.25	-0.920383	0.455885	-2.01889	0.0434983	0.313604
Cd47	1077.15	-0.884145	0.438131	-2.01799	0.0435918	0.314095
Ap3d1	163.999	-0.747347	0.370528	-2.01698	0.0436977	0.314674
Mrps15	109.152	1.14169	0.56619	2.01644	0.0437535	0.314709
Arrb1	149.905	0.962362	0.477243	2.0165	0.0437474	0.314709
Tfb2m	10.538	-1.94747	0.966833	-2.01428	0.0439804	0.316157
Emc4	14.1429	1.68778	0.838021	2.014	0.0440093	0.31618
Actr8	127.802	-2.88352	1.43259	-2.01281	0.044135	0.316793
Myh1	28.6683	2.41196	1.19837	2.0127	0.0441458	0.316793
Cct7	957.463	0.961102	0.47773	2.01181	0.0442401	0.317155
Rassf4	10.7103	3.81972	1.89915	2.01127	0.0442968	0.317155
Ccdc114	10.5792	2.90294	1.44335	2.01125	0.044299	0.317155
Adgre5	138.841	1.11405	0.553796	2.01165	0.0442563	0.317155
Rpa2	100.236	1.22408	0.608759	2.01078	0.0443488	0.317248
Abcb1b	12.1464	-2.0002	0.994804	-2.01064	0.0443633	0.317248
Cldn1	71.236	1.84569	0.918329	2.00983	0.0444489	0.317676
Oaz2	1101.99	1.06742	0.531482	2.00838	0.0446025	0.318589
Il20rb	83.34	-1.62669	0.81017	-2.00783	0.0446611	0.318823
Galk1	110.958	0.779775	0.388646	2.00639	0.0448146	0.319734
AA986860	4.20215	4.08427	2.0364	2.00563	0.0448953	0.319942
Bmp1	497.129	-0.816617	0.407162	-2.00563	0.0448956	0.319942
Sfi1	4.31021	-3.17646	1.58429	-2.00498	0.0449653	0.320254
Tfdp1	56.092	-1.41047	0.704292	-2.00268	0.045212	0.321826
Ndufa10	98.3894	1.08998	0.544412	2.00213	0.0452711	0.321911
Hmgb3	23.3593	1.731	0.864703	2.00184	0.0453021	0.321911
Haus6	25.0062	1.78481	0.89152	2.00198	0.0452868	0.321911
Bicc1	868.664	-1.02183	0.510862	-2.00021	0.0454781	0.322976
Rcc1	153.075	0.992414	0.496217	1.99996	0.0455045	0.322977
Plagl1	60.0456	-1.63969	0.820187	-1.99917	0.0455902	0.323054
Slc25a35	5.99338	2.94339	1.47208	1.99948	0.0455567	0.323054
Wdr41	37.6816	1.67109	0.835908	1.99913	0.0455938	0.323054
Srrt	94.7197	-0.80423	0.402393	-1.99862	0.0456494	0.323263
Tspyl3	16.2786	-2.07952	1.04076	-1.99809	0.0457071	0.3233
Dcaf1	23.8255	1.9119	0.956808	1.99821	0.0456937	0.3233
Gtf2h5	270.905	0.893463	0.447268	1.9976	0.0457601	0.32349
Ctbp2	119.545	0.880052	0.440759	1.99667	0.0458608	0.32384
Timm13	195.557	1.20556	0.603787	1.99666	0.045862	0.32384
Myo1b	94.4517	0.813457	0.407838	1.99456	0.0460907	0.324157
Fahd2a	12.4799	2.38889	1.19749	1.99491	0.0460529	0.324157
Cd37	3.17027	4.63043	2.32129	1.99477	0.0460683	0.324157
Gm7324	29.1683	-1.46675	0.73501	-1.99555	0.0459825	0.324157
Hnrnpk	1413.71	0.772904	0.387233	1.99597	0.0459376	0.324157
Trib1	573.716	0.72277	0.362366	1.99458	0.0460883	0.324157
Ttc27	12.141	-2.8091	1.40805	-1.99503	0.0460401	0.324157
Arhgef5	54.5931	1.6456	0.825627	1.99316	0.0462444	0.325053
Lamp1	3330.25	0.603491	0.302861	1.99263	0.0463019	0.325272
Tgfbrap1	77.902	-1.22761	0.617411	-1.98831	0.0467771	0.32568
Kdelc1	77.3854	-1.31806	0.662069	-1.99082	0.0465002	0.32568
Pacsin3	192.865	1.20895	0.607971	1.9885	0.0467559	0.32568
Dcaf12l1	5.41469	-3.66412	1.84039	-1.99094	0.0464872	0.32568
Epb41l4b	29.1644	1.39819	0.70306	1.98873	0.0467315	0.32568
Zbtb8a	9.204	-2.60168	1.30873	-1.98794	0.0468186	0.32568
Sept11	469.657	-0.682802	0.343012	-1.99061	0.0465243	0.32568
Oas1b	6.08144	3.56821	1.79513	1.98771	0.0468438	0.32568
Gpr146	11.1816	-2.2485	1.13082	-1.98839	0.0467689	0.32568
Mob1a	160.265	-1.02044	0.512586	-1.99076	0.0465074	0.32568
Unc45a	38.1684	-1.23512	0.621305	-1.98794	0.0468182	0.32568
Zfand6	306.205	0.833748	0.418793	1.99083	0.0464991	0.32568
Dcn	25029.6	-0.717896	0.361166	-1.98772	0.0468427	0.32568
Atp6v1b2	535.936	0.974133	0.490116	1.98755	0.046861	0.32568
Sec24c	93.9505	-0.982985	0.494283	-1.98871	0.0467333	0.32568
2810408A11Rik	4.287	4.03956	2.03235	1.98763	0.0468527	0.32568
G6pc3	42.1731	1.56468	0.786991	1.98818	0.0467917	0.32568
Baalc	5.64021	2.58679	1.30136	1.98775	0.0468388	0.32568
Ndrg1	375.694	0.910455	0.457567	1.98977	0.0466158	0.32568
Ccdc28a	27.5777	1.55021	0.780218	1.98689	0.0469344	0.325843
Aldh6a1	84.3147	-1.10054	0.553907	-1.98687	0.0469372	0.325843
Mecr	16.1435	1.70029	0.856298	1.98563	0.0470741	0.32661
Hdac4	195.999	-1.10104	0.554731	-1.98481	0.0471656	0.326877
Fbxo27	6.33109	-3.65802	1.8429	-1.98492	0.0471532	0.326877
Moxd1	27.3272	1.77606	0.895534	1.98324	0.0473407	0.327356
Mettl25	12.5084	1.88119	0.948471	1.98339	0.0473239	0.327356
Sptssa	91.7234	-1.05673	0.532684	-1.98378	0.0472804	0.327356
Pak2	130.249	-0.747149	0.376669	-1.98357	0.0473041	0.327356
Syn1	4.18562	3.80672	1.91993	1.98274	0.0473963	0.327374
Kat6a	63.8252	-1.12915	0.569483	-1.98276	0.0473937	0.327374
Nupr1	1055.18	1.07929	0.544439	1.98239	0.0474358	0.327463
Cnot9	51.28	-1.10865	0.560031	-1.97962	0.0477466	0.327777
Vrk3	51.6731	1.16122	0.586442	1.98011	0.0476917	0.327777
Kcng4	2.94938	-4.2986	2.17135	-1.97969	0.0477382	0.327777
Sacm1l	88.1016	-0.823106	0.415696	-1.98007	0.0476959	0.327777
Arl15	63.6003	-1.23841	0.624953	-1.9816	0.0475237	0.327777
AC099934.1	840.903	0.985206	0.497243	1.98134	0.0475536	0.327777
Troap	5.77447	4.06492	2.05317	1.97983	0.0477228	0.327777
Dcbld2	289.806	0.708302	0.357599	1.98072	0.0476231	0.327777
Wiz	70.7451	-1.00073	0.505504	-1.97967	0.0477409	0.327777
Ino80c	251.184	1.17316	0.592177	1.9811	0.04758	0.327777
Rsbn1	40.3801	-1.23382	0.623348	-1.97934	0.0477775	0.327807
Sema4c	666.439	1.23988	0.626577	1.97881	0.0478369	0.327842
Eif2ak1	43.129	1.49647	0.756503	1.97815	0.0479121	0.327842
Kif15	5.69946	4.07801	2.06109	1.97857	0.0478647	0.327842
Ranbp17	5.93984	-3.46565	1.75199	-1.97812	0.0479154	0.327842
Snapc1	65.9847	0.941776	0.475906	1.97891	0.0478259	0.327842
Golph3l	26.2177	-1.74339	0.88162	-1.97749	0.0479863	0.328016
Lpar3	6.83032	2.90074	1.46693	1.97742	0.0479939	0.328016
Hck	14.3545	3.7848	1.91483	1.97658	0.0480896	0.328488
Smarca4	52.9012	1.22638	0.620617	1.97606	0.0481478	0.328704
Ccdc191	5.54581	3.67956	1.86267	1.97542	0.0482205	0.329019
Ror1	9.00929	2.4303	1.231	1.97425	0.0483531	0.329377
Klhl42	9.07905	-1.96185	0.993697	-1.9743	0.0483477	0.329377
Lars2	123.452	-1.32042	0.668736	-1.9745	0.0483254	0.329377
Elmo2	57.6318	-1.27468	0.645867	-1.9736	0.0484278	0.329443
Dse	155.554	-0.77071	0.390523	-1.97353	0.0484349	0.329443
Erbin	86.9422	-1.00029	0.506871	-1.97346	0.0484427	0.329443
Amz1	3.79646	4.10742	2.08172	1.97309	0.0484849	0.329548
Zbtb21	18.456	1.73093	0.877897	1.97168	0.0486462	0.330462
Noc4l	46.2345	-1.17141	0.594314	-1.97103	0.0487208	0.330787
Gsap	24.2432	2.02718	1.02896	1.97012	0.0488246	0.330962
Panx3	5.56892	3.69771	1.87658	1.97046	0.0487861	0.330962
Ssh2	239.868	-0.872095	0.442718	-1.96987	0.0488537	0.330962
Tnks2	444.841	0.81978	0.416133	1.97	0.0488387	0.330962
Fmnl3	43.815	1.43211	0.727363	1.9689	0.0489641	0.331528
Jagn1	101.994	1.1147	0.566312	1.96834	0.0490288	0.331784
Dtl	5.45776	3.39072	1.72441	1.96631	0.0492623	0.333072
Sssca1	74.5346	-0.995126	0.506111	-1.96622	0.0492731	0.333072
Il18bp	12.1664	-3.25209	1.65418	-1.96598	0.0493004	0.333074
Pi15	91.56	-0.879576	0.447543	-1.96534	0.0493744	0.333392
Scn3b	2.76666	-4.41457	2.24689	-1.96474	0.0494439	0.333679
Rnd1	226.123	1.396	0.711037	1.96333	0.049608	0.334603
P4ha2	190.754	-0.912143	0.46479	-1.96248	0.0497062	0.335083
Gjb5	14.05	2.90553	1.48095	1.96193	0.0497704	0.335156
Lbh	113.737	1.13584	0.578944	1.96192	0.0497713	0.335156
Fam178b	5.37508	2.89557	1.47666	1.9609	0.0498912	0.335353
Tasp1	6.7127	-3.31094	1.68982	-1.95935	0.0500722	0.335353
Slc35a2	70.1557	0.980825	0.500465	1.95983	0.0500161	0.335353
Xk	2.59396	-4.97192	2.53603	-1.96051	0.0499361	0.335353
Enoph1	24.79	1.88137	0.959568	1.96065	0.0499203	0.335353
Sppl3	347.035	-0.725634	0.370191	-1.96016	0.0499766	0.335353
Slc35b4	68.6968	-1.1073	0.564535	-1.96143	0.0498286	0.335353
Ssbp2	95.5104	-1.08365	0.552975	-1.95967	0.0500346	0.335353
Slc8a3	15.5764	2.33308	1.19021	1.96023	0.049969	0.335353
Fam13b	22.4069	-2.60489	1.32933	-1.95955	0.0500489	0.335353
Safb2	33.4713	-1.38597	0.707453	-1.9591	0.0501008	0.335363
Zfp407	16.7035	-1.87147	0.95562	-1.95839	0.0501848	0.335744
Ykt6	536.286	0.667215	0.340827	1.95763	0.050273	0.336151
Slc25a21	2.87852	-5.37869	2.74793	-1.95736	0.0503055	0.336187
Mia3	341.261	-1.14831	0.586759	-1.95704	0.0503431	0.336256
Plxna1	68.01	-1.21899	0.623473	-1.95515	0.0505648	0.337487
Ppp1r11	62.7153	0.999958	0.511485	1.95501	0.0505821	0.337487
D1Ertd622e	12.0628	2.06756	1.05821	1.95381	0.0507232	0.337517
Stx18	54.3852	1.10078	0.56332	1.9541	0.0506897	0.337517
Hap1	2.47504	4.86115	2.48692	1.95469	0.0506199	0.337517
Arl16	18.5595	1.87276	0.958473	1.9539	0.0507131	0.337517
Platr25	19.025	-1.87937	0.961875	-1.95386	0.0507172	0.337517
Nckipsd	8.29918	-2.24971	1.15176	-1.95328	0.0507868	0.337758
Ptprc	5.91401	-4.32032	2.21249	-1.9527	0.0508553	0.338032
Selenon	101.531	-1.10485	0.566079	-1.95177	0.0509657	0.338401
Slc25a4	637.477	0.67286	0.344719	1.95191	0.0509491	0.338401
Psme1	74.2362	-1.54901	0.793831	-1.95131	0.0510201	0.33858
Dck	7.74281	2.81621	1.44388	1.95045	0.0511229	0.338842
Rflna	5.40238	2.89887	1.48604	1.95073	0.0510886	0.338842
Six5	31.5112	-1.53572	0.787464	-1.95021	0.0511505	0.338842
Pgm3	22.4208	2.14559	1.10027	1.95006	0.0511693	0.338842
Wdr82	111.73	-0.93628	0.480222	-1.94968	0.0512142	0.338958
Col20a1	4.10079	-5.34893	2.7448	-1.94875	0.0513252	0.33951
Ccdc71l	49.1071	-1.38037	0.708612	-1.948	0.0514154	0.339701
Zbtb12	38.1092	1.7271	0.886684	1.94782	0.0514364	0.339701
Osbpl1a	43.5753	-1.12587	0.577943	-1.94807	0.0514066	0.339701
Kazn	26.8582	-1.95149	1.00211	-1.94738	0.051489	0.339866
Tk2	45.7989	1.31761	0.67677	1.94691	0.0515459	0.34006
Ercc6	18.7559	-1.81469	0.932648	-1.94574	0.051686	0.340802
Mfap2	284.704	-1.29081	0.663509	-1.94543	0.0517233	0.340866
Acyp1	22.9114	1.9041	0.97907	1.9448	0.0517985	0.341179
Uckl1	42.5002	-1.20183	0.618343	-1.94363	0.0519404	0.34175
Ttc12	9.2392	-3.01845	1.55292	-1.94373	0.051928	0.34175
Ccdc107	53.2373	1.42529	0.734227	1.94121	0.0522331	0.342763
Slco3a1	154.644	-0.779892	0.401692	-1.94152	0.0521953	0.342763
Med4	71.1381	1.00691	0.518698	1.94122	0.0522311	0.342763
Deptor	149.951	-1.12906	0.581629	-1.94121	0.0522332	0.342763
Foxn2	20.5958	-1.68963	0.870107	-1.94187	0.0521532	0.342763
Myef2	38.311	-1.26931	0.654435	-1.93955	0.0524342	0.343836
Adgrg2	76.3281	0.732699	0.377841	1.93917	0.0524803	0.343836
Cyb5r3	1036.97	0.705153	0.363619	1.93926	0.0524692	0.343836
Pde4b	196.965	-1.17172	0.604646	-1.93786	0.0526399	0.344191
Mex3b	26.1964	-1.58615	0.818451	-1.93799	0.0526243	0.344191
Wdr25	4.61321	-3.7166	1.91743	-1.93833	0.0525836	0.344191
Zbtb20	979.348	-1.31273	0.677508	-1.93759	0.0526737	0.344191
Zmat2	358.701	0.959843	0.495328	1.93779	0.0526485	0.344191
G6pdx	50.1191	1.12834	0.58253	1.93696	0.0527499	0.344239
Sema3f	31.7555	1.79978	0.929453	1.93639	0.0528204	0.344239
Slc35e4	98.4568	0.867399	0.447941	1.93641	0.052817	0.344239
Gcnt2	42.0033	1.31228	0.677433	1.93714	0.052728	0.344239
Poglut1	165.191	0.742597	0.383454	1.9366	0.0527941	0.344239
Sort1	20.0697	1.60974	0.831589	1.93574	0.0528998	0.344574
Slc13a5	2.46954	4.45596	2.30317	1.9347	0.0530266	0.345218
Ythdc2	23.1468	-2.28846	1.1834	-1.9338	0.0531381	0.345762
Ndufs1	99.8742	-0.851526	0.440504	-1.93307	0.0532272	0.345795
Jag1	104.235	-0.892244	0.461523	-1.93326	0.0532041	0.345795
Sec22a	62.7181	1.5291	0.790966	1.93321	0.0532101	0.345795
Tacr1	6.01745	-2.86103	1.48035	-1.93267	0.0532773	0.345938
Nptn	1057.43	0.78684	0.407189	1.93237	0.0533138	0.345994
Adcyap1r1	21.5314	-2.21908	1.14858	-1.93202	0.0533574	0.346095
Sars2	4.12373	4.06874	2.10687	1.93117	0.0534616	0.346588
Creb5	434.508	0.898916	0.465791	1.92987	0.0536228	0.347451
Chp1	583.16	0.725867	0.376326	1.92883	0.0537524	0.347561
Fam198b	67.7551	-1.28483	0.666026	-1.9291	0.0537186	0.347561
Gpalpp1	58.7598	-1.12197	0.581678	-1.92885	0.0537494	0.347561
6430571L13Rik	2.62763	5.32053	2.75797	1.92915	0.0537127	0.347561
Sp140	9.13054	-3.20212	1.66069	-1.92819	0.0538319	0.347583
Ube2f	97.8838	0.899807	0.466684	1.92809	0.0538443	0.347583
Ptpn14	123.216	0.914274	0.474134	1.9283	0.0538173	0.347583
Sacs	6.72309	-2.78418	1.44416	-1.92789	0.0538683	0.347583
Rras2	55.5113	1.24988	0.648608	1.92703	0.0539761	0.348097
Ptges	166.719	-1.401	0.727218	-1.92653	0.0540386	0.348318
Pde3a	35.923	-1.37404	0.713472	-1.92585	0.0541231	0.348681
Cxxc5	159.056	-0.996446	0.517571	-1.92524	0.0541999	0.348993
Plin1	4.57617	-3.66503	1.90458	-1.92432	0.0543142	0.349547
Gatm	3.47695	4.92525	2.55983	1.92405	0.054348	0.349582
Tollip	275.549	1.02318	0.531984	1.92333	0.0544383	0.349617
Lyrm7	7.76126	4.10973	2.13629	1.92377	0.0543832	0.349617
Efr3a	224.393	-0.746103	0.387891	-1.92349	0.054419	0.349617
Naa60	98.7772	-0.98162	0.510562	-1.92263	0.0545271	0.350005
Csrp1	630.404	-1.20505	0.627032	-1.92184	0.0546264	0.350275
C1qb	11.8512	-2.5658	1.33499	-1.92195	0.0546118	0.350275
Susd2	39.892	-1.78326	0.928003	-1.92161	0.0546542	0.350275
Sdhaf3	15.7441	1.81517	0.94491	1.921	0.0547313	0.350587
Lgals3	1071.86	0.787376	0.410104	1.91994	0.0548654	0.351264
1700066M21Rik	8.07695	-3.1238	1.62779	-1.91904	0.0549796	0.351786
Focad	49.51	-1.72431	0.899037	-1.91795	0.0551178	0.351786
Rere	212.968	-0.882579	0.460053	-1.91843	0.0550567	0.351786
Smg1	72.1894	-1.22442	0.638246	-1.91841	0.0550584	0.351786
Ncoa1	60.2963	-1.30484	0.680256	-1.91816	0.0550913	0.351786
Dusp5	21.5868	1.48093	0.772102	1.91805	0.0551047	0.351786
Abhd16a	157.735	-0.977726	0.509908	-1.91746	0.0551799	0.352
Usp24	179.854	0.795261	0.414809	1.91717	0.0552157	0.352047
St3gal5	57.6029	1.46952	0.766906	1.91616	0.0553446	0.352504
Gjb2	3.93743	4.78185	2.49532	1.91633	0.0553234	0.352504
Srpx2	204.461	-0.872579	0.455482	-1.91573	0.0553998	0.352674
Atp6v1g1	153.608	0.930617	0.485894	1.91527	0.0554585	0.3527
Klhl40	8.84775	2.91299	1.52094	1.91525	0.0554609	0.3527
Rassf2	102.19	-1.49498	0.780747	-1.9148	0.0555176	0.352878
Tjp1	41.9366	1.45988	0.76256	1.91444	0.0555639	0.352991
Ptp4a3	40.0084	1.33192	0.695928	1.91388	0.0556361	0.353268
Sdf4	647.402	0.523692	0.273747	1.91305	0.0557414	0.353446
Irs2	217.685	-0.909142	0.475263	-1.91293	0.0557576	0.353446
Pgls	321.237	1.03985	0.543756	1.91234	0.0558327	0.353446
Cpne8	145.919	-0.732868	0.383055	-1.91322	0.0557201	0.353446
Nudt3	687.694	0.842276	0.440449	1.91231	0.0558359	0.353446
Hspa12a	31.2775	-1.51823	0.793794	-1.91263	0.0557957	0.353446
Lrrc41	9.48479	-2.08116	1.08977	-1.90972	0.0561695	0.355375
Nlgn3	2.71258	4.89209	2.5626	1.90903	0.0562582	0.355446
Sec24d	296.876	-0.964536	0.50527	-1.90895	0.0562682	0.355446
C530008M17Rik	4.14383	4.37834	2.29384	1.90874	0.0562958	0.355446
Clec1a	19.9668	-1.66389	0.871715	-1.90875	0.0562945	0.355446
Sbds	239.325	1.02737	0.538591	1.90751	0.0564546	0.355903
Pop4	36.8956	1.38667	0.726855	1.90776	0.0564216	0.355903
Mak16	31.2969	1.10504	0.579282	1.9076	0.0564423	0.355903
Pirb	4.67693	-4.54628	2.38369	-1.90725	0.0564886	0.355936
Timm17a	94.2022	0.933263	0.489484	1.90663	0.0565691	0.35608
BC004004	136.771	0.988431	0.51841	1.90666	0.0565646	0.35608
Klf4	2057.36	-0.855356	0.448712	-1.90625	0.0566181	0.356155
Hells	8.92867	3.45252	1.81131	1.90609	0.0566387	0.356155
Srp14	311.034	0.990527	0.519743	1.9058	0.056676	0.356208
Phf11d	19.3848	-3.03826	1.59471	-1.90521	0.0567526	0.356508
Fxr2	347.277	1.23737	0.649618	1.90476	0.0568112	0.356514
Stub1	359.983	0.891242	0.467895	1.90479	0.0568075	0.356514
Npas2	50.508	-1.24408	0.653341	-1.90418	0.0568864	0.356623
Tmem229b	23.9702	-2.70923	1.42277	-1.90419	0.0568854	0.356623
Cebpb	352.875	-0.748539	0.393243	-1.9035	0.056975	0.356997
Coprs	139.124	0.950825	0.499588	1.90322	0.0570122	0.357049
S1pr3	19.1983	-2.01019	1.0567	-1.90232	0.0571291	0.3576
Polr3c	33.3931	2.01979	1.06196	1.90195	0.0571774	0.357721
Rasa1	82.903	-0.914684	0.481029	-1.90152	0.0572344	0.357896
Borcs6	243.514	0.886128	0.466188	1.9008	0.0573288	0.358305
Efhc1	3.83149	-4.23555	2.22878	-1.90039	0.0573824	0.358382
Sgms2	294.009	0.765248	0.402754	1.90004	0.057428	0.358382
Tab1	35.946	1.6676	0.877668	1.90004	0.0574281	0.358382
Col6a3	6502.83	-0.719224	0.379227	-1.89655	0.0578871	0.359655
Atp9a	466.251	1.13379	0.597531	1.89746	0.0577674	0.359655
Dram2	50.3607	-1.41986	0.748546	-1.89682	0.0578511	0.359655
Zfand2a	37.8894	1.15846	0.610558	1.89737	0.0577787	0.359655
Micu3	22.2544	-1.82907	0.963883	-1.8976	0.0577482	0.359655
Myzap	17.2038	-1.92113	1.01231	-1.89776	0.0577279	0.359655
Tmem17	25.6733	1.94955	1.02796	1.89652	0.0578909	0.359655
Kcng2	2.46484	4.80252	2.53037	1.89795	0.0577028	0.359655
Eef1g	377.881	0.688686	0.363136	1.8965	0.0578942	0.359655
Stk26	16.6007	-1.9562	1.0317	-1.89609	0.0579487	0.359812
Wif1	473.095	1.9188	1.01212	1.89583	0.057983	0.359844
Polr2d	19.4389	1.5793	0.833263	1.89533	0.0580492	0.360074
Malt1	8.24149	-3.4424	1.81698	-1.89458	0.0581484	0.360508
Chrdl1	73.5014	-1.10831	0.58516	-1.89404	0.0582202	0.360772
Brpf1	33.8126	-1.24821	0.659196	-1.89353	0.0582869	0.361005
Qsox1	2074.41	0.9103	0.481013	1.89246	0.0584294	0.361163
C130074G19Rik	9.71589	1.88051	0.993594	1.89264	0.0584061	0.361163
Fign	36.6008	1.76272	0.931196	1.89297	0.0583622	0.361163
Kdm7a	115.669	-0.984648	0.520238	-1.89269	0.0583996	0.361163
Spry2	465.889	-0.929051	0.491686	-1.88952	0.0588219	0.36294
[truncated: 19,034 more rows]

## Sheet: Tg4L vs Tg4SL
Gene	baseMean	log2FoldChange	lfcSE	stat	pvalue	padj
F13a1	316.318	4.66976	0.476558	9.79895	1.13764e-22	1.33593e-18
Htra4	1577.32	5.19495	0.608899	8.53171	1.44195e-17	5.64429e-14
Clic5	699.634	4.86631	0.56843	8.56097	1.11922e-17	5.64429e-14
Cytl1	210.251	5.42239	0.645604	8.39894	4.50515e-17	1.3226e-13
Col22a1	510.579	4.71515	0.566328	8.32582	8.3744e-17	1.96681e-13
Cpe	1304.66	2.31882	0.291571	7.95285	1.82275e-15	3.56742e-12
Prg4	12290.6	3.2174	0.420103	7.65858	1.88e-14	2.7596e-11
Rgs5	1227.47	2.94688	0.384469	7.6648	1.79104e-14	2.7596e-11
Spp1	285.606	3.92629	0.518227	7.5764	3.55286e-14	4.63569e-11
Ace	231.913	-2.96263	0.39644	-7.47309	7.83319e-14	9.19851e-11
Ibsp	476	4.81301	0.658201	7.31237	2.62462e-13	2.8019e-10
Cd34	2246.65	-2.69681	0.372413	-7.24145	4.4391e-13	4.34403e-10
Msmp	68.7819	7.98322	1.1662	6.84552	7.61974e-12	6.88297e-09
Sfrp5	95.6004	5.43949	0.830674	6.54829	5.82008e-11	4.8818e-08
Slpi	734.871	3.08813	0.473148	6.52677	6.72047e-11	5.26123e-08
Dpep1	224.426	-3.74015	0.574383	-6.5116	7.43566e-11	5.3537e-08
Rgcc	783.069	2.75745	0.423873	6.50537	7.7504e-11	5.3537e-08
Dlx3	82.0752	3.92742	0.607582	6.46402	1.01959e-10	6.65168e-08
Cystm1	95.0917	4.29781	0.67647	6.35329	2.10765e-10	1.30264e-07
Tmem196	197.436	2.86887	0.459618	6.24185	4.3242e-10	2.53896e-07
Pi16	2942.83	-3.77847	0.606587	-6.22906	4.69248e-10	2.62399e-07
Ms4a4d	80.6632	-3.70506	0.600777	-6.16713	6.95422e-10	3.71197e-07
Calb2	29.9902	4.56858	0.76459	5.9752	2.29804e-09	1.1733e-06
Ccl11	312.344	-3.05246	0.511859	-5.96348	2.46927e-09	1.20819e-06
Chodl	255.401	3.48757	0.588922	5.92196	3.18129e-09	1.49431e-06
Hbegf	668.267	2.7996	0.484855	5.77409	7.73687e-09	3.49439e-06
Lsamp	67.0282	-3.25444	0.602356	-5.40284	6.55936e-08	2.85284e-05
Pkp1	32.2454	5.24748	0.972819	5.3941	6.88683e-08	2.88829e-05
Foxd1	26.6029	4.29217	0.801435	5.3556	8.52722e-08	3.45294e-05
Thy1	199.654	-4.31597	0.817856	-5.27717	1.31192e-07	5.13531e-05
Fbn1	2719.65	-2.11579	0.410124	-5.1589	2.48407e-07	9.40981e-05
Gsn	16766	-2.1649	0.4213	-5.13862	2.76764e-07	0.000101564
Matn4	708.292	2.4378	0.477723	5.10296	3.34387e-07	0.000118991
Cd248	670.49	-2.0284	0.403597	-5.02582	5.01279e-07	0.000173133
Crispld1	102.199	2.30762	0.46917	4.91851	8.72041e-07	0.000292582
Il33	83.1062	-2.67946	0.548014	-4.8894	1.01143e-06	0.000329924
Myoc	2872.89	-2.14458	0.448295	-4.78386	1.71959e-06	0.000545762
Cp	361.977	1.73379	0.366726	4.72775	2.27016e-06	0.00070154
Acta1	355.026	2.68643	0.570215	4.71126	2.46192e-06	0.000741291
Lgi2	42.118	-2.89933	0.619813	-4.67774	2.9005e-06	0.000833677
Sox5	123.307	2.59714	0.555299	4.67702	2.91074e-06	0.000833677
Cd200	67.3784	2.37636	0.510072	4.65887	3.17952e-06	0.000888978
Sema3a	100.895	2.46632	0.536307	4.59871	4.25124e-06	0.00116098
Serpina3c	59.6604	-4.20008	0.915137	-4.58957	4.44167e-06	0.00118542
Fgl2	2488.81	2.3347	0.516463	4.52055	6.16804e-06	0.00157459
Tspan15	150.263	3.69319	0.816497	4.52321	6.0908e-06	0.00157459
Sfrp1	271.476	-1.67784	0.374235	-4.48338	7.34683e-06	0.00183561
Ccl8	95.4697	-3.75232	0.83784	-4.47857	7.51459e-06	0.00183841
Barx1	14.4558	5.10655	1.14474	4.46089	8.16204e-06	0.00195606
Tmod2	192.711	-1.95404	0.439634	-4.4447	8.80157e-06	0.00206714
Hspb6	39.5773	3.41093	0.774153	4.40602	1.05289e-05	0.00238439
Lama4	362.364	-1.60828	0.36507	-4.40541	1.05585e-05	0.00238439
Wdr11	153.829	3.8172	0.867836	4.39853	1.08988e-05	0.00241481
Cadm3	92.4127	-1.85261	0.422699	-4.38282	1.17154e-05	0.00254767
Prdm8	41.5045	-4.77822	1.09366	-4.36901	1.2481e-05	0.0026648
Pcolce2	397.869	-2.19145	0.509205	-4.30366	1.67997e-05	0.00352284
Gpc3	362.973	-2.123	0.494187	-4.29596	1.73943e-05	0.00358352
Mfap5	1917.36	-1.49039	0.347323	-4.29108	1.77809e-05	0.00360002
Aldh1a2	195.373	2.0711	0.484633	4.27354	1.92394e-05	0.0038066
Sema5a	163.156	2.22884	0.521839	4.27112	1.94496e-05	0.0038066
Adgrd1	1027.5	-2.20034	0.515678	-4.26689	1.98213e-05	0.00381576
Efhd1	155.601	-3.32266	0.782067	-4.24857	2.1514e-05	0.00407483
Dkk2	101.331	-2.22678	0.525655	-4.23621	2.27328e-05	0.00423733
Fbln7	799.176	1.28259	0.303954	4.21969	2.44642e-05	0.00448879
Rab37	71.6163	3.15436	0.748691	4.21316	2.51818e-05	0.00454938
Megf10	37.2353	4.02629	0.959501	4.19623	2.71394e-05	0.00482875
Vcan	456.063	-1.52556	0.364542	-4.18485	2.85353e-05	0.00500134
Sema3d	115.47	2.74796	0.659728	4.16529	3.10958e-05	0.00536997
Camk2b	41.2145	-4.66099	1.12574	-4.14039	3.4671e-05	0.00590061
Wnt2	17.2619	-5.47596	1.32749	-4.12506	3.70646e-05	0.00621785
Pi15	91.56	-1.90439	0.463382	-4.10976	3.96076e-05	0.00655087
Aif1l	99.4031	-2.32833	0.569796	-4.08624	4.38412e-05	0.00714835
Ntrk2	191.524	-1.79918	0.44064	-4.08311	4.44375e-05	0.00714835
Has2	33.8829	-3.10907	0.762197	-4.07908	4.52135e-05	0.00717489
Mgst1	156.449	-1.84819	0.454505	-4.06637	4.77507e-05	0.00741216
Bves	40.2701	4.01784	0.988325	4.0653	4.79711e-05	0.00741216
Bmp2	348.68	1.50169	0.376403	3.98957	6.61931e-05	0.00996546
Bglap	434.388	4.37034	1.09469	3.99232	6.54305e-05	0.00996546
Ckm	74.1776	3.17099	0.79852	3.97108	7.15466e-05	0.0106351
Glul	1690.09	1.79988	0.458258	3.92766	8.57753e-05	0.0125907
Steap4	158.569	-2.02037	0.515592	-3.91854	8.90857e-05	0.0129152
Dpp4	69.7972	-3.60325	0.920622	-3.91393	9.08048e-05	0.0130039
C1qtnf2	227.459	-1.55041	0.397173	-3.90362	9.47636e-05	0.0134073
Dmp1	6.3413	7.39636	1.90082	3.89115	9.97703e-05	0.0137879
Engase	108.641	-2.3038	0.592072	-3.89107	9.98014e-05	0.0137879
Hid1	17.9168	5.56222	1.43284	3.88196	0.00010362	0.0141489
Nos2	114.105	1.80138	0.464864	3.87506	0.000106598	0.0143882
Lgi4	89.8684	-2.07464	0.539501	-3.84548	0.000120314	0.0160551
Tmod1	19.8422	3.47167	0.903869	3.8409	0.000122583	0.0161741
Gpx3	3348.12	1.31045	0.343582	3.81407	0.000136696	0.0178358
Lysmd2	167.428	-1.65433	0.435765	-3.79638	0.000146822	0.0189465
Sorbs2	64.8629	3.08762	0.820533	3.76295	0.000167921	0.0214336
Adh1	61.2054	-2.79149	0.747015	-3.73686	0.000186335	0.0235284
Tgm2	329.524	1.47416	0.395545	3.7269	0.00019385	0.0240933
Atxn7l3b	585.316	2.28274	0.612732	3.72552	0.000194913	0.0240933
Lrp4	100.964	2.03022	0.545842	3.71943	0.000199672	0.0244245
Islr2	416.149	-1.94491	0.524972	-3.70479	0.000211567	0.0256126
Papss1	369.974	-2.3471	0.637594	-3.68118	0.00023216	0.0275379
Fbxo2	80.226	-5.24278	1.42413	-3.68139	0.000231962	0.0275379
Sox6	30.6978	3.4441	0.938495	3.66981	0.00024273	0.0285038
Cln8	161.487	2.343	0.6391	3.66608	0.000246292	0.0285076
Col2a1	193.241	5.83974	1.59351	3.66471	0.000247618	0.0285076
Igsf8	355.242	1.32906	0.365065	3.64061	0.000271993	0.0310099
Nmb	76.0782	-2.0084	0.556195	-3.61096	0.000305066	0.034446
Efemp1	128.769	-2.71531	0.754948	-3.59668	0.000322305	0.0360459
Qpct	26.1057	-2.79773	0.786283	-3.55817	0.000373446	0.0413714
Thbd	597.801	-1.5072	0.425811	-3.53961	0.000400725	0.0439786
Cxcl14	1966.12	-1.96716	0.556934	-3.53213	0.000412225	0.0448218
Sgms2	294.009	1.42429	0.40544	3.51294	0.00044318	0.047642
Sdc3	102.312	1.74334	0.497685	3.50289	0.000460233	0.047642
Alpl	688.104	2.46947	0.704148	3.50703	0.000453137	0.047642
Nt5dc2	85.1747	1.92098	0.547423	3.50914	0.000449558	0.047642
Cygb	972.381	-1.24404	0.355074	-3.5036	0.000459009	0.047642
F2rl1	17.7977	-3.32876	0.950644	-3.50158	0.000462504	0.047642
Apbb1ip	109.157	-1.66745	0.477465	-3.4923	0.000478874	0.0488217
Scg3	79.4896	-2.24385	0.642859	-3.49041	0.000482271	0.0488217
Bglap3	8.18511	5.88557	1.69796	3.46627	0.000527742	0.0520779
Aldh1a3	184.282	1.94692	0.561642	3.46648	0.000527327	0.0520779
Slc22a18	10.4338	-6.30003	1.81548	-3.47017	0.000520128	0.0520779
Celf2	576.598	-1.77316	0.513564	-3.45265	0.0005551	0.0538723
Itgb4	19.7584	3.55334	1.02885	3.45371	0.000552924	0.0538723
Pcsk6	988.935	1.68655	0.489551	3.4451	0.000570849	0.0549466
Aspn	886.074	-1.67876	0.489937	-3.42648	0.000611454	0.0583765
Tnfrsf21	58.1013	1.74131	0.508762	3.42264	0.000620151	0.0587293
Abca8a	522.357	-1.79026	0.525648	-3.40582	0.000659652	0.0619703
Dpt	1871.85	-1.09831	0.323995	-3.38989	0.000699206	0.0651649
1700019D03Rik	35.1163	-2.89184	0.854069	-3.38596	0.000709296	0.0655848
S100a5	11.2387	-5.29195	1.5682	-3.37453	0.000739408	0.0668735
Efnb2	26.7385	2.39085	0.708341	3.37528	0.000737413	0.0668735
Slfn5	301.326	-1.98164	0.587292	-3.3742	0.000740318	0.0668735
Col15a1	367.293	-1.28147	0.380751	-3.36563	0.000763683	0.0679388
Ifitm5	14.9056	4.32482	1.28458	3.36673	0.000760662	0.0679388
Chrna1	9.71543	6.35429	1.89633	3.35083	0.000805688	0.0690598
Tek	37.2675	-3.30345	0.983798	-3.35785	0.00078551	0.0690598
Ppp1r1b	15.1773	4.31188	1.28621	3.3524	0.000801148	0.0690598
Inhba	456.902	1.55677	0.464074	3.35457	0.000794894	0.0690598
Runx2	69.514	2.29128	0.68343	3.35263	0.00080049	0.0690598
Tmem100	344.986	-1.05405	0.315274	-3.34328	0.000827956	0.0704542
Adam33	49.8158	-2.28092	0.684989	-3.32986	0.000868905	0.070858
Marcks	1689.74	-1.02086	0.306309	-3.33278	0.000859838	0.070858
Lpl	1736.55	-2.39041	0.717195	-3.33299	0.000859179	0.070858
Scara5	353.449	-1.89477	0.567921	-3.33632	0.00084895	0.070858
Smoc1	115.655	1.7439	0.522356	3.33853	0.000842226	0.070858
C1qtnf3	158.589	-1.65822	0.4978	-3.3311	0.000865048	0.070858
Abca6	8.91378	-5.65424	1.70915	-3.30822	0.000938898	0.0760378
Hr	210.142	1.70597	0.516234	3.30465	0.000950964	0.0764875
Tnnc2	226.47	2.19174	0.6664	3.28892	0.00100572	0.0803414
Vegfd	47.1587	-1.87517	0.572441	-3.27574	0.00105384	0.0836166
Calcrl	165.401	1.92734	0.588971	3.27238	0.00106645	0.0840493
Ccny	341.782	2.14907	0.657178	3.27014	0.00107494	0.0841535
Cxcl3	44.1178	1.75597	0.538619	3.26012	0.00111364	0.0854733
Rarres2	241.193	-1.54615	0.473864	-3.26285	0.00110297	0.0854733
Dbx2	11.4869	-2.74896	0.843052	-3.26073	0.00111127	0.0854733
Dmkn	28.3072	2.39837	0.737431	3.25234	0.0011446	0.0872798
Abcb4	12.6545	5.78554	1.78585	3.23965	0.00119675	0.0900861
Slc7a2	716.175	1.44407	0.445622	3.24057	0.00119291	0.0900861
Spon2	136.483	-1.35385	0.419268	-3.22908	0.00124188	0.0923001
Igfbp6	1103.34	-1.4366	0.444882	-3.22918	0.00124145	0.0923001
Slc43a2	115.559	1.73298	0.540458	3.2065	0.0013436	0.0992322
Htra3	1323.5	-0.978735	0.305461	-3.20412	0.00135476	0.0994309
Igf1	2939.06	-1.54376	0.482286	-3.20091	0.00136993	0.0999196
Mef2c	71.8566	1.92141	0.60139	3.19494	0.0013986	0.101381
Pla1a	275.417	2.22534	0.697311	3.19132	0.00141625	0.102031
Ctgf	13582.5	1.80552	0.569134	3.17241	0.00151181	0.108251
Ppl	96.4608	-2.52341	0.796616	-3.16766	0.00153672	0.109368
Dapk2	25.6899	3.00282	0.950471	3.15929	0.00158152	0.111879
Meltf	32.5639	8.17792	2.59222	3.15479	0.00160615	0.11294
Pkig	99.3435	2.09345	0.664775	3.14911	0.00163766	0.114471
Bglap2	160.86	4.33322	1.37911	3.14204	0.00167773	0.116577
Ptx3	269.436	-1.45433	0.463744	-3.13607	0.0017123	0.11828
Selenop	1492.58	-1.28509	0.410301	-3.13206	0.00173582	0.119203
Opcml	10.8984	-4.63378	1.48399	-3.12251	0.00179319	0.122427
Nova1	118.437	-2.2765	0.730085	-3.11813	0.00182002	0.123541
Rnase4	741.012	-1.44273	0.463317	-3.11391	0.00184625	0.124439
Dusp5	21.5868	2.35868	0.757785	3.1126	0.00185445	0.124439
Fam134b	177.593	1.55631	0.502028	3.10004	0.00193496	0.129104
Fam53b	20.1275	2.50588	0.809728	3.09472	0.00196997	0.129236
Ebf2	326.443	-1.663	0.536987	-3.0969	0.00195554	0.129236
Card19	155.743	1.36661	0.441478	3.09554	0.00196454	0.129236
Rangrf	26.6432	-4.13361	1.34337	-3.07704	0.00209066	0.136392
Lgr6	5.03926	5.95612	1.94008	3.07004	0.00214027	0.138857
Myog	8.65328	6.24598	2.03776	3.06512	0.00217582	0.138862
Cyp2j9	7.87032	-5.35255	1.74625	-3.06517	0.00217548	0.138862
Insc	11.9667	4.57861	1.49243	3.06789	0.00215575	0.138862
Pcsk7	50.3791	1.91073	0.629091	3.03729	0.00238719	0.151528
Acp5	71.1417	1.49111	0.491821	3.03181	0.00243096	0.153477
Arsi	110.599	-1.37055	0.452571	-3.02837	0.0024588	0.154405
Cacng1	24.893	4.40207	1.45797	3.01932	0.00253341	0.158244
Satb2	9.76282	3.48144	1.15701	3.00901	0.00262105	0.162852
Gstm2	207.144	-1.12513	0.374628	-3.00332	0.00267055	0.164823
Myoz1	12.3888	5.31692	1.77104	3.00215	0.00268084	0.164823
Nrp1	200.824	-1.43987	0.480934	-2.99391	0.0027543	0.168244
Fam49a	97.577	1.13558	0.379447	2.99271	0.00276514	0.168244
Fth1	6613.42	1.0216	0.34193	2.98776	0.00281027	0.170108
Pou2f2	14.9584	-4.78022	1.60682	-2.97495	0.00293036	0.176468
S100a4	62.6167	-1.44882	0.48811	-2.96822	0.00299532	0.17946
Klhl40	8.84775	5.44797	1.83858	2.96314	0.00304513	0.181518
Slc9a3r1	29.5444	2.77085	0.937494	2.95559	0.00312074	0.185085
Ankrd39	62.6542	-1.60235	0.54303	-2.95075	0.00317002	0.186788
Sp7	28.1047	3.26864	1.10816	2.94961	0.00318171	0.186788
Lrg1	32.0636	2.72277	0.923564	2.94812	0.00319718	0.186788
Cd82	329.73	1.55389	0.527721	2.94454	0.00323439	0.188027
Ddah2	1062.8	-1.55135	0.528122	-2.9375	0.00330875	0.191402
Pkm	798.936	0.999209	0.341399	2.9268	0.00342464	0.194278
Ackr2	54.7633	1.5703	0.536362	2.92768	0.003415	0.194278
Sod2	586.644	0.931284	0.318025	2.92833	0.00340785	0.194278
Ablim1	203.451	-1.24117	0.423625	-2.92988	0.00339088	0.194278
Ly6a	2275.94	-1.0841	0.371586	-2.9175	0.00352853	0.199209
Cox6a2	13.5118	3.71571	1.27639	2.91111	0.00360143	0.202275
Epdr1	342.523	0.966758	0.332249	2.90974	0.00361729	0.202275
Pltp	107.905	1.13243	0.391796	2.89035	0.0038481	0.210178
Crtc2	110.474	1.66131	0.573838	2.89508	0.00379059	0.210178
Slc44a1	750.186	1.71697	0.59385	2.89126	0.00383704	0.210178
Msrb3	506.93	-1.97516	0.68255	-2.89379	0.00380624	0.210178
Dcbld2	289.806	1.03053	0.356273	2.89253	0.00382156	0.210178
Chrm3	15.879	-3.49663	1.21421	-2.87977	0.00397969	0.216359
Krt80	16.176	-2.95951	1.03085	-2.87096	0.00409233	0.221457
Adra1b	29.0451	-2.56042	0.892541	-2.86868	0.00412187	0.221747
Tmem2	175.794	1.76367	0.615025	2.86764	0.00413545	0.221747
Entpd2	468.107	-1.40138	0.490251	-2.8585	0.00425649	0.224143
Glrx3	232.249	-1.03664	0.362487	-2.8598	0.00423905	0.224143
Tmcc3	66.2141	-1.6115	0.563562	-2.8595	0.00424313	0.224143
Ly6c1	1839.91	-0.938332	0.327836	-2.8622	0.00420706	0.224143
Adar	54.8016	-2.28274	0.799465	-2.85534	0.00429907	0.225375
Myod1	13.9432	3.72656	1.3061	2.8532	0.00432809	0.225888
Cd109	378.516	1.03603	0.364252	2.84426	0.00445145	0.231298
Slc19a1	37.9546	1.71703	0.604497	2.84042	0.00450537	0.233069
Fam20b	237.739	1.05912	0.373263	2.83745	0.00454749	0.233193
Tnxb	797.491	-1.78384	0.628617	-2.83772	0.00454364	0.233193
Fastkd5	21.7125	-2.32153	0.82041	-2.82972	0.00465881	0.236833
Zfp383	25.9844	-1.84323	0.651189	-2.83056	0.0046466	0.236833
Clec3b	11464	-1.77223	0.627165	-2.82578	0.00471653	0.238734
Raph1	307.954	1.25501	0.445448	2.8174	0.0048414	0.244002
Stard10	17.9919	3.13126	1.11427	2.81014	0.00495206	0.248513
Anxa3	187.987	-1.21557	0.435371	-2.79204	0.00523774	0.261645
Tmem158	414.391	-1.17351	0.420497	-2.79077	0.00525829	0.261645
Tcfl5	28.4196	2.33485	0.837191	2.78891	0.00528861	0.262043
Nid1	550.574	-1.32697	0.477389	-2.77964	0.00544196	0.268508
Slc1a3	67.1981	-1.41649	0.509973	-2.77757	0.00547673	0.269093
Slc29a1	400.017	1.34282	0.48486	2.7695	0.0056142	0.274698
Card10	40.0606	-2.16447	0.783261	-2.76341	0.00572008	0.278717
Galnt15	429.708	-1.53339	0.555958	-2.7581	0.00581378	0.281273
3425401B19Rik	7.94821	5.50602	1.99658	2.75773	0.00582043	0.281273
Ccl7	586.382	-1.13729	0.413065	-2.75329	0.00589998	0.283949
Usp30	31.3652	-1.55819	0.567238	-2.74698	0.00601465	0.287886
Gdf15	34.7788	1.70269	0.620041	2.7461	0.00603082	0.287886
Col13a1	15.6117	2.98442	1.08834	2.74218	0.00610337	0.290169
Gm13889	189.488	1.5953	0.582831	2.73715	0.00619738	0.292272
Slc1a5	202.438	-1.14532	0.418292	-2.7381	0.00617961	0.292272
Col9a2	26.7642	3.03431	1.1105	2.73239	0.00628768	0.295345
Pax1	43.2301	-2.46855	0.906174	-2.72415	0.00644669	0.299223
Anpep	92.396	-1.49702	0.549486	-2.7244	0.00644192	0.299223
Tsc22d1	667.043	0.849474	0.311613	2.72605	0.00640965	0.299223
Chst1	78.3988	1.34471	0.493904	2.72262	0.00647662	0.299429
Stx7	272.922	-1.53021	0.562927	-2.7183	0.00656181	0.302178
Tmem14a	79.9816	-1.3366	0.493078	-2.71074	0.00671336	0.304382
Pax7	53.0451	2.75844	1.01699	2.71237	0.00668049	0.304382
Rprml	4.79598	6.07369	2.24031	2.7111	0.00670611	0.304382
Elfn2	4.99907	5.81297	2.14261	2.71304	0.00666699	0.304382
Kif22	68.5104	1.84817	0.682661	2.7073	0.00678319	0.306366
Zfp385a	68.796	-1.753	0.649361	-2.69957	0.00694281	0.312373
Mnda	71.011	-1.63776	0.607456	-2.6961	0.00701571	0.313253
Cdh6	7.85094	3.15701	1.1706	2.69693	0.00699826	0.313253
Pipox	8.07353	-3.86449	1.43875	-2.68602	0.00723094	0.32164
Gdf6	4.98467	5.7407	2.14169	2.68046	0.00735214	0.325797
Slc2a1	85.0742	1.24669	0.465358	2.67899	0.00738451	0.326001
S100g	17.2534	-3.61234	1.35196	-2.67192	0.00754176	0.331696
Gngt2	12.4999	-3.48979	1.30672	-2.67066	0.00757033	0.33171
Lama2	151.544	-2.08499	0.781339	-2.66848	0.00761951	0.332624
Apod	2368.18	-1.39195	0.522582	-2.66359	0.00773117	0.336249
Errfi1	1238.12	1.38695	0.521171	2.66122	0.00778584	0.337377
Tnnt3	46.7034	2.10369	0.791291	2.65855	0.00784779	0.338811
Smpx	40.6924	3.44003	1.29604	2.65427	0.00794811	0.341885
Cyb5r1	328.405	2.77956	1.04878	2.65026	0.00804287	0.343445
Taf15	42.3958	1.63046	0.615114	2.65066	0.00803345	0.343445
Gfra2	69.1934	-1.86766	0.706154	-2.64484	0.00817307	0.347741
Enho	61.5918	1.66739	0.631635	2.6398	0.00829541	0.351672
Rab7b	233.172	-1.27066	0.481638	-2.6382	0.00833476	0.352069
Sdc4	560.003	1.10447	0.418843	2.63695	0.00836546	0.352099
Plaur	66.6224	1.29587	0.491917	2.63433	0.00843042	0.353566
Elmo1	59.5118	1.90433	0.72352	2.63203	0.00848763	0.354699
Vat1	274.179	-1.13352	0.431333	-2.62795	0.0085901	0.355189
Hdac9	18.0365	2.19192	0.8338	2.62883	0.00856783	0.355189
Rps12-ps3	200.707	-2.02536	0.77032	-2.62924	0.00855759	0.355189
Ctnnd1	195.802	1.31036	0.499227	2.62477	0.00867063	0.35726
Ubr7	122.549	1.9376	0.738684	2.62304	0.00871489	0.357828
3110079O15Rik	31.1948	5.32438	2.03262	2.61946	0.00880686	0.360345
Gzf1	23.3361	-2.2794	0.871736	-2.61478	0.00892844	0.364051
Tnk2	122.107	1.24752	0.479036	2.60424	0.00920781	0.374143
Eml2	166.973	1.62044	0.623973	2.59698	0.00940478	0.380829
Gcnt2	42.0033	1.71742	0.662578	2.59203	0.00954125	0.385027
Gja1	701.979	0.942136	0.363657	2.59073	0.00957732	0.385159
Ifi27l2a	29.8228	-2.38174	0.920573	-2.58724	0.00967486	0.386719
Itgb8	48.1108	1.47998	0.572087	2.58699	0.00968196	0.386719
Sgcd	28.1768	1.71964	0.6651	2.58554	0.00972259	0.387025
Kctd9	114.083	-1.29762	0.502449	-2.58259	0.00980625	0.387727
C4b	394.742	-1.60652	0.621939	-2.58308	0.00979226	0.387727
Tchhl1	7.53654	5.15604	1.9986	2.57982	0.00988523	0.388422
Abca8b	52.7072	-1.95221	0.756774	-2.57965	0.00989	0.388422
Itga7	43.4961	2.18567	0.848435	2.57612	0.00999173	0.38981
Panx3	5.56892	4.62614	1.795	2.57724	0.0099592	0.38981
Cys1	69.6183	-1.36206	0.52926	-2.57352	0.010067	0.390154
Myl12b	185.684	-0.963792	0.374441	-2.57395	0.0100545	0.390154
Bambi	51.4734	1.50613	0.585762	2.57123	0.0101338	0.39145
Kctd12b	48.5522	-2.08404	0.813644	-2.56137	0.010426	0.401419
Tgfbi	1035.82	-0.96025	0.376032	-2.55364	0.0106603	0.409097
Hsd11b2	9.28778	-4.18683	1.6459	-2.54379	0.0109656	0.419442
Rnf149	219.988	0.974798	0.384122	2.53773	0.0111574	0.424016
Ecscr	67.6684	-2.00823	0.791341	-2.53776	0.0111565	0.424016
Fzd5	84.7957	1.23235	0.48651	2.53304	0.0113078	0.42604
Fn1	8655.35	0.862785	0.340843	2.53133	0.0113632	0.42604
Epb41	39.6037	2.43739	0.963227	2.53044	0.011392	0.42604
Trafd1	92.6765	0.961631	0.379912	2.53119	0.0113675	0.42604
Mmp3	3042.86	1.35645	0.535333	2.53385	0.0112817	0.42604
Ereg	51.8097	2.0774	0.82167	2.52826	0.0114628	0.426944
Actn4	631.607	1.0018	0.396365	2.52747	0.0114889	0.426944
Hmga1b	36.0896	1.58098	0.626162	2.52487	0.0115741	0.428754
Tiam2	48.9436	1.41281	0.560917	2.51875	0.0117773	0.434909
Prx	13.575	3.32305	1.32007	2.51732	0.0118251	0.435305
Epb41l4a	11.2457	4.8194	1.91736	2.51357	0.0119517	0.438592
Il1r2	44.3407	-2.63834	1.05473	-2.50145	0.0123686	0.441234
Dhrs9	15.4989	-2.72774	1.08924	-2.50425	0.0122711	0.441234
Chd7	18.6373	3.20556	1.27925	2.5058	0.0122173	0.441234
Bhlhe40	634.15	0.790122	0.315904	2.50115	0.0123792	0.441234
Apold1	102.953	1.74183	0.696565	2.50059	0.0123985	0.441234
Nhsl1	22.2815	-1.97859	0.789159	-2.50721	0.0121689	0.441234
Susd5	13.575	2.78497	1.11247	2.50342	0.0123	0.441234
Galnt16	82.8205	-1.72402	0.686899	-2.50987	0.0120777	0.441234
Dio3	18.0962	-2.57485	1.02855	-2.50337	0.0123017	0.441234
Krt75	5.93187	5.1308	2.05185	2.50057	0.0123995	0.441234
Epas1	92.2528	1.18047	0.472568	2.49799	0.0124898	0.443105
Ehd3	56.0243	1.70711	0.684166	2.49517	0.0125896	0.4453
Bpifc	10.65	3.08929	1.24003	2.4913	0.0127276	0.44883
Sulf1	252.117	-0.636641	0.255839	-2.48845	0.0128303	0.449346
Fermt2	702.439	0.908015	0.365001	2.4877	0.012857	0.449346
Stmn4	28.9711	-2.63314	1.05762	-2.48968	0.0127858	0.449346
Heg1	227.085	-1.38655	0.557905	-2.48527	0.0129452	0.451083
Slc6a2	82.8893	-1.62372	0.653631	-2.48415	0.0129859	0.451165
Neu2	16.6765	3.22989	1.30196	2.48079	0.013109	0.454098
Prelp	1010.71	-1.01139	0.408079	-2.47841	0.0131969	0.455526
Col9a3	12.3829	3.97507	1.60485	2.47691	0.0132524	0.455526
Atp2a1	36.1328	2.76358	1.11591	2.47653	0.0132666	0.455526
Metrnl	492.396	0.903489	0.365451	2.47226	0.0134263	0.45835
H2-D1	1674.48	0.740911	0.299692	2.47224	0.0134269	0.45835
Mgmt	10.7733	-2.70209	1.09473	-2.46828	0.0135763	0.459444
Ces2g	27.8934	-1.85817	0.752221	-2.47024	0.0135022	0.459444
Smoc2	1538.07	-0.959342	0.388581	-2.46884	0.0135553	0.459444
Cldn10	51.3814	-1.67976	0.68149	-2.46483	0.0137079	0.461692
Actg1	686.471	1.24317	0.504436	2.46448	0.0137214	0.461692
Serp2	28.8605	-2.57788	1.04693	-2.46232	0.0138041	0.463148
Timp1	794.609	0.756017	0.307482	2.45874	0.0139426	0.465474
Mb	62.9024	1.78112	0.724482	2.45848	0.0139527	0.465474
Akap12	197.833	-1.28425	0.523057	-2.45528	0.0140776	0.468308
Pdha1	348.23	-0.935948	0.381464	-2.45357	0.0141447	0.469214
Lama5	27.0832	1.98055	0.811876	2.43947	0.0147087	0.486546
Mia3	341.261	-1.42124	0.582925	-2.43811	0.0147642	0.48701
Dact3	126.613	-0.950091	0.389954	-2.43642	0.0148334	0.487915
Plin1	4.57617	-5.10752	2.09746	-2.4351	0.0148877	0.487915
Syt7	56.5966	1.78866	0.734743	2.43441	0.0149163	0.487915
Scn7a	42.2503	-1.52543	0.627388	-2.43139	0.0150409	0.490625
Ndn	124.103	-0.973078	0.400801	-2.42783	0.0151894	0.494097
Rhbdf2	19.4405	1.73298	0.714234	2.42634	0.0152518	0.494758
Runx3	7.54386	2.98702	1.23507	2.4185	0.0155847	0.501447
Fzd4	72.5752	-1.36849	0.565864	-2.4184	0.0155888	0.501447
Crlf1	252.409	-1.643	0.678919	-2.42002	0.0155195	0.501447
Dynlt1	18.5913	-2.03871	0.843324	-2.41747	0.0156288	0.501447
Flt3l	96.4217	-1.79353	0.743335	-2.41281	0.0158299	0.505139
Sox9	455.357	1.48297	0.614572	2.41302	0.015821	0.505139
Dok5	12.0241	2.46686	1.02286	2.41173	0.015877	0.505266
C1s2	30.6961	-2.043	0.848504	-2.40777	0.0160503	0.509403
2310022B05Rik	316.285	0.786021	0.326754	2.40554	0.0161486	0.510306
Meox1	24.64	-2.66316	1.10727	-2.40515	0.0161657	0.510306
Kcp	5.92874	-3.94046	1.64132	-2.40078	0.0163601	0.51231
Fgfr2	103.06	1.40544	0.585206	2.40162	0.0163226	0.51231
Vgll2	7.73016	4.46704	1.85917	2.4027	0.0162744	0.51231
Ifi205	74.3613	-1.27337	0.530974	-2.39817	0.0164771	0.512797
Prmt8	6.0962	4.81021	2.00626	2.39761	0.0165026	0.512797
Vldlr	81.1464	1.38944	0.579534	2.39752	0.0165066	0.512797
Inppl1	202.391	1.09544	0.459423	2.38437	0.0171082	0.530084
Naaa	104.029	-1.22049	0.512263	-2.38254	0.0171934	0.531322
Gm13305	34.094	-1.86934	0.785431	-2.38002	0.0173118	0.532179
Xpo6	79.2195	1.1009	0.462375	2.38096	0.0172674	0.532179
Atp10a	18.186	-2.56968	1.08095	-2.37724	0.0174429	0.534808
Mylpf	103.095	1.97282	0.830218	2.37627	0.0174887	0.534818
Itm2c	1392.08	0.718914	0.303142	2.37154	0.0177141	0.539345
Thbs3	480.526	-0.992006	0.418349	-2.37124	0.0177286	0.539345
Bmp6	20.0199	2.12874	0.898732	2.36861	0.0178552	0.541792
Hist1h1c	272.523	0.932122	0.394	2.36579	0.0179916	0.544525
Sdc1	565.888	1.14161	0.483025	2.36346	0.0181052	0.546555
Robo1	62.2225	1.41016	0.597328	2.36079	0.0182361	0.549094
Lsp1	317.655	-0.961754	0.408501	-2.35435	0.0185552	0.557273
Il1rl2	63.953	-1.92615	0.818888	-2.35215	0.018665	0.559141
Serpinf1	2482.35	-0.913027	0.388938	-2.34749	0.0189005	0.564754
Adamts7	44.6447	1.70879	0.731023	2.33754	0.0194112	0.578542
Ptprz1	10.8838	3.36929	1.4425	2.33573	0.0195053	0.579874
Atrn	84.0457	1.47271	0.631669	2.33146	0.0197293	0.583578
Camsap3	8.76234	-2.35325	1.00917	-2.33188	0.0197073	0.583578
Gria3	22.7078	-2.71105	1.16403	-2.32903	0.0198577	0.585902
Macc1	13.6766	2.34348	1.00758	2.32584	0.020027	0.589417
Mctp1	9.7518	2.55345	1.09888	2.32368	0.0201426	0.59116
Atp8b1	88.7816	-1.67084	0.719303	-2.32286	0.0201869	0.59116
Pip4k2c	217.551	0.756166	0.325754	2.32128	0.0202716	0.592163
Prrg3	65.6837	-1.34622	0.581537	-2.31494	0.0206162	0.597768
Furin	652.083	0.739883	0.319545	2.31542	0.0205897	0.597768
Rab3a	45.6506	2.62381	1.13282	2.31618	0.0205486	0.597768
Mn1	45.3436	-1.62989	0.706243	-2.30784	0.0210083	0.607637
Hivep3	46.1827	1.9947	0.864699	2.30682	0.0210649	0.607776
Bend6	30.0271	1.4481	0.628587	2.30375	0.0212369	0.61005
Pygm	10.2346	2.35691	1.02316	2.30356	0.0212476	0.61005
Gprc5c	21.1815	2.3886	1.03834	2.3004	0.0214257	0.613662
Cav3	7.45654	2.58322	1.12376	2.29873	0.0215204	0.614877
Gpr1	83.1487	1.19669	0.521098	2.29647	0.0216488	0.615926
Itga6	128.628	2.0962	0.912884	2.29624	0.021662	0.615926
Foxo1	470.857	0.942457	0.410837	2.29399	0.021791	0.616606
Tnfrsf23	57.3216	1.3168	0.573934	2.29433	0.0217714	0.616606
Mmp23	88.1053	-1.08632	0.473746	-2.29305	0.0218449	0.616646
Slc35c1	116.214	1.2682	0.553479	2.29132	0.0219449	0.617982
Fam102a	162.486	-1.16009	0.506528	-2.29028	0.0220051	0.618196
Wnt7b	6.64069	4.72875	2.06869	2.28586	0.0222622	0.622441
Hdac7	1008.95	-1.30212	0.569426	-2.28671	0.0222125	0.622441
Hs3st1	8.21221	-4.06801	1.78323	-2.28126	0.0225329	0.628514
Fnip2	46.9701	1.3667	0.599975	2.27792	0.0227312	0.631047
Bend5	7.45515	-3.54823	1.55759	-2.27802	0.0227253	0.631047
Col10a1	16.3639	3.31811	1.4581	2.27564	0.0228679	0.633343
Mri1	49.5878	2.54504	1.11894	2.27451	0.0229355	0.633723
Dab2	386.776	0.774364	0.341061	2.27046	0.02318	0.638972
Tmeff2	19.6909	-2.42881	1.07123	-2.26731	0.0233712	0.642735
Phc2	120.703	1.49734	0.661137	2.26479	0.0235254	0.64396
Aldh1a1	43.697	-2.06009	0.909505	-2.26507	0.0235082	0.64396
Tns1	686.93	1.31813	0.583653	2.25841	0.0239198	0.64542
F11r	58.7076	2.33164	1.03197	2.25942	0.0238574	0.64542
Frzb	84.4134	1.76376	0.781134	2.25794	0.0239493	0.64542
Cyp4b1	5.34002	-4.83255	2.13935	-2.25889	0.0238903	0.64542
Atp1a3	5.31776	5.29929	2.34719	2.25771	0.0239635	0.64542
Hcn4	19.4325	3.08457	1.36507	2.25964	0.0238434	0.64542
Tgif1	95.6583	1.37273	0.606978	2.26157	0.0237238	0.64542
Mt2	7728.46	-0.646431	0.286599	-2.25552	0.0241004	0.647623
Gldn	144.29	-2.00476	0.889707	-2.25327	0.0242418	0.649936
Arhgap21	114.735	-1.0769	0.479141	-2.24756	0.0246044	0.656659
Tes	18.063	2.56527	1.14126	2.24775	0.0245923	0.656659
Pdgfc	54.4347	1.22006	0.545932	2.23483	0.0254287	0.674061
Fgd5	20.0879	-2.2592	1.01042	-2.23589	0.0253587	0.674061
Igsf9b	9.02796	3.0175	1.35013	2.23496	0.0254198	0.674061
Tuba8	4.74594	5.36474	2.40211	2.23335	0.0255261	0.675119
Cyb561	50.2707	-1.45074	0.650667	-2.22963	0.0257723	0.680098
Tmem132c	4.51755	-4.75268	2.1358	-2.22524	0.0260649	0.686278
Tnfrsf11b	40.0997	1.20679	0.542885	2.22292	0.0262211	0.687308
Tmem63b	97.9405	1.30093	0.585065	2.22357	0.0261775	0.687308
Mapkapk2	648.382	1.16191	0.523304	2.22033	0.0263966	0.690368
Id1	333.044	1.00029	0.450988	2.21801	0.0265544	0.69133
Kank4	17.0138	2.16106	0.974303	2.21806	0.0265509	0.69133
Apobec2	12.6397	2.79411	1.2602	2.21719	0.02661	0.69133
Pdgfa	397.097	1.2044	0.543487	2.21606	0.0266871	0.691803
Krt12	5.35826	4.70731	2.12606	2.21411	0.0268215	0.693756
Ptpro	7.4562	3.24467	1.46785	2.2105	0.0270707	0.698662
Ptpn14	123.216	1.02049	0.462288	2.20747	0.0272811	0.699677
Inmt	136.829	-1.31791	0.596848	-2.20812	0.0272359	0.699677
Aco2	390.63	0.601522	0.272507	2.20736	0.0272888	0.699677
AA467197	189.154	1.03909	0.471658	2.20305	0.0275909	0.705883
Col9a1	12.0068	2.53525	1.15342	2.19802	0.0279474	0.708957
Postn	1423.46	-1.04449	0.475003	-2.19892	0.0278839	0.708957
Atp5k	521.132	-1.03212	0.469158	-2.19994	0.0278115	0.708957
Ston2	33.0875	-1.66719	0.758521	-2.19795	0.0279526	0.708957
Mrgprf	106.802	-1.24068	0.564731	-2.19694	0.0280248	0.709258
Sbsn	656.621	0.890108	0.405654	2.19425	0.0282172	0.71008
Plpp2	28.5021	1.52407	0.69467	2.19395	0.0282387	0.71008
Supt6	89.827	1.54261	0.70303	2.19423	0.0282186	0.71008
Psat1	22.6423	-1.78544	0.814965	-2.19082	0.0284647	0.714232
Mgl2	4.10114	5.15024	2.35519	2.18676	0.0287602	0.720109
Ackr1	69.9747	-1.51037	0.691335	-2.18472	0.0289097	0.722311
Grin3a	13.1991	2.71286	1.24403	2.18072	0.0292045	0.72352
Sidt2	410.225	0.702848	0.322123	2.18193	0.029115	0.72352
Rmnd5b	70.93	1.01625	0.46588	2.18135	0.0291579	0.72352
Pvalb	54.6152	1.70256	0.780324	2.18186	0.0291199	0.72352
Atp11c	114.023	1.88447	0.867076	2.17337	0.0297528	0.726376
Tmem159	45.6765	-1.45216	0.666958	-2.17729	0.0294587	0.726376
Cbln1	10.7755	3.57709	1.64498	2.17454	0.0296643	0.726376
Ndrg4	293.97	-0.740715	0.340675	-2.17426	0.0296858	0.726376
Adamts16	26.6823	1.73993	0.800539	2.17345	0.0297466	0.726376
Col11a2	44.3157	1.96961	0.904488	2.17759	0.0294364	0.726376
Ch25h	37.825	1.43369	0.658909	2.17586	0.0295657	0.726376
Itih2	45.8832	1.22523	0.564634	2.16996	0.0300097	0.727156
Duoxa1	15.8071	-2.79876	1.29059	-2.16858	0.0301143	0.727156
Klk10	4.58408	4.71658	2.17214	2.1714	0.0299008	0.727156
Acer3	41.6867	1.17589	0.542314	2.16828	0.0301373	0.727156
Tnnc1	7.97827	3.41751	1.5761	2.16833	0.0301339	0.727156
Lbh	113.737	1.22119	0.563273	2.16803	0.0301563	0.727156
Hdac5	88.7535	1.27862	0.590559	2.16511	0.0303793	0.731034
Angpt2	20.3552	-1.71887	0.794248	-2.16414	0.0304533	0.731315
Rerg	32.9741	1.85247	0.856694	2.16234	0.0305918	0.731649
Ifngr1	431.432	-0.972606	0.449773	-2.16244	0.0305846	0.731649
Ptgs2	210.104	-1.05271	0.487632	-2.15882	0.0308638	0.732155
Prrx1	690.097	-0.85001	0.393841	-2.15826	0.0309079	0.732155
D630045J12Rik	40.0549	1.45278	0.672789	2.15934	0.0308238	0.732155
Hipk2	70.7526	1.67896	0.77829	2.15724	0.030987	0.732155
Sult5a1	91.0069	-1.54284	0.714759	-2.15854	0.030886	0.732155
Lypd2	5.97437	4.53508	2.10206	2.15745	0.0309708	0.732155
Lamc1	421.649	-1.05863	0.4917	-2.15299	0.0313194	0.732888
Pef1	106.179	0.987383	0.458808	2.15206	0.0313925	0.732888
Cdh13	674.92	1.03663	0.481634	2.15233	0.0313717	0.732888
Hapln1	24.0045	2.00797	0.932041	2.15438	0.0312107	0.732888
Acot1	24.6346	-1.48077	0.687439	-2.15403	0.0312377	0.732888
Cbln2	8.53412	3.11678	1.44667	2.15445	0.031205	0.732888
Pbx1	407.521	0.994183	0.46231	2.15047	0.0315183	0.734001
Mfap4	608.87	-1.4376	0.668691	-2.14987	0.0315652	0.734001
Npnt	24.2569	2.19241	1.02106	2.14719	0.0317784	0.737497
Sparcl1	565.453	0.880342	0.410855	2.14271	0.0321364	0.744336
Myf5	7.77438	3.09958	1.44831	2.14013	0.0323444	0.747677
Pamr1	226.961	-1.15559	0.540168	-2.13931	0.0324106	0.747737
Vma21	266.932	0.897674	0.42229	2.12573	0.033526	0.762717
Il11ra1	4703.72	-1.12808	0.529515	-2.13041	0.0331377	0.762717
Ltbp4	2120.23	-0.905381	0.425596	-2.12733	0.033393	0.762717
Ncoa7	90.0698	-0.869678	0.40876	-2.1276	0.0333703	0.762717
Kcnn1	13.4494	-1.96665	0.925286	-2.12546	0.0335486	0.762717
Gm10282	94.2734	-1.39788	0.658283	-2.12353	0.0337094	0.762717
Hp	4536.66	1.25581	0.591286	2.12386	0.0336822	0.762717
Cspg4	263.709	1.14602	0.538395	2.12859	0.033288	0.762717
Rnf112	54.9952	-3.52609	1.6597	-2.12453	0.0336257	0.762717
Agmo	38.578	-1.54375	0.726972	-2.12354	0.0337089	0.762717
Vit	171.478	-0.889645	0.419254	-2.12197	0.0338401	0.7642
Canx	1108.47	-0.949111	0.447695	-2.11999	0.0340065	0.765016
Slc8a3	15.5764	2.52562	1.19119	2.12026	0.0339842	0.765016
Max	246.8	0.795584	0.375964	2.11612	0.0343349	0.769455
Rarg	246.715	0.936726	0.44253	2.11675	0.0342809	0.769455
Ldb2	57.1112	-1.18104	0.559705	-2.11011	0.0348486	0.777997
Adcy5	20.4051	-1.82031	0.862493	-2.11052	0.0348133	0.777997
Smim5	12.4445	2.7669	1.31339	2.10668	0.035145	0.783126
Bmp5	202.476	-1.42933	0.679001	-2.10505	0.0352872	0.784807
B230118H07Rik	71.8377	-0.997223	0.475126	-2.09886	0.0358291	0.785623
Gdf5	22.9766	4.43915	2.11549	2.09841	0.0358693	0.785623
Rtl8b	184.465	0.830525	0.39481	2.10361	0.0354128	0.785623
Rpl22l1	448.044	-0.906157	0.432458	-2.09537	0.0361386	0.785623
B3galnt1	46.5699	-1.19203	0.568822	-2.0956	0.0361173	0.785623
Cebpa	183.803	-1.27646	0.608921	-2.09627	0.036058	0.785623
Cilp	1164.68	-0.897868	0.427085	-2.10232	0.0355257	0.785623
Abr	95.1026	1.04441	0.498547	2.09492	0.0361783	0.785623
Rnaseh1	17.1336	1.74587	0.832595	2.09691	0.0360017	0.785623
Wnt10b	25.7734	-2.42999	1.15727	-2.09976	0.0357502	0.785623
H2-K1	843.127	1.09009	0.520394	2.09475	0.0361937	0.785623
Kank1	128.456	0.956015	0.455148	2.10045	0.0356895	0.785623
Cfap43	39.4124	1.46808	0.700444	2.09593	0.0360883	0.785623
Atp6v0d1	212.531	-1.05285	0.504448	-2.08713	0.0368762	0.798961
Ccl19	4.18975	-3.10554	1.48872	-2.08605	0.0369744	0.799614
Tnc	202.794	1.26606	0.608396	2.08098	0.0374361	0.80792
Cars2	17.2396	-1.72925	0.831242	-2.08032	0.0374961	0.80792
Cux1	117.559	1.1444	0.550546	2.07866	0.0376485	0.809718
Cdk6	271.066	1.13948	0.548601	2.07706	0.0377962	0.811408
Map4k4	559.855	0.858052	0.414207	2.07156	0.0383069	0.817079
Unc5b	245.078	1.7719	0.855297	2.07168	0.0382954	0.817079
Zwint	136.028	1.14776	0.554544	2.06973	0.0384778	0.817079
Elavl1	66.6485	1.34085	0.647126	2.072	0.038265	0.817079
Tusc5	12.0967	2.4588	1.18734	2.07084	0.0383738	0.817079
Patl1	42.7644	1.20765	0.583427	2.06993	0.0384588	0.817079
Uchl1	48.1363	-1.82751	0.883841	-2.06769	0.038669	0.819658
Zhx2	34.0549	-1.11971	0.541753	-2.06682	0.038751	0.819916
Sbno2	550.328	0.954705	0.462677	2.06344	0.0390712	0.825203
Hhip	108.839	1.16411	0.564747	2.0613	0.0392746	0.826151
Ercc6	18.7559	1.9385	0.940676	2.06075	0.0393271	0.826151
Rac3	13.6241	2.12274	1.02978	2.06136	0.039269	0.826151
Psmd7	308.23	-1.15535	0.560988	-2.05949	0.0394469	0.827188
Arl8a	82.4311	1.29176	0.628402	2.05563	0.039818	0.829048
Plcg2	4.45249	4.91048	2.38858	2.05582	0.0398002	0.829048
Trim16	19.9558	-1.82017	0.884618	-2.05757	0.0396311	0.829048
Rnf5	46.5506	1.81877	0.884254	2.05684	0.0397015	0.829048
Larp4b	197.877	1.10852	0.539617	2.05428	0.039949	0.830304
Sap30	7.23244	3.60546	1.75782	2.0511	0.0402575	0.835236
Chchd6	39.1647	-1.72292	0.84172	-2.0469	0.0406678	0.842261
C3	8348.97	-1.00985	0.493906	-2.04463	0.0408918	0.845409
Gstm1	306.621	-0.746186	0.365927	-2.03916	0.0414337	0.855108
Fam129a	425.906	0.880724	0.433254	2.03281	0.0420715	0.862208
Fgf2	78.1368	-1.40078	0.688952	-2.03321	0.0420311	0.862208
Itgb3bp	8.74851	-2.7711	1.36199	-2.0346	0.0418912	0.862208
Ccl5	193.529	1.52105	0.747827	2.03396	0.0419559	0.862208
Steap3	221.348	-0.786429	0.387173	-2.03121	0.0422339	0.864029
Cadm1	62.7266	1.85311	0.913233	2.02918	0.0424401	0.866737
Polm	25.3854	1.54422	0.761341	2.0283	0.0425301	0.867067
Aox1	11.6666	-3.03877	1.50182	-2.02339	0.0430326	0.869544
Gchfr	5.79336	3.35848	1.66336	2.0191	0.0434768	0.869544
Arhgef5	54.5931	1.65438	0.819155	2.01962	0.043423	0.869544
Usp18	11.7183	-2.80245	1.38534	-2.02294	0.0430792	0.869544
Gprc5a	194.948	1.04196	0.514375	2.02567	0.0427981	0.869544
Mrps11	28.8874	-1.25831	0.621533	-2.02452	0.0429163	0.869544
Ndufa13	615.287	-1.29277	0.639743	-2.02076	0.0433048	0.869544
Zfp319	29.8749	-2.1852	1.07878	-2.02562	0.0428035	0.869544
Dad1	254.324	0.717625	0.355776	2.01707	0.0436883	0.869544
Ryk	745.537	0.563708	0.279439	2.01728	0.0436662	0.869544
Srp54	66.9535	0.866011	0.428446	2.02128	0.0432504	0.869544
Slc48a1	230.022	1.01042	0.500668	2.01815	0.0435757	0.869544
Cldn1	71.236	1.88574	0.93252	2.0222	0.0431559	0.869544
Tapbp	1495.15	0.920702	0.456015	2.01902	0.0434853	0.869544
Rps8	3065.81	-0.841502	0.417422	-2.01595	0.0438049	0.870391
Adh7	31.8758	-1.91872	0.952254	-2.01492	0.0439126	0.870501
Naxd	49.1307	-1.07356	0.532922	-2.01448	0.0439587	0.870501
Ptch2	12.1908	-2.3531	1.17104	-2.00941	0.0444941	0.878228
Dus2	11.6802	-2.89807	1.44228	-2.00936	0.0444985	0.878228
Fbxl20	111.199	1.01839	0.507607	2.00626	0.0448285	0.883257
Setdb2	5.32037	3.62284	1.80753	2.00431	0.0450374	0.885886
Hlx	15.7374	-1.58496	0.792077	-2.00102	0.0453903	0.891335
Rbp1	311.64	-0.973867	0.487489	-1.99772	0.0457469	0.892368
Col14a1	1083.3	-1.03062	0.515743	-1.99831	0.0456825	0.892368
Banf1	280.458	0.793267	0.396783	1.99925	0.0455818	0.892368
Fosl1	64.5428	1.43411	0.717539	1.99865	0.0456465	0.892368
Ppp2r1b	103.843	0.89173	0.446823	1.99571	0.0459652	0.895141
Mfsd10	79.8584	1.16177	0.582459	1.9946	0.0460867	0.895881
Adcy1	6.97929	2.93484	1.47186	1.99397	0.0461558	0.895881
Cdca4	55.7395	1.14898	0.57725	1.99044	0.0465429	0.901903
Slc4a7	95.8015	1.20119	0.603873	1.98915	0.0466847	0.902486
Myh2	23.2237	2.08939	1.0506	1.98877	0.0467267	0.902486
Ica1	10.8015	2.05363	1.03305	1.98792	0.0468201	0.902805
Nav1	309.881	-0.675949	0.340149	-1.98721	0.0468987	0.902838
Pde6d	81.2357	1.16503	0.589282	1.97703	0.0480386	0.908131
Cox4i2	5.64369	4.27768	2.16637	1.97459	0.0483147	0.908131
Chrdl1	73.5014	-1.14517	0.577992	-1.98129	0.0475592	0.908131
E130114P18Rik	11.1582	-2.8131	1.42537	-1.97359	0.0484284	0.908131
Lypla2	506.068	0.649843	0.32934	1.97316	0.0484768	0.908131
2210016L21Rik	33.8493	-1.23369	0.622647	-1.98137	0.0475497	0.908131
Il11	54.4731	1.64128	0.832127	1.97239	0.0485656	0.908131
Chst11	36.1707	1.47062	0.741793	1.98252	0.0474209	0.908131
Dhrs1	236.551	0.607528	0.306448	1.98248	0.0474253	0.908131
Spry2	465.889	-0.97005	0.49084	-1.9763	0.0481202	0.908131
Itgbl1	641.379	-0.829414	0.418729	-1.98079	0.0476151	0.908131
Col6a6	24.7952	-2.01602	1.02048	-1.97556	0.0482042	0.908131
Pfkfb4	28.225	1.58245	0.800393	1.97709	0.048032	0.908131
Entpd3	4.71819	4.48459	2.27192	1.97392	0.0483909	0.908131
Senp3	197.13	1.20867	0.612735	1.97259	0.0485425	0.908131
Spns2	21.8051	2.14358	1.08402	1.97744	0.0479918	0.908131
Enc1	85.1093	1.34258	0.678763	1.97798	0.047931	0.908131
Fbxo11	95.8322	-0.86553	0.437658	-1.97764	0.0479694	0.908131
Id2	587.263	0.673023	0.341341	1.9717	0.0486436	0.908144
Sgol2a	14.7099	2.11974	1.07729	1.96766	0.0491068	0.912438
Tgfb1	19.2836	1.36931	0.695595	1.96855	0.0490048	0.912438
Lgals1	2032.57	-0.672813	0.341888	-1.96793	0.0490756	0.912438
Mlx	81.0208	0.908474	0.461887	1.96687	0.0491976	0.912682
Anks3	49.8633	-1.39344	0.708765	-1.96601	0.0492971	0.913086
Col16a1	1549.89	0.805093	0.410284	1.96228	0.0497297	0.919648
Nenf	434.026	-0.896304	0.45709	-1.96089	0.0498918	0.921193
Zfp729b	8.57629	-2.8655	1.46236	-1.9595	0.0500543	0.922744
Lamtor1	122.268	1.05348	0.53805	1.95796	0.050235	0.924624
Zfp385b	78.2777	1.50927	0.771956	1.95512	0.0505686	0.928565
Acy3	7.69712	-2.78013	1.42221	-1.95479	0.0506073	0.928565
Aatk	71.9907	-2.69363	1.37916	-1.95309	0.050809	0.930812
Lpar4	89.8709	-1.0787	0.553854	-1.94763	0.0514588	0.932532
Xkr6	5.85638	3.0581	1.56789	1.95046	0.0511212	0.932532
Ncbp3	125.231	-1.11589	0.572898	-1.94779	0.0514398	0.932532
Dusp14	88.1515	1.21046	0.621257	1.94841	0.0513659	0.932532
Aoc3	45.9788	-1.82187	0.935097	-1.94832	0.0513762	0.932532
Sh3gl1	134.97	1.02998	0.528785	1.94781	0.0514373	0.932532
Mpeg1	8.4622	-3.54062	1.81641	-1.94924	0.0512668	0.932532
Ahcyl1	199.163	-0.760947	0.390994	-1.94619	0.0516323	0.934235
Olfml1	137.033	-1.60331	0.824264	-1.94514	0.0517582	0.935072
Elovl7	5.75874	4.04719	2.08188	1.94401	0.0518946	0.936096
Pias2	58.5392	0.900339	0.463432	1.94276	0.0520446	0.937362
Rab30	24.6012	-1.30109	0.670359	-1.94089	0.0522719	0.940014
Ckb	365.372	0.849198	0.438073	1.93848	0.0525641	0.943824
Fmo2	10.0773	-2.7863	1.43916	-1.93606	0.0528609	0.944863
Arhgef17	338.21	1.34708	0.696265	1.93472	0.0530244	0.944863
Cmtm8	54.9241	1.59802	0.825093	1.93678	0.0527724	0.944863
Osr1	110.484	-0.902075	0.46615	-1.93516	0.0529708	0.944863
Mlana	9.44356	-2.68316	1.38639	-1.93536	0.0529467	0.944863
Trim30a	6.71226	-3.97637	2.05683	-1.93326	0.0532046	0.945206
Htra1	1155.1	0.700965	0.362471	1.93385	0.0531312	0.945206
Smox	76.2801	0.864116	0.447784	1.92976	0.0536363	0.951437
Olfml2a	586.607	-0.908242	0.471332	-1.92697	0.0539835	0.954711
Acvrl1	162.777	-1.51291	0.78491	-1.92749	0.0539182	0.954711
Eef1b2	2708.18	-0.84143	0.437656	-1.92258	0.0545324	0.955321
Tceal8	199.09	-0.934276	0.486587	-1.92006	0.0548505	0.955321
Npr1	20.8169	-2.30664	1.20286	-1.91764	0.0551569	0.955321
Cth	10.6629	2.73331	1.4247	1.91851	0.0550458	0.955321
Tchp	13.4608	1.90212	0.989063	1.92315	0.0544607	0.955321
Kcna6	45.221	4.10687	2.13916	1.91985	0.0548771	0.955321
Nsmce4a	114.839	-1.06302	0.553032	-1.92217	0.0545848	0.955321
Phyhipl	4.22994	-4.91681	2.56369	-1.91786	0.0551286	0.955321
Sprtn	8.46766	1.95976	1.02067	1.92008	0.0548481	0.955321
Mpzl2	19.2584	4.25591	2.21464	1.92171	0.0546416	0.955321
Itga2b	102.257	-0.857018	0.446226	-1.92059	0.0547831	0.955321
Polr2k	41.6204	-1.10503	0.575847	-1.91896	0.0549892	0.955321
Mtss1	148.41	0.985771	0.512139	1.92481	0.054253	0.955321
Mrpl11	47.6305	-0.954049	0.496393	-1.92196	0.0546103	0.955321
AL731706.1	57.1108	-1.07608	0.562381	-1.91343	0.0556929	0.955577
Epb41l1	141.746	1.18721	0.620055	1.91469	0.0555318	0.955577
Casq2	6.02091	3.75458	1.96354	1.91215	0.0558569	0.955577
Tbxas1	7.07636	2.84638	1.48866	1.91204	0.0558711	0.955577
Iqsec3	5.58474	4.04047	2.11193	1.91316	0.0557269	0.955577
Vps36	56.8762	-0.93936	0.490806	-1.91391	0.0556314	0.955577
Sqle	134.441	-0.865903	0.45293	-1.91178	0.0559041	0.955577
Fam84b	7.80416	3.32265	1.73573	1.91426	0.0555868	0.955577
Msln	5.35365	4.06454	2.12579	1.91201	0.0558747	0.955577
Il12a	4.5813	3.25717	1.70595	1.9093	0.0562231	0.959633
Lmx1a	49.3216	-1.78749	0.936825	-1.90803	0.0563871	0.961036
Irf2bp1	143.967	0.723327	0.379479	1.9061	0.0566367	0.963891
Mmp13	1029.07	2.18575	1.14831	1.90346	0.0569812	0.965539
Exosc7	50.3128	1.01995	0.535748	1.90379	0.056937	0.965539
Rasd1	56.4472	1.32063	0.69353	1.90421	0.0568828	0.965539
Erap1	77.6413	-0.848748	0.446045	-1.90283	0.0570624	0.965539
Scrn1	40.3545	-2.0511	1.07886	-1.90118	0.0572785	0.96641
U2af2	687.143	0.855619	0.450007	1.90135	0.0572565	0.96641
Casq1	9.28841	3.01827	1.58813	1.90052	0.0573652	0.966484
Plekhb2	84.8784	1.00707	0.530294	1.89908	0.0575541	0.968278
Parl	67.4393	-0.786687	0.414433	-1.89822	0.0576666	0.968357
Entpd7	36.819	1.40349	0.739539	1.89779	0.0577238	0.968357
Cdh19	5.93646	-3.49192	1.84308	-1.89461	0.0581437	0.97401
St3gal3	15.8824	1.75323	0.927704	1.88986	0.0587773	0.979038
Nat8f7	7.69715	-2.00252	1.05875	-1.89141	0.0585699	0.979038
Panx1	48.9699	-1.60832	0.850818	-1.89032	0.0587146	0.979038
Cerk	83.3553	0.920728	0.487047	1.89043	0.0587007	0.979038
Rpl24	274.122	-0.968872	0.512967	-1.88876	0.0589237	0.980086
Tfrc	44.0361	1.00516	0.53238	1.88805	0.059019	0.980282
Neurl3	15.9403	1.87425	0.99567	1.8824	0.0597817	0.991036
Podn	348.723	-1.08121	0.5745	-1.88201	0.0598352	0.991036
Zfp36	1991.98	-0.771884	0.410336	-1.8811	0.0599582	0.99135
Lif	21.4177	2.2918	1.21864	1.88062	0.060023	0.99135
Prox1	19.4347	1.69689	0.903918	1.87726	0.0604827	0.99754
Mrpl15	91.1889	-0.195573	0.79034	-0.247454	0.804557	1
Lypla1	204.281	-0.538062	0.575027	-0.935716	0.34942	1
Gm37988	38.4682	0.992809	0.865363	1.14727	0.251268	1
Tcea1	14.9849	1.10764	0.908593	1.21907	0.222818	1
Atp6v1h	82.8767	0.519366	0.714431	0.726965	0.467247	1
Rb1cc1	69.5022	-0.181503	0.480893	-0.377429	0.705855	1
Pcmtd1	40.7589	0.240879	0.703519	0.342392	0.732056	1
Rrs1	102.677	0.393954	0.480788	0.819391	0.412563	1
Adhfe1	12.2923	-0.406982	0.932486	-0.436448	0.662512	1
Vcpip1	72.7799	0.271697	0.555468	0.489132	0.624748	1
Sgk3	28.4225	0.119473	0.848833	0.140749	0.888068	1
Cops5	398.589	-0.259863	0.455175	-0.570908	0.568062	1
Cspp1	25.0765	0.527303	0.638847	0.825398	0.409145	1
Arfgef1	99.0237	0.170603	0.751703	0.226955	0.820459	1
Prex2	8.54011	-0.552779	1.67997	-0.329041	0.742125	1
Slco5a1	7.59998	0.109649	1.57425	0.0696518	0.944471	1
Ncoa2	43.7081	-0.337177	0.763239	-0.441771	0.658655	1
Tram1	408.879	0.081013	0.585599	0.138342	0.88997	1
Lactb2	31.4155	-0.583724	0.71548	-0.81585	0.414586	1
Eya1	10.6817	0.788995	1.21183	0.651079	0.514995	1
Msc	134.284	-1.06354	0.797947	-1.33285	0.182582	1
Terf1	11.5695	-0.210443	1.20367	-0.174835	0.86121	1
Sbspon	6.21758	2.11384	1.48234	1.42601	0.153866	1
Rpl7	2075.57	-0.475335	0.424821	-1.11891	0.26318	1
Rdh10	48.7049	-0.0502965	0.820856	-0.0612732	0.951142	1
Stau2	27.8414	-0.120334	0.932197	-0.129087	0.897289	1
Ube2w	59.9894	0.0854756	0.608227	0.140532	0.888239	1
Eloc	201.463	0.568602	0.447496	1.27063	0.20386	1
Tmem70	76.6407	-0.403982	0.461766	-0.874863	0.381649	1
Ly96	15.7331	-0.370446	1.37147	-0.270108	0.787077	1
Jph1	4.24234	3.24732	1.79189	1.81224	0.0699496	1
Mcm3	34.3018	-0.347029	0.583047	-0.5952	0.55171	1
Tram2	174.743	-0.424587	0.531389	-0.799015	0.424282	1
Gsta3	20.3796	-0.295191	1.17219	-0.251829	0.801173	1
Ogfrl1	80.6055	-0.468665	0.56013	-0.836708	0.402757	1
Smap1	91.079	-0.00394057	0.602921	-0.0065358	0.994785	1
Sdhaf4	50.4586	0.175898	0.605312	0.290591	0.771364	1
Fam135a	66.997	0.284571	0.553655	0.513987	0.607261	1
Lmbrd1	261.37	-0.0685765	0.393168	-0.17442	0.861535	1
Phf3	111.697	-0.0396317	0.763758	-0.0518904	0.958616	1
Ptp4a1	141.473	0.00594713	0.461105	0.0128976	0.98971	1
Prim2	13.1183	0.121738	1.15904	0.105033	0.916349	1
Rab23	51.2575	-0.755699	0.575013	-1.31423	0.188769	1
Bag2	14.6455	0.575883	1.05756	0.544541	0.586069	1
Zfp451	137.934	-0.259598	0.449565	-0.577442	0.563641	1
Dst	177.048	0.570392	0.563473	1.01228	0.311405	1
Ccdc115	242.182	-0.441337	0.554377	-0.796094	0.425977	1
Imp4	88.1867	0.0340748	0.458756	0.0742765	0.94079	1
Ptpn18	7.59523	-1.03857	1.62177	-0.640388	0.52192	1
Fam168b	105.179	-0.349554	0.584422	-0.598118	0.549761	1
Hs6st1	79.5924	-0.6498	0.487809	-1.33208	0.182835	1
Uggt1	828.025	0.432464	0.54122	0.799054	0.424259	1
Arid5a	90.14	-0.428113	0.519424	-0.824208	0.409821	1
Kansl3	185.698	-0.413565	0.52356	-0.789911	0.42958	1
Lman2l	18.8967	-0.0050326	0.840559	-0.0059872	0.995223	1
Cnnm4	46.1168	0.369923	0.733391	0.504401	0.61398	1
Cnnm3	120.102	0.328212	0.430788	0.761887	0.446127	1
Ankrd23	9.46646	0.121473	1.33982	0.0906633	0.92776	1
Sema4c	666.439	0.477883	0.627104	0.762046	0.446032	1
Fam178b	5.37508	1.73242	1.29433	1.33847	0.180744	1
Cox5b	175.651	0.277925	0.546688	0.50838	0.611187	1
Tmem131	51.9771	-0.0151907	0.540777	-0.0280905	0.97759	1
Inpp4a	22.2456	0.0834431	0.896249	0.0931026	0.925822	1
Coa5	212.546	-0.197291	0.505431	-0.390343	0.696283	1
Unc50	287.153	-0.214647	0.414041	-0.518419	0.604166	1
Mgat4a	19.147	0.255867	1.15508	0.221515	0.824692	1
Tsga10	12.7215	0.42225	1.02279	0.412841	0.679723	1
Lipt1	7.7945	-0.390901	1.48295	-0.263597	0.79209	1
Mitd1	21.257	0.880569	0.950003	0.926912	0.353972	1
Mrpl30	81.5623	-0.49413	0.57407	-0.860749	0.389376	1
Txndc9	123.455	-0.337669	0.410854	-0.821869	0.411151	1
Eif5b	61.4216	0.225297	0.655665	0.343616	0.731135	1
Rev1	27.3456	0.378826	0.867281	0.436798	0.662258	1
Aff3	187.431	-0.0763564	0.503157	-0.151755	0.87938	1
Chst10	15.6412	-0.536495	1.04582	-0.512992	0.607957	1
Pdcl3	74.8167	-0.505301	0.544044	-0.928786	0.353	1
Npas2	50.508	-0.759375	0.642698	-1.18154	0.237387	1
Rpl31	914.268	-0.853	0.555391	-1.53585	0.124574	1
Tbc1d8	4.94622	0.508165	1.88815	0.269134	0.787826	1
Cnot11	83.257	0.19653	0.390865	0.502808	0.615099	1
Il1r1	70.0113	-0.814481	0.780787	-1.04315	0.296877	1
Il1rl1	30.2469	-0.258157	0.997056	-0.258919	0.795698	1
Mfsd9	10.7651	-0.583057	1.23105	-0.473626	0.635767	1
Tmem182	5.6463	4.49366	2.52005	1.78316	0.0745595	1
Mrps9	41.6552	-0.0144281	0.76005	-0.0189831	0.984855	1
Tgfbrap1	77.902	0.376641	0.613953	0.613468	0.539567	1
AI597479	23.3402	0.904112	0.747509	1.2095	0.226471	1
Fhl2	80.6727	-0.514987	0.563125	-0.914516	0.360446	1
Nck2	28.5242	0.285964	0.763217	0.374682	0.707897	1
1500015O10Rik	701.194	-0.436498	0.510232	-0.855489	0.392281	1
Uxs1	501.912	0.887427	0.584481	1.51832	0.128935	1
Tpp2	45.3609	0.135043	0.549913	0.245572	0.806013	1
Tex30	15.724	0.687632	1.03822	0.662317	0.507768	1
Kdelc1	77.3854	0.240472	0.65425	0.367553	0.713207	1
Bivm	19.1449	0.35895	0.905355	0.396474	0.691755	1
Ercc5	21.8513	0.324384	0.743936	0.436037	0.66281	1
Gulp1	115.124	-0.54876	0.525947	-1.04337	0.296775	1
Col3a1	19319.2	-0.196125	0.437753	-0.448027	0.654134	1
Col5a2	2330.57	0.149596	0.384621	0.388945	0.697317	1
Wdr75	52.9052	-0.218707	0.515643	-0.424145	0.67146	1
Slc40a1	24.2948	1.35987	1.00395	1.35452	0.17557	1
Slc39a10	20.7615	0.71424	0.784783	0.910111	0.362764	1
Cavin2	100.725	-1.07839	0.778666	-1.38491	0.166079	1
Nabp1	31.9279	-0.183193	0.678286	-0.270082	0.787097	1
Myo1b	94.4517	0.219014	0.386748	0.566295	0.571193	1
Stat1	33.5034	0.243435	0.719592	0.338296	0.73514	1
Gls	251.458	0.142929	0.477814	0.299131	0.76484	1
Nab1	144.741	-0.0204926	0.434311	-0.0471842	0.962366	1
Nemp2	4.67057	-2.66892	1.86834	-1.4285	0.153148	1
Mfsd6	34.2108	-0.956689	0.6468	-1.47911	0.139111	1
Inpp1	36.1172	-0.348183	0.640566	-0.543556	0.586747	1
Hibch	32.7709	0.254942	1.02041	0.249844	0.802708	1
Mstn	8.1489	-1.97497	1.38718	-1.42374	0.154523	1
Pms1	8.25666	-0.0383926	1.39623	-0.0274972	0.978063	1
Ormdl1	24.4192	0.144035	0.705262	0.204229	0.838174	1
Osgepl1	8.73093	0.649276	1.58349	0.410028	0.681785	1
Asnsd1	51.0364	0.183752	1.01243	0.181497	0.855978	1
Stk17b	107.566	0.169027	0.433885	0.389567	0.696857	1
Hecw2	9.44402	-1.12925	1.28161	-0.881117	0.378255	1
Gtf3c3	16.0985	-0.989332	0.957585	-1.03315	0.301532	1
Pgap1	38.066	-0.284665	0.860939	-0.330645	0.740913	1
Ankrd44	32.5656	0.271544	1.13708	0.238809	0.811253	1
Sf3b1	188.168	-0.154453	0.394061	-0.391953	0.695093	1
Coq10b	142.705	0.249721	0.513245	0.486553	0.626575	1
Hspd1	143.603	-0.441179	0.528893	-0.834156	0.404193	1
Hspe1	440.239	-0.233503	0.474637	-0.49196	0.622747	1
Mob4	542.612	-0.121498	0.486635	-0.24967	0.802842	1
Rftn2	75.7266	-0.174167	0.6873	-0.253407	0.799954	1
Mars2	13.1813	0.963593	0.825335	1.16752	0.243001	1
Plcl1	17.926	-1.54452	1.12286	-1.37552	0.168969	1
1700066M21Rik	8.07695	-1.07824	1.4981	-0.719733	0.471689	1
Tyw5	13.8796	-0.222056	1.02549	-0.216537	0.828569	1
Maip1	38.5684	0.22115	0.97322	0.227236	0.820241	1
Spats2l	29.6692	-0.222589	0.753525	-0.295397	0.767691	1
Kctd18	17.3385	0.766825	1.1183	0.685704	0.4929	1
Bzw1	379.899	-0.0285027	0.30493	-0.0934727	0.925528	1
Clk1	128.511	0.309988	0.379672	0.816462	0.414236	1
Ppil3	15.2962	0.723449	1.17416	0.616142	0.537801	1
Nif3l1	43.7446	-0.274251	0.804068	-0.341079	0.733044	1
Orc2	46.6099	-0.142606	1.06453	-0.133961	0.893433	1
Fam126b	36.7633	0.319672	0.671067	0.476364	0.633815	1
Ndufb3	1192.78	-0.0211477	0.578919	-0.0365297	0.97086	1
Cflar	178.935	0.404657	0.379871	1.06525	0.286764	1
Casp8	15.4419	0.88615	0.758386	1.16847	0.242618	1
Trak2	82.5558	0.0474544	0.617091	0.0769001	0.938703	1
Stradb	42.5021	-0.195687	0.639172	-0.306156	0.759486	1
Tmem237	70.8418	0.280387	0.494941	0.566505	0.57105	1
Als2	33.0784	0.432035	1.09556	0.394351	0.693322	1
Cdk15	4.05362	0.218953	1.71711	0.127513	0.898534	1
Fzd7	33.5689	-0.0408168	0.618871	-0.0659537	0.947415	1
Sumo1	130.16	-0.206802	0.432106	-0.478592	0.632229	1
Nop58	152.722	-0.334566	0.607971	-0.5503	0.582114	1
Bmpr2	268.169	-0.363239	0.314034	-1.15668	0.247401	1
Fam117b	100.879	-0.393131	0.568383	-0.691665	0.489148	1
Wdr12	24.3646	-0.539949	0.780757	-0.691571	0.489207	1
Carf	29.884	0.86164	0.579566	1.4867	0.137095	1
Nbeal1	69.9048	-0.0268357	0.683171	-0.0392811	0.968666	1
Cyp20a1	144.413	0.30622	0.449087	0.681872	0.49532	1
Abi2	60.0459	-0.356434	0.538797	-0.661536	0.508268	1
Pard3b	26.5705	0.286036	0.928194	0.308164	0.757958	1
Nrp2	401.732	0.855431	0.536204	1.59535	0.110635	1
Ino80d	36.5791	0.798696	0.79721	1.00187	0.316409	1
Ndufs1	99.8742	0.156675	0.43486	0.360288	0.718632	1
Adam23	8.95211	1.05732	1.32794	0.796214	0.425907	1
Fastkd2	13.4463	-0.210671	1.29348	-0.162871	0.87062	1
Klf7	311.621	-0.154825	0.498372	-0.310662	0.756058	1
Creb1	218.85	0.327465	0.411304	0.796162	0.425938	1
Mettl21a	32.673	0.767318	0.684543	1.12092	0.262322	1
Ccnyl1	51.3861	0.0486055	0.7194	0.0675639	0.946133	1
Plekhm3	20.6022	0.298723	0.680768	0.438802	0.660805	1
Idh1	135.118	-0.438435	0.472466	-0.927972	0.353422	1
Pikfyve	40.5046	-0.0581944	0.663552	-0.0877013	0.930114	1
Map2	23.0194	-0.927275	0.832227	-1.11421	0.265189	1
Rpe	54.6657	-0.0809107	0.808131	-0.100121	0.920249	1
Kansl1l	12.3732	0.846041	1.28379	0.65902	0.509883	1
Acadl	159.174	-0.455879	0.400749	-1.13757	0.255301	1
Myl1	47.6412	1.15263	0.97376	1.18369	0.236536	1
Lancl1	64.8598	-0.0511691	0.406097	-0.126002	0.89973	1
Ikzf2	7.14094	0.298772	1.29849	0.230091	0.818021	1
Atic	384.482	0.0649309	0.57744	0.112446	0.91047	1
Pecr	152.45	-0.423546	0.602307	-0.703207	0.481927	1
Xrcc5	30.0474	-0.183692	1.05709	-0.173772	0.862045	1
Smarcal1	11.7556	-0.927157	1.05643	-0.877628	0.380146	1
Rpl37a	2053.1	-0.505209	0.485407	-1.0408	0.297971	1
Igfbp2	22.9736	0.442059	1.03767	0.426013	0.670098	1
Igfbp5	3078.22	-0.140215	0.336684	-0.416459	0.677074	1
Arpc2	886.545	0.189654	0.344275	0.55088	0.581716	1
Aamp	1006.48	0.102334	0.517749	0.197651	0.843318	1
Pnkd	38.6541	-0.240661	0.622936	-0.386333	0.69925	1
Tmbim1	457.514	-0.377207	0.393438	-0.958746	0.337687	1
Slc11a1	5.15394	0.171964	1.64209	0.104723	0.916596	1
Ctdsp1	144.157	-0.456773	0.429532	-1.06342	0.287592	1
Usp37	23.6603	0.51621	0.998731	0.516866	0.60525	1
Cnot9	51.28	0.616876	0.549667	1.12227	0.261747	1
Zfp142	24.052	0.0147965	1.10411	0.0134013	0.989308	1
Bcs1l	11.277	-0.722808	1.49551	-0.483318	0.62887	1
Rnf25	77.1277	0.678714	0.975436	0.695806	0.48655	1
Stk36	6.14828	0.081168	1.56245	0.0519491	0.958569	1
Ttll4	67.9209	-0.0760535	0.916602	-0.0829733	0.933873	1
Cyp27a1	22.5753	-0.0388004	1.10155	-0.0352234	0.971902	1
Wnt6	22.9544	2.28493	1.22871	1.85962	0.0629391	1
Wnt10a	5.03862	1.80019	1.34397	1.33946	0.180421	1
Nhej1	4.40726	1.1279	1.47832	0.762961	0.445487	1
Cnppd1	256.731	0.380809	0.519777	0.732639	0.463779	1
Retreg2	173.434	-0.673569	0.519319	-1.29702	0.194623	1
Zfand2b	80.2341	0.0991227	0.69529	0.142563	0.886635	1
Abcb6	40.1582	-0.520587	0.632606	-0.822925	0.410551	1
Atg9a	54.8157	-0.290612	0.732895	-0.396526	0.691717	1
Ankzf1	13.2398	-0.592844	1.16185	-0.510259	0.60987	1
Glb1l	16.6074	0.143745	0.923177	0.155707	0.876264	1
Stk16	107.918	-0.41845	0.538336	-0.777302	0.436981	1
Tuba4a	151.472	0.405695	0.611584	0.663352	0.507105	1
Dnajb2	57.6638	-0.327328	0.733683	-0.446144	0.655493	1
Dnpep	170.661	-0.10923	0.518864	-0.210518	0.833263	1
Des	181.34	0.954939	0.680984	1.40229	0.160828	1
Speg	12.9696	1.19648	0.917894	1.3035	0.192404	1
Gmppa	62.6694	0.300176	0.516654	0.580999	0.561241	1
Chpf	546.646	-0.115277	0.438332	-0.262989	0.792559	1
Obsl1	35.1426	0.149875	1.1152	0.134392	0.893092	1
Tmem198	8.53422	1.3515	1.2715	1.06291	0.287821	1
Stk11ip	13.4815	-0.0230245	1.03665	-0.0222104	0.98228	1
Slc4a3	27.9268	-0.306325	0.797152	-0.384275	0.700775	1
Epha4	13.2403	1.29284	1.23287	1.04865	0.29434	1
Acsl3	89.6663	-0.537879	0.810906	-0.663307	0.507134	1
Utp14b	24.5126	-0.177028	0.704565	-0.251259	0.801614	1
Kcne4	80.8244	-0.375564	0.787333	-0.477007	0.633357	1
Wdfy1	113.539	-0.0526626	0.502508	-0.104799	0.916535	1
Mrpl44	15.3531	0.253429	0.85294	0.297124	0.766372	1
Serpine2	3028.88	0.703732	0.446788	1.57509	0.115235	1
Cul3	125.398	0.503048	0.37143	1.35435	0.175624	1
Dock10	10.5873	-1.96761	1.13221	-1.73785	0.0822376	1
Irs1	118.412	0.640719	0.484032	1.32371	0.185598	1
Rhbdd1	43.6229	-0.0195844	0.857756	-0.0228322	0.981784	1
Col4a4	29.1508	-0.70221	0.935927	-0.750282	0.453085	1
Mff	117.037	-0.487392	0.381302	-1.27823	0.201168	1
Agfg1	158.607	-0.408258	0.359092	-1.13692	0.255572	1
Ccl20	35.9425	-1.05903	1.20844	-0.876359	0.380835	1
Sphkap	14.1269	0.304292	0.943224	0.322609	0.746992	1
Pid1	451.398	-0.461138	0.646823	-0.712928	0.47589	1
Dner	7.526	1.3029	1.89537	0.687416	0.491821	1
Trip12	359.488	-0.0549802	0.357198	-0.153921	0.877672	1
Sp110	49.5334	-0.158673	0.992809	-0.159823	0.873021	1
Sp140	9.13054	0.0418084	1.30941	0.0319293	0.974528	1
Sp100	10.8769	0.420713	1.01883	0.412938	0.679652	1
A630001G21Rik	5.37522	1.3449	1.86042	0.722904	0.469739	1
Cab39	122.538	-0.0811885	0.447372	-0.181479	0.855992	1
Psmd1	183.019	0.465244	0.45633	1.01953	0.307949	1
Armc9	20.2255	-0.69022	1.16301	-0.593478	0.552861	1
Ncl	906.931	-0.145438	0.395791	-0.367462	0.713274	1
Ptma	327.184	0.237571	0.450863	0.526926	0.598245	1
Cops7b	29.0419	-0.0420596	0.7592	-0.0553999	0.95582	1
Nppc	5.84858	0.183815	1.51594	0.121254	0.90349	1
Dis3l2	19.1416	-0.456265	0.895203	-0.509677	0.610277	1
Eif4e2	196.839	0.060367	0.430064	0.140367	0.88837	1
Gigyf2	87.97	-0.164771	0.687519	-0.239661	0.810593	1
Ngef	61.988	1.02729	0.710443	1.44599	0.148181	1
Inpp5d	4.15858	-2.04945	2.32664	-0.880864	0.378391	1
Atg16l1	65.4903	0.0196783	0.623619	0.0315551	0.974827	1
Dgkd	28.2193	0.298581	0.61852	0.482735	0.629284	1
Usp40	45.9255	0.547452	0.544614	1.00521	0.314795	1
Ugt1a7c	102.63	-0.398765	0.548404	-0.727137	0.467142	1
Hjurp	96.7149	0.12595	0.577008	0.218282	0.82721	1
Arl4c	132.131	0.745214	0.810236	0.919749	0.357704	1
Sh3bp4	57.4979	-0.0991199	0.556803	-0.178016	0.85871	1
Agap1	229.21	-0.866582	0.468959	-1.84789	0.0646188	1
Ackr3	859.848	-0.198439	0.498348	-0.398194	0.690488	1
Cops8	177.655	0.460882	0.461202	0.999307	0.317646	1
Col6a3	6502.83	-0.127334	0.379108	-0.335877	0.736963	1
Mlph	6.38458	0.281312	1.60583	0.175182	0.860937	1
Lrrfip1	112.954	0.144738	0.480128	0.301457	0.763066	1
Ramp1	56.0577	-0.558354	0.779706	-0.716108	0.473925	1
Ube2f	97.8838	0.809048	0.457719	1.76756	0.0771339	1
Scly	10.5757	-0.535219	0.986809	-0.542373	0.587562	1
Klhl30	7.07618	0.273705	2.02103	0.135429	0.892273	1
Erfe	7.41088	-2.5442	1.62425	-1.56638	0.117259	1
Ilkap	219.747	0.0326768	0.539792	0.0605359	0.951729	1
Hes6	96.7261	0.368089	0.527187	0.698214	0.485043	1
Per2	32.2298	0.187923	0.863807	0.217552	0.827778	1
Traf3ip1	4.43349	1.47764	1.45783	1.01359	0.310778	1
Asb1	73.527	-0.568795	0.711516	-0.799413	0.424051	1
Twist2	124.466	-0.452026	0.409021	-1.10514	0.269099	1
Hdac4	195.999	-0.396512	0.557687	-0.710993	0.477088	1
Ndufa10	98.3894	0.0831079	0.526093	0.157972	0.874479	1
Cops9	545.063	-0.152514	0.51573	-0.295724	0.767441	1
Gpc1	503.987	0.746301	0.553246	1.34895	0.177354	1
Dusp28	33.8475	-0.80454	0.834842	-0.963703	0.335195	1
Rnpepl1	57.3511	-0.148811	0.736116	-0.202157	0.839794	1
Capn10	40.9326	-0.30241	0.827531	-0.365436	0.714786	1
Kif1a	7.78539	-1.67588	1.38748	-1.20786	0.227102	1
Sned1	522.796	-0.534889	0.442192	-1.20963	0.226421	1
Mterf4	22.8629	-1.23164	0.670074	-1.83807	0.0660524	1
Ppp1r7	92.4886	-0.446574	0.574509	-0.777314	0.436973	1
Hdlbp	534.629	0.0657693	0.437871	0.150202	0.880605	1
Sept2	470.733	0.286695	0.391901	0.731551	0.464443	1
Farp2	19.1239	0.92703	1.08348	0.855608	0.392215	1
Stk25	28.0643	-0.0341544	0.727894	-0.0469222	0.962575	1
Bok	95.7396	0.270811	0.56937	0.475634	0.634335	1
Thap4	42.5582	-0.456783	0.977321	-0.467382	0.640226	1
Atg4b	150.764	0.115603	0.568505	0.203346	0.838865	1
Dtymk	54.2672	-0.107217	0.542513	-0.197631	0.843334	1
Ing5	20.9083	0.119391	0.747605	0.159698	0.873119	1
D2hgdh	21.742	0.385814	0.914195	0.422026	0.673006	1
Fam174a	155.354	0.358127	0.456073	0.78524	0.432313	1
D1Ertd622e	12.0628	-0.150279	1.03433	-0.145292	0.884481	1
Ppip5k2	47.0171	-0.582714	0.560151	-1.04028	0.298209	1
Gin1	6.01682	-1.68096	1.61692	-1.03961	0.298523	1
Pam	1810.77	0.100679	0.451352	0.22306	0.823489	1
Rnf152	15.7602	0.37224	1.22333	0.304284	0.760911	1
Pign	30.5234	0.134868	0.624797	0.215858	0.829098	1
2310035C23Rik	47.0468	0.139367	0.545581	0.255447	0.798378	1
Zcchc2	34.4097	0.174562	0.608593	0.286828	0.774244	1
Phlpp1	29.3646	0.567681	0.600901	0.944716	0.344804	1
Bcl2	61.1404	-0.571483	0.532199	-1.07381	0.282906	1
Kdsr	72.3417	0.317297	0.539154	0.58851	0.55619	1
Vps4b	203.193	-0.112036	0.350579	-0.319574	0.749291	1
Serpinb8	42.3647	0.332141	0.974797	0.340728	0.733308	1
Dsel	254.426	-0.092501	0.384484	-0.240585	0.809877	1
Tsn	653.174	0.0631855	0.388222	0.162756	0.87071	1
Nifk	66.6211	-0.234509	0.523442	-0.448013	0.654144	1
Clasp1	68.3422	-0.0393632	0.563795	-0.0698182	0.944338	1
Gli2	21.5632	0.534241	0.72156	0.740398	0.459059	1
Inhbb	21.6135	1.55255	1.05534	1.47114	0.141253	1
Ralb	62.3306	-0.699248	0.47082	-1.48517	0.137499	1
Tmem185b	59.1998	0.868867	0.533146	1.6297	0.103165	1
Epb41l5	5.57369	-1.1341	1.50398	-0.754065	0.45081	1
Ptpn4	10.3189	0.704743	1.08425	0.649981	0.515704	1
Tmem177	14.9052	0.790484	1.13789	0.694694	0.487247	1
Tmem37	11.1728	-0.581062	1.12601	-0.516037	0.605828	1
Dbi	772.527	-0.284848	0.342908	-0.830683	0.406153	1
3110009E18Rik	6.65489	-0.991711	1.31274	-0.755454	0.449977	1
Marco	7.26646	0.800138	1.59493	0.501677	0.615895	1
En1	8.39695	-1.93078	1.26635	-1.52468	0.127339	1
Insig2	203.912	0.735173	0.504884	1.45612	0.145359	1
Ccdc93	39.2215	0.064919	0.832654	0.0779664	0.937855	1
Ddx18	27.6567	0.524763	0.730499	0.718363	0.472533	1
Actr3	487.312	0.197646	0.353457	0.559181	0.576038	1
Slc35f5	179.464	-0.457271	0.352563	-1.29699	0.194635	1
Gpr39	4.47048	1.60736	1.7427	0.922336	0.356353	1
Nckap5	10.8333	0.226968	1.23962	0.183094	0.854724	1
Ccnt2	137.475	0.060244	0.703403	0.0856465	0.931747	1
Rab3gap1	203.663	-0.218469	0.514812	-0.424367	0.671298	1
R3hdm1	31.7029	0.254371	0.749312	0.339473	0.734253	1
Ubxn4	88.2073	-0.140678	0.81491	-0.17263	0.862942	1
Mcm6	73.8063	-0.433954	0.680232	-0.63795	0.523506	1
Dars	42.1832	-0.460332	0.561069	-0.820455	0.411957	1
Cxcr4	12.9418	1.10687	1.05769	1.0465	0.295331	1
Cd55	242.853	-0.258663	0.510289	-0.506895	0.612229	1
Yod1	63.5311	0.776812	0.620241	1.25244	0.210411	1
AA986860	4.20215	-1.2216	1.85251	-0.659428	0.509621	1
Il10	21.6635	-0.601071	0.679506	-0.88457	0.376389	1
Eif2d	27.478	-0.614778	0.946714	-0.649381	0.516092	1
Rassf5	95.2866	-0.318038	0.561315	-0.566594	0.57099	1
Ikbke	19.6052	0.499202	1.00577	0.496339	0.619656	1
Srgap2	91.3989	-0.225148	0.644969	-0.349084	0.727026	1
Slc41a1	80.6384	0.136454	0.588504	0.231866	0.816642	1
Rab29	99.555	-0.0697092	0.514034	-0.135612	0.892128	1
Nucks1	80.804	0.0194631	0.522611	0.037242	0.970292	1
Slc45a3	8.07032	1.00352	1.71421	0.585411	0.558271	1
Elk4	541.634	0.30085	0.333947	0.900891	0.367646	1
Klhdc8a	13.6468	-0.477633	0.948443	-0.503597	0.614545	1
Nuak2	11.3929	-0.0348032	1.4794	-0.0235252	0.981231	1
Tmcc2	74.5147	-0.301094	0.394599	-0.763037	0.445441	1
Dstyk	70.1391	-0.601339	0.477287	-1.25991	0.207701	1
Rbbp5	49.5317	0.605737	0.602008	1.00619	0.314322	1
Nfasc	41.9552	-1.39537	0.871353	-1.60138	0.109292	1
Lrrn2	16.2263	-0.375229	1.05544	-0.355518	0.722201	1
Mdm4	106.452	-0.0186414	0.519664	-0.0358721	0.971384	1
Pik3c2b	8.81287	0.472981	1.25929	0.375595	0.707218	1
Ppp1r15b	268.674	-0.103276	0.35002	-0.295057	0.76795	1
Plekha6	62.7747	-0.561137	0.796415	-0.704579	0.481072	1
Etnk2	7.75213	-1.32547	1.18893	-1.11484	0.264917	1
Sox13	7.17366	-2.32531	1.46521	-1.58702	0.112508	1
Snrpe	340.904	-0.237806	0.545369	-0.436047	0.662803	1
Zc3h11a	136.275	0.845837	0.485391	1.74259	0.0814051	1
Gm38394	444.257	-0.178428	0.500268	-0.356665	0.721343	1
Atp2b4	525.32	-0.362909	0.479315	-0.75714	0.448966	1
Fmod	4289.8	-0.303915	0.67044	-0.453307	0.650328	1
Btg2	620.46	-0.479799	0.483386	-0.99258	0.320915	1
Chil1	206.574	0.200164	1.40866	0.142095	0.887005	1
Mybph	4.11034	2.13734	2.2062	0.968787	0.332651	1
Adora1	10.7461	1.1357	1.63293	0.6955	0.486742	1
Ppfia4	9.80107	1.03558	1.32654	0.780665	0.434999	1
Tmem183a	93.9822	-0.0461705	0.521445	-0.0885435	0.929445	1
Adipor1	109.251	-0.115518	0.455418	-0.253654	0.799763	1
Klhl12	36.0938	0.33338	0.614821	0.54224	0.587653	1
Rabif	39.5144	-0.367544	0.741747	-0.495511	0.620239	1
Kdm5b	80.2299	0.0688704	0.652282	0.105584	0.915913	1
Syt2	4.26222	0.890636	1.48822	0.598458	0.549534	1
Ppp1r12b	107.221	-0.170413	0.425422	-0.400575	0.688733	1
Ube2t	4.88384	1.97056	1.67042	1.17968	0.238128	1
Rnpep	85.3736	0.421179	0.653641	0.644359	0.519343	1
Timm17a	94.2022	0.0113364	0.479819	0.0236264	0.981151	1
Shisa4	67.7599	-0.246373	0.822712	-0.299465	0.764585	1
Ipo9	66.2493	-0.0192821	0.475813	-0.0405246	0.967675	1
Csrp1	630.404	-0.36905	0.627163	-0.588443	0.556235	1
Phlda3	411.032	0.0950997	0.45046	0.211117	0.832796	1
Tnni1	4.51575	0.727231	1.65569	0.43923	0.660495	1
Tmem9	115.881	-0.388952	0.551397	-0.705394	0.480565	1
5730559C18Rik	9.08284	0.0332218	1.18338	0.0280737	0.977603	1
Camsap2	128.364	0.29924	0.494543	0.605084	0.545123	1
Ddx59	15.2078	0.871225	1.11277	0.782931	0.433668	1
Kif14	4.20222	0.304097	1.77171	0.17164	0.86372	1
Zfp281	65.7203	0.558382	0.780682	0.71525	0.474455	1
Ptprc	5.91401	-0.351514	1.92676	-0.182437	0.855239	1
Nek7	97.7558	-0.0943684	0.509089	-0.185367	0.852941	1
2310009B15Rik	68.7957	-0.33819	0.731946	-0.462043	0.64405	1
Dennd1b	20.8627	0.157659	1.02637	0.153609	0.877918	1
Zbtb41	81.6172	-0.0611103	0.351792	-0.173712	0.862092	1
Aspm	4.54273	0.754587	1.78847	0.421919	0.673084	1
Cfh	216.196	0.297755	0.517241	0.57566	0.564845	1
Kcnt2	11.0038	0.401103	0.989802	0.405235	0.685305	1
Cdc73	174.276	0.183337	0.397994	0.460653	0.645048	1
Glrx2	108.076	-0.730949	0.515427	-1.41814	0.156149	1
Trove2	161.336	0.0718391	0.420924	0.17067	0.864483	1
Uchl5	66.7623	-0.0319017	0.723453	-0.0440965	0.964828	1
Rgs2	452.552	0.158791	0.616618	0.25752	0.796778	1
Pla2g4a	19.1456	-0.719039	0.869113	-0.827325	0.408053	1
BC003331	61.9018	0.027708	0.503995	0.0549767	0.956157	1
Tpr	118.322	-0.252622	0.659334	-0.383148	0.70161	1
Hmcn1	30.5282	-0.839395	1.06552	-0.78778	0.430826	1
Ivns1abp	272.156	0.00444939	0.536606	0.00829172	0.993384	1
Swt1	42.3942	-0.0785963	0.685315	-0.114686	0.908694	1
Trmt1l	59.0849	0.125149	0.779558	0.160539	0.872457	1
Rnf2	268.478	0.101937	0.439068	0.232167	0.816409	1
Edem3	145.347	0.60543	0.421492	1.4364	0.150889	1
1700025G04Rik	109.759	0.114622	0.417316	0.274665	0.783574	1
Tsen15	49.2249	-0.161915	0.607413	-0.266566	0.789804	1
Colgalt2	152.691	0.527156	0.395662	1.33234	0.182749	1
Rgl1	102.827	-0.335457	0.561347	-0.597593	0.550111	1
Arpc5	314.443	-0.146561	0.389551	-0.37623	0.706746	1
Ncf2	5.17882	0.0768945	1.7622	0.0436356	0.965195	1
Smg7	156.659	0.694695	0.565521	1.22842	0.219291	1
Nmnat2	5.29305	-1.24067	1.49121	-0.831988	0.405416	1
Lamc2	24.2096	-1.28938	0.873595	-1.47595	0.139957	1
Dhx9	77.8544	0.0606438	0.639039	0.0948985	0.924395	1
Rgs16	79.5572	1.19884	0.685106	1.74985	0.0801434	1
Rnasel	6.11164	-0.759528	1.15448	-0.657893	0.510607	1
Ier5	948.409	-0.218976	0.334958	-0.653741	0.513278	1
Mr1	60.7251	-0.520389	0.631134	-0.82453	0.409638	1
Stx6	130.918	0.533263	0.49623	1.07463	0.282542	1
BC034090	22.0556	-0.432623	1.05683	-0.40936	0.682276	1
Xpr1	70.8307	0.456769	0.523463	0.872591	0.382886	1
Acbd6	64.7478	-0.16273	0.432889	-0.375917	0.706978	1
Qsox1	2074.41	0.808728	0.481027	1.68125	0.0927139	1
Cep350	50.5529	-0.267059	0.716199	-0.372884	0.709235	1
Tor1aip1	202.721	0.417866	0.456158	0.916056	0.359637	1
Tor1aip2	205.63	0.162467	0.298588	0.544117	0.586361	1
Gm2000	2168.01	-1.01502	0.667957	-1.51958	0.128616	1
Soat1	50.3444	0.453894	0.558317	0.81297	0.416236	1
Gm10031	24.901	0.00683032	0.827251	0.00825665	0.993412	1
Abl2	84.9508	-0.2496	0.55625	-0.44872	0.653634	1
Tor3a	110.614	0.0548869	0.543003	0.10108	0.919487	1
Ralgps2	18.6499	-0.0919334	0.954048	-0.0963614	0.923234	1
Angptl1	61.1857	-0.356676	0.840778	-0.424222	0.671404	1
Rasal2	17.5025	-0.178211	0.813207	-0.219145	0.826537	1
Cryzl2	6.87489	1.33902	1.49177	0.897602	0.369398	1
Sec16b	52.7159	0.114638	0.541593	0.211668	0.832366	1
Pappa2	15.5613	0.249584	0.912353	0.27356	0.784423	1
Cop1	58.0159	0.112627	0.421289	0.267339	0.789208	1
Tnn	388.275	0.393644	0.710592	0.553967	0.579601	1
Mrps14	89.7054	0.0756217	0.681408	0.110979	0.911633	1
Cacybp	72.4699	-0.357797	0.595731	-0.600602	0.548105	1
Rabgap1l	367.32	-0.0433039	0.299003	-0.144828	0.884847	1
Rc3h1	103.072	0.323558	0.586686	0.551501	0.58129	1
Zbtb37	16.2904	0.859722	1.00827	0.852675	0.39384	1
Dars2	5.30938	-0.223637	1.47747	-0.151365	0.879688	1
Cenpl	32.5237	0.225792	0.644356	0.350415	0.726027	1
Klhl20	16.6267	0.550671	1.09456	0.503097	0.614896	1
Prdx6	334.982	-0.149455	0.355861	-0.419982	0.674498	1
Suco	111.857	-0.0901246	0.367622	-0.245156	0.806336	1
Pigc	181.684	-0.24749	0.635812	-0.38925	0.697091	1
Dnm3	11.006	0.407547	0.94179	0.432737	0.665206	1
Mettl13	18.3753	0.323387	0.911874	0.35464	0.72286	1
Vamp4	98.5241	-0.532202	0.453802	-1.17276	0.240892	1
Prrc2c	81.7649	-0.00750605	0.618164	-0.0121425	0.990312	1
Fmo1	28.9637	-1.2525	0.920111	-1.36125	0.173434	1
Gorab	20.4848	0.976821	0.901313	1.08378	0.278464	1
Kifap3	56.6519	-0.192018	0.610256	-0.314652	0.753026	1
Scyl3	22.0493	0.641368	1.05028	0.610662	0.541424	1
BC055324	6.30055	-0.858084	1.66784	-0.514489	0.60691	1
Mettl18	7.48885	-1.01308	1.49344	-0.678353	0.497548	1
Selp	6.40173	0.629789	1.82632	0.34484	0.730215	1
Slc19a2	22.2828	0.68478	0.951723	0.719516	0.471823	1
Ccdc181	11.5361	-0.821756	1.29875	-0.632729	0.52691	1
Blzf1	61.0912	-0.126086	0.612889	-0.205724	0.837007	1
Nme7	10.6922	-0.0461077	1.23006	-0.0374839	0.970099	1
Atp1b1	33.1071	-1.05951	0.674336	-1.57119	0.116139	1
Sft2d2	210.842	0.313651	0.735294	0.426565	0.669696	1
Tiprl	417.893	0.0090207	0.745166	0.0121056	0.990341	1
Gpr161	16.6667	0.231141	1.11196	0.207868	0.835332	1
Dcaf6	104.162	0.0684698	0.534854	0.128016	0.898137	1
Mpc2	185.571	-0.639158	0.639191	-0.999948	0.317336	1
Mpzl1	81.1995	0.707265	0.798816	0.885391	0.375946	1
Rcsd1	6.86894	2.22254	1.96467	1.13126	0.257948	1
Creg1	308.532	0.0120427	0.367281	0.0327886	0.973843	1
Pou2f1	94.3951	0.384883	0.68789	0.559512	0.575812	1
Ildr2	67.7466	0.679656	0.725109	0.937316	0.348596	1
Tada1	88.4279	0.050652	0.454756	0.111383	0.911313	1
Pogk	55.5114	0.178741	0.633856	0.28199	0.777952	1
Fam78b	15.2324	1.0459	1.02869	1.01673	0.309281	1
Uck2	140.673	0.857231	0.640761	1.33783	0.180951	1
Tmco1	60.1971	0.203734	0.661772	0.307862	0.758188	1
Aldh9a1	31.1748	-0.267686	0.72367	-0.3699	0.711457	1
Mgst3	17.5429	-0.943686	0.943424	-1.00028	0.317176	1
Rxrg	14.742	1.0872	1.11849	0.972029	0.331036	1
Nuf2	10.5227	0.778381	1.0771	0.722664	0.469886	1
Rgs4	40.8671	-0.2625	0.751859	-0.349135	0.726988	1
Hsd17b7	86.5845	0.117663	0.454477	0.258898	0.795714	1
Ddr2	695.802	0.0562677	0.333296	0.168822	0.865936	1
Uap1	1299	-0.150998	0.471829	-0.320028	0.748947	1
Uhmk1	82.2171	0.447298	0.645594	0.692847	0.488405	1
Olfml2b	438.821	0.0311739	0.482828	0.0645653	0.94852	1
Atf6	94.2592	0.704708	0.501841	1.40424	0.160246	1
Dusp12	72.0025	-0.24162	0.514814	-0.469334	0.638831	1
Fcgr2b	4.557	-1.33183	1.46957	-0.906273	0.364791	1
Fcgr3	17.8404	0.390462	1.05346	0.370646	0.710901	1
Cfap126	5.7406	-0.00815356	2.14483	-0.00380149	0.996967	1
Sdhc	311.902	-0.00331538	0.483241	-0.00686071	0.994526	1
Mpz	103.726	0.651485	0.757066	0.860539	0.389492	1
Pcp4l1	6.46387	2.13349	1.86698	1.14275	0.253142	1
Tomm40l	38.8287	0.342382	0.662816	0.516557	0.605466	1
Fcer1g	20.2334	0.821085	0.826474	0.993479	0.320476	1
Ndufs2	259.291	0.0749624	0.414778	0.180729	0.85658	1
Adamts4	90.6625	-0.106347	0.611767	-0.173835	0.861995	1
B4galt3	39.981	0.478746	0.70888	0.675357	0.499449	1
Ppox	13.0736	-1.5757	1.46414	-1.07619	0.281841	1
Usp21	26.5578	0.328901	0.788753	0.416988	0.676687	1
Ufc1	291.359	-0.051481	0.448615	-0.114756	0.908639	1
Dedd	74.6147	-0.434084	0.481306	-0.901888	0.367116	1
Nit1	20.9621	0.359082	0.809145	0.44378	0.657202	1
Pfdn2	75.0723	0.242942	0.695083	0.349515	0.726703	1
Klhdc9	5.22891	0.37485	1.61513	0.232087	0.816471	1
Usf1	5.63958	-0.308548	1.49245	-0.206739	0.836214	1
Alyref2	35.1599	-0.703786	0.724326	-0.971643	0.331228	1
Cd84	4.8778	1.12924	1.48739	0.759212	0.447726	1
Vangl2	42.0238	-0.0355727	0.886746	-0.040116	0.968001	1
Ncstn	39.1804	1.09244	0.705376	1.54874	0.121445	1
Copa	441.17	0.510182	0.442108	1.15398	0.24851	1
Pex19	122.492	0.118758	0.309133	0.384164	0.700857	1
Dcaf8	413.923	-0.166278	0.407516	-0.408028	0.683253	1
Pea15a	256.136	-0.691683	0.39706	-1.74201	0.0815066	1
Atp1a2	268.915	0.360688	0.666374	0.54127	0.588322	1
Pigm	66.8786	0.410396	0.665427	0.61674	0.537406	1
Igsf9	6.57904	-0.302154	1.92778	-0.156736	0.875453	1
Tagln2	2445.55	0.132294	0.330951	0.399739	0.689349	1
Slamf8	65.9619	-0.285697	0.598931	-0.477012	0.633354	1
Dusp23	19.5435	0.362527	1.134	0.31969	0.749203	1
Aim2	7.21416	1.34191	2.32323	0.577604	0.563531	1
Ifi207	54.2868	-0.270182	0.812093	-0.332698	0.739362	1
Ifi204	65.5102	-0.484969	0.61552	-0.787901	0.430755	1
Mndal	24.5042	-1.48389	1.09855	-1.35077	0.176769	1
Ifi203	10.3308	-1.51764	1.30382	-1.16399	0.244427	1
Ifi202b	18.8497	-0.674578	3.89104	-0.173367	0.862363	1
Grem2	25.3647	-0.376473	0.752812	-0.500089	0.617012	1
Rgs7	4.89237	1.87069	1.80737	1.03503	0.300654	1
Fh1	117.64	-0.805459	0.684983	-1.17588	0.239642	1
Opn3	13.2481	1.56347	1.14238	1.3686	0.171123	1
Chml	13.4601	1.01289	1.24557	0.813191	0.416109	1
Rbm8a2	31.2133	0.01512	0.544834	0.0277516	0.97786	1
Cep170	69.5143	1.07721	0.625117	1.72322	0.0848495	1
Sdccag8	58.3703	-0.329209	0.905389	-0.36361	0.716149	1
Akt3	65.1931	0.612869	0.674341	0.908842	0.363433	1
Zbtb18	18.0775	0.531534	0.919335	0.578173	0.563148	1
Adss	98.5288	-0.215468	0.407638	-0.528576	0.5971	1
Desi2	80.7969	0.489824	0.623462	0.785652	0.432071	1
Cox20	65.5679	0.0731055	0.444129	0.164604	0.869255	1
Hnrnpu	766.204	-0.202327	0.392487	-0.515501	0.606203	1
Efcab2	15.2109	0.785723	1.17314	0.66976	0.503011	1
Kif26b	12.1925	-2.15981	1.37337	-1.57264	0.115802	1
Smyd3	29.0795	-0.13229	0.81734	-0.161854	0.871421	1
Tfb2m	10.538	-0.0911012	0.854838	-0.106571	0.915129	1
Cnst	14.3711	-0.685891	0.85462	-0.802568	0.422224	1
Sccpdh	55.7007	0.567127	0.505453	1.12202	0.261855	1
Ahctf1	70.2606	-0.104895	0.729586	-0.143774	0.885679	1
Cdc42bpa	370.909	-0.0706678	0.568496	-0.124307	0.901072	1
Coq8a	21.1672	0.548059	1.01831	0.538202	0.590437	1
Psen2	149.336	0.0583253	0.424663	0.137345	0.890758	1
Itpkb	60.0371	0.213967	0.530533	0.403305	0.686724	1
Parp1	47.6235	-0.180708	0.784287	-0.230411	0.817773	1
Lin9	16.6811	-0.522506	1.12498	-0.464457	0.64232	1
Acbd3	126.188	0.345538	0.61853	0.558644	0.576405	1
H3f3a	210.83	0.307569	0.405095	0.759252	0.447702	1
Sde2	117.145	0.557702	0.481248	1.15886	0.246511	1
Pycr2	182.122	0.268589	0.546906	0.491107	0.623351	1
Lefty1	36.1245	-0.727225	0.709221	-1.02539	0.305181	1
Tmem63a	359.487	-0.0858719	0.446051	-0.192516	0.847338	1
Ephx1	118.833	0.326025	0.588318	0.554164	0.579467	1
Nvl	22.7594	0.234691	0.884298	0.265398	0.790703	1
Cnih4	113.414	0.310468	0.48104	0.64541	0.518662	1
Wdr26	576.8	0.0438317	0.455862	0.0961514	0.9234	1
Lbr	136.814	-0.335067	0.390341	-0.858396	0.390674	1
Enah	156.604	0.821282	0.511592	1.60534	0.108418	1
Srp9	113.363	-0.143137	0.487994	-0.293318	0.769279	1
Degs1	666.663	-0.0685411	0.337295	-0.203208	0.838973	1
Fbxo28	89.6621	0.0374433	0.444043	0.0843236	0.932799	1
Trp53bp2	49.9077	0.25309	0.678233	0.37316	0.709029	1
Capn2	252.6	-0.18437	0.461015	-0.399922	0.689214	1
Disp1	48.603	-1.13042	0.679178	-1.66439	0.0960341	1
Brox	127.693	0.422166	0.554979	0.760688	0.446843	1
Aida	138.175	-0.586538	0.437493	-1.34068	0.180025	1
Taf1a	9.94178	0.841799	1.37854	0.610646	0.541434	1
Dusp10	20.9612	-0.0794188	0.749777	-0.105923	0.915643	1
1700056E22Rik	4.70659	-2.16827	2.27594	-0.952692	0.340746	1
Marc2	595.615	-0.483918	0.601114	-0.805035	0.420799	1
C130074G19Rik	9.71589	0.29416	0.873345	0.33682	0.736253	1
Mark1	15.5546	-0.715956	1.12722	-0.635152	0.525329	1
Rab3gap2	19.5735	0.734253	0.718859	1.02142	0.307058	1
Iars2	83.8405	0.17078	0.613829	0.278221	0.780843	1
Bpnt1	46.7618	0.741346	0.677686	1.09394	0.273982	1
Eprs	89.2741	-0.0438894	0.51265	-0.0856128	0.931774	1
Lyplal1	14.9397	-0.752171	1.32014	-0.569765	0.568837	1
Tgfb2	564.743	-0.375561	0.399211	-0.94076	0.346828	1
Rrp15	33.9373	-0.270209	0.664658	-0.406539	0.684347	1
Gpatch2	33.1338	0.138709	0.976738	0.142013	0.88707	1
Kctd3	20.838	-0.6448	0.717875	-0.898206	0.369076	1
Kcnk2	10.3865	1.08124	1.23896	0.872698	0.382828	1
Cenpf	16.0224	-0.295949	0.976223	-0.303157	0.76177	1
Smyd2	82.989	0.0358623	0.472879	0.0758381	0.939548	1
Rps6kc1	54.5142	0.181895	0.601016	0.302646	0.76216	1
Angel2	101.535	-0.0524379	0.745445	-0.0703444	0.94392	1
Vash2	23.5015	-0.323011	0.996672	-0.32409	0.74587	1
Flvcr1	52.4324	0.987473	0.731818	1.34934	0.177227	1
Tatdn3	20.9568	-0.118842	1.02593	-0.115838	0.907781	1
Atf3	688.81	-0.201496	0.538628	-0.374092	0.708336	1
Tmem206	11.3897	0.326855	1.31427	0.248696	0.803596	1
Ppp2r5a	124.971	0.0303424	0.499471	0.060749	0.951559	1
Dtl	5.45776	0.55397	1.55143	0.35707	0.72104	1
Ints7	93.2874	0.162691	0.460751	0.3531	0.724014	1
Lpgat1	127.768	0.500674	0.531676	0.94169	0.346351	1
Nek2	4.16728	0.160998	1.64621	0.0977996	0.922091	1
Slc30a1	43.1232	-0.203725	0.725066	-0.280974	0.77873	1
Traf5	19.4857	0.787039	1.13454	0.693706	0.487866	1
Rcor3	114.988	0.313911	0.476421	0.658894	0.509964	1
Hhat	23.6443	1.18448	0.679851	1.74227	0.0814617	1
Sertad4	212.578	-0.710945	0.465432	-1.52749	0.126638	1
Diexf	22.4719	-0.232287	0.665629	-0.348974	0.727109	1
A130010J15Rik	16.4322	-0.429252	1.09243	-0.392932	0.69437	1
Hsd11b1	65.8301	-0.911827	0.769527	-1.18492	0.23605	1
G0s2	30.7079	-0.203203	0.877337	-0.231614	0.816838	1
Plxna2	64.5489	-0.386562	0.82399	-0.469135	0.638973	1
Cr1l	200.947	-0.173271	0.447892	-0.386858	0.698861	1
Fam171a1	74.2599	-0.764485	0.669585	-1.14173	0.253567	1
Nmt2	66.6611	-0.605947	0.48636	-1.24588	0.212808	1
Rpp38	4.23343	-0.806	1.51355	-0.532522	0.594365	1
Hspa14	76.5985	-0.55197	0.578882	-0.95351	0.340332	1
Gm45902	7.78405	0.447023	1.58645	0.281775	0.778116	1
Cdnf	7.65616	0.184096	1.48073	0.124328	0.901055	1
Fam107b	28.3626	0.188694	0.582938	0.323694	0.74617	1
Frmd4a	61.2449	-0.792033	0.684976	-1.15629	0.247562	1
Prpf18	50.4734	-0.3655	0.551988	-0.662152	0.507874	1
Sephs1	72.3403	-0.286093	0.628555	-0.45516	0.648994	1
Phyh	114.287	0.0219997	0.431887	0.0509385	0.959375	1
Ucma	4.38935	0.900218	2.39264	0.376245	0.706735	1
Optn	35.1268	0.207724	0.681394	0.304851	0.76048	1
Ccdc3	920.861	-0.0252566	0.460133	-0.0548897	0.956226	1
Camk1d	65.2095	0.521333	0.590004	0.88361	0.376907	1
Cdc123	187.135	0.00680378	0.593276	0.0114682	0.99085	1
Nudt5	20.848	-0.559997	1.01209	-0.553305	0.580054	1
Sec61a2	32.147	0.042368	1.07621	0.0393677	0.968597	1
Upf2	23.4421	0.807351	0.87737	0.920194	0.357472	1
Proser2	8.04936	0.859217	1.55117	0.553914	0.579638	1
Echdc3	4.80796	-2.34529	2.03382	-1.15314	0.248851	1
Usp6nl	56.809	0.807934	0.573614	1.4085	0.158984	1
Taf3	27.3734	0.219062	0.843572	0.259684	0.795107	1
Atp5c1	230.694	-0.0608833	0.414177	-0.146998	0.883133	1
Kin	13.2754	0.294062	0.765513	0.384137	0.700877	1
Itih5	1040.01	0.43458	0.57262	0.758931	0.447894	1
Sfmbt2	4.39543	-1.50233	1.59304	-0.943058	0.345651	1
Pfkfb3	172.181	0.381706	0.602779	0.633244	0.526575	1
Rbm17	167.406	-0.127411	0.447041	-0.285009	0.775637	1
Il15ra	46.685	-0.685782	0.756624	-0.90637	0.36474	1
Fbxo18	25.9447	-0.0793197	0.906144	-0.0875354	0.930246	1
Ankrd16	32.8109	-0.163393	0.84539	-0.193275	0.846743	1
Itga8	8.23778	1.61761	1.51138	1.07029	0.284491	1
Mindy3	78.9458	0.00643727	0.448708	0.0143463	0.988554	1
Pter	10.8266	-0.255182	1.00937	-0.252814	0.800412	1
Rsu1	145.42	0.32184	0.540576	0.595365	0.551599	1
Trdmt1	26.3251	0.691231	0.795346	0.869095	0.384795	1
Vim	4196.57	-0.141388	0.350488	-0.403405	0.68665	1
Hacd1	94.8507	-0.799735	0.4668	-1.71323	0.086671	1
Stam	48.7333	-0.257816	0.607816	-0.424168	0.671444	1
Mrc1	9.61037	-2.15475	1.32031	-1.63201	0.102678	1
Nsun6	10.0815	0.271207	1.14709	0.236431	0.813098	1
Arl5b	134.997	0.022421	0.49648	0.0451599	0.96398	1
Plxdc2	713.57	-0.661403	0.418063	-1.58207	0.113634	1
Nebl	5.72978	-1.6617	1.99739	-0.831938	0.405444	1
Mllt10	13.7309	-0.637307	0.855963	-0.744549	0.456544	1
Dnajc1	105.542	0.072736	0.517937	0.140434	0.888317	1
Commd3	134.552	-0.276656	0.470487	-0.588021	0.556518	1
Bmi1	107.357	0.285202	0.467838	0.609618	0.542115	1
Pip4k2a	49.4644	-0.0593761	0.854436	-0.0694916	0.944598	1
Msrb2	8.28557	-1.1766	1.36381	-0.862731	0.388285	1
Otud1	11.4719	-0.505066	0.919077	-0.549537	0.582637	1
Etl4	26.3208	0.343073	1.19485	0.287127	0.774015	1
Thnsl1	14.2041	0.0510663	1.18375	0.0431394	0.96559	1
Pdss1	5.00438	-2.10098	1.75814	-1.195	0.232088	1
Abi1	205.081	0.280126	0.387247	0.723379	0.469447	1
Acbd5	32.2969	-0.325672	0.759742	-0.428661	0.66817	1
Yme1l1	171.621	-0.223452	0.345384	-0.646967	0.517653	1
Spopl	56.712	0.553439	0.694293	0.797126	0.425378	1
Hnmt	12.8393	-1.09897	1.04175	-1.05492	0.29146	1
Il1rn	50.5915	0.983718	1.55411	0.63298	0.526746	1
Ehmt1	145.575	0.421914	0.524024	0.805142	0.420737	1
Arrdc1	64.7716	-0.72724	0.511192	-1.42263	0.154842	1
Zmynd19	74.1443	-0.42264	0.488487	-0.865203	0.386928	1
Dph7	4.56741	-0.652455	1.65866	-0.393363	0.694052	1
Mrpl41	35.3849	-0.578394	1.00173	-0.577396	0.563672	1
Pnpla7	26.6011	0.663422	1.32031	0.502473	0.615335	1
Nsmf	138.656	-0.242415	0.491803	-0.492911	0.622075	1
Nrarp	4.51109	-1.90367	1.63087	-1.16727	0.2431	1
Tor4a	26.6024	0.785991	0.899661	0.873653	0.382307	1
Nelfb	88.5379	-0.117815	0.512091	-0.230066	0.818041	1
Tubb4b	899.871	0.547322	0.621804	0.880215	0.378743	1
AL732309.1	12.1357	-1.18787	1.12832	-1.05277	0.292444	1
Tmem203	52.056	0.492341	0.496925	0.990775	0.321795	1
Tprn	9.6288	1.26022	1.3645	0.92358	0.355705	1
Ssna1	66.1728	-0.0614175	0.659583	-0.0931157	0.925812	1
Anapc2	70.733	-0.170591	0.564948	-0.301959	0.762683	1
Man1b1	134.723	-0.373954	0.534368	-0.699807	0.484048	1
Dpp7	75.9202	-0.161429	0.56381	-0.286318	0.774634	1
Uap1l1	160.912	-0.0435109	0.505881	-0.08601	0.931458	1
Npdc1	264.863	0.0716758	0.352435	0.203373	0.838844	1
Abca2	60.6393	0.72536	0.446173	1.62574	0.104005	1
Paxx	35.8729	-0.407663	0.635594	-0.641389	0.52127	1
Fbxw5	41.7191	-0.043556	0.78565	-0.0554395	0.955788	1
Traf2	20.1844	-0.762683	0.932218	-0.818138	0.413279	1
Edf1	424.726	-0.115151	0.494927	-0.232662	0.816024	1
Phpt1	221.54	0.280304	0.442258	0.633802	0.52621	1
Rabl6	46.0339	0.292708	0.571024	0.512602	0.60823	1
Tmem141	11.9607	0.0448196	1.2592	0.0355938	0.971606	1
Bmyc	19.5578	-0.164791	1.05315	-0.156474	0.875659	1
Camsap1	87.5619	0.662814	0.65194	1.01668	0.309306	1
Ubac1	62.9431	0.0607781	0.576699	0.10539	0.916067	1
Nacc2	69.2503	1.13767	0.695294	1.63625	0.101788	1
Qsox2	18.2885	-0.173772	0.869613	-0.199826	0.841616	1
Dnlz	40.7222	-0.333093	0.642689	-0.518281	0.604263	1
Snapc4	16.8068	-1.27335	0.852272	-1.49407	0.135157	1
Sdccag3	26.6841	0.291702	0.736311	0.396166	0.691983	1
Pmpca	54.7167	0.207653	0.573583	0.362027	0.717332	1
Inpp5e	25.0046	-0.511266	1.01441	-0.504003	0.614259	1
Sec16a	92.6584	0.267754	0.615598	0.434949	0.6636	1
Notch1	10.4934	0.18618	1.13812	0.163586	0.870057	1
Egfl7	36.5057	0.440031	1.11248	0.395542	0.692443	1
Agpat2	33.5347	-0.200128	0.651388	-0.307233	0.758666	1
Fam69b	11.7301	0.382069	1.09659	0.348415	0.727529	1
Surf6	20.6148	0.0668621	1.19693	0.0558616	0.955452	1
Med22	31.1476	-0.309776	0.734866	-0.421541	0.67336	1
Rpl7a	1395.27	0.0182132	0.581533	0.0313193	0.975015	1
Surf1	60.2474	-0.0692872	0.522374	-0.132639	0.894479	1
Surf2	14.4331	0.123509	0.9804	0.125978	0.899749	1
Surf4	1110.03	-0.266582	0.305084	-0.873797	0.382229	1
Rexo4	28.7365	0.255153	0.836593	0.304991	0.760373	1
Cacfd1	159.428	-0.245316	0.435436	-0.56338	0.573176	1
Slc2a6	6.02823	-0.506881	1.32512	-0.382518	0.702077	1
Sardh	40.817	0.132572	1.05438	0.125735	0.899942	1
Vav2	20.526	0.757325	0.852271	0.888597	0.37422	1
Brd3os	13.0834	-0.490693	1.17614	-0.417205	0.676528	1
Brd3	128.716	0.0718247	0.47129	0.1524	0.878871	1
Wdr5	144.975	0.372657	0.474121	0.785995	0.43187	1
Rxra	163.658	-0.57232	0.634423	-0.902112	0.366997	1
Col5a1	3429.07	0.13062	0.468438	0.278842	0.780366	1
Olfm1	219.618	-0.675561	0.518892	-1.30193	0.19294	1
Mrps2	34.8346	0.26864	0.598138	0.449128	0.65334	1
Ralgds	633.36	-0.375025	0.577809	-0.649046	0.516308	1
Gtf3c5	19.2522	0.286438	0.772573	0.370758	0.710818	1
Tsc1	60.5365	-0.541772	0.646876	-0.83752	0.4023	1
Gtf3c4	67.9134	-0.0695192	0.644716	-0.107829	0.914131	1
Ddx31	20.7066	-0.232418	0.799744	-0.290616	0.771345	1
Ttf1	28.8831	-0.260821	0.963926	-0.270582	0.786713	1
Setx	43.1378	0.108265	0.67769	0.159756	0.873073	1
Ntng2	61.5301	-0.322313	0.569988	-0.565474	0.571752	1
Med27	108.651	0.21266	0.519115	0.409658	0.682057	1
Rapgef1	94.744	-0.133591	0.517019	-0.258387	0.796108	1
Trub2	50.6361	-0.102065	0.848539	-0.120283	0.904259	1
Coq4	15.2413	-0.27379	1.24098	-0.220623	0.825386	1
Slc27a4	97.1822	-0.174357	0.434145	-0.401611	0.68797	1
Urm1	328.573	-0.138046	0.421172	-0.327768	0.743087	1
Cercam	127.954	-0.0955536	0.474323	-0.201452	0.840345	1
Odf2	83.7236	-0.0527697	0.628883	-0.0839101	0.933128	1
Gle1	132.095	-0.0179667	0.590831	-0.0304092	0.975741	1
Sptan1	198.68	-0.0286617	0.628138	-0.0456295	0.963606	1
Wdr34	28.7949	-0.104945	0.821651	-0.127725	0.898367	1
Set	247.325	0.185698	0.427308	0.434576	0.66387	1
Pkn3	17.4097	0.620323	1.27177	0.487762	0.625718	1
Zdhhc12	10.8713	0.0490544	1.45607	0.0336896	0.973125	1
Zer1	42.0718	-0.253052	0.530161	-0.477311	0.633141	1
Tbc1d13	73.5641	0.132496	0.523038	0.253319	0.800021	1
Endog	28.6341	-0.095057	0.784994	-0.121093	0.903618	1
Spout1	49.4077	-0.187817	0.581216	-0.323146	0.746585	1
Kyat1	28.115	-0.235725	1.08175	-0.21791	0.827499	1
Lrrc8a	127.831	0.717516	0.45289	1.58431	0.113124	1
Phyhd1	28.6236	0.165337	0.731539	0.226013	0.821192	1
Dolk	24.932	0.0310136	0.812728	0.0381598	0.96956	1
Nup188	81.6515	0.397695	0.409269	0.971722	0.331189	1
Sh3glb2	90.8682	-0.211666	0.810727	-0.261082	0.794029	1
Miga2	19.6894	0.329731	0.792654	0.415983	0.677422	1
Dolpp1	26.5415	-0.425287	0.682223	-0.623385	0.533032	1
Crat	49.8251	-0.0319199	0.447138	-0.0713872	0.94309	1
Ptpa	197.793	0.403452	0.362461	1.11309	0.26567	1
Ier5l	137.988	-0.190391	0.434426	-0.438259	0.661198	1
Ntmt1	44.7414	-0.897536	0.732814	-1.22478	0.220658	1
Asb6	45.685	0.141842	0.659725	0.215001	0.829766	1
Prrx2	254.979	-0.280892	0.585485	-0.479759	0.631399	1
Ptges	166.719	0.467093	0.708284	0.659471	0.509593	1
Tor1b	167.328	0.0717296	0.412124	0.174048	0.861827	1
Tor1a	46.2883	-0.859072	0.565591	-1.51889	0.12879	1
BC005624	19.0366	0.541999	0.86967	0.623224	0.533137	1
Usp20	33.9291	0.653973	1.22648	0.53321	0.593888	1
Fnbp1	208.57	0.448715	0.675101	0.664664	0.506266	1
Gpr107	187.181	-0.140371	0.517195	-0.271407	0.786078	1
Ncs1	27.6374	0.287657	0.921879	0.312034	0.755015	1
Hmcn2	39.3956	-1.15788	0.787116	-1.47104	0.141279	1
Ass1	55.0992	-0.050291	0.657264	-0.0765156	0.939009	1
Fubp3	65.784	0.290839	0.585662	0.496599	0.619472	1
Exosc2	33.2189	0.285933	0.927479	0.308291	0.757861	1
Abl1	94.2792	0.106315	0.489308	0.217276	0.827993	1
Nup214	44.7404	1.14668	0.772157	1.48503	0.137535	1
Plpp7	15.3691	-1.35086	1.34668	-1.0031	0.315812	1
Prrc2b	203.473	-0.124768	0.400703	-0.311372	0.755518	1
Pomt1	19.9701	-0.90121	1.0151	-0.887808	0.374644	1
Uck1	107.478	-0.235235	0.452234	-0.520161	0.602951	1
Swi5	2752.89	0.0966616	0.537136	0.179957	0.857186	1
Golga2	655.444	-0.141535	0.441607	-0.320501	0.748589	1
Dnm1	83.3557	0.035548	0.471085	0.0754599	0.939849	1
Ciz1	47.223	-0.173537	0.642098	-0.270266	0.786956	1
1110008P14Rik	52.2344	0.261995	0.629268	0.41635	0.677154	1
Lcn2	36.3557	1.26186	0.919124	1.37289	0.169787	1
Ptges2	19.3343	-0.0256425	1.14287	-0.0224369	0.982099	1
Slc25a25	22.4867	-0.444149	0.98683	-0.450077	0.652655	1
Naif1	18.4385	0.956084	1.16334	0.821842	0.411167	1
Dpm2	56.0569	0.394093	0.625593	0.629951	0.528727	1
St6galnac4	77.9769	-0.0653391	0.555612	-0.117598	0.906386	1
St6galnac6	333.014	0.469236	0.586037	0.800694	0.423309	1
Ak1	122.465	0.846812	0.6671	1.26939	0.204301	1
Eng	119.058	0.184458	0.60735	0.303709	0.761349	1
Fpgs	44.8158	0.108076	0.532807	0.202842	0.839258	1
Cdk9	132.188	0.26787	0.549238	0.487712	0.625754	1
Sh2d3c	4.03134	0.142514	2.30787	0.0617514	0.950761	1
Tor2a	50.7267	0.0255043	0.892757	0.028568	0.977209	1
Ptrh1	47.7057	-1.01702	0.760543	-1.33723	0.181147	1
Stxbp1	109.972	0.673087	0.488485	1.37791	0.168232	1
Fam129b	205.975	0.564028	0.491228	1.1482	0.250886	1
Lrsam1	7.62245	-2.08313	1.39236	-1.49611	0.134625	1
Rpl12	2032.94	-0.590573	0.49119	-1.20233	0.229235	1
Slc2a8	41.9039	0.149018	0.724371	0.20572	0.837009	1
Garnl3	13.3034	-0.520868	0.905084	-0.575491	0.564959	1
Ralgps1	4.70011	-0.75667	1.61433	-0.46872	0.63927	1
Angptl2	1287.72	-0.620697	0.451121	-1.3759	0.168853	1
Zbtb34	31.5965	0.898848	0.724935	1.2399	0.215012	1
Zbtb43	28.1459	0.903118	0.606746	1.48846	0.136629	1
Lmx1b	4.47753	-0.441945	1.70581	-0.259083	0.795571	1
Mvb12b	94.6446	0.124503	0.682268	0.182484	0.855203	1
Pbx3	68.2096	0.103193	0.565945	0.182337	0.855318	1
Mapkap1	88.0947	0.33512	0.49854	0.672202	0.501455	1
Gapvd1	103.66	0.283696	0.409919	0.692078	0.488888	1
Hspa5	8560.1	0.372705	0.557251	0.668827	0.503606	1
Rabepk	73.6429	-0.480005	0.560428	-0.856498	0.391723	1
Fbxw2	231.711	0.260076	0.406792	0.639334	0.522606	1
Psmd5	50.099	0.475802	0.473435	1.005	0.314897	1
Traf1	20.1203	0.886566	1.12513	0.787965	0.430717	1
Cntrl	23.0261	0.0558489	0.902385	0.0618903	0.95065	1
Rab14	456.918	0.476922	0.439532	1.08507	0.277891	1
Stom	74.9417	0.313959	0.683847	0.459107	0.646157	1
Ggta1	34.3713	0.256858	0.92808	0.276763	0.781962	1
Dab2ip	145.166	-0.0733755	0.461777	-0.158898	0.873749	1
Ttll11	4.6303	-0.0711549	1.65135	-0.0430888	0.965631	1
Ndufa8	125.116	0.114707	0.413409	0.277466	0.781422	1
Rbm18	96.5586	0.0668372	0.572211	0.116805	0.907015	1
Mrrf	22.97	-0.0765576	0.941172	-0.0813429	0.935169	1
Ptgs1	22.8205	1.39592	1.20818	1.15539	0.24793	1
Pdcl	50.2569	0.498337	0.638938	0.779946	0.435423	1
Rc3h2	299.513	-0.173272	0.555553	-0.311891	0.755124	1
Zbtb6	14.6965	0.342483	1.03624	0.330507	0.741017	1
Rabgap1	161.052	-0.245483	0.343581	-0.714482	0.474929	1
Dennd1a	53.4053	0.775086	0.650137	1.19219	0.233188	1
Lhx2	7.16864	1.77218	1.54492	1.1471	0.25134	1
Nek6	44.242	-0.103066	0.601975	-0.171213	0.864056	1
Psmb7	120.353	-0.248916	0.671159	-0.370874	0.710731	1
Nr6a1	5.83847	2.02817	1.55956	1.30047	0.193438	1
Rpl35	268.624	-0.986105	0.670302	-1.47114	0.141254	1
Arpc5l	243.976	0.0652465	0.564625	0.115557	0.908003	1
Golga1	26.745	0.646962	0.949325	0.681497	0.495557	1
Scai	30.485	-0.0365933	0.71227	-0.0513756	0.959026	1
Ppp6c	87.312	0.456973	0.453897	1.00678	0.314042	1
Gtdc1	27.7547	0.130876	0.808224	0.161931	0.87136	1
Zeb2	136.593	0.529867	0.561784	0.943187	0.345585	1
Acvr2a	34.8652	-1.15518	0.711401	-1.62382	0.104415	1
Orc4	37.7024	-0.257249	0.841969	-0.305533	0.759961	1
Mbd5	23.026	-0.129845	0.887204	-0.146354	0.883642	1
Epc2	104.442	-0.500027	0.493171	-1.0139	0.310629	1
Kif5c	4.8596	-2.82502	1.774	-1.59245	0.111283	1
Mmadhc	282.421	0.541216	0.384319	1.40825	0.159058	1
Rnd3	59.2263	0.275513	0.632308	0.435726	0.663036	1
Rbm43	30.2049	-0.654761	0.949661	-0.689468	0.490529	1
Nmi	125.935	-0.245631	0.740763	-0.331593	0.740197	1
Tnfaip6	1496.94	0.0195011	0.525465	0.0371121	0.970396	1
Rif1	17.874	-0.0886191	1.11813	-0.0792563	0.936829	1
Arl5a	497.352	-0.389556	0.399413	-0.975321	0.329401	1
Cacnb4	7.32465	-1.61153	1.78053	-0.905086	0.36542	1
Stam2	49.3676	0.0213637	0.638996	0.0334332	0.973329	1
Fmnl2	78.3675	0.00695761	0.532586	0.0130638	0.989577	1
Prpf40a	84.7116	0.0844379	0.593019	0.142386	0.886775	1
Arl6ip6	26.3029	0.285624	0.688917	0.414599	0.678435	1
Rprm	6.2626	-0.17123	1.23894	-0.138208	0.890076	1
Nr4a2	1232.29	-0.0102268	0.446228	-0.0229184	0.981715	1
Gpd2	104.366	0.348062	0.635013	0.548117	0.583612	1
Galnt5	7.75226	-0.64442	1.22574	-0.525738	0.599071	1
Acvr1	171.136	0.0832059	0.524642	0.158595	0.873988	1
Pkp4	51.1654	-0.15892	0.819539	-0.193913	0.846244	1
Tanc1	63.9171	1.45439	0.838405	1.73471	0.0827917	1
Wdsub1	13.2661	-0.218274	1.31501	-0.165986	0.868168	1
Baz2b	34.9473	-1.03744	0.797689	-1.30056	0.193409	1
2021-03-07	139.655	-0.300528	0.429166	-0.70026	0.483765	1
Cd302	64.3925	-0.951477	0.714865	-1.33099	0.183193	1
Pla2r1	8.48501	-1.27618	1.32837	-0.960712	0.336697	1
Rbms1	706.552	-0.0188737	0.484855	-0.0389266	0.968949	1
Tank	81.4327	-0.143345	0.621425	-0.230671	0.81757	1
Psmd14	171.164	0.4251	0.45197	0.94055	0.346936	1
Fap	365.566	0.107396	0.409734	0.262111	0.793236	1
Ifih1	11.1353	-0.3049	1.31107	-0.232559	0.816104	1
Fign	36.6008	1.66562	0.941681	1.76877	0.0769316	1
Grb14	10.3014	-0.612422	1.35042	-0.453506	0.650185	1
Scn2a	5.41457	-1.1199	1.24583	-0.898916	0.368698	1
Csrnp3	8.49751	0.252015	1.3073	0.192775	0.847136	1
Ttc21b	10.9868	0.0743351	1.20157	0.0618649	0.95067	1
Stk39	37.0055	-0.224015	0.745661	-0.300424	0.763853	1
Cers6	31.4143	-0.799231	0.674029	-1.18575	0.23572	1
Nostrin	4.80496	-1.29199	1.74893	-0.738729	0.460072	1
Spc25	8.40123	0.11367	1.46778	0.0774434	0.938271	1
Bbs5	9.72613	1.53657	1.02508	1.49898	0.133878	1
Fastkd1	20.7584	0.033175	1.00013	0.0331706	0.973539	1
Ppig	41.5097	0.270625	0.663383	0.407947	0.683312	1
Ccdc173	4.00414	-0.176185	1.61134	-0.109341	0.912932	1
Phospho2	47.5603	-0.333813	0.547825	-0.609342	0.542298	1
Klhl23	16.4746	-0.718439	1.08704	-0.660912	0.508668	1
Ssb	414.765	0.052883	0.374073	0.141371	0.887577	1
Mettl5	13.4141	0.254985	0.982808	0.259446	0.795291	1
Ubr3	157.644	0.194119	0.424495	0.457294	0.647459	1
Gorasp2	325.275	-0.100907	0.311084	-0.324372	0.745657	1
Tlk1	47.4843	-0.510157	0.461505	-1.10542	0.268977	1
Mettl8	24.0771	-0.532616	0.891362	-0.59753	0.550154	1
Dcaf17	25.3741	-0.00887281	0.86837	-0.0102178	0.991848	1
Cybrd1	24.9838	-0.277758	0.971964	-0.28577	0.775054	1
Dync1i2	304.014	0.41742	0.439914	0.948866	0.342689	1
Slc25a12	105.048	-0.429383	0.507642	-0.845838	0.397643	1
Hat1	51.9883	0.192991	0.88444	0.218206	0.827268	1
Metap1d	25.8648	0.325853	1.08074	0.30151	0.763026	1
Pdk1	29.2703	0.229186	0.59566	0.384759	0.700416	1
Rapgef4	4.01876	3.06218	2.09109	1.46439	0.143086	1
Map3k20	134.611	-0.0506412	0.48851	-0.103665	0.917436	1
Sp3	77.6151	-0.390774	0.496207	-0.787522	0.430976	1
Ola1	107.713	-0.0437197	0.440202	-0.0993174	0.920886	1
Cir1	14.2393	0.395505	0.840835	0.470371	0.63809	1
Scrn3	38.4346	-0.0722486	0.625181	-0.115564	0.907998	1
Gpr155	6.80683	0.756196	1.23646	0.611579	0.540816	1
Wipf1	167.689	-0.527991	0.468811	-1.12624	0.260066	1
Chn1	10.5203	0.897866	1.45393	0.617542	0.536877	1
Atf2	70.8792	-0.0456574	0.521562	-0.0875398	0.930242	1
Atp5g3	2038.22	0.166163	0.458023	0.362783	0.716767	1
Lnpk	75.8283	-0.273388	0.453952	-0.60224	0.547014	1
Evx2	18.2662	0.438575	1.14269	0.38381	0.70112	1
Hoxd13	95.1112	0.353802	0.521344	0.678634	0.497369	1
Hoxd12	7.43204	0.894061	1.59715	0.559787	0.575625	1
Hoxd11	37.6241	-0.148505	0.619006	-0.239908	0.810401	1
Hoxd10	63.3255	0.466314	0.632466	0.737295	0.460943	1
Hoxd9	39.8837	0.573383	0.853572	0.671745	0.501746	1
Hoxd8	69.8993	-0.30219	0.582994	-0.518341	0.60422	1
Hoxd4	9.88277	0.317128	1.28067	0.247627	0.804423	1
Mtx2	47.3132	-0.112534	0.76092	-0.147892	0.882428	1
Hnrnpa3	99.9547	0.257315	0.475093	0.54161	0.588087	1
Nfe2l2	109.106	0.048375	0.454533	0.106428	0.915243	1
Agps	73.4007	0.138266	0.454111	0.304476	0.760765	1
Ttc30b	14.4916	0.0375409	1.09185	0.0343829	0.972572	1
Pde11a	4.84486	1.40051	1.72545	0.811677	0.416977	1
Rbm45	37.8399	-0.605116	0.560311	-1.07996	0.280159	1
Osbpl6	10.5848	-1.69987	1.364	-1.24624	0.212676	1
Prkra	105.899	-0.843137	0.504811	-1.6702	0.0948793	1
Fkbp7	222.513	-0.0621277	0.444593	-0.139741	0.888865	1
Plekha3	110.546	0.244187	0.391042	0.624452	0.53233	1
Ccdc141	4.78672	0.193692	1.48913	0.13007	0.896511	1
Sestd1	96.265	-0.0200535	0.497426	-0.0403145	0.967842	1
Ube2e3	212.649	0.12292	0.341995	0.35942	0.719281	1
Ssfa2	19.13	0.581879	0.673456	0.86402	0.387577	1
Pde1a	76.3665	0.8562	0.470411	1.82011	0.0687424	1
Dnajc10	362.227	0.207799	0.361638	0.574605	0.565558	1
Nckap1	170.854	0.19541	0.478362	0.408498	0.682908	1
Dusp19	14.8444	0.341405	0.981447	0.347859	0.727946	1
Nup35	35.5348	0.238	0.898587	0.264861	0.791117	1
Zc3h15	100.603	-0.57543	0.490134	-1.17403	0.240385	1
Itgav	124.149	0.28477	0.451395	0.630866	0.528128	1
Fam171b	149.894	-0.0081777	0.490257	-0.0166804	0.986692	1
Tfpi	14.5875	-1.86008	1.1275	-1.64974	0.0989966	1
Selenoh	57.7198	0.195583	0.755991	0.258711	0.795858	1
Tmx2	46.1396	-0.00873725	0.6446	-0.0135545	0.989185	1
Med19	26.5163	-0.893345	1.0199	-0.875912	0.381078	1
Zdhhc5	107.349	0.290037	0.451692	0.642113	0.5208	1
Clp1	9.09335	-0.539363	1.1323	-0.476343	0.63383	1
Ypel4	6.0302	-1.48561	1.52907	-0.971576	0.331262	1
Serping1	3788.1	-0.0457823	0.356571	-0.128396	0.897835	1
Ube2l6	102.342	1.08707	0.786802	1.38163	0.167085	1
Timm10	82.8324	-0.796041	0.672746	-1.18327	0.236701	1
Slc43a1	88.2961	-0.845054	0.810964	-1.04204	0.297395	1
Slc43a3	197.692	-0.467808	0.591803	-0.790479	0.429248	1
Prg2	4.26927	-0.676035	1.71555	-0.394064	0.693534	1
Ssrp1	225.938	-0.0142945	0.521963	-0.0273859	0.978152	1
Tnks1bp1	21.2746	-0.215159	0.868936	-0.247612	0.804434	1
Lrrc55	28.2783	0.0204834	1.1838	0.0173031	0.986195	1
Nup160	16.6665	0.0770216	1.07284	0.0717922	0.942767	1
Fnbp4	40.0893	0.0122668	1.00124	0.0122516	0.990225	1
Agbl2	11.9881	0.367673	1.16117	0.316641	0.751516	1
Mtch2	325.507	-0.229596	0.483021	-0.475333	0.634549	1
Ndufs3	91.8793	0.0214295	0.537235	0.0398885	0.968182	1
Kbtbd4	8.63166	0.176626	1.18038	0.149635	0.881053	1
Celf1	235.289	0.817786	0.442602	1.84768	0.0646485	1
Psmc3	584.39	-0.383799	0.554612	-0.692013	0.488929	1
Slc39a13	170.745	0.573757	0.459252	1.24933	0.211545	1
Spi1	5.48331	1.72406	1.71066	1.00783	0.313536	1
Madd	9.94605	0.942946	1.70792	0.552101	0.580879	1
Nr1h3	18.4721	-0.228606	1.04065	-0.219676	0.826123	1
Acp2	89.4846	0.0627612	0.71205	0.0881415	0.929764	1
Ddb2	12.1793	-0.515701	1.22379	-0.421397	0.673465	1
Pacsin3	192.865	-0.38714	0.607528	-0.637238	0.52397	1
Arfgap2	9.43972	0.437759	0.849094	0.515561	0.606161	1
1110051M20Rik	53.5689	-0.506185	1.00654	-0.502894	0.615039	1
Ckap5	41.9926	0.213229	0.838509	0.254295	0.799268	1
Zfp408	50.9771	-0.0912868	0.988892	-0.0923122	0.92645	1
Arhgap1	149.064	-0.652706	0.481693	-1.35502	0.17541	1
Atg13	60.0159	-0.292016	0.687303	-0.424872	0.67093	1
Harbi1	14.2508	-0.413734	1.15802	-0.357277	0.720884	1
Ambra1	100.475	0.205649	0.743946	0.27643	0.782218	1
Mdk	82.8624	0.585079	0.783792	0.746472	0.455382	1
Dgkz	103.614	0.570747	0.555727	1.02703	0.304407	1
Creb3l1	243.782	-0.093541	0.595602	-0.157053	0.875203	1
Phf21a	211.277	0.0379472	0.698575	0.0543209	0.95668	1
Pex16	24.0347	0.17604	1.05169	0.167388	0.867065	1
Mapk8ip1	67.4357	-0.18886	0.892025	-0.211721	0.832325	1
Cry2	182.384	0.25142	0.415184	0.605564	0.544804	1
Prdm11	14.7232	0.594752	0.854981	0.695632	0.486659	1
Tspan18	15.6567	-1.74109	1.1926	-1.45991	0.144315	1
Ext2	131.412	0.0891393	0.503763	0.176947	0.85955	1
Accs	15.4222	0.939597	0.999669	0.939908	0.347265	1
Alkbh3	38.2764	-0.0900887	0.527824	-0.170679	0.864476	1
Hsd17b12	449.413	0.24831	0.435527	0.570137	0.568585	1
Ttc17	59.2366	0.4664	0.770765	0.605113	0.545104	1
Api5	181.384	0.721274	0.42569	1.69437	0.0901958	1
Traf6	35.6384	-0.118384	0.81065	-0.146036	0.883893	1
Prr5l	7.76474	2.05282	1.52344	1.34749	0.177822	1
Commd9	33.1081	-0.308772	0.768414	-0.401831	0.687809	1
Ldlrad3	65.7636	0.332576	0.491946	0.676043	0.499013	1
Trim44	66.3642	0.0669253	0.468326	0.142903	0.886367	1
Fjx1	14.6404	-0.908408	1.06572	-0.852389	0.393998	1
Slc1a2	7.36627	1.14542	1.59441	0.718398	0.472512	1
Cd44	625.959	0.467055	0.446039	1.04712	0.295046	1
Pdhx	56.8399	-0.236094	0.890682	-0.265071	0.790955	1
Apip	64.5874	-0.23574	0.6325	-0.372711	0.709363	1
Ehf	7.79586	0	5.26765	0	1	1
Abtb2	20.0038	0.0337986	0.928561	0.0363989	0.970964	1
Nat10	17.1076	0.127349	1.21592	0.104734	0.916587	1
Caprin1	179.63	-0.107902	0.396487	-0.272146	0.78551	1
Lmo2	72.3696	0.0464614	0.554118	0.0838475	0.933178	1
Fbxo3	81.6206	-0.0704587	0.410075	-0.171819	0.86358	1
Cd59a	32.3566	0.177996	1.31739	0.135113	0.892522	1
Hipk3	361.136	0.06004	0.379905	0.15804	0.874426	1
Cstf3	18.25	1.12005	0.788351	1.42075	0.15539	1
Qser1	29.184	-0.239056	0.640926	-0.372985	0.709159	1
Ccdc73	4.90677	-0.221009	1.76071	-0.125523	0.90011	1
Eif3m	149.526	-0.19774	0.517068	-0.382426	0.702145	1
Rcn1	352.748	-0.481625	0.436338	-1.10379	0.269685	1
Elp4	7.91589	0.228103	1.37098	0.16638	0.867858	1
Immp1l	91.9828	0.243159	0.590621	0.411701	0.680559	1
Dnajc24	14.2015	0.450279	1.03263	0.436052	0.662799	1
Mpped2	16.7396	0.653436	1.09745	0.595412	0.551568	1
Arl14ep	64.2584	-0.589656	0.818207	-0.720669	0.471113	1
Mettl15	9.80114	0.799804	1.18188	0.676721	0.498583	1
Bdnf	11.0777	-1.26719	1.13247	-1.11896	0.263156	1
Lin7c	91.0347	0.428897	0.427031	1.00437	0.315201	1
Lgr4	89.2106	-0.128994	0.447685	-0.288137	0.773242	1
Ccdc34	47.8425	-0.402783	0.522484	-0.7709	0.440766	1
Fibin	159.63	0.38359	0.398146	0.963441	0.335326	1
Nop10	185.594	-0.17229	0.545012	-0.316121	0.751911	1
Slc12a6	19.9493	-0.0894444	0.68575	-0.130433	0.896224	1
Emc4	14.1429	0.135592	0.762396	0.17785	0.858841	1
Katnbl1	80.7047	-0.267105	0.607806	-0.439458	0.66033	1
Emc7	169.134	0.338342	0.533251	0.634489	0.525761	1
Aven	43.4164	-0.140033	0.697975	-0.200628	0.840989	1
Fmn1	8.49034	-0.402025	0.953993	-0.421413	0.673454	1
Grem1	23.4321	1.92623	2.06128	0.934482	0.350055	1
Scg5	8.75725	1.35296	2.14128	0.631846	0.527488	1
Aqr	25.2133	0.0927674	1.07073	0.0866396	0.930958	1
Zfp770	14.3962	0.439335	1.16968	0.375604	0.707212	1
Dph6	38.7556	0.159505	0.776317	0.205463	0.83721	1
BC052040	10.3573	0.175226	1.46809	0.119356	0.904993	1
Meis2	6.54242	-0.377083	1.51433	-0.249009	0.803354	1
Spred1	187.244	-0.0725226	0.412371	-0.175867	0.860398	1
Fam98b	97.6903	0.0770072	0.479805	0.160497	0.87249	1
Thbs1	162.697	0.236951	0.493394	0.480247	0.631052	1
Gpr176	36.4073	0.885883	0.625942	1.41528	0.156986	1
Eif2ak4	14.7949	-1.53178	1.29882	-1.17936	0.238254	1
Srp14	311.034	0.182254	0.517934	0.351885	0.724924	1
Bmf	24.5698	0.68502	1.07299	0.638419	0.523201	1
Bub1b	10.8117	1.6699	1.17707	1.4187	0.155987	1
Inafm2	15.4641	0.7495	1.36276	0.549989	0.582327	1
A430105I19Rik	4.27205	-0.0676143	1.50943	-0.0447945	0.964271	1
Knstrn	17.663	0.223599	0.83599	0.267466	0.78911	1
Ivd	37.092	0.340411	0.520432	0.654092	0.513052	1
Bahd1	67.1853	-0.581873	0.666635	-0.872851	0.382744	1
Chst14	55.9881	0.129321	0.551634	0.234433	0.814649	1
Ccdc32	92.7142	0.0333882	0.532676	0.0626801	0.950021	1
Rad51	9.71818	1.9011	1.59403	1.19263	0.233014	1
Rmdn3	94.4437	-0.387456	0.477023	-0.812238	0.416655	1
Zfyve19	10.8277	-1.45743	1.18645	-1.22839	0.219299	1
Vps18	25.3903	0.43951	1.1128	0.39496	0.692872	1
Chac1	5.27027	0.234602	1.88596	0.124394	0.901003	1
Ino80	13.1545	-0.0746682	1.19304	-0.0625863	0.950096	1
Exd1	5.46417	-0.197054	1.49148	-0.13212	0.89489	1
Chp1	583.16	0.143261	0.376701	0.380306	0.703719	1
Nusap1	5.23349	-0.227287	1.26633	-0.179484	0.857557	1
Ndufaf1	7.59519	-0.288247	1.39017	-0.207347	0.835739	1
Rtf1	130.321	0.065631	0.490332	0.13385	0.893521	1
Rpap1	51.4303	0.576235	0.638288	0.902782	0.366642	1
Tyro3	74.184	0.211145	0.985191	0.214319	0.830298	1
Mga	57.2281	0.354716	0.57607	0.615752	0.538058	1
Mapkbp1	81.2991	-0.0286969	0.419549	-0.0683995	0.945468	1
Jmjd7	6.71202	-0.370776	1.53381	-0.241735	0.808985	1
Gm28042	6.96934	-0.277008	1.27658	-0.216993	0.828214	1
Ehd4	176.993	0.277608	0.362072	0.76672	0.443248	1
Vps39	28.3098	0.40214	0.741081	0.542639	0.587378	1
Tmem87a	112.569	0.973478	0.696283	1.39811	0.162081	1
Ganc	18.8763	-0.42449	1.06694	-0.397856	0.690736	1
Zfp106	113.473	0.0887204	0.696121	0.12745	0.898584	1
Snap23	133.277	-0.106374	0.421919	-0.25212	0.800949	1
Lrrc57	14.3438	-0.600846	1.0835	-0.554544	0.579207	1
Haus2	21.605	-0.0162688	0.766056	-0.0212371	0.983057	1
Stard9	32.6824	-1.08331	0.90838	-1.19258	0.233034	1
Cdan1	11.232	-0.0146787	1.24586	-0.011782	0.9906	1
Ttbk2	14.8535	-0.481386	1.23611	-0.389437	0.696953	1
Ubr1	46.7395	0.158784	0.541327	0.293324	0.769274	1
Tmem62	9.51477	0.623545	1.02851	0.606258	0.544343	1
Ccndbp1	90.1999	0.0737242	0.435792	0.169173	0.865661	1
Lcmt2	14.324	0.612897	1.04549	0.586227	0.557723	1
Adal	7.43526	-0.569553	1.07123	-0.53168	0.594948	1
Zscan29	13.4802	0.434938	0.965166	0.450635	0.652253	1
Tubgcp4	29.5504	-0.638052	1.19295	-0.534852	0.592752	1
Trp53bp1	144.014	0.431179	0.482204	0.894184	0.371223	1
Map1a	46.9859	0.701397	0.570024	1.23047	0.218522	1
Ppip5k1	28.6539	-0.25981	0.859757	-0.30219	0.762507	1
Pdia3	3053.16	1.1273	1.01556	1.11002	0.26699	1
Serf2	337.788	-0.0422761	0.408921	-0.103384	0.917658	1
Hypk	260.245	-0.331772	0.44602	-0.743851	0.456966	1
Mfap1b	55.4511	0.357335	0.703992	0.507584	0.611745	1
Mfap1a	107.182	-0.353132	0.51085	-0.691263	0.4894	1
Casc4	30.5955	-0.156975	0.582381	-0.26954	0.787514	1
Ctdspl2	36.3347	-0.336089	0.75029	-0.447945	0.654193	1
Eif3j1	87.1566	-0.0773292	0.639396	-0.120941	0.903738	1
Spg11	51.2267	0.12067	0.710519	0.169834	0.865141	1
B2m	3078.43	0.286641	0.5114	0.560504	0.575136	1
Trim69	4.50931	-2.99918	2.54509	-1.17842	0.238631	1
Sord	69.331	-0.490871	0.585359	-0.83858	0.401705	1
Duox1	24.6792	-1.7665	1.14444	-1.54354	0.122699	1
Shf	13.7124	-0.100574	1.05237	-0.0955686	0.923863	1
Slc30a4	156.223	-0.127233	0.463897	-0.27427	0.783877	1
Bloc1s6	26.9438	-0.650506	0.727614	-0.894027	0.371308	1
Sqor	40.3984	-1.38538	0.877502	-1.57878	0.114387	1
Sema6d	20.3674	-0.456015	1.04223	-0.437539	0.66172	1
Myef2	38.311	0.332259	0.622719	0.533561	0.593645	1
Slc12a1	5.2432	-0.973986	2.02717	-0.480467	0.630895	1
Dut	56.0176	0.186951	0.638567	0.292766	0.769701	1
Gm9913	5.67093	-3.09258	2.1449	-1.44183	0.14935	1
Cep152	16.583	-0.468388	1.17856	-0.397425	0.691054	1
Shc4	4.76615	0.869019	1.98355	0.438112	0.661305	1
Eid1	199.827	0.195746	0.421421	0.464491	0.642296	1
Secisbp2l	55.8083	0.444009	0.673276	0.659476	0.50959	1
Cops2	101.783	-0.412765	0.478943	-0.861825	0.388784	1
Galk2	42.2724	-0.70774	0.606807	-1.16633	0.24348	1
Fgf7	41.9642	-1.4087	0.817707	-1.72274	0.0849353	1
Dtwd1	21.4324	0.149648	0.940566	0.159104	0.873587	1
Hdc	4.95737	-0.382792	1.90982	-0.200433	0.841142	1
Gabpb1	16.6828	-0.266842	0.925893	-0.2882	0.773194	1
Usp8	58.048	0.482391	0.641102	0.75244	0.451787	1
Usp50	208.954	-0.102716	0.439653	-0.23363	0.815272	1
Trpm7	97.2323	-0.709215	0.491142	-1.44401	0.148736	1
Sppl2a	207.554	-0.156558	0.635847	-0.24622	0.805512	1
Ap4e1	37.423	-0.484158	1.01737	-0.475891	0.634152	1
Blvra	59.792	-0.710653	0.653789	-1.08698	0.277047	1
Itpripl1	17.9106	-0.206758	0.914673	-0.226046	0.821166	1
Snrnp200	209.419	-0.128637	0.375394	-0.342673	0.731845	1
Ciao1	79.0428	0.392987	0.462568	0.849576	0.395561	1
Tmem127	242.898	-0.714728	0.524369	-1.36303	0.172875	1
Stard7	405.024	-0.245386	0.509534	-0.481589	0.630098	1
Dusp2	40.0031	0.974081	1.05708	0.92148	0.3568	1
Fahd2a	12.4799	0.810979	1.17901	0.687845	0.49155	1
Zfp661	6.93854	-0.947802	1.48986	-0.636169	0.524666	1
Mrps5	27.8334	-0.0210305	0.714646	-0.0294279	0.976523	1
Mal	4.14443	0.604194	1.75978	0.343335	0.731347	1
Mall	14.2275	1.64581	1.48133	1.11104	0.266552	1
Nphp1	30.9675	0.221106	0.949042	0.232978	0.815778	1
1500011K16Rik	44.4585	-0.129184	0.657121	-0.196592	0.844147	1
Bcl2l11	130.66	0.884715	0.537286	1.64664	0.0996327	1
Anapc1	56.1828	0.415169	0.589763	0.703959	0.481458	1
Mertk	29.8418	-0.0569054	1.21606	-0.0467948	0.962677	1
Tmem87b	49.3054	0.269304	0.574297	0.468928	0.639121	1
Zc3h8	5.77355	-1.1506	1.72343	-0.667623	0.504374	1
Gm10762	6.36256	0.476929	1.48218	0.321775	0.747624	1
Zc3h6	9.48521	-0.365075	1.14805	-0.317997	0.750487	1
Ttl	177.534	0.0244221	0.837971	0.0291444	0.976749	1
Polr1b	6.09142	0.611363	1.34832	0.453425	0.650243	1
Chchd5	22.3463	-0.236684	0.924374	-0.256048	0.797913	1
Slc20a1	455.336	0.790592	0.596076	1.32633	0.184731	1
Ckap2l	8.51982	2.35973	1.34685	1.75203	0.0797679	1
Il1b	46.8339	-0.0416058	1.07525	-0.0386941	0.969134	1
Sirpa	374.513	-0.338139	0.397195	-0.851316	0.394594	1
Stk35	34.0155	0.345307	0.926603	0.372659	0.709402	1
Snrpb	353.75	0.244206	0.453456	0.538545	0.590201	1
Nop56	35.9097	-0.261885	0.840947	-0.311417	0.755484	1
Idh3b	108.047	-0.219303	0.556772	-0.393883	0.693667	1
Cpxm1	288.636	-0.654933	0.797953	-0.820766	0.411779	1
Pced1a	46.2525	-0.951133	0.962509	-0.988181	0.323064	1
Vps16	41.7095	-1.1059	0.73408	-1.50651	0.131936	1
Ptpra	162.786	-0.472477	0.39341	-1.20098	0.22976	1
Mrps26	70.5327	-0.511624	0.747897	-0.684084	0.493922	1
Lzts3	9.16273	-1.23211	1.22387	-1.00674	0.314061	1
Ddrgk1	101.823	-0.342518	0.471779	-0.726014	0.46783	1
Itpa	93.3801	0.125235	0.402548	0.311107	0.755719	1
Slc4a11	5.82608	0.416472	1.79881	0.231526	0.816906	1
4930402H24Rik	115.001	-0.505743	0.646107	-0.782755	0.433771	1
Gfra4	4.91476	0.454059	2.06687	0.219684	0.826117	1
Hspa12b	14.2815	-0.965943	1.10642	-0.873037	0.382643	1
1700037H04Rik	59.1889	0.0753665	0.509858	0.147819	0.882486	1
Spef1	52.9101	-0.69954	0.959937	-0.728735	0.466164	1
Cenpb	224.278	0.408736	0.543796	0.751633	0.452271	1
Cdc25b	125.931	-0.80374	0.687359	-1.16932	0.242276	1
Ap5s1	46.7979	0.0910399	0.710718	0.128096	0.898073	1
Mavs	14.5023	0.162182	1.01989	0.159018	0.873654	1
Pank2	88.8405	0.00485069	0.427045	0.0113588	0.990937	1
Rnf24	14.3014	1.16024	0.843591	1.37536	0.169021	1
Prnp	754.5	-0.600912	0.339864	-1.76809	0.0770452	1
Rassf2	102.19	-0.382013	0.780169	-0.489654	0.624379	1
Slc23a2	122.672	0.556787	0.513742	1.08379	0.278459	1
Tmem230	77.969	-0.561486	0.669213	-0.839024	0.401456	1
Pcna	85.8111	0.421245	0.539179	0.781271	0.434643	1
Cds2	109.444	0.587971	0.509601	1.15379	0.248587	1
Gpcpd1	27.2495	0.075726	0.983549	0.0769926	0.938629	1
1110034G24Rik	17.8229	1.00228	1.06709	0.939264	0.347595	1
Trmt6	81.4675	-0.345023	0.490912	-0.70282	0.482168	1
Crls1	40.972	0.120454	0.536702	0.224433	0.82242	1
Tmx4	63.7161	-0.0517328	0.692835	-0.0746683	0.940479	1
Plcb1	25.0179	-0.685254	0.973186	-0.704135	0.481349	1
Plcb4	10.3872	-0.810953	1.40086	-0.578896	0.56266	1
Mkks	15.5192	1.81213	1.01768	1.78064	0.0749714	1
Jag1	104.235	-0.383386	0.454174	-0.844139	0.398592	1
Btbd3	24.629	0.115675	0.800184	0.14456	0.885058	1
Ism1	239.717	-0.583006	0.648796	-0.898596	0.368868	1
Tasp1	6.7127	-1.94055	1.73437	-1.11888	0.263193	1
Esf1	13.3542	-0.687705	1.00933	-0.681349	0.495651	1
Ndufaf5	15.4587	-0.66389	0.932099	-0.712252	0.476308	1
Macrod2	18.732	0.727379	0.998456	0.728504	0.466305	1
Flrt3	38.255	0.0193395	0.690884	0.0279924	0.977668	1
Kif16b	13.5258	-0.291354	1.20518	-0.241751	0.808973	1
Snrpb2	332.179	0.0946999	0.487886	0.194103	0.846095	1
Pcsk2	8.06774	-3.75459	2.21079	-1.6983	0.0894508	1
Bfsp1	32.7204	-0.77695	0.624067	-1.24498	0.213139	1
Dstn	47.7615	0.247043	0.588009	0.420134	0.674387	1
Rrbp1	470.408	-0.13508	0.433377	-0.31169	0.755276	1
Snx5	434.062	0.0677844	0.502681	0.134846	0.892734	1
Mgme1	24.1428	0.0389813	1.03275	0.0377453	0.969891	1
Kat14	19.783	-0.94755	1.01255	-0.935805	0.349374	1
Pet117	10.6436	1.29971	1.36048	0.955332	0.33941	1
Dzank1	4.71012	-0.113843	2.07817	-0.0547802	0.956314	1
Polr3f	81.8452	0.12556	0.920522	0.136401	0.891505	1
Rbbp9	22.6053	-0.367923	0.747286	-0.492346	0.622475	1
Sec23b	101.156	0.345471	0.509755	0.677719	0.49795	1
Smim26	54.3696	0.321229	0.715441	0.448995	0.653435	1
Dtd1	77.1871	-0.57292	0.477251	-1.20046	0.229961	1
Slc24a3	32.6038	0.117361	0.811217	0.144672	0.88497	1
Rin2	436.698	0.589805	0.468946	1.25773	0.208491	1
Naa20	31.7522	0.428116	0.695244	0.615778	0.538041	1
Crnkl1	37.2573	-0.300995	0.629189	-0.478386	0.632375	1
Ralgapa2	5.77164	1.25101	1.41052	0.886915	0.375125	1
Kiz	48.8335	-0.302374	1.0512	-0.287645	0.773618	1
Xrn2	48.8986	-0.644254	0.587152	-1.09725	0.272531	1
Cd93	25.0199	0.628851	0.928168	0.677518	0.498077	1
Nxt1	38.2345	-0.121824	0.721946	-0.168743	0.865999	1
Napb	9.35956	0.600914	1.39878	0.429599	0.667487	1
Cst3	6297.21	0.60691	0.352253	1.72294	0.0848998	1
Syndig1	6.08455	-2.0626	2.17555	-0.948082	0.343088	1
Zfp120	27.9793	0.267385	0.948329	0.281953	0.777979	1
Zfp937	15.9953	-1.78873	1.23507	-1.44828	0.147539	1
[truncated: 19,034 more rows]

## Sheet: Tg8L vs Tg8SL
Gene	baseMean	log2FoldChange	lfcSE	stat	pvalue	padj
Clic5	699.634	6.2475	0.585094	10.6778	1.29349e-26	1.59746e-22
Prg4	12290.6	4.05901	0.420378	9.65561	4.65378e-22	2.87371e-18
Cpe	1304.66	2.69426	0.295825	9.10763	8.41995e-20	3.46621e-16
Htra4	1577.32	5.50658	0.615502	8.94648	3.6699e-19	1.13308e-15
Rgcc	783.069	3.59671	0.420342	8.55663	1.16219e-17	2.87062e-14
F13a1	316.318	3.9386	0.469047	8.39704	4.57885e-17	8.07841e-14
Col22a1	510.579	4.84614	0.57685	8.40104	4.42558e-17	8.07841e-14
Cytl1	210.251	5.10029	0.640815	7.95906	1.73351e-15	2.67611e-12
Rgs5	1227.47	2.72918	0.38304	7.12505	1.04046e-12	1.42774e-09
Rab37	71.6163	6.06978	0.867369	6.99792	2.5979e-12	3.20841e-09
Hbegf	668.267	3.37422	0.483503	6.97871	2.97908e-12	3.3447e-09
Ibsp	476	4.63334	0.665979	6.95719	3.47117e-12	3.57241e-09
Cadm3	92.4127	-2.95811	0.43927	-6.73416	1.64877e-11	1.56633e-08
Spp1	285.606	3.42698	0.513597	6.67251	2.51471e-11	2.21834e-08
Tmem196	197.436	3.04238	0.458211	6.63968	3.14368e-11	2.5883e-08
Msmp	68.7819	8.36523	1.31446	6.36398	1.96587e-10	1.5174e-07
Slpi	734.871	2.99733	0.473573	6.32917	2.46479e-10	1.79059e-07
Ace	231.913	-2.36147	0.388265	-6.0821	1.18619e-09	8.13859e-07
Aldh1a2	195.373	2.94771	0.487682	6.04433	1.50032e-09	9.75208e-07
Rarres1	55.1653	5.66919	0.947905	5.98076	2.221e-09	1.37147e-06
Cd34	2246.65	-2.14674	0.373212	-5.75206	8.81627e-09	5.18481e-06
Cystm1	95.0917	3.56651	0.622695	5.72754	1.01897e-08	5.72011e-06
Scn7a	42.2503	-3.74002	0.662333	-5.64674	1.63518e-08	8.63033e-06
Pi16	2942.83	-3.41967	0.606069	-5.64238	1.67715e-08	8.63033e-06
Hhip	108.839	3.37604	0.599336	5.63297	1.77137e-08	8.75056e-06
Ptx3	269.436	-2.58853	0.464595	-5.57159	2.52428e-08	1.19903e-05
Bves	40.2701	5.67232	1.02388	5.54001	3.02459e-08	1.38347e-05
Calb2	29.9902	7.47805	1.36112	5.49403	3.92866e-08	1.73282e-05
Ntrk2	191.524	-2.43129	0.445926	-5.45222	4.97446e-08	2.11843e-05
Myoc	2872.89	-2.35478	0.448774	-5.24713	1.54488e-07	6.35975e-05
Sema3a	100.895	2.80605	0.539963	5.19675	2.02803e-07	8.07943e-05
Ccl11	312.344	-2.54646	0.497307	-5.12051	3.04713e-07	0.000114037
Agtr1a	35.4697	-5.19318	1.0136	-5.12348	2.99943e-07	0.000114037
Pkp1	32.2454	4.60693	0.91167	5.05328	4.34281e-07	0.000157746
Sorbs2	64.8629	4.16162	0.824577	5.04698	4.48846e-07	0.000158378
Tspan15	150.263	4.28911	0.85536	5.0144	5.32001e-07	0.000182506
Il33	83.1062	-2.67805	0.536794	-4.98897	6.07032e-07	0.000202617
Dkk2	101.331	-2.64342	0.532521	-4.96397	6.90652e-07	0.000224462
Gprc5c	21.1815	7.43769	1.54434	4.81611	1.46385e-06	0.000463552
Ablim1	203.451	-2.05711	0.427962	-4.80676	1.53394e-06	0.000473604
Dlx3	82.0752	2.80911	0.587248	4.78352	1.7225e-06	0.000518851
Stox2	55.2171	-3.71244	0.784959	-4.72947	2.25105e-06	0.000661917
Matn4	708.292	2.24607	0.475653	4.72208	2.33442e-06	0.000664313
Lsamp	67.0282	-2.8142	0.59632	-4.71928	2.36678e-06	0.000664313
Spon2	136.483	-1.98863	0.422938	-4.70195	2.57684e-06	0.000697676
Myod1	13.9432	7.7703	1.65317	4.70023	2.59863e-06	0.000697676
Myh10	70.8951	-3.67644	0.784013	-4.68926	2.742e-06	0.000720504
Sfrp5	95.6004	3.94339	0.848121	4.64956	3.3265e-06	0.000855882
Bglap	434.388	5.11978	1.12424	4.55401	5.26338e-06	0.00132659
Sdc4	560.003	1.89843	0.418016	4.54152	5.58507e-06	0.00137951
Kif22	68.5104	3.0732	0.684126	4.49216	7.05054e-06	0.00170734
Grid2	13.3666	8.00885	1.7901	4.47398	7.67765e-06	0.00182344
Pde1a	76.3665	2.11962	0.47486	4.46368	8.05645e-06	0.00187731
Ms4a4d	80.6632	-2.4678	0.554285	-4.45223	8.49842e-06	0.00194362
Prkci	72.7155	-2.24475	0.504787	-4.44692	8.71112e-06	0.00195604
Calcrl	165.401	2.6118	0.587962	4.44213	8.90738e-06	0.0019644
Tmod2	192.711	-1.92054	0.43307	-4.43472	9.21936e-06	0.00199753
Aif1l	99.4031	-2.60013	0.588722	-4.41657	1.00281e-05	0.00207114
Fbn1	2719.65	-1.81776	0.411268	-4.41989	9.87517e-06	0.00207114
Phgdh	8.60598	-6.72022	1.52217	-4.41489	1.01063e-05	0.00207114
C1qtnf3	158.589	-2.1854	0.495301	-4.41226	1.02299e-05	0.00207114
Tnfrsf21	58.1013	2.42538	0.55056	4.40529	1.05644e-05	0.00207334
Hspa12a	31.2775	-3.84838	0.873633	-4.40504	1.05766e-05	0.00207334
Fgl2	2488.81	2.26248	0.515485	4.38902	1.13863e-05	0.00219719
Sfrp1	271.476	-1.64064	0.37446	-4.38134	1.17949e-05	0.00224103
Enho	61.5918	2.77126	0.634079	4.37054	1.23942e-05	0.00231921
Prdm8	41.5045	-4.4993	1.03418	-4.35059	1.3577e-05	0.00250262
Pax7	53.0451	4.7854	1.11859	4.27806	1.88528e-05	0.003424
Pla1a	275.417	2.9179	0.686151	4.25256	2.11339e-05	0.00378266
Aff3	187.431	-2.20056	0.521602	-4.21885	2.45556e-05	0.0043323
Tenm4	35.7354	3.51873	0.837214	4.20291	2.63509e-05	0.00455188
Mylpf	103.095	3.43529	0.81767	4.20131	2.65372e-05	0.00455188
Engase	108.641	-2.54358	0.607979	-4.18366	2.86848e-05	0.00478727
Vcan	456.063	-1.5348	0.366758	-4.18477	2.85449e-05	0.00478727
Tusc5	12.0967	6.82811	1.64107	4.16078	3.17163e-05	0.00522262
Dpp4	69.7972	-3.74952	0.902507	-4.15456	3.25908e-05	0.005296
Dbx2	11.4869	-5.22428	1.26614	-4.12615	3.68889e-05	0.0059166
Higd1a	369.127	1.45583	0.356145	4.08775	4.35573e-05	0.00678884
Cd320	71.3582	3.62604	0.887532	4.08553	4.39763e-05	0.00678884
Enpp5	94.3885	2.33201	0.570635	4.08669	4.37578e-05	0.00678884
B3galnt1	46.5699	-2.40826	0.596236	-4.03911	5.36545e-05	0.00818065
Prelp	1010.71	-1.64673	0.40865	-4.02969	5.5851e-05	0.00839539
Entpd2	468.107	-1.97343	0.490014	-4.02729	5.64225e-05	0.00839539
Sox5	123.307	2.20646	0.548688	4.02133	5.78704e-05	0.00850832
Cxcl10	32.7531	-2.7138	0.676005	-4.01447	5.95793e-05	0.00865652
Lamc2	24.2096	-3.71367	0.928707	-3.99875	6.36776e-05	0.0091444
Steap4	158.569	-2.04205	0.514285	-3.97067	7.16715e-05	0.0101308
Antxr2	300.04	-1.87378	0.47211	-3.96896	7.2187e-05	0.0101308
Efhd1	155.601	-3.05209	0.771082	-3.95819	7.55188e-05	0.0104793
Cp	361.977	1.44299	0.365952	3.94311	8.04305e-05	0.0110369
Cldn10	51.3814	-2.66795	0.6781	-3.93445	8.33881e-05	0.011317
Tmeff2	19.6909	-4.54291	1.15679	-3.92718	8.59473e-05	0.0114942
Apobec2	12.6397	6.58313	1.67702	3.92548	8.65555e-05	0.0114942
Runx3	7.54386	6.47871	1.65261	3.9203	8.84395e-05	0.0116194
Abcc10	11.8482	-6.26288	1.6015	-3.91063	9.20572e-05	0.0119674
Hectd3	37.1246	-2.68428	0.690961	-3.88486	0.000102391	0.0131722
Prrx1	690.097	-1.52689	0.395184	-3.86375	0.000111661	0.0137901
Fgf10	17.2658	-5.61773	1.45381	-3.86414	0.000111482	0.0137901
Ly6c1	1839.91	-1.26572	0.327016	-3.87052	0.000108602	0.0137901
Adcy5	20.4051	-3.68275	0.952995	-3.86439	0.000111367	0.0137901
Nav1	309.881	-1.31282	0.340213	-3.85881	0.000113938	0.0137955
Serpina3c	59.6604	-3.24509	0.840893	-3.8591	0.000113807	0.0137955
Fam167a	23.6813	-3.07265	0.798184	-3.84955	0.000118336	0.0141888
Wnt2	17.2619	-4.77201	1.24213	-3.8418	0.000122137	0.0143657
Vat1l	19.1987	-5.39571	1.40414	-3.84272	0.000121678	0.0143657
Colgalt2	152.691	1.53247	0.399578	3.83521	0.000125455	0.0146167
Utp14b	24.5126	-2.86767	0.75144	-3.81623	0.000135504	0.0154889
Lsp1	317.655	-1.56366	0.409972	-3.81406	0.000136703	0.0154889
Fam134b	177.593	1.91471	0.501695	3.81649	0.000135365	0.0154889
Myf5	7.77438	6.32478	1.66027	3.80948	0.000139257	0.0156347
Acot1	24.6346	-2.73399	0.718586	-3.80468	0.000141988	0.0157978
Hid1	17.9168	5.89999	1.55295	3.79921	0.000145155	0.0159948
Dtwd2	16.7627	-5.68718	1.49774	-3.79718	0.00014635	0.0159948
Negr1	18.1083	-4.5452	1.1987	-3.79176	0.000149584	0.0162049
Timp1	794.609	1.16761	0.308681	3.78258	0.000155212	0.0165248
Tbc1d16	8.19756	-6.53639	1.72789	-3.78288	0.000155023	0.0165248
Col13a1	15.6117	5.91966	1.57393	3.76106	0.000169194	0.0178471
Igf1	2939.06	-1.81347	0.482421	-3.7591	0.000170523	0.0178471
Tmem246	53.9445	1.9981	0.532732	3.75067	0.000176364	0.0183033
Abcd2	10.1433	-6.43463	1.71797	-3.74549	0.000180042	0.0185293
Slco3a1	154.644	-1.48294	0.398946	-3.71714	0.000201488	0.0205651
Lysmd2	167.428	-1.61258	0.434171	-3.71415	0.000203886	0.0206393
Cldn2	7.14599	-6.91609	1.86736	-3.70368	0.000212491	0.0213355
Spry1	55.439	-2.19892	0.594136	-3.70104	0.000214716	0.021385
Zfp185	25.1306	-4.47183	1.209	-3.69879	0.000216626	0.0213927
Adgrd1	1027.5	-1.90912	0.516412	-3.69689	0.000218258	0.0213927
Pola2	19.4655	3.14284	0.851341	3.69163	0.000222822	0.0216681
Gnpnat1	202.202	1.73805	0.472199	3.68075	0.00023255	0.0224374
Atrx	141.803	-1.42668	0.389265	-3.66506	0.000247283	0.0229904
Dcaf12	387.31	1.2116	0.33044	3.66661	0.000245784	0.0229904
S100b	486.91	2.35608	0.642906	3.66474	0.000247588	0.0229904
Cbln1	10.7755	6.6666	1.81582	3.67139	0.000241235	0.0229904
Clec3b	11464	-2.29954	0.626993	-3.66757	0.000244864	0.0229904
Ndn	124.103	-1.49778	0.409049	-3.66161	0.000250636	0.0230997
Apold1	102.953	2.53654	0.695142	3.64896	0.000263307	0.0240877
Edem2	56.9519	2.55823	0.701672	3.64591	0.000266445	0.0241955
Cyb561	50.2707	-2.50532	0.690789	-3.62675	0.00028701	0.0258728
Kif1a	7.78539	-6.32476	1.74837	-3.61751	0.00029745	0.0262393
Furin	652.083	1.16151	0.320822	3.62041	0.000294137	0.0262393
Epb41l4a	11.2457	7.22829	1.99787	3.618	0.000296893	0.0262393
Serpinf1	2482.35	-1.40536	0.389405	-3.60899	0.000307396	0.0269244
Arsi	110.599	-1.6667	0.462869	-3.60081	0.00031723	0.0275901
Sp100	10.8769	-4.45325	1.23749	-3.59863	0.000319899	0.0276276
Cebpd	883.317	-1.5519	0.432071	-3.59177	0.000328438	0.0281681
Dapk2	25.6899	3.60976	1.00643	3.58669	0.000334899	0.0285242
Aldh1a3	184.282	2.03282	0.568975	3.57278	0.000353217	0.0296751
Epyc	80.1459	-2.89306	0.809427	-3.5742	0.000351295	0.0296751
Slc7a2	716.175	1.5857	0.445604	3.55854	0.000372917	0.0311184
Sema5a	163.156	1.84389	0.519095	3.55213	0.000382132	0.0316733
Gm13889	189.488	2.05517	0.579741	3.54498	0.000392643	0.0320917
S100a1	85.88	2.0456	0.577296	3.54342	0.000394974	0.0320917
Pipox	8.07353	-5.1343	1.44891	-3.54355	0.000394775	0.0320917
Saa3	2914.91	1.73132	0.489588	3.53629	0.000405791	0.0327551
Cd82	329.73	1.86266	0.529568	3.51732	0.000435924	0.0338595
Ror1	9.00929	-4.62169	1.31269	-3.52078	0.000430286	0.0338595
Antxr1	651.689	-1.2384	0.351303	-3.52517	0.000423218	0.0338595
Ctgf	13582.5	2.00272	0.569213	3.51841	0.000434147	0.0338595
Mien1	121.446	1.53085	0.435114	3.51827	0.000434372	0.0338595
Itgb4	19.7584	4.51737	1.28201	3.52366	0.000425632	0.0338595
Lgi2	42.118	-2.17664	0.61957	-3.51314	0.000442845	0.0340888
Marcks	1689.74	-1.07647	0.306495	-3.51221	0.000444396	0.0340888
S100a14	10.6444	5.63743	1.60812	3.5056	0.000455571	0.0343184
Rpf1	76.1687	1.64603	0.469927	3.50273	0.000460508	0.0343184
Dpep1	224.426	-1.99114	0.568528	-3.50228	0.000461293	0.0343184
Opcml	10.8984	-5.88353	1.67898	-3.50422	0.000457941	0.0343184
Tnxb	797.491	-2.21847	0.633725	-3.50069	0.000464063	0.0343184
C4b	394.742	-2.17812	0.62158	-3.50418	0.000458023	0.0343184
Sdc2	1558.5	0.949359	0.271496	3.49677	0.00047093	0.034619
Errfi1	1238.12	1.81768	0.52069	3.49091	0.000481378	0.035126
Ap1s1	226.292	1.55217	0.444784	3.48973	0.000483515	0.035126
Chodl	255.401	2.07264	0.595182	3.48236	0.00049701	0.0358952
Naaladl2	39.7759	-2.99808	0.86301	-3.47398	0.000512795	0.0368199
Sbsn	656.621	1.41044	0.406639	3.46852	0.000523327	0.0373589
Sdc3	102.312	1.7439	0.503458	3.46384	0.000532515	0.0377829
Lactb	9.89752	-4.2847	1.2375	-3.4624	0.000535386	0.0377829
Podn	348.723	-1.99012	0.57555	-3.45777	0.000544656	0.0380029
Sox6	30.6978	3.08125	0.890944	3.45841	0.000543377	0.0380029
Fndc1	713.62	-1.54889	0.449091	-3.44895	0.000562767	0.0390459
Chrdl1	73.5014	-2.01175	0.584195	-3.44363	0.000573957	0.0395998
Alg1	143.558	1.36931	0.398251	3.43832	0.000585343	0.040161
Pvalb	54.6152	2.60638	0.758726	3.4352	0.000592113	0.0404011
Ppp2r3d	28.0642	2.37814	0.693927	3.42707	0.000610132	0.0414018
Abca8b	52.7072	-2.62624	0.766884	-3.42456	0.000615795	0.0415578
Islr2	416.149	-1.77912	0.520698	-3.41681	0.000633599	0.0424807
Ccl7	586.382	-1.408	0.412223	-3.41563	0.000636351	0.0424807
Syt7	56.5966	2.57997	0.756193	3.41178	0.000645391	0.0428526
Acta1	355.026	1.91707	0.562169	3.41013	0.000649325	0.0428832
Cd151	347.885	1.72586	0.506574	3.40693	0.000656989	0.0431586
Gprc5a	194.948	1.74295	0.512258	3.40249	0.00066776	0.0434044
Tgfbi	1035.82	-1.28383	0.377306	-3.40263	0.000667417	0.0434044
Tspan31	73.095	2.47743	0.729668	3.39528	0.000685582	0.0441398
Dact1	175.098	-1.49908	0.441552	-3.39503	0.000686222	0.0441398
Ssu72	116.326	1.45982	0.430325	3.39238	0.000692892	0.0443379
Tceanc	6.82772	-5.58582	1.65089	-3.38353	0.000715602	0.0455551
Psph	11.9238	4.27738	1.27663	3.35052	0.000806603	0.0505662
Bnip3	295.166	1.38522	0.41342	3.35062	0.000806296	0.0505662
Lrg1	32.0636	3.12989	0.933524	3.35277	0.000800072	0.0505662
Itga7	43.4961	2.84439	0.850605	3.34396	0.000825917	0.0515155
Nmb	76.0782	-1.77264	0.530651	-3.3405	0.00083628	0.0518998
Mfap5	1917.36	-1.15799	0.347263	-3.33463	0.000854143	0.052699
Nos2	114.105	1.54155	0.462445	3.33347	0.000857692	0.052699
Gas7	153.881	-1.49436	0.448604	-3.33113	0.000864944	0.0528815
Mettl24	9.66585	-6.03814	1.81407	-3.3285	0.000873137	0.0531194
Ecm2	540.966	-1.27322	0.382708	-3.32688	0.000878242	0.0531681
Cygb	972.381	-1.17856	0.354537	-3.32423	0.00088663	0.0534141
Acvr2a	34.8652	-2.49026	0.752513	-3.30926	0.00093544	0.056081
4930579G24Rik	4.57279	-5.90348	1.79413	-3.29044	0.00100032	0.0592909
Srprb	84.2828	1.47554	0.448551	3.28958	0.00100338	0.0592909
Fgf11	10.7118	-4.90822	1.49175	-3.29025	0.00100099	0.0592909
Rab3d	66.3765	-2.22877	0.678003	-3.28725	0.00101172	0.0593529
Aldh1a1	43.697	-3.03449	0.923291	-3.2866	0.00101405	0.0593529
Nyap1	14.5265	-5.83196	1.77607	-3.28363	0.00102478	0.0595108
Lama2	151.544	-2.5788	0.785455	-3.28319	0.00102638	0.0595108
Itga6	128.628	2.98641	0.910365	3.28046	0.00103639	0.0595323
Dnaaf3	5.04724	-6.53227	1.99095	-3.28098	0.00103448	0.0595323
Abr	95.1026	1.65871	0.505857	3.27902	0.00104169	0.0595593
Akap12	197.833	-1.71916	0.525032	-3.27439	0.00105892	0.0602656
Iqsec3	5.58474	6.79928	2.08107	3.2672	0.00108616	0.0615323
Nradd	93.8786	1.87227	0.573466	3.26483	0.00109529	0.0617661
Celf2	576.598	-1.664	0.511369	-3.25401	0.00113787	0.0632752
Itch	31.631	2.49527	0.767189	3.25248	0.00114402	0.0632752
Rps6ka3	141.871	-1.27969	0.393529	-3.25183	0.00114664	0.0632752
Popdc3	12.0693	5.91518	1.81748	3.2546	0.00113553	0.0632752
Dusp14	88.1515	2.00733	0.617339	3.25158	0.00114766	0.0632752
Hp	4536.66	1.91846	0.591386	3.244	0.00117864	0.0646941
St6galnac5	6.63952	-6.23487	1.92355	-3.24133	0.00118973	0.0650143
Crat	49.8251	-1.59324	0.492267	-3.23654	0.0012099	0.0655362
Inhba	456.902	1.50062	0.463499	3.23758	0.00120548	0.0655362
Slc9a9	39.1543	-2.67111	0.827842	-3.2266	0.00125272	0.0675595
Art3	6.86537	-5.6286	1.74799	-3.22004	0.00128173	0.0688235
Fmo1	28.9637	-3.10941	0.966124	-3.21844	0.00128891	0.0689093
Itgbl1	641.379	-1.34906	0.419423	-3.21647	0.00129778	0.0690847
Ston2	33.0875	-2.59312	0.80748	-3.21138	0.00132101	0.0700194
Insc	11.9667	5.76088	1.79662	3.20651	0.00134355	0.0709094
Nid1	550.574	-1.53021	0.477639	-3.2037	0.00135673	0.0713005
Cox6a2	13.5118	3.27779	1.02531	3.19689	0.00138919	0.0723904
Cap2	4.70383	6.21488	1.94354	3.1977	0.00138527	0.0723904
Agmo	38.578	-2.3995	0.752981	-3.18667	0.00143922	0.0746821
Sult1a1	10.339	-4.46277	1.40254	-3.18192	0.001463	0.0753354
Polh	7.8865	-5.33893	1.678	-3.18172	0.00146401	0.0753354
AA467197	189.154	1.49561	0.470289	3.18019	0.00147177	0.0754205
Pcsk6	988.935	1.55653	0.489946	3.17694	0.00148837	0.0755864
Ednrb	12.6279	5.49378	1.7298	3.17597	0.00149337	0.0755864
Grb10	462.136	-0.931802	0.29324	-3.17761	0.00148495	0.0755864
En1	8.39695	-4.93306	1.55613	-3.17008	0.00152399	0.0765794
Basp1	65.8482	-2.7653	0.872387	-3.16981	0.00152539	0.0765794
Prex1	75.5276	1.50085	0.473718	3.16824	0.00153366	0.0766828
Trpm7	97.2323	-1.58063	0.50024	-3.15974	0.00157911	0.0783437
Tmtc1	64.9981	-1.82155	0.576715	-3.15849	0.0015859	0.0783437
Rarb	32.5887	2.68262	0.849161	3.15914	0.00158234	0.0783437
Gpr1	83.1487	1.60139	0.507867	3.15316	0.00161512	0.079469
Pknox2	9.98076	-4.23967	1.34556	-3.15085	0.00162797	0.0797834
Zfp385b	78.2777	2.49855	0.793852	3.14737	0.00164748	0.0804203
Gpc3	362.973	-1.55892	0.495954	-3.14328	0.00167068	0.0811689
2310011J03Rik	78.4859	1.34486	0.428136	3.14121	0.00168253	0.0811689
Ehbp1	27.7349	-2.9261	0.931483	-3.14133	0.00168181	0.0811689
Apbb1ip	109.157	-1.48815	0.47491	-3.13355	0.00172708	0.0829938
Usp31	19.3939	-2.5848	0.825857	-3.12984	0.00174901	0.0837219
Inafm1	51.0426	-2.31557	0.740614	-3.12656	0.00176867	0.084012
Ptger1	19.3987	2.94069	0.940526	3.12665	0.00176813	0.084012
Arhgap29	202.644	-1.54571	0.4951	-3.12202	0.00179616	0.0849907
E130114P18Rik	11.1582	-4.44176	1.42335	-3.12065	0.00180455	0.0850619
Bend6	30.0271	1.99699	0.642151	3.10984	0.00187187	0.0869084
Plcb1	25.0179	-3.16859	1.0181	-3.11226	0.0018566	0.0869084
Aspn	886.074	-1.52338	0.489837	-3.10998	0.001871	0.0869084
H2-D1	1674.48	0.93205	0.299597	3.11101	0.00186448	0.0869084
Lama5	27.0832	2.55747	0.823273	3.10647	0.00189335	0.0869251
Rbm33	72.1422	-1.56349	0.502984	-3.10843	0.00188084	0.0869251
Krt12	5.35826	6.4898	2.08861	3.10723	0.00188851	0.0869251
Tagln	43.6719	2.67803	0.863503	3.10136	0.00192635	0.0878102
Ctsh	204.791	1.45718	0.469865	3.10128	0.00192685	0.0878102
Serf2	337.788	1.26	0.406815	3.09724	0.00195333	0.0883649
Evl	33.825	-1.84321	0.594952	-3.09808	0.00194778	0.0883649
Amy1	21.2056	-3.12962	1.0116	-3.09372	0.00197665	0.0890935
Mrps18c	66.3263	1.68705	0.545761	3.09118	0.00199364	0.0891306
Nbas	16.3553	-3.33829	1.07977	-3.09166	0.0019904	0.0891306
H2-T22	181.126	1.58845	0.514001	3.09036	0.00199912	0.0891306
Mcub	96.4507	1.53098	0.497423	3.07781	0.00208524	0.0923038
Dynll1	798.814	0.90794	0.294968	3.0781	0.00208328	0.0923038
Stmn4	28.9711	-3.41296	1.11015	-3.07432	0.00210985	0.0929717
Mettl22	6.12887	-5.1607	1.67908	-3.07353	0.00211539	0.0929717
Plekhb2	84.8784	1.61577	0.526476	3.06903	0.00214754	0.0932355
Gdf5	22.9766	7.11792	2.3197	3.06847	0.00215159	0.0932355
Mrpl3	75.1393	1.66963	0.543784	3.07038	0.00213785	0.0932355
Lynx1	38.9887	-1.89511	0.617212	-3.07043	0.0021375	0.0932355
Cilp	1164.68	-1.30746	0.427283	-3.05995	0.00221376	0.0955943
Megf10	37.2353	2.77138	0.906364	3.05769	0.00223051	0.0956485
Dnmbp	20.5935	-2.89653	0.947056	-3.05845	0.00222483	0.0956485
Col15a1	367.293	-1.17556	0.385645	-3.04829	0.00230149	0.0983008
Stfa3	5.54356	-5.77861	1.89624	-3.0474	0.00230828	0.0983008
Flrt2	307.939	-1.48314	0.487219	-3.04409	0.00233385	0.0983723
Nudcd1	21.9202	-1.92669	0.632733	-3.04503	0.00232656	0.0983723
Krt80	16.176	-3.14328	1.03196	-3.04594	0.00231957	0.0983723
Tmc4	4.43076	-6.68075	2.1989	-3.03822	0.00237982	0.0999686
Dock10	10.5873	-4.5034	1.48384	-3.03497	0.0024056	0.100088
Col4a5	13.72	-3.97514	1.30951	-3.0356	0.00240057	0.100088
Fam160a2	50.7202	1.77688	0.585502	3.0348	0.00240697	0.100088
Neu2	16.6765	3.90544	1.28847	3.03106	0.00243694	0.100994
Gsn	16766	-1.27614	0.421213	-3.02967	0.00244822	0.101122
Nop9	34.3316	1.8749	0.620443	3.02188	0.00251213	0.103416
Ccng2	79.2896	-1.85504	0.61512	-3.01574	0.00256353	0.105181
AW551984	67.2122	-2.31906	0.769819	-3.01248	0.00259124	0.105617
Ehd3	56.0243	2.06253	0.684591	3.01279	0.00258857	0.105617
Sparcl1	565.453	1.2424	0.412574	3.01135	0.00260089	0.105627
2210407C18Rik	9.08075	5.26987	1.75053	3.01045	0.0026086	0.105627
Apbb2	177.821	-1.73435	0.576737	-3.00718	0.00263681	0.10642
Dact2	69.3534	-1.9426	0.647415	-3.00055	0.00269489	0.10841
Slc19a1	37.9546	1.78353	0.596359	2.9907	0.00278338	0.110607
Sap30	7.23244	4.49043	1.50097	2.99168	0.00277445	0.110607
Thy1	199.654	-2.42368	0.809784	-2.993	0.00276249	0.110607
Dmrt2	8.25279	-4.99166	1.66918	-2.99049	0.00278532	0.110607
Rmnd5b	70.93	1.40938	0.471559	2.98877	0.00280098	0.110872
Lrif1	23.3133	2.22057	0.744222	2.98375	0.00284736	0.111541
Coro2b	63.9003	-1.58515	0.531388	-2.98304	0.00285401	0.111541
Itga11	108.596	-2.40836	0.807023	-2.98425	0.00284272	0.111541
Fth1	6613.42	1.02007	0.341874	2.98376	0.00284726	0.111541
Rpusd1	26.4181	2.34146	0.785643	2.98031	0.0028796	0.112186
Chst1	78.3988	1.49371	0.501529	2.97832	0.00289838	0.11221
Apmap	80.3027	1.32334	0.444187	2.97924	0.00288962	0.11221
Col6a6	24.7952	-3.17263	1.06561	-2.97729	0.00290807	0.112233
Ifit2	14.5312	-4.22872	1.42098	-2.97592	0.00292109	0.112384
Bcap31	409.168	1.36921	0.46138	2.96765	0.00300084	0.113334
Mme	141.278	-1.0299	0.346628	-2.97121	0.00296627	0.113334
Gsap	24.2432	2.88325	0.971262	2.96856	0.00299197	0.113334
Avpr1a	32.4428	2.43718	0.820786	2.96932	0.0029846	0.113334
Sprtn	8.46766	-4.61025	1.55247	-2.96963	0.00298161	0.113334
Eva1c	4.74019	-5.74884	1.93439	-2.97191	0.00295952	0.113334
Col8a1	248.207	-1.4914	0.502781	-2.9663	0.0030141	0.113488
Abca9	71.1464	-2.1303	0.719013	-2.96281	0.00304846	0.114433
Bglap2	160.86	4.17041	1.40812	2.96168	0.00305964	0.114505
Cdk1	44.9338	1.83647	0.620387	2.96021	0.00307434	0.114707
Ccdc136	5.50918	-5.17701	1.75028	-2.95781	0.00309831	0.114907
Apba1	23.3677	-2.96476	1.00213	-2.95847	0.00309173	0.114907
Actn2	6.83857	6.95293	2.35487	2.95257	0.00315139	0.116526
Myl1	47.6412	2.7945	0.947127	2.9505	0.00317259	0.11696
Ifi205	74.3613	-1.49066	0.506881	-2.94085	0.0032731	0.119279
Mn1	45.3436	-2.13545	0.725825	-2.94211	0.00325989	0.119279
Sh2b3	52.8302	1.6951	0.576385	2.94092	0.0032724	0.119279
Sipa1l2	32.9684	2.40844	0.818987	2.94075	0.00327415	0.119279
Cops3	152.65	1.53149	0.520975	2.93965	0.00328578	0.119351
Pgf	19.1708	-3.06512	1.04394	-2.93609	0.00332376	0.120377
Prdx5	538.786	1.31954	0.449578	2.93505	0.00333492	0.120428
Pfkfb4	28.225	2.38638	0.813608	2.93308	0.00335617	0.120842
Gpnmb	991.837	-1.36017	0.464293	-2.92955	0.0033945	0.121867
Gdf15	34.7788	1.80493	0.619325	2.91435	0.00356431	0.127223
Gpx1	1896.54	1.23064	0.422152	2.91517	0.00355493	0.127223
Slc6a2	82.8893	-1.90966	0.656808	-2.90749	0.00364347	0.129674
Gpx3	3348.12	0.998326	0.343494	2.90638	0.00365635	0.129758
Angptl2	1287.72	-1.31037	0.451258	-2.90381	0.00368651	0.130048
Cic	100.944	-1.4143	0.487185	-2.903	0.00369611	0.130048
Slc15a3	22.3708	1.875	0.645626	2.90416	0.00368237	0.130048
Efnb2	26.7385	2.14029	0.737604	2.90168	0.00371173	0.130227
Ubqln2	139.111	-1.10205	0.380332	-2.89761	0.00376019	0.130594
Sec22b	536.721	1.09431	0.377564	2.89834	0.00375147	0.130594
Fzd4	72.5752	-1.67323	0.577261	-2.89856	0.00374878	0.130594
Psmc1	376.301	1.1124	0.383951	2.89725	0.0037645	0.130594
Dcun1d5	85.3146	1.48837	0.51417	2.8947	0.00379519	0.13129
Nfasc	41.9552	-2.52528	0.872788	-2.89335	0.0038116	0.131393
Slc35g2	8.66831	5.64402	1.95113	2.8927	0.00381945	0.131393
Agap1	229.21	-1.35579	0.46992	-2.88514	0.00391234	0.134215
Myo7a	14.1736	-3.2208	1.11682	-2.88391	0.00392774	0.13437
Col9a2	26.7642	3.46579	1.20216	2.88296	0.00393953	0.134401
Sept9	53.0112	1.95003	0.676816	2.88118	0.00396189	0.134791
Prkaa2	7.02286	-4.86925	1.69144	-2.87876	0.00399238	0.135456
Shq1	25.9691	2.66389	0.926294	2.87586	0.00402928	0.135961
Ackr2	54.7633	1.57729	0.548336	2.8765	0.00402113	0.135961
Atp1a3	5.31776	6.72399	2.34005	2.87344	0.00406028	0.13644
Zfp251	16.2448	-3.21289	1.11829	-2.87303	0.00406557	0.13644
Satb1	12.4521	-3.55133	1.23668	-2.87166	0.00408326	0.136662
Lgals3	1071.86	1.17072	0.40868	2.86463	0.00417495	0.139353
Pamr1	226.961	-1.54035	0.538488	-2.8605	0.00422967	0.140799
Rerg	32.9741	2.40814	0.842817	2.85726	0.00427321	0.141573
Gnb1l	13.3098	-3.24799	1.13683	-2.85706	0.00427584	0.141573
Fmo2	10.0773	-4.71196	1.65062	-2.85467	0.00430819	0.142262
Pdcl3	74.8167	1.54209	0.540417	2.85353	0.0043237	0.142303
Nlrp3	5.24735	4.56557	1.60034	2.85288	0.00433247	0.142303
Mif4gd	135.816	1.31477	0.461113	2.8513	0.00435414	0.142636
Idnk	26.0922	1.8391	0.645472	2.84923	0.00438257	0.143187
Col2a1	193.241	4.82983	1.69636	2.84717	0.00441098	0.143735
Grtp1	5.55136	4.87582	1.71305	2.84628	0.00442332	0.143758
Mrln	8.27649	5.0782	1.78615	2.8431	0.00446767	0.144818
Tnnc2	226.47	1.86246	0.655447	2.84151	0.0044901	0.145164
Chd2	72.5668	-1.6563	0.583375	-2.83916	0.00452318	0.145852
Dpt	1871.85	-0.917712	0.323478	-2.83702	0.00455368	0.146073
Snrnp27	136.539	1.4292	0.503674	2.83755	0.00454619	0.146073
Camk1	202.206	1.58731	0.560152	2.83371	0.00460112	0.146831
H2-K1	843.127	1.47507	0.520459	2.83417	0.00459442	0.146831
Med22	31.1476	-2.21013	0.781642	-2.82755	0.00469063	0.149302
Postn	1423.46	-1.34255	0.475464	-2.82367	0.00474772	0.150731
Il6	241.803	-1.08443	0.384413	-2.82101	0.0047873	0.150824
Myoz1	12.3888	3.9354	1.39497	2.82114	0.00478537	0.150824
Slc25a29	14.3808	-3.28563	1.16458	-2.82129	0.00478304	0.150824
Foxd1	26.6029	1.88445	0.668997	2.81682	0.00485013	0.152415
Dhrs9	15.4989	-2.94754	1.04928	-2.80911	0.00496792	0.153576
Rusc1	65.6994	2.19117	0.780032	2.80908	0.0049683	0.153576
Brsk1	6.78775	-4.77391	1.69852	-2.81063	0.00494451	0.153576
Nrp1	200.824	-1.34428	0.478225	-2.81099	0.004939	0.153576
AC174678.2	45.1585	1.85743	0.66157	2.80761	0.00499105	0.153576
Fads6	15.2958	3.0881	1.10011	2.8071	0.00499898	0.153576
Fancm	7.76579	-4.81016	1.71322	-2.80766	0.00499021	0.153576
Slc29a1	400.017	1.35602	0.482747	2.80896	0.00497013	0.153576
Ch25h	37.825	1.85351	0.659625	2.80995	0.00495491	0.153576
Tlr2	117.275	1.77864	0.633865	2.80602	0.00501581	0.15371
Gk	5.61994	-4.25868	1.51864	-2.80427	0.00504302	0.154162
Mphosph10	9.31001	-3.37225	1.20439	-2.79997	0.00511076	0.155847
Wnt5a	79.1488	-1.6365	0.584726	-2.79875	0.00513014	0.156052
Zfp866	17.0121	-2.7427	0.980358	-2.79765	0.00514764	0.1562
Dtd1	77.1871	-1.33366	0.477077	-2.79548	0.00518226	0.156676
Adra1b	29.0451	-2.46113	0.880522	-2.79508	0.00518871	0.156676
Clptm1l	362.212	0.958523	0.343039	2.79421	0.00520272	0.156686
Ltbp1	203.114	-1.29225	0.462594	-2.79348	0.00521442	0.156686
Arpc4	361.919	0.982534	0.351971	2.79152	0.00524607	0.157255
Prpf38a	47.6349	2.18077	0.782102	2.78834	0.00529788	0.157704
Srcin1	15.4082	-4.18024	1.49852	-2.78957	0.00527785	0.157704
Ogn	467.679	-1.09233	0.391763	-2.78825	0.00529937	0.157704
Abca8a	522.357	-1.46005	0.523993	-2.78639	0.00532987	0.15823
Gm765	34.4801	-3.10068	1.11431	-2.7826	0.00539257	0.159708
Rhou	57.0181	-1.56191	0.561622	-2.78107	0.00541794	0.160076
Id4	54.6464	1.40875	0.506973	2.77875	0.00545684	0.160104
S1pr3	19.1983	-2.95755	1.06463	-2.778	0.00546942	0.160104
Rubcn	49.4837	-2.20857	0.794402	-2.78016	0.00543317	0.160104
Morn2	10.2289	4.22111	1.51952	2.77792	0.00547075	0.160104
Rassf2	102.19	-2.18882	0.788367	-2.7764	0.00549646	0.160476
Sigmar1	76.2562	-1.05395	0.380795	-2.76777	0.00564419	0.162093
Heyl	21.6961	2.45588	0.887792	2.76628	0.00566996	0.162093
Exosc5	139.245	1.48717	0.537117	2.7688	0.0056264	0.162093
Fxyd3	5.73598	-5.08481	1.83493	-2.77112	0.00558633	0.162093
Lamtor1	122.268	1.47835	0.534329	2.76674	0.00566205	0.162093
Sult5a1	91.0069	-1.96432	0.709745	-2.76763	0.00564648	0.162093
Zcchc24	405.246	-0.92989	0.335916	-2.76822	0.00563635	0.162093
Mapkapk3	34.8961	1.70231	0.614961	2.76816	0.00563737	0.162093
Adcy3	68.1993	-1.3227	0.477733	-2.7687	0.00562803	0.162093
Ereg	51.8097	2.25913	0.817564	2.76325	0.00572294	0.162574
Aldh3a1	81.4761	-1.84959	0.669628	-2.76211	0.00574288	0.162574
Ccdc191	5.54581	-4.75041	1.71949	-2.76269	0.00573275	0.162574
Col11a2	44.3157	2.88797	1.04521	2.76305	0.00572641	0.162574
Wdr74	23.8091	1.75916	0.637019	2.76156	0.00575263	0.162574
Nmnat2	5.29305	-5.02004	1.82123	-2.7564	0.0058441	0.162685
Pax1	43.2301	-2.46215	0.893808	-2.75467	0.00587509	0.162685
Lpar4	89.8709	-1.53914	0.558728	-2.75471	0.00587433	0.162685
Plpp3	1032.2	-1.35945	0.493049	-2.75723	0.00582935	0.162685
Zfp93	3.93251	5.73863	2.08039	2.75843	0.00580794	0.162685
Polrmt	22.0428	2.74772	0.99634	2.75781	0.00581899	0.162685
Bpifc	10.65	3.4957	1.26881	2.7551	0.00586738	0.162685
BC003965	56.7348	1.39742	0.506951	2.75652	0.00584209	0.162685
Blnk	7.36656	5.13408	1.8617	2.75774	0.00582021	0.162685
Emp3	1369.49	0.950579	0.345341	2.75259	0.00591267	0.162994
Tiam1	40.223	-2.0054	0.728468	-2.7529	0.00590693	0.162994
Elmo1	59.5118	1.93424	0.705148	2.74303	0.00608757	0.167349
Gnaq	117.533	-1.18485	0.432035	-2.74248	0.00609772	0.167349
Lrrc23	7.02143	-4.88633	1.78377	-2.73933	0.00615654	0.168251
Hyal1	10.5128	-3.60485	1.31635	-2.73853	0.00617148	0.168251
Ppl	96.4608	-2.1713	0.79278	-2.73884	0.00616555	0.168251
Efnb1	98.9797	1.57509	0.575618	2.73634	0.00621264	0.169
Tnfrsf11b	40.0997	1.46113	0.534464	2.73382	0.00626035	0.169924
2310039H08Rik	124.301	1.50468	0.55184	2.72666	0.00639785	0.173275
Nrk	15.9752	-3.56296	1.30794	-2.7241	0.00644778	0.173515
Clip1	118.877	-1.56548	0.574489	-2.72499	0.00643034	0.173515
Uvrag	47.0407	-2.29258	0.841611	-2.72404	0.00644887	0.173515
Ifitm5	14.9056	3.55921	1.30755	2.72204	0.00648806	0.173812
Apod	2368.18	-1.42286	0.522667	-2.72231	0.00648265	0.173812
Trabd	105.687	1.34724	0.495435	2.71931	0.00654185	0.174874
Eya4	48.0126	-2.21761	0.816965	-2.71444	0.00663871	0.176698
Heg1	227.085	-1.51292	0.557232	-2.71506	0.00662642	0.176698
Meltf	32.5639	7.04433	2.59587	2.71367	0.00665422	0.17673
Cul9	38.878	-3.20707	1.18216	-2.7129	0.00666967	0.176761
Gm10282	94.2734	1.78484	0.658368	2.71101	0.00670784	0.177392
Npy2r	2.64814	-5.71219	2.10809	-2.70965	0.00673534	0.177738
Zfp830	26.4047	-1.80608	0.667115	-2.70729	0.00678341	0.178625
Nfix	1412.65	-1.10699	0.409444	-2.70365	0.00685817	0.180209
Cables2	36.4178	-1.7887	0.662144	-2.70138	0.00690529	0.180679
Tcf7	6.30137	5.03257	1.86278	2.70164	0.00689977	0.180679
Irs2	217.685	-1.27496	0.472508	-2.69829	0.00696977	0.181653
Slurp1	20.2024	2.82639	1.04752	2.69818	0.00697193	0.181653
Ccnj	3.38335	5.7818	2.14353	2.69732	0.00699001	0.18174
Kif5c	4.8596	-5.37634	1.99501	-2.6949	0.00704107	0.1823
Crocc	4.44947	-4.96604	1.84257	-2.69517	0.00703536	0.1823
Ctdspl2	36.3347	-2.10955	0.783047	-2.69403	0.00705947	0.182394
Mia	5.32734	5.92723	2.20244	2.69121	0.00711936	0.183558
Hspb6	39.5773	2.00179	0.745659	2.68459	0.00726184	0.186453
Ank1	15.834	3.16234	1.17766	2.68528	0.00724701	0.186453
Ccser1	4.96839	6.55618	2.44283	2.68385	0.00727808	0.186482
Vps4a	72.9726	-1.38585	0.516519	-2.68307	0.00729505	0.18653
Pfdn1	227.896	1.5831	0.590386	2.68146	0.00733013	0.187039
Akap2	210.263	1.26605	0.4723	2.68061	0.00734891	0.187132
Tmem147	264.225	1.27462	0.475937	2.67813	0.00740355	0.188136
Ly6a	2275.94	-0.994116	0.37131	-2.67732	0.00742142	0.188202
Rab30	24.6012	-1.82311	0.681448	-2.67535	0.00746505	0.188596
Sdf2	461.788	1.19882	0.44823	2.67456	0.00748275	0.188596
Edn1	7.33705	-5.46307	2.04245	-2.67476	0.00747836	0.188596
Colq	3.85504	-5.7696	2.15849	-2.67299	0.00751794	0.188755
Smarca4	52.9012	1.59724	0.597566	2.67291	0.00751961	0.188755
4833439L19Rik	69.167	1.47732	0.553309	2.66998	0.00758561	0.190025
Mcm2	27.1582	2.21222	0.831365	2.66095	0.00779204	0.194801
Susd5	13.575	3.53085	1.32847	2.65782	0.00786474	0.196221
Ube2l6	102.342	2.05626	0.775059	2.65304	0.00797695	0.196997
Selenof	703.62	1.38397	0.521306	2.65482	0.00793517	0.196997
Nf1	13.0326	-3.14372	1.18443	-2.65422	0.00794932	0.196997
6720489N17Rik	7.21262	-4.03708	1.52242	-2.65175	0.0080075	0.196997
Kdm4b	16.5944	-2.87715	1.08493	-2.65192	0.00800366	0.196997
Psma8	5.07878	5.47786	2.06496	2.65277	0.00798334	0.196997
Banf1	280.458	1.0498	0.395669	2.65323	0.00797251	0.196997
Dnajc10	362.227	0.956658	0.361672	2.6451	0.00816674	0.199213
Ufsp1	4.32927	-4.97477	1.87969	-2.64659	0.00813082	0.199213
Pnpt1	37.7295	2.1242	0.802911	2.64563	0.00815388	0.199213
Zhx1	41.4383	-1.75128	0.662205	-2.64462	0.00817823	0.199213
Colec12	265.475	1.14211	0.43143	2.64726	0.00811462	0.199213
Slc9a3r1	29.5444	2.40908	0.911582	2.64275	0.00822357	0.199531
4933408B17Rik	18.5381	-3.98405	1.50732	-2.64313	0.00821428	0.199531
Sgk3	28.4225	-2.34068	0.887058	-2.6387	0.00832249	0.20087
Adcyap1r1	21.5314	-3.12555	1.18489	-2.63783	0.00834383	0.20087
Irf2bp1	143.967	0.99699	0.377847	2.63861	0.00832468	0.20087
Wrb	22.7009	-2.8635	1.08546	-2.63805	0.00833851	0.20087
Fetub	10.2965	4.06752	1.5428	2.63645	0.00837791	0.201298
Skida1	3.43316	5.82087	2.20937	2.63463	0.00842286	0.201594
Ppp2r2b	9.90534	-4.38366	1.66347	-2.63525	0.00840752	0.201594
Ankrd23	9.46646	3.52427	1.33826	2.63347	0.00845165	0.201891
Nxt1	38.2345	1.89386	0.71941	2.63253	0.00847525	0.202064
Nhsl1	22.2815	-2.09562	0.796642	-2.63057	0.00852425	0.202451
Entpd5	58.6227	-1.3577	0.516004	-2.63119	0.00850876	0.202451
Jcad	71.7793	-1.44093	0.548213	-2.62841	0.00857842	0.203346
Foxn2	20.5958	-2.42297	0.922164	-2.62749	0.00860182	0.20351
Prrt4	9.81688	-3.65276	1.3936	-2.62109	0.008765	0.206186
Aoc3	45.9788	-2.4968	0.9524	-2.62159	0.00875202	0.206186
Fam49a	97.577	0.97994	0.373743	2.62197	0.0087424	0.206186
Cxcr4	12.9418	2.8569	1.09085	2.61897	0.00881946	0.207073
Scara5	353.449	-1.48476	0.567118	-2.61808	0.00884264	0.207223
Ints7	93.2874	1.21433	0.463954	2.61734	0.00886168	0.207276
Kat6a	63.8252	-1.44024	0.550662	-2.61547	0.00891045	0.208023
Il15ra	46.685	-1.99117	0.761719	-2.61405	0.00894764	0.208202
Fgf16	12.9911	-2.76939	1.05975	-2.61324	0.00896872	0.208202
Id2	587.263	0.887717	0.339633	2.61376	0.00895527	0.208202
Lpl	1736.55	-1.87248	0.717285	-2.61051	0.00904071	0.208556
Macc1	13.6766	2.66131	1.01889	2.61197	0.00900214	0.208556
Ly6k	4.40292	-5.6823	2.17704	-2.6101	0.0090515	0.208556
Fra10ac1	36.5777	-1.80981	0.693049	-2.61137	0.00901793	0.208556
Cit	6.00413	-4.4113	1.69267	-2.60612	0.00915734	0.209995
Iglon5	34.8867	-2.3383	0.897329	-2.60584	0.00916495	0.209995
Tmem208	109.679	1.31113	0.503062	2.6063	0.00915265	0.209995
Svep1	242.871	-0.90683	0.348231	-2.6041	0.00921148	0.210281
Cdkn2aip	66.5629	1.29672	0.497858	2.60459	0.0091984	0.210281
Ahnak	2434.75	-0.967505	0.371971	-2.60102	0.00929471	0.211789
Irf4	9.11153	-3.99545	1.5367	-2.60002	0.00932191	0.212018
Usp11	33.812	1.50212	0.57916	2.59363	0.00949694	0.212241
AI464131	31.1264	-3.08964	1.19248	-2.59094	0.00957147	0.212241
Phc2	120.703	1.69372	0.6538	2.59058	0.00958131	0.212241
Orai1	145.38	1.03497	0.399033	2.5937	0.00949502	0.212241
Zfp27	9.13118	-5.06621	1.95575	-2.59042	0.00958591	0.212241
Rab38	8.66421	-4.26349	1.64531	-2.5913	0.00956128	0.212241
Ngdn	192.723	0.93717	0.361801	2.59029	0.00958951	0.212241
Scaper	9.62217	-3.15514	1.21778	-2.5909	0.00957267	0.212241
Naglu	162.132	1.24398	0.478662	2.59888	0.00935288	0.212241
Cacng1	24.893	3.70806	1.43091	2.5914	0.00955863	0.212241
Ggps1	63.7945	1.48281	0.571186	2.59602	0.00943103	0.212241
Mb	62.9024	1.83959	0.708188	2.5976	0.00938765	0.212241
Mettl7a1	218.8	-1.16292	0.447986	-2.59589	0.0094346	0.212241
Kng2	49.7839	-2.69085	1.03564	-2.59825	0.00937007	0.212241
Med20	77.3221	1.23573	0.476242	2.59476	0.00946576	0.212241
Adamtsl1	96.8386	-1.23954	0.478811	-2.5888	0.0096312	0.212782
Myog	8.65328	5.27857	2.0441	2.58234	0.00981319	0.213804
Dnm3	11.006	-2.79828	1.0835	-2.58263	0.00980495	0.213804
Hopx	27.6767	2.26912	0.878947	2.58164	0.00983329	0.213804
Parm1	63.9611	-1.82509	0.705818	-2.58578	0.00971577	0.213804
Chfr	43.2075	-1.40048	0.542606	-2.58103	0.00985056	0.213804
Skap2	128.89	1.12673	0.43641	2.58182	0.00982818	0.213804
Cacng7	201.802	-1.83722	0.711373	-2.58264	0.00980474	0.213804
Slc16a7	5.98712	-3.94555	1.52578	-2.58592	0.00971199	0.213804
Nov	384.255	-1.11441	0.431559	-2.58228	0.00981491	0.213804
Prph	12.281	4.61338	1.78705	2.58156	0.00983546	0.213804
Gch1	81.3619	1.60236	0.621427	2.57852	0.00992244	0.214986
Zc2hc1c	6.41344	-4.9057	1.90297	-2.57791	0.00993992	0.214988
Gpr135	7.81657	-4.79912	1.8629	-2.57616	0.00999052	0.215704
Abhd12	191.645	1.11001	0.431241	2.57398	0.0100536	0.216687
Cfi	2.51223	-5.37969	2.0907	-2.57315	0.0100776	0.216827
C3	8348.97	-1.27037	0.493935	-2.57193	0.0101133	0.217216
Cops7b	29.0419	1.93872	0.754616	2.56914	0.010195	0.218591
Ovca2	130.897	1.46289	0.570368	2.56481	0.0103232	0.220956
Mettl9	90.3085	1.37207	0.53522	2.56356	0.0103604	0.221369
Pkn2	65.4688	-1.46524	0.571724	-2.56285	0.0103818	0.221442
Frmd8	77.1379	1.32115	0.515778	2.56146	0.0104233	0.221945
C1s2	30.6961	-2.16424	0.845355	-2.56015	0.0104626	0.222015
Polm	25.3854	1.89951	0.741867	2.56044	0.010454	0.222015
Pigg	16.353	2.46368	0.962545	2.55955	0.0104808	0.22202
Atp1b1	33.1071	-1.7526	0.685228	-2.55769	0.010537	0.222829
Grin3a	13.1991	3.47332	1.35862	2.5565	0.0105731	0.222944
Bend5	7.45515	-4.11268	1.60883	-2.55632	0.0105786	0.222944
Espl1	10.0328	3.10775	1.216	2.55572	0.010597	0.222951
Fam174a	155.354	1.1533	0.451898	2.55212	0.010707	0.223205
Nexmif	11.3799	3.63781	1.42464	2.55349	0.0106649	0.223205
Pou2f2	14.9584	-3.19461	1.25142	-2.55279	0.0106865	0.223205
Gfra2	69.1934	-1.80195	0.705462	-2.55428	0.0106408	0.223205
Atg4d	20.0552	1.90521	0.746619	2.55178	0.0107174	0.223205
Gcnt2	42.0033	1.68751	0.660841	2.55358	0.0106623	0.223205
Fgfr1	494.549	-0.953359	0.374286	-2.54714	0.0108609	0.225812
Arhgef26	8.36233	3.81329	1.49817	2.5453	0.0109184	0.22597
Mt1	2687.16	-1.01488	0.398752	-2.54514	0.0109234	0.22597
Smoc1	115.655	1.34902	0.530006	2.5453	0.0109183	0.22597
Ptpn11	152.423	-1.00707	0.395918	-2.54363	0.0109707	0.226337
Tcta	45.0212	1.39975	0.550347	2.5434	0.0109778	0.226337
Jade1	52.3392	-1.65491	0.651369	-2.54067	0.0110641	0.226651
Qpctl	26.2984	1.83572	0.722524	2.54071	0.0110629	0.226651
Cyp2f2	261.124	-1.21193	0.477026	-2.54059	0.0110664	0.226651
1810055G02Rik	42.8533	-2.32476	0.914837	-2.54118	0.011048	0.226651
Fam168a	163.787	-1.41139	0.556224	-2.53745	0.0111663	0.227564
Chmp7	54.5286	1.56639	0.617137	2.53816	0.0111437	0.227564
Ell2	183.003	1.36576	0.538242	2.53745	0.0111662	0.227564
Smpx	40.6924	3.05454	1.20615	2.53246	0.0113264	0.228245
Fadd	12.621	-2.6336	1.03997	-2.53238	0.0113291	0.228245
Bicc1	868.664	-1.29378	0.51049	-2.53438	0.0112646	0.228245
Zfc3h1	21.6406	-2.37414	0.937046	-2.53365	0.0112883	0.228245
Gm6169	244.449	0.878629	0.346785	2.53364	0.0112883	0.228245
Twist1	140.336	-0.998983	0.394374	-2.53308	0.0113064	0.228245
Arl2	36.045	2.12788	0.840147	2.53275	0.0113173	0.228245
Bckdk	100.425	1.48358	0.585993	2.53174	0.0113498	0.228289
Inpp5f	9.10932	-3.9931	1.57778	-2.53084	0.011379	0.228506
Wdr12	24.3646	-2.24575	0.889489	-2.52477	0.0115775	0.230502
Mettl21a	32.673	1.72911	0.684964	2.52438	0.0115904	0.230502
Ahctf1	70.2606	-1.87049	0.740776	-2.52504	0.0115686	0.230502
Dph2	11.0005	2.83195	1.12084	2.52663	0.0115162	0.230502
Add2	18.2627	2.72074	1.0772	2.52574	0.0115454	0.230502
Nt5dc2	85.1747	1.39595	0.552978	2.52441	0.0115891	0.230502
1700019D03Rik	35.1163	-2.02776	0.804779	-2.51965	0.011747	0.232706
Dnm1	83.3557	-1.24708	0.495006	-2.51933	0.0117578	0.232706
Spaar	10.9582	4.11237	1.63218	2.51957	0.01175	0.232706
Hyal3	2.62232	-5.02082	1.9943	-2.51758	0.0118163	0.233263
Zfp87	63.124	1.72721	0.686118	2.51736	0.0118237	0.233263
Hsd11b1	65.8301	-1.92402	0.765181	-2.51446	0.0119213	0.233326
Arhgap6	64.1807	-1.54178	0.61285	-2.51575	0.0118779	0.233326
Hist2h2ac	5.50567	5.26057	2.0916	2.5151	0.0119	0.233326
Cyp2j9	7.87032	-3.66602	1.45795	-2.5145	0.0119201	0.233326
Cpsf6	121.1	-1.00799	0.400549	-2.51653	0.0118516	0.233326
Cfb	3474.6	-0.893806	0.355724	-2.51264	0.0119832	0.234165
Fez1	68.4507	-1.38848	0.552773	-2.51184	0.0120103	0.234324
Wwc1	3.68687	-5.38387	2.1462	-2.50856	0.0121224	0.236139
Nisch	310.164	-0.910929	0.363436	-2.50644	0.0121954	0.237186
S1pr1	30.1626	2.1309	0.852596	2.49931	0.0124436	0.239246
Pop7	21.0484	-2.40569	0.961616	-2.50171	0.0123594	0.239246
Etfb	149.27	1.06122	0.42457	2.49953	0.012436	0.239246
Fbxl2	14.8988	3.83003	1.53111	2.50148	0.0123676	0.239246
Idi1	20.9195	-1.57526	0.629699	-2.50161	0.0123629	0.239246
Ninj1	147.987	1.54458	0.618091	2.49895	0.0124563	0.239246
Clip4	96.5047	-1.7032	0.681297	-2.49993	0.0124218	0.239246
Gramd3	104.592	-0.971418	0.388439	-2.50083	0.0123904	0.239246
Hspa12b	14.2815	-2.91753	1.16833	-2.49718	0.0125185	0.239361
Camta1	34.9904	1.7372	0.695673	2.49716	0.0125193	0.239361
Hmgb1	59.2428	1.21226	0.485461	2.49713	0.0125204	0.239361
Pter	10.8266	-2.71768	1.09131	-2.4903	0.0127637	0.240254
Phpt1	221.54	1.10335	0.443435	2.48819	0.0128395	0.240254
Fam102a	162.486	-1.27159	0.510308	-2.4918	0.0127097	0.240254
Tgm2	329.524	0.984355	0.395578	2.4884	0.012832	0.240254
Scarb1	16.5952	2.83106	1.1359	2.49235	0.01269	0.240254
Fam220a	99.1963	1.23159	0.494165	2.49227	0.0126928	0.240254
Mrpl19	45.5218	1.65161	0.662501	2.49299	0.0126672	0.240254
M1ap	4.52331	-5.41152	2.17201	-2.49148	0.0127212	0.240254
Rdh5	6.71961	-3.99787	1.60436	-2.49188	0.0127069	0.240254
Gipc1	63.6754	1.61704	0.649643	2.48912	0.012806	0.240254
Alg9	25.7673	1.91935	0.771125	2.48903	0.0128093	0.240254
Serpina3n	298.501	-1.9129	0.767695	-2.49174	0.0127118	0.240254
Crem	80.2956	1.4768	0.592822	2.49114	0.0127333	0.240254
Scd1	569.599	-1.39146	0.559038	-2.48902	0.0128095	0.240254
Scrn3	38.4346	1.54128	0.619871	2.48645	0.0129025	0.240414
Acss2	7.9927	-2.96453	1.19186	-2.48731	0.0128712	0.240414
Uqcrq	300.068	1.13348	0.455916	2.48616	0.012913	0.240414
Ccl8	95.4697	-2.00653	0.807371	-2.48527	0.0129454	0.240414
Arl4d	11.8176	2.36296	0.950614	2.48572	0.0129289	0.240414
Zfp236	21.7469	-1.86695	0.751595	-2.48399	0.012992	0.240917
Slc44a2	58.1245	-1.6339	0.658093	-2.48278	0.0130361	0.241373
Nsmce1	81.6396	1.39319	0.561934	2.47927	0.0131652	0.243035
Sap18	73.8177	-1.11955	0.451543	-2.47939	0.0131607	0.243035
Uxs1	501.912	1.44692	0.583975	2.4777	0.0132231	0.24374
Vegfd	47.1587	-1.32786	0.536811	-2.47362	0.0133753	0.246178
Ar	218.102	-1.37395	0.555954	-2.47134	0.0134606	0.247379
Gsc	15.0191	-2.49281	1.00904	-2.47048	0.013493	0.247606
Camsap3	8.76234	-2.93497	1.18831	-2.46988	0.0135159	0.247627
Slx4	23.0528	1.82036	0.737171	2.46939	0.0135343	0.247627
Sulf2	470.912	-1.3274	0.538173	-2.46649	0.0136446	0.248176
Nat8f5	3.43857	-6.03817	2.44769	-2.46689	0.0136292	0.248176
Glrx	74.4817	1.01076	0.40974	2.46682	0.0136318	0.248176
Sp7	28.1047	2.91124	1.1801	2.46694	0.0136273	0.248176
Dcbld2	289.806	0.883383	0.358242	2.46589	0.0136675	0.248225
Pgk1	41.7166	1.41128	0.572475	2.46523	0.0136924	0.248314
Atpaf1	6.5121	-4.78143	1.94033	-2.46424	0.0137303	0.248636
Irak4	41.0165	-2.25878	0.917326	-2.46235	0.0138029	0.249583
Myom3	4.63812	6.02678	2.44824	2.46168	0.0138288	0.249678
Slc25a39	196.408	1.15082	0.46759	2.46117	0.0138485	0.249678
Dnajc30	42.4392	1.36001	0.553219	2.45837	0.013957	0.250537
Psmd8	889.003	0.9409	0.382635	2.459	0.0139324	0.250537
Ppp1ca	471.748	1.16747	0.474822	2.45875	0.0139424	0.250537
S100a5	11.2387	3.60367	1.46656	2.45723	0.0140013	0.250776
Rfx5	42.3048	1.46717	0.597141	2.45698	0.0140109	0.250776
Tnni2	78.8125	2.37267	0.966498	2.45492	0.0140916	0.251855
Atp6v1c1	89.3421	1.36263	0.555247	2.4541	0.0141237	0.252063
Srxn1	506.549	-0.952916	0.388551	-2.45249	0.0141873	0.252469
Zbtb33	45.4424	1.58381	0.645674	2.45296	0.0141686	0.252469
Fastkd1	20.7584	2.47389	1.00968	2.45016	0.0142793	0.25265
Noct	21.1487	-2.39187	0.976045	-2.45058	0.0142627	0.25265
Armc10	74.6419	1.10239	0.449919	2.4502	0.0142778	0.25265
Robo1	62.2225	1.46068	0.595927	2.45111	0.0142415	0.25265
Dmkn	28.3072	1.74188	0.711456	2.44832	0.0143523	0.253332
Cdk7	53.9235	1.52883	0.624483	2.44816	0.0143589	0.253332
Vit	171.478	-1.02499	0.419061	-2.44593	0.014448	0.254541
Slc2a6	6.02823	-3.8263	1.56602	-2.44333	0.0145526	0.256018
Tek	37.2675	-2.30951	0.947027	-2.43869	0.0147406	0.258688
Dip2c	28.0185	-1.91107	0.78369	-2.43855	0.0147463	0.258688
Trappc2l	119.551	1.07196	0.439791	2.43744	0.0147916	0.258777
Lrrc75a	24.6181	-2.11404	0.867727	-2.43629	0.0148386	0.258777
Zfp652	87.6904	-0.991553	0.406884	-2.43694	0.0148121	0.258777
Ccdc71l	49.1071	-1.74382	0.715687	-2.43656	0.0148276	0.258777
Chmp2b	238.007	0.871513	0.357783	2.43587	0.0148561	0.258777
Yars2	12.7588	-2.82911	1.16178	-2.43514	0.0148859	0.258932
Rsph9	42.1714	1.8019	0.740613	2.43299	0.0149748	0.260111
Nos1ap	3.2054	-4.83195	1.99073	-2.42723	0.0152146	0.263076
Cxcl3	44.1178	1.31642	0.542552	2.42634	0.015252	0.263076
Pepd	29.3914	-1.84368	0.759503	-2.42748	0.015204	0.263076
Galk1	110.958	0.933663	0.384764	2.42659	0.0152416	0.263076
Mxra7	202.918	-0.761776	0.313747	-2.42799	0.0151826	0.263076
Fbln7	799.176	0.733905	0.302893	2.42299	0.0153935	0.264282
Htra3	1323.5	-0.740804	0.305782	-2.42266	0.0154075	0.264282
Zfp703	453.015	-0.701466	0.289456	-2.42339	0.0153763	0.264282
Snx24	29.4717	-2.24785	0.92744	-2.42371	0.0153628	0.264282
Fam126a	147.019	-1.19802	0.49481	-2.42117	0.0154705	0.264664
Spg7	77.5622	1.39197	0.574926	2.42112	0.0154727	0.264664
Col14a1	1083.3	-1.24767	0.515789	-2.41895	0.0155652	0.265879
Ap3d1	163.999	-0.9004	0.372337	-2.41824	0.0155959	0.266036
Xpnpep2	29.4282	-3.0603	1.26602	-2.41726	0.0156378	0.266381
Sncaip	6.28307	-5.1535	2.13394	-2.41501	0.0157347	0.267664
Dnajb3	3.25875	-5.04582	2.09294	-2.41087	0.0159144	0.269889
Commd3	134.552	1.13232	0.470098	2.40868	0.0160102	0.269889
Thbd	597.801	-1.02082	0.423842	-2.40849	0.0160185	0.269889
Tbc1d25	13.468	-2.75823	1.14484	-2.40927	0.0159846	0.269889
1110012L19Rik	29.5472	2.08569	0.865229	2.41057	0.0159277	0.269889
Pnck	4.73584	-3.76392	1.56181	-2.40998	0.0159535	0.269889
Fmo5	20.927	-2.44232	1.01381	-2.40906	0.0159937	0.269889
Neurl3	15.9403	2.28808	0.951109	2.40569	0.0161417	0.27107
Glb1l	16.6074	-2.3713	0.985722	-2.40565	0.0161436	0.27107
Pde6d	81.2357	1.40842	0.585524	2.40541	0.0161545	0.27107
Erlin1	36.992	1.99076	0.828769	2.40207	0.0163028	0.273188
Zfp945	7.68515	-4.53072	1.88744	-2.40046	0.0163743	0.274014
Nars2	8.63929	-3.30815	1.37852	-2.39979	0.0164043	0.274145
Trio	117.533	-1.56634	0.653107	-2.39828	0.0164721	0.274906
Plekhm3	20.6022	-1.63955	0.684264	-2.39608	0.0165713	0.276076
Tmem186	14.5019	2.61435	1.09125	2.39574	0.0165869	0.276076
Kank1	128.456	1.1105	0.463835	2.39418	0.0166576	0.276879
Gucy1a1	8.55593	-3.85042	1.60879	-2.39337	0.0166943	0.277116
Tnc	202.794	1.45442	0.608359	2.39073	0.0168148	0.278741
Rrm2	18.5644	1.92816	0.806902	2.38958	0.0168676	0.278868
Rftn1	59.3465	-2.29644	0.960935	-2.3898	0.0168575	0.278868
Uri1	94.7972	1.03835	0.435478	2.38439	0.0171072	0.282452
Mgst1	156.449	-1.0598	0.444612	-2.38364	0.0171422	0.282461
Mmp3	3042.86	1.2761	0.535412	2.3834	0.0171535	0.282461
Thoc2	88.3697	-0.989073	0.415114	-2.38266	0.0171882	0.282656
Atox1	349.208	1.3265	0.557003	2.38149	0.0172429	0.283083
Sox11	34.7325	3.08824	1.29697	2.38112	0.01726	0.283083
Ldlr	352.575	-1.19981	0.504613	-2.37768	0.0174217	0.285232
Frs3	2.88955	4.87757	2.05168	2.37736	0.0174372	0.285232
Tmem185b	59.1998	1.25381	0.527928	2.37496	0.0175507	0.286392
Sgms2	294.009	0.957356	0.403117	2.37488	0.0175545	0.286392
Atxn3	57.1231	1.31478	0.553775	2.37421	0.0175864	0.286533
Acvr1c	3.85805	6.17465	2.60203	2.37301	0.0176437	0.28671
Nubp1	41.359	1.51154	0.636845	2.37348	0.0176214	0.28671
C1qtnf2	227.459	-0.939999	0.396821	-2.36883	0.0178446	0.289593
Fbxo18	25.9447	-2.20971	0.933923	-2.36605	0.017979	0.291018
Diablo	107.91	0.96112	0.406215	2.36604	0.0179795	0.291018
Myoz2	11.2541	3.04351	1.28752	2.36386	0.0180856	0.292329
Dctn3	202.099	0.981763	0.415402	2.36341	0.0181078	0.292329
Smoc2	1538.07	-0.917978	0.38851	-2.36282	0.0181366	0.292411
Atp5f1	245.819	0.895887	0.379577	2.36023	0.0182638	0.292779
Sdr39u1	46.5481	1.62588	0.688418	2.36176	0.0181884	0.292779
Hs3st3b1	4.25074	-4.58507	1.94317	-2.35958	0.0182955	0.292779
Ccdc88c	25.3662	1.92965	0.817837	2.35946	0.0183016	0.292779
Hdac7	1008.95	-1.34488	0.569917	-2.35978	0.0182857	0.292779
Itpr3	68.7877	1.35553	0.574351	2.36011	0.0182696	0.292779
Plaur	66.6224	1.14743	0.486508	2.3585	0.0183491	0.29278
Il34	266.276	1.02817	0.435943	2.35851	0.0183486	0.29278
Slc50a1	58.8544	-1.66136	0.704573	-2.35797	0.0183754	0.292821
Oas1b	6.08144	-4.17346	1.77048	-2.35725	0.0184108	0.293007
Galnt9	7.63109	3.19008	1.35508	2.35417	0.0185642	0.295068
Cbr4	21.3484	-2.06247	0.8772	-2.3512	0.0187132	0.297054
Chst2	760.57	1.82133	0.77493	2.35031	0.0187578	0.297379
Alkal2	3.06647	-5.70511	2.42835	-2.34938	0.0188049	0.297744
Plk3	34.1039	1.40636	0.59934	2.34651	0.0189502	0.299278
Abt1	58.6609	1.17241	0.49955	2.34693	0.0189289	0.299278
Cdh15	8.81778	4.88434	2.08222	2.34574	0.0189893	0.299511
Bhlhe22	7.72095	-3.8764	1.654	-2.34365	0.0190961	0.300812
Pomgnt1	44.0124	1.49237	0.637183	2.34214	0.0191734	0.301598
Chst11	36.1707	1.78253	0.761203	2.34173	0.0191948	0.301598
Abca5	35.6856	1.97929	0.845415	2.3412	0.0192219	0.301639
Eloc	201.463	1.03747	0.443681	2.33833	0.0193704	0.302051
Adgra2	374.478	-1.26849	0.542352	-2.33887	0.019342	0.302051
Aga	134.698	1.03035	0.440493	2.33908	0.0193315	0.302051
Ice2	26.441	-1.74134	0.744615	-2.33857	0.0193576	0.302051
Ccdc88a	50.4872	-1.15757	0.494858	-2.3392	0.0193251	0.302051
Tmem37	11.1728	2.55486	1.0943	2.3347	0.0195593	0.302261
Ptbp2	33.7696	1.60748	0.68768	2.33754	0.0194111	0.302261
Wdr78	3.23393	-4.79381	2.05186	-2.33632	0.0194745	0.302261
Kcnq4	7.39059	-2.86081	1.2265	-2.3325	0.0196744	0.302261
Gale	12.0308	3.84657	1.65012	2.33109	0.0197488	0.302261
Tax1bp1	285.43	-0.88762	0.379867	-2.33666	0.0194569	0.302261
Tacr1	6.01745	-3.7238	1.59538	-2.33411	0.01959	0.302261
Cisd1	73.3217	0.939391	0.403079	2.33054	0.0197777	0.302261
Tmcc3	66.2141	-1.27256	0.545321	-2.3336	0.0196167	0.302261
Angpt2	20.3552	1.81051	0.775622	2.33426	0.0195819	0.302261
Rnf219	21.7266	-1.66652	0.713602	-2.33537	0.0195243	0.302261
Zfp560	40.0982	1.27895	0.548078	2.33351	0.0196213	0.302261
Nprl3	43.6351	1.80786	0.774909	2.33299	0.0196484	0.302261
2210016F16Rik	53.0127	1.46742	0.629643	2.33056	0.0197765	0.302261
Elovl7	5.75874	4.80083	2.05925	2.33135	0.0197348	0.302261
Cables1	41.6115	1.51393	0.649721	2.33012	0.0197999	0.302261
Rnaseh2c	83.4503	1.111	0.47642	2.33198	0.0197018	0.302261
B630019K06Rik	7.80298	-3.47059	1.49279	-2.3249	0.0200772	0.303694
Scube2	4.51532	-5.42538	2.33299	-2.32551	0.0200447	0.303694
Psd3	49.1176	-1.63259	0.702016	-2.32558	0.0200412	0.303694
Atp8a2	3.55254	5.92573	2.54746	2.32613	0.0200115	0.303694
Gmds	36.3463	1.49832	0.643803	2.3273	0.0199492	0.303694
Hmgcr	44.4998	-1.36194	0.585493	-2.32615	0.0200106	0.303694
Slc25a1	39.1794	1.7132	0.736534	2.32603	0.0200169	0.303694
Fyttd1	95.0144	0.93817	0.403574	2.32465	0.0200905	0.303694
Angptl1	61.1857	-1.96719	0.848246	-2.31913	0.0203881	0.30651
Asap3	57.826	-1.85365	0.798786	-2.32058	0.0203095	0.30651
Htra1	1155.1	0.841912	0.362924	2.3198	0.0203516	0.30651
Entpd3	4.71819	5.25275	2.2668	2.31725	0.02049	0.30651
Slit3	44.0201	-1.87625	0.809752	-2.31706	0.0205002	0.30651
Tmem199	13.1754	2.23815	0.965876	2.31722	0.0204917	0.30651
Dusp22	51.8292	1.39057	0.599889	2.31804	0.0204469	0.30651
Krt75	5.93187	5.02359	2.16752	2.31766	0.0204678	0.30651
Bbs1	19.358	2.335	1.00717	2.31838	0.0204287	0.30651
Acads	201.717	0.959279	0.414179	2.3161	0.0205531	0.306929
Trappc4	211.081	0.951383	0.410934	2.31517	0.0206034	0.30731
Nox4	81.6097	-1.24526	0.538147	-2.31397	0.0206695	0.307713
Lama4	362.364	-0.852536	0.368462	-2.31377	0.0206803	0.307713
Fam96a	92.868	1.28884	0.557332	2.31252	0.0207492	0.308366
Atp2a3	38.2299	2.52062	1.09156	2.3092	0.0209323	0.310341
P4hb	2449.27	0.931082	0.403184	2.30932	0.0209256	0.310341
Slc16a9	42.7036	-1.75757	0.761666	-2.30753	0.0210251	0.311027
Triobp	55.5527	-1.97947	0.857854	-2.30746	0.021029	0.311027
Mkks	15.5192	-2.61769	1.13473	-2.30689	0.0210611	0.311123
Penk	250.678	-1.06458	0.46157	-2.30644	0.0210858	0.311123
Slc1a3	67.1981	-1.17366	0.508974	-2.30593	0.0211143	0.311172
Spata24	10.9993	2.4261	1.05266	2.30474	0.0211814	0.311788
Cd200	67.3784	1.18259	0.513519	2.30291	0.0212838	0.312922
Azin2	31.0015	1.37051	0.595807	2.30026	0.0214336	0.31475
Rnf135	29.4083	1.65353	0.719476	2.29824	0.0215479	0.316054
Ggh	146.179	1.25308	0.545437	2.29738	0.0215968	0.316216
Zfp647	4.77799	-5.32404	2.31767	-2.29715	0.0216102	0.316216
Dusp23	19.5435	-2.7497	1.19831	-2.29465	0.0217529	0.316242
Usp13	23.8313	2.12915	0.927848	2.29472	0.0217493	0.316242
Sec13	154.324	1.00457	0.437731	2.29495	0.0217362	0.316242
Bmp6	20.0199	2.10662	0.918143	2.29443	0.0217656	0.316242
Gmpr	4.5128	-4.48268	1.95356	-2.29462	0.021755	0.316242
Gm28043	3.29864	-4.87758	2.12562	-2.29466	0.0217526	0.316242
Tcf7l1	143.094	-1.2034	0.524686	-2.29356	0.021816	0.316602
Ces2g	27.8934	-1.69996	0.741575	-2.29236	0.0218848	0.317227
Zswim3	10.9981	2.83928	1.23895	2.29168	0.021924	0.317317
Klhl22	71.3771	-1.70626	0.74465	-2.29136	0.0219424	0.317317
Ednra	65.827	1.39402	0.608621	2.29046	0.0219947	0.317483
Cbx8	41.9377	1.32537	0.578694	2.29028	0.0220053	0.317483
Hist1h2bj	2.65976	-5.04037	2.20497	-2.28592	0.022259	0.320769
Scrn1	40.3545	-2.48578	1.08806	-2.28459	0.0223367	0.321514
Cdc20	39.0332	2.21922	0.971595	2.2841	0.0223655	0.321552
Ccnd2	1028.26	0.90085	0.394507	2.28348	0.0224019	0.321702
N4bp2l1	15.8399	2.07729	0.910246	2.28212	0.0224825	0.322484
Arhgef15	2.49388	-5.33893	2.3421	-2.27955	0.0226345	0.324288
Brms1	29.6623	1.86947	0.820871	2.27742	0.0227612	0.325725
Nme1	390.832	0.96333	0.423244	2.27606	0.0228423	0.326507
Tsga10	12.7215	-2.57932	1.13389	-2.27476	0.0229203	0.326579
Satb2	9.76282	3.00249	1.31978	2.27499	0.0229064	0.326579
Arxes2	12.9988	-3.42741	1.50678	-2.27465	0.0229267	0.326579
Armt1	28.4297	1.48384	0.652857	2.27284	0.0230359	0.32738
Camk2a	30.8086	1.61228	0.70925	2.27322	0.0230127	0.32738
Cdh4	7.96723	-4.34864	1.91435	-2.2716	0.0231105	0.328063
Atxn2	73.448	-1.38143	0.608343	-2.27081	0.0231583	0.328212
Mdh2	1205.2	0.732584	0.322708	2.27011	0.0232008	0.328212
Jdp2	157.077	-0.888359	0.391282	-2.27038	0.0231846	0.328212
Sema6c	48.7589	-2.03347	0.897198	-2.26647	0.0234228	0.330508
Gnaz	6.74725	-3.73019	1.64587	-2.26639	0.0234276	0.330508
Sdc1	565.888	1.0943	0.482895	2.26613	0.0234433	0.330508
Tmem67	21.3162	-2.79241	1.23318	-2.2644	0.0235494	0.331024
Sgcd	28.1768	1.50645	0.665397	2.26399	0.0235749	0.331024
Slc25a11	129.521	0.897181	0.396337	2.26368	0.0235937	0.331024
Prcd	8.64226	-3.53428	1.56152	-2.26335	0.023614	0.331024
Taf8	68.0906	-1.6679	0.736482	-2.26469	0.0235319	0.331024
Prc1	31.7319	2.20691	0.976529	2.25996	0.023824	0.332481
Irx3	136.863	1.69506	0.749925	2.26031	0.023802	0.332481
Lrmda	9.78433	-2.99894	1.32726	-2.2595	0.0238525	0.332481
Sptbn1	794.901	-0.67777	0.2999	-2.25999	0.0238222	0.332481
Cxcl14	1966.12	-1.25942	0.557346	-2.25967	0.0238414	0.332481
Colec10	3.61504	-5.64084	2.49718	-2.25888	0.0238906	0.332638
Mov10	4.38902	-3.74196	1.65761	-2.25744	0.0239804	0.333511
Tinagl1	9.96507	2.48478	1.10109	2.25666	0.0240293	0.333816
Eif2b3	48.5349	1.50527	0.667375	2.2555	0.0241019	0.334447
Btbd7	45.9474	-1.50916	0.669576	-2.2539	0.0242024	0.335465
Hr	210.142	1.16334	0.516586	2.25198	0.0243236	0.336391
Sptlc1	242.622	0.841585	0.373649	2.25234	0.0243007	0.336391
Nudt2	32.2487	1.72923	0.768287	2.25077	0.0244003	0.336685
Zfp202	3.30572	-4.21088	1.8715	-2.25001	0.0244486	0.336685
Serf1	81.816	-1.33126	0.591444	-2.25086	0.0243944	0.336685
Pdzrn4	9.61299	4.19642	1.8655	2.24949	0.0244812	0.336685
Cd248	670.49	-0.905801	0.402654	-2.24957	0.024476	0.336685
Bicdl1	4.94373	-3.92342	1.74582	-2.24732	0.0246195	0.337835
Rabac1	868.075	0.82464	0.366922	2.24745	0.0246112	0.337835
Edf1	424.726	1.11256	0.495561	2.24505	0.0247652	0.337846
Zfp579	9.07892	-3.33417	1.48403	-2.24669	0.0246598	0.337846
Eed	75.8114	1.03798	0.46249	2.24433	0.0248112	0.337846
Mt2	7728.46	-0.643184	0.286457	-2.24531	0.0247483	0.337846
Mctp1	9.7518	2.36211	1.05168	2.24604	0.0247014	0.337846
Hspa2	27.1003	-1.88274	0.838492	-2.24539	0.0247429	0.337846
Nfam1	9.11086	4.17654	1.86094	2.24432	0.0248118	0.337846
Pcx	11.584	-2.82575	1.25962	-2.24334	0.0248749	0.338331
Tesc	14.0719	3.03561	1.35417	2.24167	0.0249825	0.339421
Chpf2	106.958	1.17334	0.523543	2.24116	0.025016	0.339502
Mtmr11	69.3932	-1.31882	0.588585	-2.24067	0.0250476	0.339559
Gaa	97.3051	-1.13896	0.508631	-2.23926	0.0251391	0.340425
Cdh19	5.93646	-4.49505	2.00858	-2.23792	0.0252262	0.340837
Nudt16	10.7447	-2.48275	1.10981	-2.2371	0.0252799	0.340837
Slfn5	301.326	-1.31701	0.588683	-2.23721	0.0252726	0.340837
Tns4	5.1502	-4.89567	2.18741	-2.23811	0.0252138	0.340837
Atad2	19.4437	-2.56532	1.14802	-2.23456	0.0254459	0.342702
Fbxo6	52.7868	1.47117	0.658518	2.23406	0.0254794	0.342778
Psmd10	143.126	1.26215	0.565167	2.23324	0.0255333	0.34313
Tcaf1	80.0452	-1.02119	0.457592	-2.23167	0.025637	0.343908
Dph1	12.2704	2.71767	1.21809	2.2311	0.0256748	0.343908
Nln	31.6227	-1.77392	0.794954	-2.23148	0.0256494	0.343908
Scn1b	298.111	1.00235	0.449434	2.23025	0.025731	0.344288
Cers4	41.892	-2.06058	0.924306	-2.22932	0.0257925	0.344365
Plin4	10.2815	2.63907	1.18378	2.22936	0.0257897	0.344365
Lrrc15	147.269	-2.00992	0.902021	-2.22824	0.0258642	0.344949
Nup214	44.7404	1.69315	0.760327	2.22687	0.0259558	0.345183
Pramef12	4.06614	-4.78637	2.14951	-2.22673	0.0259656	0.345183
Dagla	12.1866	-3.01225	1.35242	-2.22731	0.0259265	0.345183
Cd63	14454.7	1.07102	0.481254	2.22547	0.0260494	0.345627
Mmaa	6.32485	-3.58686	1.61179	-2.22539	0.026055	0.345627
Lrrn4cl	315.136	-1.28744	0.578726	-2.22461	0.0261074	0.345951
Plxna1	68.01	-1.36217	0.612644	-2.22343	0.0261868	0.346631
Nploc4	74.914	1.0494	0.472113	2.22277	0.0262314	0.34685
Ubl4a	66.3889	1.10171	0.496204	2.22028	0.0263999	0.348363
Gabrb1	4.48009	4.3426	1.95664	2.21941	0.0264586	0.348363
Lcat	2.45208	-5.04888	2.27462	-2.21965	0.0264422	0.348363
Tyk2	62.1367	2.02931	0.914162	2.21986	0.0264284	0.348363
Pi4ka	101.799	1.07027	0.482719	2.21716	0.0266123	0.350013
Crispld1	102.199	1.0277	0.463712	2.21624	0.0266749	0.350091
Serhl	175.79	1.03149	0.465381	2.21643	0.0266618	0.350091
Dok5	12.0241	2.17422	0.983058	2.21169	0.026988	0.350931
Sf3b4	147.033	1.0499	0.47468	2.2118	0.0269807	0.350931
Abcb1a	35.3626	1.81223	0.819424	2.21159	0.0269947	0.350931
Pgm2l1	64.1409	-1.25966	0.569541	-2.21171	0.0269867	0.350931
Inppl1	202.391	1.02215	0.461851	2.21317	0.0268861	0.350931
Slco2a1	73.0025	-1.51358	0.683886	-2.2132	0.0268838	0.350931
Dhrs7b	60.9857	1.25255	0.56592	2.2133	0.0268766	0.350931
Tmem184b	112.702	-1.18514	0.535731	-2.21219	0.0269536	0.350931
Hnrnpll	66.3148	-1.27117	0.574074	-2.21429	0.0268085	0.350931
Agbl2	11.9881	2.55739	1.15748	2.20944	0.0271441	0.351026
Kcnmb4	4.22996	-4.80395	2.17295	-2.2108	0.0270497	0.351026
Nudt13	58.2413	1.57903	0.714579	2.20973	0.0271238	0.351026
Senp2	78.566	-0.865997	0.39185	-2.21002	0.0271038	0.351026
Gm20517	3.54727	4.92311	2.22735	2.21029	0.0270849	0.351026
Bach2	19.6335	-2.66203	1.20627	-2.20684	0.0273253	0.352396
Folr1	3.2822	5.69275	2.57977	2.20669	0.0273356	0.352396
Mon1a	24.975	-1.97629	0.895461	-2.207	0.0273137	0.352396
Med28	249.5	0.721294	0.327063	2.20537	0.0274283	0.353221
Mrpl15	91.1889	1.73828	0.788476	2.2046	0.0274821	0.353546
Aox1	11.6666	-3.44907	1.56555	-2.2031	0.0275876	0.354165
Ptgs2	210.104	-1.07226	0.486675	-2.20324	0.0275779	0.354165
Cmtm6	105.561	1.12988	0.513561	2.20009	0.0278008	0.356532
Aox3	3.26422	-4.69568	2.13651	-2.19783	0.0279614	0.357185
Mapk1ip1	30.2462	-2.62385	1.19388	-2.19774	0.0279674	0.357185
Kcns3	5.28976	-3.96427	1.80352	-2.19808	0.0279435	0.357185
Elac1	21.3613	-1.95788	0.890762	-2.19799	0.0279502	0.357185
Gstm2	207.144	-0.823599	0.374826	-2.19728	0.0280001	0.357233
Zyx	146.982	-0.919397	0.418558	-2.19658	0.0280502	0.357502
Dmd	25.298	1.86633	0.850138	2.19533	0.0281398	0.357693
Tmem176a	252.335	0.941441	0.428887	2.19508	0.0281578	0.357693
Tgfbr2	318.204	-0.903705	0.41176	-2.19473	0.0281827	0.357693
Xxylt1	84.5322	-1.30101	0.592887	-2.19436	0.0282095	0.357693
Pcdhb4	6.08046	-3.83406	1.74724	-2.19435	0.0282099	0.357693
Fech	83.0811	-1.40372	0.640014	-2.19326	0.0282887	0.358324
Flrt3	38.255	1.49415	0.681562	2.19225	0.0283618	0.358447
Pef1	106.179	0.995889	0.454346	2.19192	0.0283855	0.358447
Adam1a	3.53263	-4.35552	1.9867	-2.19234	0.0283552	0.358447
Bag2	14.6455	2.32493	1.061	2.19126	0.028433	0.358662
Raph1	307.954	0.976184	0.445731	2.19008	0.0285187	0.358662
Tcaim	24.032	-1.87175	0.85456	-2.1903	0.0285022	0.358662
Rara	49.7595	1.22727	0.560328	2.19026	0.0285052	0.358662
St6gal1	33.3758	-1.9225	0.87809	-2.18941	0.0285673	0.358907
Ntn4	133.891	1.22239	0.558628	2.1882	0.0286554	0.359386
Osm	2.4884	6.06282	2.77084	2.18808	0.0286636	0.359386
Tshz2	53.3855	-1.57168	0.718847	-2.18639	0.0287871	0.359773
Peli2	99.152	-1.7493	0.800207	-2.18606	0.0288109	0.359773
Faap100	61.1508	1.32043	0.60398	2.18622	0.0287995	0.359773
Rnf19a	65.6084	-1.05981	0.484725	-2.1864	0.0287861	0.359773
Scly	10.5757	2.16908	0.992692	2.18505	0.0288851	0.359822
Swi5	2752.89	1.17382	0.537208	2.18504	0.0288857	0.359822
Rgs7bp	18.5085	2.32949	1.06622	2.18482	0.0289023	0.359822
Alkbh2	16.5496	1.88442	0.862836	2.18399	0.0289631	0.360216
Mrpl57	79.026	1.17043	0.536243	2.18266	0.0290611	0.361071
Bud31	192.615	1.01419	0.465595	2.17827	0.0293861	0.363342
1600014C10Rik	35.816	1.29542	0.594567	2.17876	0.0293496	0.363342
1500009L16Rik	53.3485	1.74759	0.80204	2.17893	0.0293371	0.363342
Xpo7	145.897	-0.982927	0.451256	-2.1782	0.029391	0.363342
Metrnl	492.396	0.793893	0.364436	2.17841	0.0293752	0.363342
Mfsd10	79.8584	1.25633	0.577126	2.17687	0.0294901	0.363555
Map1b	64.3478	-1.80544	0.829537	-2.17644	0.0295222	0.363555
Ifi27l2a	29.8228	-2.00446	0.921002	-2.17639	0.029526	0.363555
Otub1	88.4769	1.05817	0.486056	2.17705	0.0294766	0.363555
Alpl	688.104	1.54233	0.708908	2.17564	0.0295825	0.363888
Lyar	51.4029	1.15615	0.531516	2.17519	0.0296155	0.363932
Plpp5	71.1392	1.08444	0.498755	2.17429	0.0296836	0.364406
Clec2i	10.8554	-2.55515	1.17564	-2.17341	0.0297495	0.364491
Emb	164.78	-1.20442	0.554106	-2.17362	0.0297333	0.364491
Enox2	16.3016	-2.08922	0.961657	-2.17252	0.0298167	0.364926
Ppp1r2	271.904	-0.699385	0.321978	-2.17215	0.0298442	0.364926
Tnnt3	46.7034	1.68469	0.775957	2.17112	0.0299223	0.36552
Igfbp6	1103.34	-0.96638	0.445257	-2.17039	0.0299776	0.365834
Fastkd5	21.7125	1.67745	0.773089	2.16981	0.0300214	0.366006
Xrcc1	33.8135	1.36038	0.627305	2.16861	0.0301126	0.366756
Gna12	99.9236	1.16754	0.538608	2.1677	0.0301814	0.366854
Med31	53.742	1.55158	0.715894	2.16733	0.0302098	0.366854
Tubb5	1153.21	0.847442	0.390957	2.16761	0.0301884	0.366854
S100a16	824.366	0.989255	0.456727	2.16597	0.0303139	0.367106
Adh1	61.2054	-1.5788	0.728721	-2.16653	0.0302704	0.367106
Tcea3	23.2682	-2.05719	0.950325	-2.16472	0.0304089	0.367106
Ica1	10.8015	2.24105	1.03508	2.1651	0.03038	0.367106
Cnpy2	194.152	0.864816	0.399301	2.16583	0.0303244	0.367106
Naxd	49.1307	1.11334	0.51429	2.16482	0.0304017	0.367106
Slc7a4	5.59114	-3.05684	1.4124	-2.16429	0.030442	0.367147
Cebpzos	25.0101	2.17403	1.0047	2.16387	0.0304746	0.367181
Pik3c2b	8.81287	-3.48006	1.60994	-2.1616	0.0306487	0.367215
H13	495.436	0.545902	0.252474	2.16221	0.030602	0.367215
Tacc3	21.8393	1.55127	0.717297	2.16266	0.0305675	0.367215
Csrp3	4.70195	4.68663	2.16687	2.16286	0.0305518	0.367215
Calm1	1495.29	0.76707	0.354693	2.16263	0.0305696	0.367215
Unc93b1	55.5275	1.24994	0.578271	2.16151	0.0306558	0.367215
Mmp11	26.9745	-1.79674	0.831531	-2.16076	0.0307137	0.367552
Sh3bp5	65.5107	-1.51311	0.700535	-2.15993	0.0307782	0.367968
Lhx9	3.5159	4.88334	2.26188	2.15897	0.0308524	0.368269
Txndc5	195.975	0.992664	0.459815	2.15883	0.030863	0.368269
Hcls1	9.12664	3.56181	1.65091	2.15749	0.0309678	0.369162
Atp5e	609.248	1.09042	0.505663	2.15641	0.0310517	0.369806
Afdn	58.5029	-1.46698	0.680436	-2.15595	0.0310878	0.369879
Mmd	38.3375	1.07958	0.500909	2.15523	0.0311439	0.370189
Ap5s1	46.7979	-1.65799	0.770021	-2.15318	0.0313048	0.371744
Mrpl10	139.815	0.823412	0.382596	2.15217	0.031384	0.37197
Fads1	153.127	-0.972857	0.451991	-2.15238	0.0313672	0.37197
Lsm10	66.855	1.29983	0.604112	2.15163	0.0314262	0.372086
Sybu	6.74808	-3.45394	1.60553	-2.15128	0.0314541	0.372086
Ajuba	7.3438	-2.81682	1.31023	-2.14987	0.0315658	0.373051
Scn2a	5.41457	-3.67657	1.71159	-2.14804	0.0317106	0.37317
Eda	11.5673	-2.08549	0.970433	-2.14903	0.0316324	0.37317
Tgs1	20.4767	-2.32649	1.08299	-2.14821	0.0316972	0.37317
Rras2	55.5113	1.35678	0.631696	2.14783	0.031727	0.37317
Cbarp	10.2782	2.53163	1.17841	2.14834	0.0316869	0.37317
Prrg2	69.5873	1.35068	0.629224	2.14658	0.031827	0.37399
Fam53b	20.1275	1.7283	0.805647	2.14523	0.0319347	0.374778
Rab3il1	59.7747	-1.49797	0.698361	-2.14498	0.0319547	0.374778
Ddx47	112.148	0.900633	0.420166	2.14352	0.0320714	0.375156
Tnpo2	237.037	-0.934902	0.436253	-2.14303	0.0321107	0.375156
Tsc22d1	667.043	0.669186	0.312138	2.14388	0.0320425	0.375156
Npc2	1709.34	0.738715	0.344762	2.14268	0.0321388	0.375156
Cblb	80.1787	-1.0763	0.502292	-2.14278	0.0321306	0.375156
Zbtb10	54.7295	-1.27958	0.597512	-2.14151	0.0322328	0.375834
Tpra1	88.3831	1.14523	0.534854	2.1412	0.0322578	0.375834
Gnrh1	3.86239	-4.50353	2.10369	-2.14078	0.0322921	0.375879
Zfp282	66.6809	-1.52756	0.71425	-2.13868	0.0324613	0.377492
Rabepk	73.6429	1.19829	0.560587	2.13756	0.0325523	0.377839
Fabp3	12.1092	2.96151	1.38535	2.13773	0.0325386	0.377839
2610001J05Rik	215.955	1.1185	0.523682	2.13585	0.0326919	0.379092
Msln	5.35365	4.71769	2.20919	2.13548	0.0327217	0.379092
Chic1	13.5377	2.98124	1.39697	2.13408	0.032836	0.379349
Syde2	7.53144	-2.83888	1.32994	-2.1346	0.0327939	0.379349
Dusp5	21.5868	1.59448	0.747132	2.13414	0.0328313	0.379349
Fmn1	8.49034	-2.32836	1.09146	-2.13325	0.0329042	0.379428
Hmgb2	6.64736	3.54059	1.65943	2.13362	0.0328739	0.379428
Trmt13	16.4193	-2.08992	0.979998	-2.13257	0.0329596	0.379643
Stard3nl	19.4666	2.01081	0.943036	2.13227	0.0329844	0.379643
Mrps11	28.8874	1.31445	0.616629	2.13167	0.0330343	0.379803
Chst15	79.6791	1.26088	0.591703	2.13093	0.0330945	0.379803
Blmh	945.649	1.04495	0.49039	2.13086	0.0331008	0.379803
Exoc7	103.947	0.910821	0.427493	2.13061	0.0331213	0.379803
Adam12	66.3552	-2.07118	0.972849	-2.12898	0.0332558	0.380802
Nudt12	2.93164	-4.56012	2.1421	-2.12881	0.0332701	0.380802
Fahd2a	12.4799	2.62582	1.23468	2.12672	0.0334431	0.38112
Pank2	88.8405	0.907213	0.426427	2.12748	0.0333805	0.38112
Alas2	2.78792	-5.19197	2.4432	-2.12507	0.0335809	0.38112
Zfp687	67.1667	1.2575	0.591514	2.12591	0.0335111	0.38112
Rad18	6.71309	-2.53866	1.19326	-2.12749	0.0333793	0.38112
Plscr4	95.4763	-1.11714	0.52565	-2.12525	0.0335659	0.38112
Fbxw17	113.234	1.16252	0.547129	2.12476	0.0336065	0.38112
Dglucy	12.605	2.95849	1.39138	2.1263	0.0334783	0.38112
Glyr1	97.0266	0.944063	0.444294	2.12486	0.033598	0.38112
Pcdhb5	9.84986	-2.81519	1.32423	-2.12591	0.0335104	0.38112
Adamts1	438.091	-1.06753	0.502633	-2.12387	0.0336807	0.381612
Pcsk1	4.12749	5.34787	2.51851	2.12343	0.0337182	0.381686
Tanc1	63.9171	1.78587	0.841512	2.12222	0.0338196	0.382082
Chrna1	9.71543	4.10498	1.93491	2.12153	0.0338769	0.382082
Pitpna	205.317	0.853246	0.402013	2.12243	0.0338016	0.382082
Cox17	325.123	1.12081	0.528249	2.12174	0.0338597	0.382082
Cnih4	113.414	1.00934	0.475989	2.12051	0.033963	0.382354
Ephb2	67.4106	-1.74271	0.821714	-2.12082	0.0339372	0.382354
Aldh9a1	31.1748	-1.60106	0.755929	-2.11801	0.0341744	0.383028
Denr	206.413	0.897649	0.423738	2.1184	0.0341408	0.383028
Hist1h1c	272.523	0.831714	0.39256	2.11869	0.0341164	0.383028
Thbs4	1555.61	-0.928839	0.438322	-2.11908	0.0340839	0.383028
Scarf2	240.127	-1.09791	0.518382	-2.11797	0.0341779	0.383028
Ddr2	695.802	-0.70557	0.333305	-2.11689	0.0342692	0.383304
Cetn2	156.646	1.1187	0.528675	2.11605	0.0343406	0.383304
Nudt9	77.3355	0.964778	0.456331	2.11421	0.0344975	0.383304
Cenpn	3.94571	5.47059	2.58654	2.11502	0.0344284	0.383304
Epn2	193.1	0.861263	0.407002	2.11611	0.0343352	0.383304
Ccl9	38.701	1.9177	0.90711	2.11408	0.0345085	0.383304
Slc12a7	25.9269	1.68852	0.798724	2.11403	0.0345129	0.383304
Psma3	274.456	0.77884	0.368093	2.11588	0.0343552	0.383304
Atf7	75.2995	-1.80474	0.853566	-2.11435	0.0344855	0.383304
Itgb5	481.462	0.869064	0.410799	2.11554	0.0343837	0.383304
Taf2	22.2134	1.65241	0.781922	2.11327	0.0345779	0.383681
Sf3b6	332.716	1.3077	0.618934	2.11282	0.0346162	0.383761
Cpd	382.139	0.589849	0.279256	2.11222	0.0346676	0.383986
Fbxo25	45.2448	1.21995	0.577877	2.1111	0.0347641	0.38471
Chrd	25.6476	-1.74162	0.825293	-2.11031	0.034832	0.385116
Rab7b	233.172	-1.01529	0.481544	-2.10841	0.0349959	0.38542
Pbdc1	199.126	1.10139	0.52277	2.10684	0.0351311	0.38542
Gm12689	3.78335	4.72069	2.23949	2.10793	0.0350367	0.38542
Wdr1	169.603	0.767564	0.364338	2.10674	0.0351403	0.38542
Klhl42	9.07905	-2.48162	1.17722	-2.10803	0.0350284	0.38542
Tmem115	98.9787	1.34505	0.637888	2.10859	0.0349799	0.38542
Mfap4	608.87	-1.41492	0.671345	-2.10759	0.0350661	0.38542
Plpp1	179.748	-1.02006	0.484151	-2.10691	0.0351254	0.38542
Rin3	43.5925	-1.97611	0.937965	-2.10681	0.0351343	0.38542
Gm17455	52.1808	1.48294	0.704309	2.10553	0.0352452	0.386227
Stat2	26.9299	-1.58313	0.752062	-2.10505	0.035287	0.386343
Lrp6	125.117	-1.37633	0.654479	-2.10293	0.0354715	0.387676
Fbxl17	47.5721	1.62334	0.771897	2.10305	0.0354617	0.387676
Ptpa	197.793	0.762341	0.362843	2.10102	0.0356392	0.388947
Sdf2l1	34.2067	1.74235	0.829339	2.10089	0.0356509	0.388947
5730480H06Rik	132.376	1.22011	0.580927	2.10028	0.0357045	0.389069
Pigp	81.052	1.33533	0.635856	2.10004	0.0357251	0.389069
Ndufb6	122.796	1.20178	0.572488	2.09922	0.0357976	0.389448
Emilin2	382.031	-1.45007	0.690861	-2.09893	0.0358229	0.389448
Cbx6	708.158	-0.812464	0.387242	-2.09808	0.0358982	0.389923
Ubiad1	26.7624	-2.06299	0.983503	-2.0976	0.0359409	0.390044
Il17rd	104.481	-0.927965	0.442758	-2.09588	0.0360932	0.391353
Asf1b	14.5264	2.25891	1.07829	2.09491	0.0361791	0.39194
Lmna	1231.38	-0.619168	0.295745	-2.09359	0.0362965	0.392867
Exd1	5.46417	-3.948	1.88675	-2.09249	0.0363944	0.393382
Armcx5	26.6451	1.45705	0.696385	2.09231	0.0364111	0.393382
Got1	118.259	1.23572	0.59069	2.09199	0.0364396	0.393382
Rbks	3.00638	-4.27413	2.04384	-2.09122	0.0365083	0.393473
Rnf7	204.892	0.916514	0.438275	2.09118	0.0365118	0.393473
Il3ra	106.097	1.27227	0.608641	2.09034	0.0365873	0.393802
Zfp385a	68.796	-1.36313	0.652173	-2.09013	0.0366061	0.393802
Irx2	2.651	4.38582	2.09886	2.08962	0.0366523	0.393957
Xpo5	4.6473	-4.32151	2.06878	-2.08892	0.0367154	0.394291
Hecw2	9.44402	-2.97357	1.42557	-2.08587	0.03699	0.395996
Rtl5	25.9314	-1.81738	0.871084	-2.08635	0.0369471	0.395996
Cyb5rl	9.54979	-2.8143	1.34928	-2.08578	0.0369987	0.395996
Alkbh4	5.4742	-4.37614	2.09812	-2.08574	0.0370024	0.395996
Pde3b	28.2595	-1.46984	0.705944	-2.0821	0.0373334	0.399193
Ywhae	790.628	0.575444	0.276576	2.0806	0.0374705	0.400312
Cnr1	4.54561	-4.26832	2.05386	-2.07819	0.0376916	0.401978
Aldh1l2	13.4583	-2.19861	1.05792	-2.07824	0.0376871	0.401978
Zfyve27	26.8652	-2.09755	1.00986	-2.07706	0.0377959	0.402743
Capg	333.715	0.932161	0.448921	2.07645	0.0378523	0.402911
Ppp1r14a	3.96841	-3.81733	1.83863	-2.07618	0.0378769	0.402911
Gdf10	597.977	-1.03481	0.498653	-2.07521	0.0379675	0.403527
Smco4	133.474	-0.886043	0.427242	-2.07386	0.0380919	0.404428
Atp6v0e	358.626	0.996152	0.4804	2.07359	0.0381177	0.404428
Zranb3	3.14816	-4.03739	1.94887	-2.07166	0.038297	0.404787
Cdkn2a	27.1943	1.32977	0.642055	2.07111	0.0383482	0.404787
Lfng	17.4301	-1.74758	0.843399	-2.07207	0.0382587	0.404787
Stx1b	4.59883	-4.50886	2.17689	-2.07124	0.0383359	0.404787
Pip4k2c	217.551	0.678061	0.327255	2.07197	0.0382686	0.404787
Yipf5	275.254	0.96191	0.464137	2.07247	0.0382218	0.404787
Smg8	14.1529	1.91676	0.925662	2.0707	0.0383873	0.404853
Fam129a	425.906	0.89663	0.433238	2.0696	0.0384896	0.405586
Kcnip3	3.13572	5.5702	2.69216	2.06905	0.0385416	0.405788
Dgat2	9.72839	-3.36923	1.62908	-2.06819	0.0386226	0.406203
Col18a1	158.788	-1.03053	0.49834	-2.06793	0.0386469	0.406203
Prss12	20.6072	-2.03508	0.98472	-2.06665	0.0387667	0.407116
Prickle3	8.75433	-2.88039	1.39412	-2.06611	0.0388185	0.407314
Ikbkg	50.882	1.33789	0.649181	2.06089	0.039314	0.407664
Sh3kbp1	132.551	-1.19373	0.578991	-2.06175	0.0392315	0.407664
Zbtb8a	9.204	-2.65292	1.28724	-2.06093	0.03931	0.407664
Ldb2	57.1112	-1.15192	0.55831	-2.06323	0.0390913	0.407664
Atp8a1	10.4774	-2.81681	1.36663	-2.06113	0.039291	0.407664
Apoc1	3.46015	-4.03713	1.95609	-2.06388	0.0390291	0.407664
P4ha1	118.841	1.07972	0.523821	2.06123	0.0392807	0.407664
Tet1	7.60977	-2.78811	1.35055	-2.06442	0.0389779	0.407664
Nab2	75.7809	1.2705	0.616015	2.06245	0.0391653	0.407664
Uts2r	22.9794	-2.6503	1.28393	-2.06422	0.0389973	0.407664
Ccno	7.86496	-2.99753	1.45358	-2.06217	0.0391911	0.407664
Vgll3	52.4045	-1.88036	0.911626	-2.06264	0.0391466	0.407664
Cryaa	26.6096	-1.72268	0.835749	-2.06124	0.0392803	0.407664
Wbp1l	163.093	-0.985633	0.478072	-2.06168	0.0392379	0.407664
Mospd1	18.5465	-1.69279	0.821848	-2.05973	0.0394239	0.40821
Chst5	8.06653	-4.27997	2.07802	-2.05964	0.0394328	0.40821
Adamtsl4	90.8288	-1.18158	0.57388	-2.05893	0.0395014	0.408578
Polr2b	77.6803	-1.10747	0.537989	-2.05854	0.0395384	0.408618
Pex19	122.492	0.632951	0.307641	2.05743	0.0396448	0.409207
Sipa1	22.8445	-1.83586	0.892382	-2.05726	0.0396616	0.409207
Bmpr2	268.169	-0.650402	0.316231	-2.05673	0.0397123	0.409212
Car8	39.7402	1.6087	0.782453	2.05597	0.0397854	0.409212
Rpl36al	6.26978	3.47008	1.68788	2.05587	0.0397946	0.409212
Gm10093	87.0889	1.22485	0.595757	2.05595	0.0397871	0.409212
Pcolce	1129.53	-0.682935	0.332357	-2.05483	0.0398959	0.409347
Hmg20b	59.0413	1.10746	0.538989	2.05471	0.0399072	0.409347
Kctd6	16.8851	-1.89613	0.922786	-2.05479	0.0398993	0.409347
Lsm6	339.007	0.799967	0.389438	2.05416	0.0399605	0.409554
Pcmt1	172.23	0.792079	0.385672	2.05376	0.0399985	0.409603
P2rx5	13.5584	1.73556	0.845492	2.05273	0.0400991	0.410294
Tnfaip2	1489.09	0.805702	0.392752	2.05143	0.0402251	0.410912
Prepl	10.2021	-2.43321	1.18611	-2.05142	0.0402261	0.410912
Foxo4	77.8746	-1.16816	0.569639	-2.0507	0.0402964	0.411013
Thbs2	689.822	-1.00113	0.488285	-2.05029	0.0403358	0.411013
Frat1	4.65746	-3.1689	1.54543	-2.05051	0.0403151	0.411013
Qprt	37.6298	1.53608	0.749404	2.04974	0.0403902	0.411227
Hey1	22.483	1.61608	0.788608	2.04928	0.0404351	0.411345
Ssc5d	554.511	-1.00462	0.49032	-2.0489	0.0404718	0.41138
Micu2	173.089	-0.733532	0.35821	-2.04777	0.0405825	0.412166
Eif2d	27.478	-1.97699	0.96564	-2.04734	0.0406245	0.412254
Cops4	222.208	1.02908	0.503123	2.04538	0.0408175	0.412429
Lsm3	127.399	1.49772	0.732968	2.04336	0.0410169	0.412429
Crybg1	10.6299	2.43237	1.19053	2.0431	0.0410425	0.412429
Panx3	5.56892	4.05078	1.98218	2.0436	0.0409931	0.412429
Cryab	151.572	-0.811619	0.397229	-2.0432	0.0410326	0.412429
Zc3h12c	16.7029	1.76404	0.862332	2.04566	0.0407899	0.412429
Gdpd1	23.8973	1.69489	0.82884	2.04489	0.0408656	0.412429
Slc35d2	30.9063	1.60317	0.784061	2.0447	0.0408849	0.412429
Zfp953	3.58989	4.7996	2.34623	2.04566	0.0407894	0.412429
Arid2	111.487	-0.937596	0.458207	-2.04623	0.0407338	0.412429
Mta3	42.9249	1.36362	0.66715	2.04394	0.0409593	0.412429
Bambi	51.4734	1.17897	0.576297	2.04576	0.0407797	0.412429
Npas2	50.508	-1.31318	0.643515	-2.04064	0.0412869	0.413167
Wwtr1	255.617	-0.74821	0.36701	-2.03866	0.0414836	0.413167
Pygo2	193.158	0.718268	0.352088	2.04003	0.0413476	0.413167
Rpp25l	52.0241	0.961356	0.471463	2.03909	0.0414411	0.413167
Zfp157	3.39196	-4.74732	2.3249	-2.04195	0.0411566	0.413167
Plin1	4.57617	-4.33591	2.12548	-2.03997	0.041353	0.413167
Zbtb39	3.09613	-4.12074	2.02042	-2.03955	0.0413954	0.413167
Aspa	5.31591	-3.57677	1.75358	-2.03969	0.0413812	0.413167
Epdr1	342.523	0.677063	0.331738	2.04095	0.0412554	0.413167
Exoc3l4	114.456	1.71595	0.840557	2.04144	0.0412069	0.413167
Plekhh2	23.574	-1.89302	0.928563	-2.03866	0.041484	0.413167
Krcc1	150.735	0.879027	0.431338	2.03791	0.0415591	0.413582
Lhx8	4.02562	-4.06624	1.99611	-2.03708	0.0416419	0.413738
Hdac11	11.7232	-2.44259	1.19896	-2.03725	0.0416248	0.413738
Ism1	239.717	-1.32869	0.652471	-2.03639	0.0417111	0.413994
Setd7	128.482	-1.01965	0.50077	-2.03616	0.0417346	0.413994
Rars2	18.765	2.04215	1.00364	2.03474	0.0418772	0.415075
Usp53	64.3984	-1.27145	0.624983	-2.03438	0.0419134	0.415101
Timm17b	71.9985	1.33442	0.65679	2.03173	0.0421814	0.415117
Ddost	313.989	0.748575	0.368184	2.03316	0.0420367	0.415117
Dnaaf5	112.47	1.30873	0.644156	2.0317	0.0421839	0.415117
Plcg2	4.45249	-4.99192	2.45624	-2.03234	0.0421191	0.415117
Barx1	14.4558	1.91695	0.943352	2.03207	0.0421471	0.415117
Arl4a	162.484	-1.00244	0.493215	-2.03246	0.0421076	0.415117
Ext1	176.575	-1.1861	0.583723	-2.03196	0.0421577	0.415117
Cdk2ap2	128.854	1.04476	0.513933	2.03286	0.0420662	0.415117
Srsf7	250.029	0.732533	0.360621	2.03131	0.0422236	0.415176
Arf4	1236.31	0.913066	0.449986	2.0291	0.0424482	0.417053
Tti2	17.7437	1.57096	0.774686	2.02786	0.0425742	0.417626
Slc43a2	115.559	1.10212	0.54341	2.02816	0.0425443	0.417626
Arhgef7	48.1781	-1.29049	0.636727	-2.02675	0.042688	0.418078
Prpf19	306.89	-0.824184	0.406599	-2.02702	0.0426605	0.418078
Myo1b	94.4517	0.790221	0.390317	2.02456	0.0429122	0.418945
Impdh1	72.1121	-1.10926	0.547773	-2.02505	0.0428627	0.418945
Atp6v1e1	381.845	0.867492	0.428427	2.02483	0.0428849	0.418945
Cdc42ep3	88.7855	0.884215	0.436639	2.02505	0.0428624	0.418945
Rrp8	27.8657	-1.63976	0.81009	-2.02417	0.0429529	0.418948
Nup88	78.4413	1.04101	0.514357	2.0239	0.0429804	0.418948
Aptx	38.445	1.31005	0.647793	2.02234	0.0431417	0.420189
Rbm26	113.126	-0.833018	0.412054	-2.02162	0.0432152	0.420573
Sqor	40.3984	-1.77333	0.877615	-2.02062	0.0433189	0.421251
Esf1	13.3542	-2.16361	1.07171	-2.01883	0.0435044	0.421637
Necab3	2.55695	-4.72873	2.34335	-2.01794	0.0435976	0.421637
Gss	28.1849	1.9087	0.945385	2.01897	0.0434904	0.421637
Foxo1	470.857	0.83173	0.411905	2.01922	0.0434639	0.421637
Abhd5	104.917	-0.849942	0.420927	-2.01921	0.043465	0.421637
Helz	88.3798	-1.43299	0.709982	-2.01834	0.0435555	0.421637
Ccdc167	12.5817	2.6624	1.31934	2.01797	0.0435939	0.421637
Steap3	221.348	-0.779135	0.386652	-2.01508	0.043896	0.42237
Zscan29	13.4802	-2.05834	1.02188	-2.01427	0.0439812	0.42237
Igsf3	89.4186	-1.04464	0.518596	-2.01437	0.043971	0.42237
Tmed2	530.897	1.04336	0.517434	2.01642	0.0437566	0.42237
Polr2e	137.591	0.980704	0.486821	2.01451	0.0439563	0.42237
2410004P03Rik	4.57509	3.76099	1.86553	2.01604	0.0437961	0.42237
Tead3	17.254	-1.93218	0.958041	-2.0168	0.0437165	0.42237
Dock8	21.8237	1.91941	0.952522	2.01508	0.0438962	0.42237
Ifit1	12.1069	-2.82403	1.40131	-2.01528	0.0438751	0.42237
Gpatch2l	28.1555	-1.57922	0.784212	-2.01377	0.0440339	0.422548
Zfp763	6.77724	3.40838	1.69301	2.01321	0.0440925	0.422781
Tmem201	10.1977	-2.28604	1.13632	-2.01179	0.0442418	0.423555
Wnt9a	192.124	-1.42078	0.706223	-2.0118	0.0442413	0.423555
Acbd5	32.2969	-1.56066	0.776897	-2.00884	0.0445542	0.426216
Npr1	20.8169	-2.45105	1.22064	-2.00801	0.0446425	0.4264
Sytl2	26.7826	-1.53326	0.763567	-2.00803	0.0446403	0.4264
Slc16a11	4.71644	4.26289	2.12371	2.00728	0.0447194	0.426804
Selenbp1	95.8594	0.881988	0.439533	2.00665	0.044787	0.427119
Nrf1	78.1474	1.16971	0.583369	2.0051	0.0449519	0.428006
Eif3c	324.515	-0.822123	0.410143	-2.00448	0.0450186	0.428006
Ghitm	574.368	0.669082	0.333711	2.00498	0.0449654	0.428006
Ppp1r11	62.7153	0.984142	0.490929	2.00465	0.0450004	0.428006
Prelid3b	121.039	0.858295	0.428386	2.00356	0.0451176	0.428287
Baiap2	179.131	-0.815462	0.406991	-2.00363	0.0451093	0.428287
Sdcbp	1214.76	0.665699	0.332447	2.00242	0.0452394	0.42846
Sema3b	159.013	-1.16783	0.583212	-2.00242	0.0452398	0.42846
Ckb	365.372	0.879874	0.439283	2.00298	0.0451799	0.42846
Mdfic	122.446	-0.837488	0.418463	-2.00134	0.0453553	0.429225
Poldip2	60.9444	1.0274	0.513449	2.00097	0.0453958	0.429279
Dhfr	15.3768	-1.93321	0.966382	-2.00046	0.0454509	0.429471
M6pr	92.0229	0.972779	0.486522	1.99946	0.0455591	0.429554
Cdk17	33.8742	1.43752	0.719166	1.99887	0.0456225	0.429554
Elf1	89.026	-1.07021	0.53525	-1.99946	0.0455586	0.429554
Pcsk7	50.3791	1.23394	0.617191	1.99928	0.045578	0.429554
Drap1	394.232	0.920375	0.460471	1.99877	0.0456336	0.429554
Kif1b	157.817	-0.930862	0.466054	-1.99733	0.0457899	0.430697
Cd37	3.17027	4.59053	2.29905	1.9967	0.0458573	0.431003
Mndal	24.5042	-2.15037	1.0777	-1.99533	0.0460073	0.431502
Atp5c1	230.694	0.820571	0.412448	1.98951	0.0466447	0.431502
Dcaf12l1	5.41469	-3.1637	1.58531	-1.99563	0.0459742	0.431502
Iqsec2	277.939	-1.41112	0.709228	-1.98966	0.0466287	0.431502
Ssr3	1008.49	0.670032	0.336336	1.99215	0.0463546	0.431502
Tmem245	54.9911	-1.39407	0.698872	-1.99475	0.0460703	0.431502
Mtap	116.767	-0.668084	0.335341	-1.99225	0.0463437	0.431502
Cux1	117.559	1.09147	0.54836	1.99043	0.0465441	0.431502
Trim24	26.5228	-1.71849	0.863908	-1.9892	0.0466791	0.431502
Dmpk	80.8772	-1.47626	0.740792	-1.99281	0.0462825	0.431502
Gstt1	187.008	1.00764	0.506013	1.99133	0.0464443	0.431502
Ppp1r12a	89.8401	-0.896278	0.450355	-1.99016	0.0465736	0.431502
Spock3	5.99973	-3.67856	1.84819	-1.99036	0.0465516	0.431502
Ang	28.9119	-1.74013	0.874225	-1.99049	0.0465373	0.431502
Rexo2	268.708	0.733196	0.367983	1.99247	0.0463192	0.431502
Ppib	755.926	0.880734	0.441764	1.99367	0.0461876	0.431502
Osbp2	7.03181	-3.65511	1.8343	-1.99264	0.0463004	0.431502
Taco1	3.55599	4.26761	2.14301	1.99141	0.0464361	0.431502
Dapk1	204.467	-1.11106	0.556929	-1.99498	0.0460449	0.431502
Slc25a21	2.87852	-5.47952	2.75066	-1.99208	0.0463628	0.431502
Csf2rb2	5.32299	-3.32626	1.67156	-1.98992	0.0465997	0.431502
H2-Q7	43.7514	3.51754	1.76697	1.99072	0.0465119	0.431502
Serp1	963.81	0.698587	0.351277	1.98871	0.0467334	0.431681
Mmadhc	282.421	0.764607	0.385038	1.98579	0.0470562	0.43385
Ptbp3	260.503	0.605494	0.304982	1.98534	0.0471065	0.43385
Plekhg2	37.023	-1.8639	0.938839	-1.98532	0.0471087	0.43385
Fam208a	47.8251	-1.38549	0.697622	-1.98602	0.0470307	0.43385
Mrps5	27.8334	-1.46536	0.738445	-1.98439	0.0472127	0.434148
Raf1	95.9701	1.2045	0.607149	1.98386	0.0472714	0.434148
Il11	54.4731	1.64737	0.830556	1.98345	0.0473168	0.434148
Tead2	17.8324	-1.93382	0.974974	-1.98346	0.047316	0.434148
Chrm3	15.879	-2.15451	1.08562	-1.98459	0.0471896	0.434148
Cenpi	5.41602	-3.44417	1.73673	-1.98313	0.0473524	0.434151
Fat3	10.964	4.16582	2.10102	1.98277	0.0473936	0.434206
Jsrp1	5.68721	4.31602	2.1782	1.98146	0.0475398	0.43458
Cdc42se2	85.1315	1.04161	0.525562	1.98189	0.0474911	0.43458
Pcdhb20	19.3207	1.98881	1.00365	1.98159	0.0475256	0.43458
Dnpep	170.661	1.02718	0.51898	1.97923	0.0477896	0.435625
Bglap3	8.18511	2.97616	1.50343	1.97958	0.0477508	0.435625
Chchd2	4938.25	1.02446	0.517484	1.9797	0.0477373	0.435625
Gata6	4.27755	-3.47185	1.75418	-1.97918	0.0477953	0.435625
Yes1	6.57317	-2.6434	1.33581	-1.97887	0.0478308	0.435627
Jrkl	15.2392	-2.28149	1.15352	-1.97785	0.0479457	0.436351
Mmrn2	13.5697	2.71729	1.37435	1.97716	0.0480241	0.436743
Ube2f	97.8838	0.903765	0.457542	1.97526	0.0482386	0.43689
Smyd3	29.0795	-1.66992	0.845249	-1.97566	0.0481935	0.43689
Cnst	14.3711	-1.73968	0.88048	-1.97583	0.0481742	0.43689
Sdf4	647.402	0.540736	0.273568	1.9766	0.0480865	0.43689
Ube2b	369.089	0.795657	0.402836	1.97514	0.0482524	0.43689
Hist1h2ac	4.97658	3.75602	1.90056	1.97627	0.0481243	0.43689
Galnt18	86.4264	-1.76243	0.892688	-1.97429	0.0483487	0.437441
Polr3g	4.11729	5.20091	2.63477	1.97395	0.0483869	0.437466
Fam172a	98.1661	1.07342	0.543936	1.97343	0.0484464	0.437684
Rnpep	85.3736	1.28923	0.654246	1.97056	0.0487746	0.438426
Prrx2	254.979	-1.15545	0.586074	-1.97151	0.048666	0.438426
Dmp1	6.3413	3.85901	1.95769	1.9712	0.0487007	0.438426
Uggt2	16.7572	-2.09716	1.0637	-1.97156	0.0486595	0.438426
Ppp6r2	2.53776	-4.06627	2.06354	-1.97054	0.0487771	0.438426
Myg1	22.3049	1.87847	0.953263	1.97057	0.0487729	0.438426
Ifnar1	17.3726	-1.70231	0.863585	-1.97121	0.0487002	0.438426
Bicra	3.03482	-3.88044	1.96971	-1.97006	0.0488315	0.438595
Lin37	4.89112	-3.29909	1.6754	-1.96914	0.0489375	0.439228
Zranb1	172.825	-0.862319	0.438266	-1.96757	0.0491173	0.440522
Sipa1l3	40.6578	1.12841	0.573717	1.96684	0.0492011	0.440634
Psmb5	180.999	1.00511	0.511003	1.96694	0.04919	0.440634
Snx17	186.333	0.862194	0.4386	1.96578	0.0493235	0.441409
Rspo2	306.65	0.967899	0.492515	1.96522	0.0493889	0.441675
Lrch2	10.5198	-2.22884	1.13446	-1.96467	0.0494523	0.441922
G6pdx	50.1191	-1.1592	0.590471	-1.96318	0.0496255	0.442756
Thnsl2	23.4148	-1.3916	0.709014	-1.96272	0.0496785	0.442756
Eif4ebp2	159.164	-0.813447	0.414288	-1.96348	0.0495901	0.442756
Ifit3b	20.5045	1.64711	0.839235	1.96263	0.0496891	0.442756
Ifitm10	11.3276	3.7646	1.91885	1.96191	0.0497729	0.443183
Anxa5	928.121	-0.635006	0.323742	-1.96145	0.049826	0.443337
Fbxo34	30.4891	-1.37161	0.699725	-1.96021	0.0499708	0.444305
Csrnp2	20.4751	1.99776	1.01952	1.95952	0.0500522	0.444709
Slco2b1	108.464	-1.39001	0.709942	-1.95792	0.0502398	0.445734
Emid1	4.9105	4.27659	2.18419	1.95798	0.0502328	0.445734
Tbrg4	53.8025	1.239	0.633142	1.9569	0.0503593	0.446473
Nsd1	105.681	-0.989376	0.505794	-1.95608	0.0504553	0.447003
Cacna1c	16.2949	-1.85117	0.946674	-1.95545	0.0505298	0.447343
Tbx4	54.1961	-1.08103	0.552954	-1.95501	0.0505819	0.447483
Col1a2	24494	-0.841553	0.430596	-1.95439	0.0506552	0.447811
Cmc2	32.7018	1.30013	0.665461	1.95373	0.0507327	0.448175
Plekhm1	46.24	1.20802	0.618722	1.95245	0.050885	0.449199
P4ha3	164.428	-0.957917	0.491085	-1.95061	0.051103	0.450479
1810032O08Rik	25.0307	1.46631	0.751643	1.9508	0.0510804	0.450479
Etaa1	4.01298	-3.37747	1.73197	-1.95007	0.0511675	0.450727
Dclk1	298.904	-1.15306	0.591518	-1.94933	0.0512558	0.451183
Clint1	107.289	0.892599	0.458153	1.94826	0.0513843	0.451991
Lrrn2	16.2263	2.05622	1.05571	1.94771	0.0514496	0.452244
Chd7	18.6373	2.44595	1.25802	1.94429	0.0518609	0.455374
Cd2ap	61.3837	-1.4275	0.73426	-1.94413	0.0518795	0.455374
Tsr2	69.4323	0.936035	0.481665	1.94333	0.051976	0.455898
Mrpl58	32.3434	-1.45272	0.747737	-1.94282	0.0520376	0.456114
Gars	204.22	-0.868712	0.447239	-1.94239	0.0520897	0.456247
Hlx	15.7374	-1.77103	0.913526	-1.93868	0.0525408	0.456993
Sptan1	198.68	-1.22226	0.630462	-1.93867	0.0525418	0.456993
Efna4	6.81141	-2.54861	1.31366	-1.94008	0.05237	0.456993
Hivep3	46.1827	1.66772	0.859255	1.9409	0.0522709	0.456993
Pgm1	12.0907	-1.9576	1.00944	-1.93929	0.0524664	0.456993
Bmp4	74.4146	-1.41136	0.727729	-1.9394	0.0524527	0.456993
Dlat	71.7092	1.16464	0.60092	1.9381	0.0526111	0.456993
Gldn	144.29	-1.73297	0.894191	-1.93803	0.052619	0.456993
Myh2	23.2237	2.00025	1.031	1.94011	0.0523668	0.456993
C1qtnf1	90.0182	-0.907259	0.46809	-1.93822	0.0525968	0.456993
Dio3	18.0962	-2.13988	1.10308	-1.93991	0.0523908	0.456993
Naga	19.1412	1.6816	0.867622	1.93817	0.0526025	0.456993
Ackr1	69.9747	-1.3233	0.682949	-1.93763	0.0526679	0.457097
Ndufa8	125.116	0.799544	0.413652	1.93289	0.0532497	0.458409
Emcn	2.90295	-4.29579	2.22184	-1.93344	0.0531826	0.458409
Anp32b	227.976	0.752438	0.388804	1.93526	0.0529579	0.458409
Tmem26	45.0784	-1.65587	0.856869	-1.93247	0.0533017	0.458409
Cox5a	308.457	0.83758	0.432944	1.93461	0.0530378	0.458409
Rbp1	311.64	-0.943018	0.487783	-1.93327	0.0532025	0.458409
Ftsj3	97.9404	1.12426	0.581367	1.93381	0.0531361	0.458409
Gadd45g	551.818	-0.977627	0.505854	-1.93263	0.0532822	0.458409
Rgs14	2.90183	4.11028	2.12427	1.93492	0.0530006	0.458409
Slc39a9	132.7	0.825876	0.426995	1.93416	0.0530937	0.458409
Tmbim6	456.251	0.917797	0.474836	1.93287	0.0532517	0.458409
Pcdhb16	17.7826	-1.98243	1.02483	-1.93439	0.0530651	0.458409
Hdhd2	26.6279	1.47756	0.763242	1.9359	0.0528801	0.458409
Dguok	100.534	1.39976	0.724684	1.93155	0.0534149	0.458897
Clcn3	76.9293	0.83699	0.433358	1.93141	0.0534327	0.458897
Plxdc2	713.57	-0.810772	0.419887	-1.93093	0.053492	0.459087
Ripor2	9.97634	2.44309	1.2655	1.93053	0.0535413	0.459191
Mad1l1	18.7907	1.53103	0.793397	1.92972	0.0536419	0.459416
Ddx28	45.9633	1.36125	0.705352	1.92988	0.0536212	0.459416
Mnda	71.011	-1.13834	0.590339	-1.92828	0.0538199	0.460192
Pla2r1	8.48501	-2.72614	1.41413	-1.92779	0.0538816	0.460192
Bri3bp	28.6635	-1.22728	0.636336	-1.92867	0.053772	0.460192
Klhdc1	6.39766	-3.46963	1.79953	-1.92807	0.0538459	0.460192
Tmem182	5.6463	4.78379	2.48756	1.92309	0.0544692	0.460227
Des	181.34	1.31281	0.681787	1.92555	0.0541609	0.460227
5730559C18Rik	9.08284	-2.41425	1.25562	-1.92275	0.0545111	0.460227
Ifih1	11.1353	-2.60384	1.35427	-1.92269	0.0545192	0.460227
Gpr155	6.80683	-2.86803	1.4913	-1.92318	0.0544572	0.460227
Dchs2	5.02297	-3.64944	1.89715	-1.92364	0.0543999	0.460227
Igfbp7	1836.28	-0.900427	0.4675	-1.92605	0.0540982	0.460227
Gabrb3	3.94539	5.01204	2.60246	1.92588	0.0541189	0.460227
Irak3	117.293	-0.881096	0.457814	-1.92457	0.0542827	0.460227
Maml2	47.809	-1.78449	0.927844	-1.92327	0.0544461	0.460227
Wrap53	25.2695	1.62435	0.844396	1.92369	0.0543938	0.460227
Dhx33	95.9044	-1.31737	0.683989	-1.92601	0.054103	0.460227
Nog	13.2538	2.5425	1.32097	1.92473	0.0542633	0.460227
Mtx3	15.4065	-2.38277	1.23763	-1.92526	0.0541968	0.460227
Bdp1	28.11	-1.48449	0.77201	-1.92289	0.0544944	0.460227
Ubr7	122.549	1.42965	0.742586	1.92523	0.0542002	0.460227
Rorb	4.73316	-3.66496	1.90501	-1.92385	0.0543728	0.460227
Pmpcb	127.144	0.913343	0.475644	1.92023	0.0548294	0.462049
Caskin2	30.5633	-1.81839	0.94683	-1.9205	0.0547942	0.462049
Morc3	39.4505	-1.16667	0.607613	-1.92008	0.0548473	0.462049
Cyba	265.809	0.813017	0.423633	1.91915	0.054965	0.462725
Fam171a1	74.2599	-1.29877	0.677673	-1.91652	0.055299	0.464903
Hoga1	17.5168	2.06897	1.0794	1.91678	0.055266	0.464903
Trmt10b	9.60697	1.95728	1.02169	1.91573	0.0554	0.465187
Rbm47	14.7704	1.96092	1.0238	1.91534	0.0554495	0.465187
St8sia2	5.07715	-4.29307	2.24173	-1.91507	0.0554834	0.465187
Adcy2	42.1755	-1.46067	0.76255	-1.91551	0.0554277	0.465187
Card10	40.0606	-1.47544	0.770813	-1.91414	0.0556024	0.465868
Rhobtb3	64.7165	-1.07746	0.563212	-1.91307	0.0557394	0.466699
Tnfaip8l3	8.30617	-2.77491	1.45083	-1.91264	0.0557947	0.466846
Lrrc55	28.2783	-2.33008	1.2188	-1.91178	0.055904	0.466983
Pex7	46.0227	1.24269	0.650172	1.91133	0.0559624	0.466983
Cdk13	56.0266	1.39165	0.727862	1.91197	0.0558796	0.466983
Map4k5	62.112	-0.75083	0.392831	-1.91133	0.0559618	0.466983
Ftsj1	18.4149	-1.80803	0.946696	-1.90983	0.0561549	0.467642
Mettl27	15.3822	-2.11814	1.10899	-1.90997	0.0561372	0.467642
Lrrc56	11.3405	-2.24438	1.17501	-1.9101	0.0561203	0.467642
Baalc	5.64021	-3.30995	1.73434	-1.90848	0.0563296	0.468203
Mcm4	57.6011	-0.952574	0.499141	-1.90843	0.056336	0.468203
Pgm5	10.5943	3.32737	1.7433	1.90865	0.0563067	0.468203
Rapgef6	30.5989	-1.87246	0.982402	-1.906	0.0566499	0.470495
Rbbp5	49.5317	1.15679	0.60713	1.90535	0.0567352	0.470887
Uhrf1bp1	10.6023	2.21116	1.16157	1.9036	0.0569617	0.47245
Slc9b2	7.91212	-2.6702	1.40293	-1.90331	0.0570006	0.472455
Cubn	3.06904	-4.30834	2.26438	-1.90266	0.0570845	0.472833
Reps2	21.4804	-1.70945	0.898989	-1.90152	0.0572335	0.473749
Elp5	121.683	0.816042	0.429273	1.90098	0.057304	0.47401
Naprt	14.4581	-1.91549	1.00779	-1.9007	0.0573417	0.47401
Fgf2	78.1368	-1.32032	0.694893	-1.90003	0.0574292	0.474068
Sfrp2	244.151	-1.43811	0.756947	-1.89988	0.0574485	0.474068
Tmem69	10.4118	-2.15577	1.13476	-1.89976	0.057464	0.474068
Psmd13	1195.99	1.24578	0.656178	1.89854	0.0576253	0.47451
Ccl5	193.529	1.41857	0.747181	1.89856	0.0576228	0.47451
Tfcp2	18.5279	1.70491	0.898039	1.89848	0.0576328	0.47451
Jakmip3	3.54826	-4.6243	2.43756	-1.89711	0.0578139	0.475684
Gba2	11.1597	-2.26296	1.19305	-1.89679	0.0578554	0.475708
Pcyox1l	18.6539	1.30892	0.690254	1.89629	0.0579219	0.475938
Syk	15.0053	-2.60985	1.37668	-1.89576	0.0579919	0.476197
Abcc1	74.3957	-0.979081	0.516702	-1.89487	0.0581101	0.47685
Pou3f1	13.4907	2.42376	1.27982	1.89383	0.058247	0.477657
Serpinb6a	1905.37	0.807903	0.426906	1.89246	0.0584298	0.478838
Pdk1	29.2703	1.14733	0.606825	1.89071	0.0586634	0.480433
Pld2	22.765	-2.0223	1.07004	-1.88992	0.0587681	0.480972
Bdnf	11.0777	-2.22865	1.17943	-1.88959	0.0588125	0.481016
Hint1	2010.17	0.943731	0.499795	1.88823	0.0589945	0.482108
1110004E09Rik	29.7084	1.46219	0.774461	1.88801	0.059024	0.482108
Mindy1	238.146	0.753199	0.399414	1.88576	0.0593275	0.483842
Frmd4b	29.0767	-1.58709	0.841705	-1.88556	0.0593539	0.483842
Prr16	31.9239	-1.36796	0.725281	-1.88611	0.0592805	0.483842
AI661453	26.2172	-1.32929	0.705109	-1.88523	0.059399	0.48389
Tubgcp5	16.834	-2.12649	1.12828	-1.88472	0.0594673	0.484127
Hacd3	113.731	0.87441	0.464266	1.88342	0.059643	0.485238
Ctdsp1	144.157	-0.820024	0.435664	-1.88224	0.0598033	0.486159
Arfip1	148.008	0.707527	0.375947	1.88199	0.059838	0.486159
Pus1	26.6988	1.31138	0.696908	1.88172	0.0598743	0.486159
Dpm3	357.566	0.864116	0.459627	1.88004	0.0601026	0.487018
Ccdc171	2.45907	-4.19097	2.22866	-1.88049	0.0600417	0.487018
Isg15	73.5891	1.6883	0.898137	1.87978	0.0601378	0.487018
Ctxn1	6.16415	2.61557	1.39108	1.88024	0.0600747	0.487018
Cyb561d1	10.3581	2.42624	1.29148	1.87866	0.0602914	0.487942
Ackr3	859.848	0.931658	0.497626	1.87221	0.0611782	0.488587
Pea15a	256.136	-0.747096	0.39917	-1.87162	0.0612588	0.488587
Hoxd12	7.43204	3.00535	1.60376	1.87393	0.0609394	0.488587
Dynlrb1	210.658	0.911993	0.487076	1.87239	0.0611533	0.488587
Tspan7	119.829	1.48193	0.79234	1.87033	0.0614384	0.488587
Ophn1	24.0816	-1.47038	0.783916	-1.87568	0.0606987	0.488587
Ensa	139.888	0.855421	0.455684	1.87722	0.0604874	0.488587
Dmtf1	28.5516	1.09754	0.586053	1.87277	0.0610998	0.488587
Bmp3	20.2269	-1.38537	0.739882	-1.87242	0.0611491	0.488587
Cand2	6.33674	-3.05744	1.63454	-1.87052	0.0614123	0.488587
Supt5	136.052	0.693195	0.36974	1.87482	0.060818	0.488587
Lrp3	30.4619	-1.44403	0.770653	-1.87378	0.0609611	0.488587
Il16	66.7163	-1.30036	0.694499	-1.87237	0.0611552	0.488587
Fchsd2	23.5674	-1.77621	0.947882	-1.87388	0.0609475	0.488587
Cdk19	58.8527	-1.62222	0.86766	-1.86965	0.061532	0.488587
Ccar1	47.1713	-1.05748	0.56388	-1.87536	0.0607436	0.488587
Fgd6	4.99752	-3.3054	1.76777	-1.86981	0.0615095	0.488587
Dcn	25029.6	-0.67678	0.36117	-1.87386	0.0609502	0.488587
Cyb5r4	60.2023	0.855407	0.457358	1.87032	0.0614389	0.488587
Sema3f	31.7555	1.76847	0.942464	1.87643	0.0605959	0.488587
C1d	74.9274	0.951473	0.5077	1.87408	0.060919	0.488587
Eif5a	645.523	0.762033	0.406616	1.87409	0.0609184	0.488587
Llgl2	6.24072	4.39871	2.35234	1.86993	0.0614941	0.488587
Hivep1	82.2328	-0.842207	0.449918	-1.87191	0.0612189	0.488587
Ippk	19.5697	-1.68176	0.896412	-1.8761	0.0606413	0.488587
Syne3	35.7533	-1.4804	0.788694	-1.87702	0.0605149	0.488587
Prr5	6.96161	-3.14027	1.67799	-1.87145	0.0612824	0.488587
Ccdc74a	22.0157	1.90241	1.01405	1.87605	0.0606487	0.488587
Gap43	7.80589	-3.02344	1.61732	-1.86941	0.0615654	0.488587
Fam98a	31.599	1.07103	0.572496	1.87081	0.0613718	0.488587
Zfp516	68.2041	-1.27675	0.683053	-1.86918	0.0615976	0.488587
Gba	127.547	0.817841	0.438207	1.86633	0.0619948	0.488685
Eps15	262.91	-0.680404	0.36443	-1.86704	0.0618963	0.488685
Ccdc126	10.7241	2.30892	1.23709	1.86642	0.0619822	0.488685
Cdc16	93.0099	0.746152	0.399462	1.86789	0.0617773	0.488685
Aprt	139.055	0.780241	0.417987	1.86666	0.0619489	0.488685
Alkbh8	36.3962	0.953007	0.510652	1.86626	0.0620056	0.488685
Tubb2a	662.023	-0.701615	0.375582	-1.86807	0.061752	0.488685
Tfg	141.505	-0.915576	0.49051	-1.86658	0.0619604	0.488685
Spaca6	19.1833	-1.48216	0.793493	-1.86789	0.0617769	0.488685
Zfp944	5.60505	-3.2555	1.74229	-1.86852	0.0616892	0.488685
Ogg1	8.01184	-2.65337	1.42237	-1.86546	0.0621175	0.489254
Dph3	111.917	0.946871	0.507658	1.86517	0.062157	0.489254
Rap2a	72.4346	-1.12285	0.602365	-1.86407	0.0623115	0.490157
Hnrnpc	506.701	0.64116	0.34403	1.86367	0.0623674	0.490285
Gchfr	5.79336	3.64216	1.95489	1.8631	0.0624477	0.490604
Ctnnal1	21.7952	-2.04753	1.09928	-1.8626	0.0625181	0.490844
Cd52	29.1963	2.38935	1.2837	1.86129	0.062703	0.49117
Sall1	8.684	2.2892	1.22962	1.86172	0.0626428	0.49117
Nid2	50.5279	-1.22918	0.66017	-1.86191	0.0626155	0.49117
Tctex1d2	64.1862	1.01002	0.542678	1.86118	0.0627186	0.49117
Zfp146	20.6073	-1.82693	0.982496	-1.85948	0.0629593	0.492743
C1s1	857.928	-1.42895	0.76861	-1.85914	0.0630079	0.49281
Fibin	159.63	-0.744441	0.400587	-1.85838	0.0631156	0.492863
Afg1l	4.24688	-3.68941	1.9865	-1.85724	0.0632776	0.492863
Plekhj1	52.2016	1.06886	0.575165	1.85835	0.0631195	0.492863
Nupl1	91.4797	1.18902	0.640229	1.85717	0.0632863	0.492863
Pbk	28.0542	1.62531	0.874697	1.85814	0.0631493	0.492863
Csk	89.9453	0.747269	0.402381	1.85712	0.063294	0.492863
Aqp5	13.3844	-2.80528	1.51023	-1.85752	0.0632372	0.492863
Tchhl1	7.53654	3.7625	2.02893	1.85442	0.0636785	0.493906
Hist2h2aa2	10.0894	1.72714	0.931182	1.85478	0.0636272	0.493906
Rilpl2	64.9778	1.44199	0.777047	1.85573	0.0634915	0.493906
Gm42688	355.097	1.06111	0.572033	1.85499	0.063598	0.493906
Myl6	1705.11	0.633511	0.341482	1.85518	0.0635707	0.493906
Ccdc117	113.374	0.597252	0.322105	1.85422	0.0637079	0.493906
Wdr4	26.7333	-1.82821	0.985912	-1.85434	0.0636908	0.493906
Ccdc173	4.00414	-3.15187	1.70039	-1.85362	0.0637936	0.49425
Prdm16	7.72202	2.29053	1.23589	1.85335	0.0638323	0.49425
C1qtnf12	76.4116	1.14675	0.619026	1.85251	0.0639521	0.494452
Galnt17	37.0195	-1.42298	0.768949	-1.85055	0.0642344	0.494452
Sdk1	100.644	0.789183	0.426471	1.8505	0.0642422	0.494452
Suclg2	68.9181	1.16421	0.628614	1.85202	0.0640228	0.494452
U2af1l4	38.0273	1.3843	0.747387	1.85218	0.0639997	0.494452
Dtx3	29.5318	-1.53323	0.827999	-1.85173	0.0640641	0.494452
Txnl4b	12.0738	2.45083	1.32408	1.85098	0.0641729	0.494452
Fam198a	14.7816	-1.68786	0.911121	-1.85251	0.063952	0.494452
Zfp729a	14.9691	-2.52765	1.36543	-1.85117	0.0641448	0.494452
Cbs	2.83758	-4.48241	2.42243	-1.85038	0.0642588	0.494452
Cib2	25.4651	2.25111	1.2168	1.85002	0.0643107	0.494544
Pcdh17	2.53072	5.7839	3.12765	1.84928	0.0644173	0.494969
Ubl5	297.408	0.756916	0.409347	1.84908	0.0644462	0.494969
Cc2d1b	101.895	-0.993197	0.537427	-1.84806	0.0645936	0.495793
1110008F13Rik	185.538	0.735206	0.398014	1.84719	0.0647201	0.49584
Adgrl2	28.3311	-1.11646	0.60437	-1.84731	0.0647016	0.49584
Pnisr	60.1046	-1.73464	0.938941	-1.84744	0.0646829	0.49584
Mrpl38	110.066	0.981101	0.531297	1.84661	0.0648031	0.49586
Snx18	139.002	-1.01973	0.552168	-1.84677	0.06478	0.49586
Psmd14	171.164	0.82661	0.447785	1.846	0.0648925	0.49593
Kitl	50.9387	-1.50326	0.814223	-1.84625	0.0648565	0.49593
Ran	673.276	0.716875	0.388494	1.84527	0.0649987	0.496434
Bid	38.7186	1.29731	0.703236	1.84478	0.0650697	0.496669
Deptor	149.951	-1.06635	0.578169	-1.84436	0.0651306	0.496827
Gm14698	30.6717	1.1653	0.631968	1.84392	0.0651948	0.49701
Il1r2	44.3407	-1.92951	1.04763	-1.84179	0.0655061	0.497705
Cyp4b1	5.34002	-3.55684	1.9312	-1.84178	0.0655076	0.497705
Zbtb40	7.34314	2.3256	1.2624	1.8422	0.0654461	0.497705
Rad51d	29.4563	-1.21971	0.661894	-1.84275	0.0653655	0.497705
Angpt1	65.8226	-1.53621	0.834056	-1.84185	0.0654965	0.497705
Fgfbp3	3.8311	-3.83279	2.08118	-1.84164	0.0655278	0.497705
S100a3	9.0136	2.78742	1.5149	1.83999	0.065769	0.498325
Ctps	69.7173	-0.888144	0.482522	-1.84063	0.0656756	0.498325
Pitpnm2	40.784	-1.45117	0.788531	-1.84034	0.065718	0.498325
C1ra	1366.7	-1.30104	0.707314	-1.83942	0.0658542	0.498325
Dmwd	54.6048	-0.9766	0.530951	-1.83934	0.0658652	0.498325
Tubg1	47.2137	1.18445	0.644016	1.83916	0.0658919	0.498325
Gm6563	38.84	1.40225	0.762359	1.83936	0.0658622	0.498325
Dusp3	134.164	-0.710942	0.386769	-1.83816	0.0660392	0.498684
Kansl1	42.7834	-1.2181	0.662538	-1.83853	0.0659837	0.498684
Fam104a	186.563	0.719456	0.391432	1.83801	0.0660604	0.498684
Cdc6	17.7231	1.71277	0.932163	1.83742	0.0661482	0.499041
Palmd	31.9048	-1.66073	0.904023	-1.83704	0.0662039	0.499157
Zfp820	7.50396	-3.0571	1.6649	-1.83621	0.066327	0.499779
Wdr92	33.1345	1.35144	0.736228	1.83562	0.0664136	0.500127
Actr3	487.312	0.645856	0.352016	1.83474	0.0665446	0.500199
Eif3i	523.966	0.944724	0.514772	1.83523	0.0664719	0.500199
Alas1	29.7255	-1.28761	0.701762	-1.83482	0.066532	0.500199
Abcb4	12.6545	3.4198	1.86457	1.83409	0.0666401	0.500611
Tmem119	162.435	-0.727166	0.3967	-1.83304	0.0667971	0.500963
Klf15	7.4722	-2.45107	1.33722	-1.83296	0.0668086	0.500963
Cstb	891.171	0.701655	0.382799	1.83296	0.0668086	0.500963
Slc43a3	197.692	-1.07948	0.58946	-1.8313	0.0670561	0.501013
Slc9a8	60.0357	-1.09107	0.596743	-1.82838	0.0674931	0.501013
Mbnl1	1094.65	0.591194	0.322591	1.83264	0.0668559	0.501013
Rnf38	48.1377	0.941839	0.514935	1.82904	0.067393	0.501013
Zfyve9	69.3537	-1.10171	0.601941	-1.83026	0.0672104	0.501013
Slc6a9	45.1236	1.43896	0.786544	1.82947	0.0673291	0.501013
Ppp1cb	141.263	1.03712	0.566412	1.83103	0.0670963	0.501013
2900026A02Rik	48.5177	-1.57813	0.863403	-1.82781	0.0675783	0.501013
Gng11	190.093	0.93477	0.510602	1.83072	0.0671423	0.501013
Ercc2	21.1163	-1.91429	1.04628	-1.82961	0.0673087	0.501013
Armc2	2.681	-4.2411	2.32039	-1.82776	0.0675861	0.501013
Ppm1h	22.433	1.63189	0.892647	1.82815	0.067527	0.501013
Amfr	305.802	0.678504	0.371046	1.82862	0.067456	0.501013
Ints9	33.3624	-1.2593	0.688801	-1.82825	0.0675127	0.501013
Slc35e4	98.4568	0.807617	0.441634	1.8287	0.0674443	0.501013
Kat2a	32.4026	1.63108	0.890645	1.83134	0.0670495	0.501013
Tomm22	186.158	0.86364	0.472317	1.82852	0.0674719	0.501013
Ccdc80	876.394	-0.865224	0.472796	-1.83001	0.067248	0.501013
Kctd1	105.511	-1.20976	0.661175	-1.82972	0.0672925	0.501013
Jun	6329.9	-0.78197	0.427939	-1.82729	0.0676554	0.501036
Tmem59	1048.17	0.547251	0.299556	1.82687	0.0677192	0.501036
Pla2g2e	25.9721	2.08166	1.13992	1.82615	0.0678273	0.501036
Tpm3-rs7	49.0697	0.790504	0.432761	1.82665	0.0677517	0.501036
Tmem117	5.94462	3.31386	1.81403	1.82679	0.0677314	0.501036
Add3	345.214	-0.671775	0.367871	-1.82612	0.0678326	0.501036
Sgcg	2.79471	-4.54585	2.49028	-1.82544	0.0679353	0.501495
Ctsk	1022.64	0.871276	0.477531	1.82454	0.06807	0.50189
Idh2	155.76	0.731974	0.401144	1.82472	0.0680434	0.50189
Ccdc114	10.5792	2.50995	1.37593	1.82419	0.0681237	0.501984
D230025D16Rik	24.9073	-1.44962	0.795195	-1.82298	0.0683069	0.501984
Prss50	10.2603	2.96873	1.62782	1.82375	0.0681904	0.501984
Psmb6	547.677	1.04861	0.575031	1.82357	0.0682174	0.501984
Aaas	22.8281	1.71713	0.942008	1.82285	0.0683267	0.501984
Rbm4	55.6106	1.16643	0.639818	1.82307	0.068293	0.501984
Itpr1	47.6587	-1.41095	0.77454	-1.82166	0.0685064	0.502801
Trappc10	76.9706	-0.972942	0.534169	-1.82141	0.0685443	0.502801
Abca7	20.1916	-1.60201	0.879593	-1.82131	0.0685601	0.502801
Was	2.71804	4.70308	2.58341	1.82049	0.0686845	0.502982
Actb	6455.18	0.907839	0.499012	1.81927	0.0688698	0.502982
Klf14	3.3116	-4.40052	2.41925	-1.81896	0.0689176	0.502982
Bag3	1083.09	-0.895714	0.492214	-1.81977	0.0687945	0.502982
Pgpep1	83.5722	0.928608	0.510578	1.81874	0.0689512	0.502982
Cmtm8	54.9241	1.52723	0.839045	1.8202	0.0687291	0.502982
Krt19	3.67944	3.90385	2.14518	1.81983	0.0687855	0.502982
Srebf2	531.939	-1.0576	0.581411	-1.81901	0.0689093	0.502982
Lca5l	18.019	-1.95018	1.07129	-1.82041	0.0686971	0.502982
Gpr157	5.36547	-2.39768	1.31926	-1.81744	0.0691502	0.503359
Jazf1	2.83074	4.46251	2.45619	1.81684	0.0692418	0.503359
Kctd15	26.0281	-1.5276	0.840704	-1.81704	0.0692104	0.503359
Sprn	7.63617	-3.19168	1.75676	-1.8168	0.0692475	0.503359
Tbrg1	217.465	0.66423	0.365511	1.81726	0.0691771	0.503359
Mydgf	164.828	0.866429	0.47672	1.81748	0.0691438	0.503359
Shb	23.0771	-1.33907	0.737434	-1.81585	0.0693927	0.503696
Foxc2	19.3639	2.03015	1.11794	1.81598	0.0693737	0.503696
Oxa1l	50.6408	-1.31063	0.721829	-1.8157	0.0694163	0.503696
Klhl2	31.4381	-1.20303	0.663046	-1.8144	0.0696161	0.504849
2310009B15Rik	68.7957	1.30429	0.719295	1.81328	0.0697883	0.505624
Ap2m1	215.936	-0.536846	0.296081	-1.81318	0.0698048	0.505624
Heph	13.239	-1.89386	1.04514	-1.81207	0.0699759	0.506566
Tubb3	17.517	1.50227	0.829265	1.81156	0.0700536	0.506832
Thsd1	16.7238	-1.87545	1.03564	-1.81091	0.0701547	0.507109
Casp3	130.858	0.932315	0.514905	1.81065	0.0701946	0.507109
Timm29	54.2688	0.910604	0.502951	1.81052	0.0702151	0.507109
Smim20	32.6092	1.70407	0.942234	1.80855	0.0705217	0.509026
Fn1	8655.35	0.616102	0.340881	1.80738	0.0707024	0.509437
Cyth3	98.312	-1.04417	0.577674	-1.80755	0.0706772	0.509437
Gpr27	34.3989	-1.5918	0.880718	-1.80739	0.070701	0.509437
Slc35a2	70.1557	0.916665	0.507914	1.80477	0.0711113	0.510612
Vps45	6.43879	-2.2406	1.2415	-1.80475	0.0711135	0.510612
Zmym6	14.1013	2.3156	1.28237	1.80572	0.0709622	0.510612
Abcb9	13.6409	-2.15249	1.192	-1.80579	0.0709513	0.510612
Kera	181.964	-0.917668	0.50843	-1.8049	0.0710896	0.510612
Ncoa1	60.2963	-1.229	0.680766	-1.80532	0.0710253	0.510612
Zfp60	13.7461	-1.98938	1.10256	-1.80433	0.071179	0.510785
Gan	63.7595	-1.44645	0.801926	-1.80371	0.0712761	0.511185
Sema3d	115.47	1.1946	0.662517	1.80312	0.0713694	0.511557
Ecm1	740.841	-0.948295	0.52611	-1.80247	0.0714722	0.511997
Terf1	11.5695	-2.27056	1.26028	-1.80162	0.071605	0.512176
Kcnt2	11.0038	-1.88184	1.04434	-1.80194	0.0715547	0.512176
Anapc16	97.3537	0.906221	0.503253	1.80073	0.0717462	0.512176
Nudcd2	70.2091	0.994691	0.55234	1.80087	0.0717236	0.512176
Ttyh2	52.0291	1.15692	0.642452	1.80078	0.0717368	0.512176
Vrk1	39.1359	0.957273	0.531518	1.80102	0.0717	0.512176
Kctd21	4.95867	-4.10183	2.27962	-1.79935	0.0719634	0.513134
Plpbp	101.752	1.09646	0.609302	1.79954	0.0719339	0.513134
Slc35c1	116.214	0.997638	0.554576	1.79892	0.0720315	0.513297
Srd5a3	60.5452	0.819695	0.455768	1.79849	0.0720991	0.513297
Ano6	97.0151	-1.13138	0.629095	-1.79842	0.0721109	0.513297
Commd2	98.188	1.26277	0.702725	1.79696	0.0723425	0.514352
Them6	11.0061	-2.18291	1.21466	-1.79715	0.0723126	0.514352
Agtr2	8.38974	-2.7445	1.52835	-1.79572	0.0725383	0.514855
Gpr19	3.66447	-4.18175	2.32819	-1.79614	0.072472	0.514855
U2af2	687.143	0.806961	0.449379	1.79572	0.0725383	0.514855
Lmbr1	66.583	-1.20405	0.670798	-1.79496	0.0726604	0.515157
Bmp1	497.129	-0.72714	0.405225	-1.79441	0.0727476	0.515157
Gmnn	8.76992	2.21603	1.23476	1.79471	0.0726995	0.515157
Cpne8	145.919	-0.68417	0.381243	-1.79458	0.0727206	0.515157
Plagl2	8.85559	2.25624	1.2576	1.79409	0.072799	0.515225
Kcnk5	27.9383	-1.96104	1.09381	-1.79284	0.0729983	0.515799
Lmbrd2	19.9651	1.49207	0.832222	1.79288	0.0729924	0.515799
Zfp948	15.8899	-2.12571	1.18569	-1.7928	0.0730054	0.515799
Hspb8	2588.46	0.852489	0.475769	1.79181	0.0731631	0.516618
Ass1	55.0992	1.19274	0.666553	1.78941	0.0735486	0.518155
Smyd1	5.34677	6.97205	3.89615	1.78947	0.0735391	0.518155
Tnni3	3.0522	-3.84874	2.15033	-1.78984	0.0734804	0.518155
Plagl1	60.0456	-1.4503	0.810142	-1.79018	0.0734244	0.518155
Proser2	8.04936	3.46266	1.93653	1.78807	0.0737645	0.518899
Lmx1b	4.47753	-3.69442	2.06599	-1.78821	0.0737421	0.518899
Ubap2l	132.32	0.774475	0.433216	1.78774	0.0738186	0.518899
Luc7l	138.065	1.07026	0.598676	1.78771	0.0738223	0.518899
Col5a1	3429.07	-0.836961	0.468518	-1.7864	0.0740342	0.519006
Anks6	9.4674	-2.52762	1.41504	-1.78626	0.0740576	0.519006
Wasf2	186.576	-0.64252	0.359605	-1.78674	0.0739796	0.519006
Mrm2	18.0616	1.76932	0.990512	1.78627	0.074055	0.519006
Mtrf1l	12.5602	-2.53309	1.41846	-1.7858	0.0741318	0.519006
Pgls	321.237	0.973729	0.545191	1.78603	0.074094	0.519006
Timm23	38.7317	1.03344	0.578439	1.78661	0.0740013	0.519006
Tcea2	6.8007	-2.72917	1.52875	-1.78523	0.0742241	0.519064
Tchh	4.90886	3.94481	2.20945	1.78543	0.0741919	0.519064
Lrrc41	9.48479	1.88348	1.0554	1.78461	0.0743238	0.519174
Slc16a6	19.3692	1.85368	1.03864	1.78471	0.0743076	0.519174
Hmgb3	23.3593	1.52048	0.852369	1.78383	0.0744507	0.519766
Cd14	44.5044	1.81722	1.01961	1.78226	0.0747067	0.521259
Grap	13.0885	1.69571	0.951784	1.78161	0.0748129	0.52141
Oard1	14.0692	1.47569	0.82829	1.78162	0.074812	0.52141
Minos1	366.721	0.743221	0.417308	1.78099	0.074914	0.521527
4931428F04Rik	5.46385	-3.28591	1.84481	-1.78116	0.074886	0.521527
Lars2	123.452	1.14972	0.645982	1.7798	0.0751093	0.522591
Cda	3.07423	-3.69547	2.07792	-1.77845	0.0753304	0.523277
Eif1b	301.843	0.672328	0.378048	1.77842	0.075335	0.523277
H3f3b	1421.54	0.582805	0.32767	1.77863	0.0753003	0.523277
Mcur1	126.444	0.821654	0.46214	1.77793	0.075415	0.523538
Star	2.79442	-4.66286	2.62313	-1.7776	0.0754704	0.523629
Frg2f1	5.80743	-3.65933	2.0594	-1.77689	0.0755856	0.52384
Hdac2	86.8107	1.01534	0.571371	1.77703	0.0755636	0.52384
Ttn	2.54486	4.48978	2.5291	1.77525	0.0758574	0.524546
Blm	6.74508	-2.59079	1.45918	-1.77552	0.0758123	0.524546
Qpct	26.1057	-1.36062	0.766394	-1.77536	0.0758391	0.524546
Aldh7a1	53.2531	-1.19371	0.672272	-1.77563	0.0757938	0.524546
Gstm4	21.7902	2.02559	1.14174	1.77413	0.076042	0.525528
Arhgap1	149.064	0.85628	0.483533	1.77088	0.0765804	0.526541
Ppip5k1	28.6539	-1.63357	0.921902	-1.77195	0.0764024	0.526541
Tpm2	64.6278	1.23401	0.696496	1.77174	0.076437	0.526541
Asphd2	13.0467	-2.2568	1.2731	-1.77269	0.0762808	0.526541
Pon3	57.351	1.05958	0.598305	1.77098	0.0765645	0.526541
Fam26e	42.8872	-1.74827	0.987074	-1.77117	0.0765327	0.526541
Trir	363.95	0.662527	0.374039	1.77128	0.0765144	0.526541
Sec22c	34.6561	1.08101	0.610536	1.77059	0.076629	0.526541
Pdk2	45.7416	-1.4431	0.815119	-1.77042	0.0766575	0.526541
Vps8	19.1085	-1.67691	0.947099	-1.77058	0.0766305	0.526541
Dpysl3	1473.14	-1.0531	0.594255	-1.77213	0.0763731	0.526541
Ndufaf6	7.85919	2.92674	1.65423	1.76924	0.0768532	0.526713
Il4ra	453.563	-1.03301	0.583732	-1.76966	0.0767834	0.526713
Twistnb	51.0722	-0.848427	0.479495	-1.76942	0.0768239	0.526713
R3hcc1l	49.0713	-1.0282	0.580934	-1.76991	0.0767422	0.526713
Zfp932	9.70117	1.57773	0.89216	1.76844	0.0769878	0.527343
Stradb	42.5021	1.13793	0.643667	1.76789	0.0770788	0.527557
Clpb	21.0798	-1.27043	0.718675	-1.76774	0.0771045	0.527557
Zfp937	15.9953	-2.17463	1.23036	-1.76748	0.0771477	0.52756
Pi15	91.56	-0.80817	0.45772	-1.76564	0.0774559	0.528205
Chmp4c	3.38342	4.77642	2.70496	1.7658	0.0774291	0.528205
Tgfb1	19.2836	1.31065	0.742198	1.7659	0.0774128	0.528205
Tdp2	14.5983	-1.93195	1.09374	-1.76637	0.0773332	0.528205
Ptgr2	41.9493	-1.26413	0.715673	-1.76636	0.0773362	0.528205
Trip4	48.9785	-0.890545	0.504747	-1.76434	0.077675	0.529408
Uchl1	48.1363	-1.60519	0.910178	-1.7636	0.0777998	0.529965
Psmc2	136.757	-0.893621	0.506858	-1.76306	0.0778901	0.530288
Exoc4	76.2761	-0.805509	0.457114	-1.76216	0.0780421	0.530446
Trappc9	64.2055	-1.02873	0.583698	-1.76243	0.0779964	0.530446
Slc3a2	395.83	0.832938	0.472644	1.76229	0.0780195	0.530446
Ltbp4	2120.23	-0.749164	0.425658	-1.76001	0.0784058	0.530548
Taf10	71.502	0.848064	0.481851	1.76001	0.0784056	0.530548
Dhrs1	236.551	0.538909	0.305973	1.7613	0.0781883	0.530548
Adamts7	44.6447	1.2795	0.726713	1.76066	0.0782957	0.530548
1110059G10Rik	54.1167	1.13042	0.642363	1.75979	0.0784437	0.530548
Krt16	3.24149	5.06054	2.87403	1.76078	0.0782757	0.530548
Klhdc2	470.469	0.650628	0.369524	1.76072	0.0782861	0.530548
Ankrd9	15.1952	1.58726	0.901199	1.76127	0.078192	0.530548
Tmem132a	9.21602	-2.31879	1.3176	-1.75985	0.0784329	0.530548
Comtd1	19.6991	1.64645	0.935926	1.75917	0.078549	0.530679
9530068E07Rik	480.4	0.628341	0.357138	1.75938	0.0785134	0.530679
Zbtb34	31.5965	1.29221	0.734932	1.75827	0.0787023	0.531133
Med9	44.9066	1.10946	0.63091	1.75851	0.0786611	0.531133
Dtymk	54.2672	0.941537	0.536	1.7566	0.0789862	0.531886
Cspg5	6.53937	2.07099	1.17876	1.75692	0.0789316	0.531886
Mief2	12.7171	-2.00205	1.13948	-1.75698	0.0789204	0.531886
Pcdhb8	5.3423	-3.57105	2.03286	-1.75666	0.0789751	0.531886
Akt3	65.1931	-1.19962	0.683152	-1.75601	0.0790871	0.531986
Psma7	482.888	0.863633	0.491765	1.75619	0.079056	0.531986
Gsto2	2.54997	-3.70517	2.11111	-1.75508	0.0792458	0.532763
Lgals7	18.3081	2.84764	1.62329	1.75425	0.0793883	0.533431
Atp6v1f	649.096	0.639269	0.364536	1.75365	0.0794901	0.533534
Tmem107	110.557	0.942935	0.537652	1.7538	0.0794648	0.533534
Upp1	4.05986	2.54702	1.45343	1.75242	0.0797022	0.534667
Ube2c	18.603	1.33503	0.761963	1.75209	0.0797578	0.53475
Zfp407	16.7035	1.62649	0.928846	1.75109	0.0799306	0.535617
Grn	5073.26	0.617971	0.353152	1.74987	0.0801407	0.536443
Slc16a3	164.523	1.07678	0.615292	1.75003	0.0801128	0.536443
4932438A13Rik	64.4095	-0.913935	0.522428	-1.7494	0.0802219	0.536667
Pappa	7.62444	-2.44113	1.39588	-1.74881	0.080324	0.536667
Cped1	165.901	-0.946141	0.5411	-1.74855	0.0803687	0.536667
Rnf215	116.878	-1.34679	0.770351	-1.74828	0.0804155	0.536667
Ranbp17	5.93984	-3.6012	2.05998	-1.74817	0.0804349	0.536667
Glod4	86.1675	0.821418	0.46986	1.74822	0.0804257	0.536667
Inip	11.436	-2.27234	1.30019	-1.74771	0.0805148	0.53691
Lrch4	12.7247	-2.16421	1.23862	-1.74728	0.080589	0.537115
Rfng	75.4171	-1.05428	0.603716	-1.74632	0.0807551	0.537932
Psma5	228.862	0.830772	0.476017	1.74526	0.08094	0.538432
Scaf8	75.7677	0.85641	0.4907	1.74528	0.0809359	0.538432
Mta2	111.571	0.936021	0.536359	1.74514	0.0809611	0.538432
Hoxd4	9.88277	-2.19459	1.25784	-1.74473	0.0810318	0.538613
Vps33a	58.8608	1.0973	0.629061	1.74435	0.0810987	0.538768
Ado	86.2591	-0.817598	0.468968	-1.7434	0.0812639	0.539575
Aqr	25.2133	1.85397	1.06428	1.74199	0.0815104	0.539761
Psmd9	63.007	1.37308	0.788079	1.74232	0.0814528	0.539761
Coprs	139.124	0.866727	0.497373	1.74261	0.0814021	0.539761
Elof1	280.967	0.848809	0.487063	1.74271	0.0813845	0.539761
Hs3st3a1	6.67134	-2.63661	1.5134	-1.74218	0.0814766	0.539761
Bace2	33.5353	-1.38203	0.793486	-1.74173	0.0815565	0.539777
9030624J02Rik	44.7866	1.41005	0.809693	1.74146	0.0816024	0.539791
Rpl27-ps3	770.555	0.944334	0.542354	1.74118	0.0816525	0.539833
Jarid2	79.565	-1.24759	0.716674	-1.74081	0.0817177	0.539975
Src	61.973	1.02476	0.589041	1.73971	0.0819106	0.540685
Clcn6	38.7546	1.12263	0.6453	1.73969	0.0819127	0.540685
Mre11a	16.9391	2.02718	1.16637	1.73802	0.0822069	0.542337
Foxj3	59.9177	-1.31556	0.757206	-1.73739	0.0823192	0.542545
Ppm1g	248.582	0.690633	0.397621	1.73691	0.0824024	0.542545
Lrfn1	4.35255	-3.03406	1.74679	-1.73693	0.0823997	0.542545
Amotl2	196.373	-0.776932	0.447323	-1.73685	0.0824141	0.542545
Zfp787	45.7623	-1.15957	0.667777	-1.73646	0.0824821	0.542624
Smg1	72.1894	-1.08991	0.627942	-1.73568	0.0826207	0.542624
Zfp395	5.7173	-2.52109	1.45263	-1.73554	0.0826459	0.542624
Zwilch	2.72808	4.04797	2.3318	1.73598	0.0825665	0.542624
Cd80	7.85672	2.24919	1.29595	1.73555	0.0826426	0.542624
Nfia	826.915	-0.806949	0.46504	-1.73523	0.0827008	0.542697
Zc3h15	100.603	-0.854851	0.492878	-1.7344	0.0828463	0.542784
Stard9	32.6824	-1.58717	0.915577	-1.73352	0.0830028	0.542784
Hnrnpd	75.4335	-0.884073	0.509643	-1.73469	0.082796	0.542784
Nat8	9.87631	-2.30048	1.32714	-1.73342	0.0830218	0.542784
Spcs2	307.125	0.68019	0.392374	1.73352	0.0830029	0.542784
Igsf9b	9.02796	2.30862	1.3316	1.73373	0.0829667	0.542784
Edil3	31.1058	1.35837	0.783164	1.73447	0.0828346	0.542784
Elmod2	49.002	1.00004	0.577405	1.73196	0.08328	0.544184
Tspan18	15.6567	-2.13871	1.2354	-1.73118	0.0834191	0.544722
Mnt	68.3303	-0.884017	0.510695	-1.73101	0.0834505	0.544722
Hmcn2	39.3956	-1.38793	0.802318	-1.7299	0.0836486	0.545151
Arhgef11	30.2886	1.19462	0.690456	1.73019	0.0835958	0.545151
Rap1gds1	139.333	-0.876777	0.506806	-1.73	0.0836296	0.545151
Epc2	104.442	-0.859437	0.497102	-1.7289	0.0838277	0.545246
Cct3	177.686	0.738382	0.427139	1.72867	0.083868	0.545246
Trim33	58.867	-1.25604	0.726479	-1.72894	0.0838193	0.545246
Nsd3	182.975	-0.886303	0.512627	-1.72895	0.0838189	0.545246
Thoc5	52.9567	1.00284	0.580154	1.72858	0.083884	0.545246
Ptprt	5.39309	7.15878	4.14326	1.72781	0.084022	0.545856
Gnas	972.306	-0.749831	0.434119	-1.72725	0.0841234	0.546227
Zfp423	65.7301	-0.863133	0.49982	-1.72689	0.084188	0.54636
Lepr	14.8459	-1.9285	1.11763	-1.72552	0.0844342	0.547669
Ptprf	360.936	1.05248	0.6102	1.72482	0.0845598	0.547908
Gmip	8.82153	-2.32709	1.34914	-1.72486	0.0845523	0.547908
Ptrh1	47.7057	1.30437	0.757137	1.72277	0.0849299	0.548006
Dzank1	4.71012	4.04597	2.34772	1.72336	0.0848238	0.548006
9330182L06Rik	3.49045	3.74407	2.17269	1.72325	0.0848441	0.548006
Fam114a2	163.355	-0.570201	0.330795	-1.72373	0.0847564	0.548006
Uqcrfs1	229.727	0.659878	0.382749	1.72405	0.0846992	0.548006
Homer1	85.9358	1.12689	0.653965	1.72317	0.0848575	0.548006
Cluap1	40.023	1.3439	0.77986	1.72326	0.0848419	0.548006
Acat2	60.0868	-1.13582	0.659254	-1.72289	0.0849084	0.548006
Rabggta	12.7779	1.79093	1.03987	1.72227	0.0850214	0.54831
Hira	74.3428	-1.47029	0.853949	-1.72175	0.0851151	0.548342
Nrros	15.1231	2.37026	1.37658	1.72184	0.0850982	0.548342
Mrto4	107.88	1.07483	0.624379	1.72145	0.08517	0.54841
Nostrin	4.80496	-3.41131	1.98355	-1.7198	0.0854682	0.549311
Nucb2	98.4135	-1.05776	0.615084	-1.7197	0.0854879	0.549311
Camk2n2	13.7532	2.61566	1.52086	1.71986	0.0854579	0.549311
Galnt1	447.14	0.535367	0.3112	1.72033	0.0853724	0.549311
Prdm6	3.289	-3.15126	1.83374	-1.71848	0.0857083	0.550441
Rnf149	219.988	0.661126	0.38508	1.71685	0.0860064	0.550458
Kbtbd4	8.63166	-2.17275	1.26627	-1.71587	0.0861858	0.550458
Maob	97.119	-1.00558	0.586547	-1.7144	0.0864555	0.550458
Elf4	48.0707	-1.35567	0.789237	-1.7177	0.0858521	0.550458
Uox	10.0993	1.91298	1.11443	1.71654	0.0860624	0.550458
Lias	82.788	0.960664	0.560367	1.71435	0.0864646	0.550458
Fbrsl1	63.439	-1.13897	0.664305	-1.71454	0.0864302	0.550458
Rnf34	56.1447	1.12673	0.655899	1.71783	0.0858267	0.550458
Kdm3a	65.7491	-1.19561	0.697469	-1.71422	0.0864891	0.550458
Dhx34	7.62743	-2.43692	1.42091	-1.71504	0.0863377	0.550458
Zfp710	14.6683	-1.47154	0.857877	-1.71533	0.0862842	0.550458
Acp5	71.1417	0.853362	0.497498	1.71531	0.0862892	0.550458
Aebp1	371.617	-0.959963	0.559994	-1.71424	0.0864847	0.550458
Slc22a21	12.4619	-1.98357	1.15704	-1.71435	0.0864636	0.550458
Bcl6b	6.62755	-2.55958	1.49189	-1.71566	0.0862242	0.550458
Ypel2	51.2003	-0.95927	0.558708	-1.71694	0.0859897	0.550458
C030006K11Rik	17.5048	-1.92185	1.12055	-1.7151	0.0863276	0.550458
Cep76	27.5751	1.49492	0.87214	1.71408	0.0865132	0.550458
Ppie	15.4048	1.84193	1.0748	1.71374	0.0865762	0.550574
Tmem87a	112.569	1.18775	0.693925	1.71164	0.0869622	0.550637
Prrg1	21.1906	-1.44684	0.84517	-1.7119	0.0869156	0.550637
Naa15	44.243	-1.35655	0.792923	-1.71082	0.0871145	0.550637
Trim45	4.67684	-3.54743	2.07047	-1.71335	0.0866489	0.550637
Echs1	117.015	1.00218	0.58597	1.7103	0.0872103	0.550637
Myl6b	8.23661	1.70829	0.998718	1.71048	0.087177	0.550637
Tusc3	135.05	0.81333	0.475097	1.71192	0.0869106	0.550637
Nsrp1	28.5977	-1.46144	0.854414	-1.71045	0.087182	0.550637
Rpl27	1961.58	0.900454	0.526095	1.71158	0.0869739	0.550637
Cks2	7.69452	2.10396	1.23	1.71053	0.0871679	0.550637
Nop16	128.356	0.728137	0.425238	1.71231	0.0868402	0.550637
Exd2	8.07559	1.98602	1.16098	1.71064	0.0871468	0.550637
Trappc8	21.5536	-1.56246	0.913512	-1.71038	0.0871951	0.550637
Atl3	101.403	-0.880134	0.514494	-1.71068	0.0871404	0.550637
Apbb1	42.5304	-1.48967	0.871151	-1.71	0.0872652	0.550703
Acss1	9.58715	3.413	1.99788	1.70831	0.0875782	0.551832
Zfp580	48.4574	-1.01809	0.595898	-1.7085	0.0875428	0.551832
Csrnp1	350.647	0.726434	0.425129	1.70874	0.0874997	0.551832
Itgb2	11.6447	2.61157	1.52952	1.70745	0.0877391	0.552564
Tubgcp2	21.1373	-2.07188	1.21407	-1.70655	0.0879061	0.553061
Tspan4	233.89	0.5796	0.339663	1.7064	0.0879336	0.553061
Mrps16	140.438	0.934822	0.547942	1.70606	0.0879971	0.553061
Slc35b3	56.8851	1.2369	0.724968	1.70614	0.0879815	0.553061
Cop1	58.0159	-0.732791	0.431254	-1.69921	0.0892802	0.554478
Cr1l	200.947	0.756479	0.443859	1.70432	0.0883208	0.554478
Wipf1	167.689	-0.795047	0.467684	-1.69997	0.089137	0.554478
Lrp4	100.964	0.95578	0.561186	1.70314	0.0885413	0.554478
Bfsp1	32.7204	1.04918	0.616985	1.70049	0.0890379	0.554478
Cask	115.49	-0.679437	0.398882	-1.70335	0.0885021	0.554478
Tceal3	11.9873	-2.02125	1.18813	-1.7012	0.0889058	0.554478
Nup62cl	2.99608	-4.35063	2.56055	-1.6991	0.0893001	0.554478
Zbtb49	2.6456	-4.4334	2.60636	-1.70099	0.0889443	0.554478
Tpk1	8.78991	2.12173	1.24776	1.70042	0.0890517	0.554478
Tril	14.833	-1.82532	1.07202	-1.70269	0.088626	0.554478
Atoh8	42.8132	1.61089	0.948042	1.69917	0.0892863	0.554478
Bcl2l13	44.9012	-1.37598	0.808433	-1.70203	0.0887489	0.554478
Gys1	70.5303	1.07388	0.631287	1.70109	0.0889263	0.554478
Rasip1	26.6681	1.82995	1.07501	1.70227	0.0887046	0.554478
Zdhhc2	45.5423	1.36834	0.803759	1.70243	0.0886754	0.554478
Scara3	742.736	0.671078	0.39496	1.6991	0.0892999	0.554478
Amotl1	974.64	-0.740166	0.434457	-1.70366	0.0884452	0.554478
Zfp39	4.26947	3.53883	2.08016	1.70123	0.0889	0.554478
Cyb5d2	11.8573	2.00332	1.17744	1.70142	0.0888648	0.554478
Pak1ip1	88.6228	0.692437	0.406567	1.70313	0.0885437	0.554478
Sel1l	396.409	-0.734164	0.431689	-1.70068	0.089004	0.554478
Golph3	320.041	-0.671324	0.394967	-1.6997	0.0891879	0.554478
Hoxc10	12.5184	-2.06243	1.21097	-1.70312	0.0885453	0.554478
Nup160	16.6665	-1.915	1.12741	-1.69858	0.089398	0.554483
Ckap5	41.9926	1.42394	0.838407	1.69838	0.0894356	0.554483
Pgs1	46.0128	-1.23704	0.72825	-1.69864	0.0893861	0.554483
Ccdc181	11.5361	-2.39896	1.41405	-1.69652	0.0897874	0.555071
Samhd1	308.462	-0.619885	0.365249	-1.69716	0.0896669	0.555071
Sh3d19	234.093	-1.01996	0.601232	-1.69645	0.0898001	0.555071
Tgfbr1	55.2223	-0.866023	0.510351	-1.69692	0.0897125	0.555071
Ugp2	402.111	0.664243	0.391462	1.69682	0.08973	0.555071
Psmb3	255.286	0.749993	0.441988	1.69686	0.0897228	0.555071
Srp14	311.034	0.875202	0.516603	1.69415	0.0902368	0.555269
[truncated: 19,034 more rows]

## Sheet: Tg4L vs Wt4L
Gene	baseMean	log2FoldChange	lfcSE	stat	pvalue	padj
Saa3	2914.91	7.52995	0.514274	14.6419	1.51785e-48	1.69027e-44
Ccl2	1602.62	6.3433	0.449252	14.1197	2.87218e-45	1.59923e-41
Slpi	734.871	5.28623	0.489233	10.8052	3.25409e-27	1.20792e-23
Ccl7	586.382	4.80637	0.478802	10.0383	1.03419e-23	2.87918e-20
Mmp3	3042.86	5.3685	0.540054	9.94067	2.76952e-23	6.16827e-20
C3	8348.97	4.91537	0.497036	9.88937	4.62954e-23	8.59243e-20
Hp	4536.66	5.84032	0.595426	9.80864	1.03353e-22	1.6442e-19
Timp1	794.609	3.0553	0.313711	9.73923	2.05102e-22	2.85502e-19
Cfb	3474.6	3.15558	0.358056	8.81311	1.21724e-18	1.50614e-15
Nos2	114.105	5.04476	0.580511	8.6902	3.61815e-18	4.02917e-15
Vcam1	832.357	2.3669	0.278366	8.50282	1.85041e-17	1.87329e-14
Cxcl5	974.654	5.94906	0.713006	8.34364	7.20369e-17	6.68502e-14
Sod2	586.644	2.67708	0.324558	8.2484	1.60529e-16	1.37511e-13
Dram1	288.048	3.16912	0.405844	7.80872	5.77699e-15	4.59518e-12
Cxcl2	340.338	5.30517	0.693935	7.64506	2.08843e-14	1.55045e-11
Ccl5	193.529	6.33846	0.865663	7.32208	2.44151e-13	1.69929e-10
Cxcl3	44.1178	8.8876	1.28909	6.8945	5.40537e-12	3.54084e-09
Nfkbie	159.657	3.59548	0.522305	6.88388	5.82453e-12	3.60344e-09
Stx11	97.3484	3.62488	0.530474	6.83329	8.29912e-12	4.86416e-09
Il6	241.803	2.9456	0.432095	6.81703	9.29407e-12	5.17494e-09
Tnfaip6	1496.94	3.50993	0.530982	6.61025	3.83661e-11	2.0345e-08
Relb	94.5683	3.82101	0.597274	6.39741	1.58034e-10	7.99939e-08
Cxcl1	6408.41	3.10705	0.50043	6.20876	5.34048e-10	2.58572e-07
Slamf8	65.9619	5.18549	0.83792	6.18853	6.07278e-10	2.81777e-07
Enc1	85.1093	4.57575	0.742386	6.16357	7.11227e-10	3.16809e-07
Rgs5	1227.47	-2.32668	0.379116	-6.13713	8.40241e-10	3.59882e-07
Rnf149	219.988	2.40128	0.395837	6.06635	1.30853e-09	5.2314e-07
Higd1a	369.127	-2.14409	0.35349	-6.06551	1.31537e-09	5.2314e-07
Cpe	1304.66	-1.72883	0.288612	-5.99016	2.09637e-09	8.05007e-07
Cdk1	44.9338	7.79957	1.32877	5.86978	4.3638e-09	1.61984e-06
Chl1	607.244	6.23637	1.07033	5.8266	5.65693e-09	2.03212e-06
Gpm6b	525.942	2.42193	0.420799	5.75555	8.63579e-09	3.00525e-06
Tnxb	797.491	-3.51942	0.628227	-5.60215	2.11713e-08	7.14434e-06
Matn4	708.292	-2.62486	0.471402	-5.5682	2.57384e-08	8.43009e-06
Icam1	242.448	2.87715	0.541503	5.31327	1.07677e-07	3.42598e-05
Mettl7a1	218.8	-2.3644	0.449765	-5.25696	1.46459e-07	4.53046e-05
Slc15a3	22.3708	7.00361	1.33425	5.24909	1.52852e-07	4.60044e-05
Ptx3	269.436	2.58677	0.496245	5.21269	1.86121e-07	5.45432e-05
Gpr176	36.4073	3.85402	0.741376	5.19847	2.00941e-07	5.55194e-05
Lyz2	221.269	4.27559	0.822003	5.20143	1.97766e-07	5.55194e-05
Pdlim1	358.423	1.79891	0.346258	5.19528	2.04409e-07	5.55194e-05
Wdr11	153.829	4.55688	0.878982	5.18427	2.1686e-07	5.7499e-05
Cytl1	210.251	-2.67273	0.517302	-5.16666	2.3831e-07	6.0314e-05
Cx3cl1	145.934	2.9024	0.561562	5.16844	2.36059e-07	6.0314e-05
Ptgs2	210.104	2.68057	0.520005	5.1549	2.5376e-07	6.27971e-05
Vit	171.478	-2.11284	0.417741	-5.05777	4.24187e-07	0.00010269
Colgalt2	152.691	-1.95866	0.38946	-5.02916	4.92628e-07	0.000116721
Fth1	6613.42	1.71372	0.342217	5.0077	5.50844e-07	0.000127796
Apoe	958.062	2.75341	0.550515	5.00151	5.68832e-07	0.000129276
Hif1a	433.9	1.54106	0.310938	4.95615	7.1904e-07	0.000160145
Gpx3	3348.12	-1.69818	0.343037	-4.95041	7.40566e-07	0.000161705
Gpr1	83.1487	-2.44528	0.498839	-4.90193	9.4898e-07	0.000203228
Rnf150	73.1911	5.42639	1.11682	4.85877	1.18119e-06	0.000243587
Galnt15	429.708	-2.70029	0.55546	-4.86135	1.16585e-06	0.000243587
Foxf1	20.8749	7.0658	1.45756	4.84769	1.2491e-06	0.00025291
Igsf10	185.036	2.30208	0.479364	4.80235	1.56815e-06	0.000311837
Atp6ap1	2532.08	-1.97013	0.416677	-4.72819	2.26526e-06	0.000442561
Tnfaip3	113.503	3.24371	0.687188	4.72028	2.35525e-06	0.000452208
Il13ra1	142.817	1.91762	0.406919	4.71253	2.44663e-06	0.000461791
Furin	652.083	-1.47124	0.318084	-4.62532	3.74016e-06	0.000694173
Cryaa	26.6096	6.62718	1.44039	4.60096	4.20545e-06	0.000767735
Fbln2	364.111	2.10949	0.459286	4.59299	4.36947e-06	0.000784814
Gbp2	39.0703	3.71033	0.81346	4.56117	5.08692e-06	0.000899174
Cst3	6297.21	-1.59106	0.352094	-4.51886	6.21727e-06	0.0010818
Nfkbia	5320.32	1.64337	0.364841	4.50434	6.65785e-06	0.00114064
Pmepa1	608.378	1.55159	0.345623	4.48925	7.14746e-06	0.00120597
Prc1	31.7319	6.83341	1.52754	4.47347	7.6961e-06	0.00127916
Cxcl13	20.2769	7.05501	1.58119	4.46183	8.12611e-06	0.00133077
Tmem196	197.436	-1.94717	0.437534	-4.45032	8.57412e-06	0.00138379
Ugcg	90.3034	2.92332	0.658433	4.4398	9.00406e-06	0.00139263
Stk32b	80.6204	-3.10274	0.698477	-4.44215	8.90647e-06	0.00139263
Lyz1	31.9784	6.52704	1.46978	4.44083	8.9613e-06	0.00139263
Cyp7b1	37.2879	4.60214	1.03746	4.43598	9.16528e-06	0.00139814
Grem2	25.3647	6.1582	1.39352	4.41916	9.90873e-06	0.00147125
Cacng7	201.802	-3.14202	0.710951	-4.41946	9.89479e-06	0.00147125
Tmem176a	252.335	1.91675	0.434349	4.41291	1.0199e-05	0.00147501
Nt5dc2	85.1747	2.46904	0.559363	4.41403	1.01466e-05	0.00147501
Smim14	1321.78	-1.60268	0.365366	-4.38649	1.15192e-05	0.00164459
Cxcl12	4305	1.22086	0.278739	4.37995	1.18707e-05	0.00167332
Rgcc	783.069	-1.82077	0.416867	-4.36775	1.25535e-05	0.00174745
Ext1	176.575	2.59884	0.597993	4.34593	1.38684e-05	0.00190664
Col18a1	158.788	2.19839	0.507134	4.33493	1.45805e-05	0.00198011
Ifi204	65.5102	3.07914	0.714405	4.31008	1.63199e-05	0.00218275
Ltbp2	221.248	2.3881	0.554326	4.30812	1.64647e-05	0.00218275
Il34	266.276	1.9184	0.445831	4.30296	1.6853e-05	0.00220794
Tmem100	344.986	-1.35819	0.316048	-4.29742	1.72797e-05	0.00223751
Serpina3g	15.6068	6.56613	1.52939	4.2933	1.7604e-05	0.00225331
Fermt2	702.439	-1.55849	0.363451	-4.28802	1.8027e-05	0.0022556
Chad	1234.35	-2.26299	0.527558	-4.28955	1.79036e-05	0.0022556
Pcolce2	397.869	-2.18566	0.510223	-4.28374	1.83779e-05	0.00227396
Ccl20	35.9425	7.19244	1.68539	4.26751	1.97663e-05	0.00241887
Il2rg	77.1445	5.95386	1.39962	4.25392	2.10064e-05	0.00254269
Syt7	56.5966	-2.95909	0.698368	-4.23715	2.26377e-05	0.00271069
Pla1a	275.417	-2.87098	0.683193	-4.20229	2.64225e-05	0.00309728
Fndc1	713.62	1.90927	0.454237	4.20324	2.63124e-05	0.00309728
P4ha3	164.428	2.1198	0.505903	4.19012	2.78807e-05	0.00320082
Amotl2	196.373	1.92077	0.458395	4.19019	2.78716e-05	0.00320082
Slc6a4	60.2516	2.93274	0.700634	4.18583	2.84125e-05	0.00322858
Hspb7	69.7023	-3.92895	0.939987	-4.17979	2.91772e-05	0.003282
Ulk1	2574.91	-4.88274	1.17104	-4.16958	3.0516e-05	0.00336576
Cdo1	115.317	-2.4964	0.598729	-4.1695	3.05264e-05	0.00336576
C1qtnf3	158.589	2.25954	0.543642	4.15631	3.23435e-05	0.00353115
Ube2c	18.603	5.79032	1.39558	4.14904	3.33869e-05	0.00354091
Steap4	158.569	2.35598	0.567487	4.15159	3.30171e-05	0.00354091
Sparcl1	565.453	-1.69713	0.40904	-4.14906	3.33846e-05	0.00354091
B230118H07Rik	71.8377	-1.9624	0.474113	-4.13909	3.48685e-05	0.00363764
Fosl1	64.5428	3.13013	0.756337	4.13854	3.49522e-05	0.00363764
Cenpa	41.2761	3.66775	0.890789	4.11741	3.83149e-05	0.00395069
Apbb1ip	109.157	2.23624	0.545964	4.09595	4.20434e-05	0.00422025
Alpl	688.104	-2.86541	0.699593	-4.09583	4.2066e-05	0.00422025
Lsp1	317.655	1.72431	0.420627	4.09939	4.14238e-05	0.00422025
Lta4h	157.485	-1.6407	0.401663	-4.08476	4.41216e-05	0.00438695
Dclk1	298.904	2.46426	0.606291	4.06448	4.81394e-05	0.00470246
Ifitm3	1376.01	1.2248	0.301203	4.06636	4.77542e-05	0.00470246
Slc7a5	73.3505	-2.3689	0.58316	-4.06218	4.86174e-05	0.00470785
Ereg	51.8097	3.54224	0.873044	4.05734	4.96339e-05	0.00476485
Uox	10.0993	6.39771	1.58363	4.03991	5.34716e-05	0.00504627
Ggt5	41.6536	2.3448	0.580326	4.04049	5.334e-05	0.00504627
Clec4d	16.6841	6.63916	1.6444	4.03743	5.40398e-05	0.00505703
Postn	1423.46	1.92435	0.47723	4.03233	5.52274e-05	0.0051251
Gmfb	278.818	-3.05218	0.757609	-4.02869	5.60875e-05	0.00516191
Lsamp	67.0282	-2.45531	0.610043	-4.02482	5.70183e-05	0.00520456
Tmem176b	266.285	1.70501	0.425394	4.00808	6.12145e-05	0.00554216
Pcbp4	142.239	-2.20416	0.551108	-3.99951	6.34735e-05	0.00570033
Lmo2	72.3696	-2.17689	0.547228	-3.97803	6.94879e-05	0.00613754
Pigt	969.707	-1.42152	0.35758	-3.97539	7.02627e-05	0.00613754
Rnf19b	436.211	1.54479	0.388632	3.97495	7.03947e-05	0.00613754
Hk2	63.1187	3.83651	0.965296	3.97444	7.05465e-05	0.00613754
Il17d	264.095	-2.62791	0.66164	-3.97182	7.13262e-05	0.00615728
Scg5	8.75725	-7.11509	1.79321	-3.96779	7.25419e-05	0.00616662
Cxcl10	32.7531	3.66493	0.923472	3.96864	7.22832e-05	0.00616662
Atp6v0e2	77.1876	-2.2834	0.577591	-3.95332	7.70742e-05	0.00650226
Fgl2	2488.81	-2.03151	0.515113	-3.94381	8.01957e-05	0.00651868
Rassf3	42.1866	-2.47388	0.626423	-3.94922	7.8405e-05	0.00651868
Lhfpl2	139.791	1.88321	0.477446	3.94433	8.00232e-05	0.00651868
Pxdn	140.146	2.42519	0.614352	3.94756	7.89527e-05	0.00651868
Igfbp6	1103.34	-1.75616	0.445053	-3.94595	7.94846e-05	0.00651868
Tsc22d1	667.043	1.23241	0.313234	3.93447	8.33798e-05	0.00672839
Tapbp	1495.15	1.79731	0.457045	3.93246	8.40803e-05	0.0067361
Psmd8	889.003	-1.50087	0.382361	-3.92528	8.66274e-05	0.00689059
Ctss	81.3335	3.673	0.936895	3.9204	8.84019e-05	0.00698187
Aldh1a3	184.282	-2.16098	0.551476	-3.91854	8.90867e-05	0.00698641
Ifi205	74.3613	2.78123	0.712465	3.90368	9.47425e-05	0.00737799
Vat1	274.179	-1.6832	0.431628	-3.89966	9.63262e-05	0.00744923
Rbm47	14.7704	6.0399	1.55306	3.88903	0.000100647	0.00767678
Sertad3	83.5066	-2.69159	0.692009	-3.88953	0.000100439	0.00767678
Tmem158	414.391	-1.63619	0.420913	-3.88723	0.000101394	0.00768112
Nek6	44.242	2.55312	0.660405	3.86599	0.000110639	0.00832483
Il1rl1	30.2469	5.90648	1.53808	3.84017	0.000122947	0.00906717
Bub1b	10.8117	6.29268	1.63778	3.8422	0.000121937	0.00906717
Flrt3	38.255	3.27603	0.852821	3.84141	0.000122329	0.00906717
Fbn1	2719.65	1.57904	0.411947	3.83311	0.000126533	0.00923701
Psmb9	72.901	2.66499	0.695387	3.83238	0.000126909	0.00923701
Sbsn	656.621	-1.54562	0.404129	-3.82457	0.000131003	0.00935161
Il18bp	12.1664	5.98999	1.56588	3.82531	0.000130606	0.00935161
Angptl4	202.467	2.63599	0.688736	3.82729	0.000129563	0.00935161
Col5a2	2330.57	1.47313	0.385437	3.82196	0.000132395	0.00939075
Ptges	166.719	2.76301	0.723778	3.81748	0.000134824	0.00950252
Nuf2	10.5227	6.01029	1.57741	3.81023	0.000138837	0.00972382
Vgll3	52.4045	4.09282	1.07489	3.80767	0.000140281	0.00976356
Tlr2	117.275	2.46114	0.64741	3.80152	0.000143811	0.00982501
Aldh1a2	195.373	1.8545	0.487474	3.80431	0.000142201	0.00982501
Tppp	14.719	6.06425	1.59482	3.80246	0.000143265	0.00982501
Lrg1	32.0636	3.72828	0.981979	3.7967	0.000146635	0.00995686
Calb2	29.9902	2.73263	0.721072	3.78967	0.000150845	0.0101806
S100a4	62.6167	-1.8551	0.491008	-3.77815	0.000158	0.0104921
Col5a3	1806.62	2.03017	0.537409	3.7777	0.000158286	0.0104921
H2-D1	1674.48	1.13543	0.300464	3.77891	0.000157515	0.0104921
5730559C18Rik	9.08284	6.26356	1.66077	3.77148	0.000162281	0.0106933
Cirbp	320.585	-1.55531	0.413053	-3.7654	0.000166284	0.010866
Acpp	15.9103	5.36865	1.42611	3.76454	0.000166854	0.010866
Serping1	3788.1	1.34281	0.357188	3.75941	0.000170315	0.0110269
2210407C18Rik	9.08075	-5.81504	1.54781	-3.75695	0.000171996	0.0110714
Tpx2	31.6759	3.35595	0.895093	3.74928	0.000177345	0.0113501
Clec4n	21.9767	6.15877	1.64455	3.74496	0.00018042	0.0114809
S100a6	28993.1	-1.82389	0.487662	-3.74007	0.000183972	0.0115204
Car8	39.7402	-2.9537	0.789376	-3.74182	0.000182694	0.0115204
Clec4e	12.3233	6.70014	1.79156	3.73983	0.000184145	0.0115204
Gas7	153.881	1.72951	0.465321	3.7168	0.000201758	0.0125518
Slc43a3	197.692	2.27459	0.613196	3.7094	0.000207751	0.0127819
Gsdmd	22.8546	4.80484	1.29526	3.70956	0.000207622	0.0127819
Oaz2	1101.99	-1.96738	0.531958	-3.69837	0.000216991	0.013277
Ddah2	1062.8	-1.95264	0.528217	-3.69667	0.000218442	0.0132928
Procr	508.606	-1.76416	0.477545	-3.69422	0.00022056	0.0133487
Fcer1g	20.2334	4.80519	1.30292	3.68801	0.000226014	0.013571
Ugp2	402.111	-1.44302	0.391352	-3.68727	0.000226671	0.013571
Ckap2	16.3136	4.40037	1.19417	3.68487	0.000228821	0.0136265
Masp1	133.839	1.67841	0.455887	3.68165	0.000231731	0.0137263
Artn	10.2807	6.00367	1.63289	3.6767	0.000236266	0.013921
Xdh	315.95	-2.00061	0.544624	-3.67338	0.000239367	0.0140294
Chil1	206.574	5.25825	1.43292	3.66961	0.000242917	0.0141629
Iigp1	25.2104	5.99388	1.63726	3.66093	0.0002513	0.0145754
Prdm11	14.7232	5.26695	1.43998	3.65765	0.000254542	0.0146869
Ifi47	30.9684	4.80658	1.31519	3.65467	0.000257513	0.0147817
Srpx2	204.461	1.6477	0.453309	3.63482	0.000278174	0.0158859
Tspan15	150.263	-2.81428	0.774697	-3.63275	0.000280419	0.0159324
Eif1b	301.843	-1.37659	0.379344	-3.62887	0.000284667	0.0160916
Atxn7l3b	585.316	2.22451	0.613527	3.62578	0.000288089	0.0161214
Htra4	1577.32	-2.16986	0.598241	-3.62707	0.000286661	0.0161214
Abca2	60.6393	1.69779	0.469218	3.61834	0.000296496	0.016265
Tnnc2	226.47	-2.36817	0.653866	-3.6218	0.000292559	0.016265
Urod	94.7856	-1.94857	0.538371	-3.61939	0.000295303	0.016265
Erf	619.202	-1.47862	0.408409	-3.62044	0.000294104	0.016265
Sumo3	1832.67	-1.91639	0.532267	-3.60043	0.000317694	0.0173423
Spib	10.7646	6.38887	1.77756	3.59418	0.000325419	0.0176774
Pi15	91.56	-1.68028	0.468079	-3.58975	0.000331	0.0178933
H2-K1	843.127	1.87122	0.521901	3.58539	0.000336576	0.0181068
Ldlrad3	65.7636	-1.72687	0.482028	-3.58252	0.0003403	0.018132
Hhip	108.839	-1.9877	0.554701	-3.58338	0.000339179	0.018132
Myoc	2872.89	-1.60161	0.448542	-3.57069	0.000356036	0.0188801
Pcdh19	170.027	1.9746	0.553457	3.56776	0.000360043	0.0190021
Rab32	159.674	1.71533	0.48114	3.56514	0.000363662	0.0191026
4921524J17Rik	28.1651	2.30382	0.646651	3.5627	0.000367065	0.0191908
Rpl23	5543.55	-2.49507	0.701936	-3.55455	0.000378629	0.0197029
Anln	11.0518	5.42022	1.52714	3.54926	0.000386312	0.0200092
Pkig	99.3435	2.37984	0.671724	3.54288	0.000395781	0.0203525
Tnfrsf23	57.3216	2.09248	0.590707	3.54234	0.000396596	0.0203525
Pole3	267.831	-1.37703	0.389112	-3.53889	0.00040181	0.0204757
Plk3	34.1039	2.22676	0.629326	3.53833	0.000402673	0.0204757
Ugt1a7c	102.63	2.02553	0.573572	3.53143	0.000413318	0.0209214
Sptlc2	74.0876	1.90933	0.54099	3.52933	0.000416612	0.0209927
Arsj	19.6682	5.51943	1.5646	3.5277	0.000419187	0.0210273
Sfrp2	244.151	2.70037	0.766707	3.52203	0.000428252	0.021031
Pcsk6	988.935	-1.71844	0.48795	-3.52175	0.000428703	0.021031
Gnpnat1	202.202	-1.66018	0.471236	-3.52304	0.000426634	0.021031
Hsp90aa1	151.243	1.7967	0.509717	3.52489	0.000423666	0.021031
Casp7	7.39345	6.03868	1.71318	3.52484	0.000423734	0.021031
Tmem173	161.768	1.50809	0.428776	3.5172	0.000436118	0.0213009
Rhog	52.0686	2.03759	0.580216	3.51178	0.000445114	0.0216454
Gch1	81.3619	2.31095	0.658753	3.50807	0.000451366	0.021854
Enah	156.604	1.81167	0.518511	3.49399	0.000475867	0.0229405
Cybb	42.834	3.78246	1.08442	3.48799	0.000486667	0.0232648
Bola1	52.506	-2.21484	0.635	-3.48793	0.000486773	0.0232648
Scd1	569.599	-1.93617	0.556435	-3.47959	0.000502177	0.0238985
Mmp19	160.141	1.38678	0.399566	3.47071	0.00051908	0.0245977
Snx21	150.659	-1.93123	0.557342	-3.46508	0.000530072	0.0250122
Rpl21	848.043	-1.8579	0.538009	-3.45329	0.00055379	0.0260211
Abca1	123.497	1.64079	0.476944	3.44022	0.000581237	0.0269694
Pbk	28.0542	4.17143	1.21199	3.44182	0.000577822	0.0269694
Pkdcc	113.362	2.12117	0.616538	3.44046	0.000580735	0.0269694
Lcn2	36.3557	3.3302	0.968432	3.43876	0.00058439	0.0270032
Casp4	55.4884	2.79178	0.812282	3.43695	0.000588299	0.0270715
Uba7	9.70191	5.74506	1.67434	3.43125	0.000600817	0.0275337
Arl3	208.574	-1.27398	0.373289	-3.41286	0.000642847	0.0293391
Rbp1	311.64	1.69178	0.496338	3.40852	0.000653164	0.0296883
Mcoln1	77.1392	-2.13639	0.627553	-3.40432	0.00066329	0.030026
Ip6k3	66.0885	2.54041	0.747145	3.40016	0.000673474	0.0303636
Hgf	10.8234	5.68361	1.68144	3.38021	0.000724311	0.0325239
Dio3	18.0962	-3.46175	1.0274	-3.36942	0.000753262	0.033688
Gem	277.383	1.64472	0.488661	3.36577	0.000763305	0.0340007
Gja1	701.979	1.22589	0.36488	3.35971	0.000780234	0.0344789
Adamts16	26.6823	2.85969	0.850958	3.36055	0.000777866	0.0344789
Kctd12b	48.5522	-2.73251	0.814103	-3.35646	0.000789468	0.0346803
Csrp2	267.917	1.20612	0.3594	3.35592	0.000791021	0.0346803
Mcmbp	71.1377	1.51523	0.451799	3.35377	0.000797182	0.0348134
Psmb8	126.112	1.87905	0.560734	3.35106	0.000805031	0.0350189
Cald1	247.108	1.48078	0.442675	3.34508	0.000822588	0.0356433
Myl1	47.6412	-3.13887	0.940985	-3.33573	0.000850765	0.0365644
Il1b	46.8339	3.85338	1.1553	3.33541	0.000851748	0.0365644
Acta1	355.026	-1.86685	0.559812	-3.33477	0.000853694	0.0365644
Krtdap	114.784	-2.13329	0.640464	-3.33085	0.000865806	0.036941
Slc2a4	23.2851	-3.81837	1.14705	-3.32887	0.000871992	0.037063
Tnn	388.275	2.37365	0.714447	3.32236	0.000892601	0.0377947
Pum3	41.0563	1.7978	0.541435	3.32044	0.000898754	0.0379111
Sp100	10.8769	5.12238	1.5432	3.31933	0.00090234	0.0379187
Gabarapl1	808.344	-1.59192	0.480385	-3.31385	0.000920218	0.0385246
Antxr1	651.689	1.17112	0.353572	3.31225	0.000925474	0.0385995
Grb10	462.136	0.980141	0.296053	3.31069	0.000930656	0.0386708
Runx1	309.992	1.41856	0.429873	3.29995	0.000967011	0.0400321
Mlana	9.44356	-4.51601	1.37054	-3.29507	0.000983981	0.0405838
Ifngr2	99.3247	1.75317	0.532323	3.29343	0.000989719	0.0406698
Marc2	595.615	-1.97731	0.60078	-3.29125	0.000997443	0.0408365
Anxa3	187.987	-1.43613	0.436759	-3.28816	0.00100844	0.0409854
Chst2	760.57	-2.53656	0.771278	-3.28878	0.00100623	0.0409854
Abcg1	12.1101	4.75703	1.44768	3.28597	0.00101632	0.0411553
Fas	98.717	1.72243	0.52479	3.28212	0.00103028	0.0415696
C1rl	59.0307	1.56502	0.477465	3.27778	0.00104628	0.0420629
Ubxn7	148.078	-1.5064	0.460817	-3.26898	0.00107934	0.0432358
Lgals7	18.3081	-4.66838	1.43015	-3.26427	0.00109748	0.0437979
Gstt1	187.008	1.69336	0.51891	3.2633	0.00110124	0.0437979
S100g	17.2534	-4.39966	1.35143	-3.25557	0.00113164	0.0448248
Cav2	193.777	-2.17851	0.669342	-3.2547	0.00113511	0.0448248
Cd93	25.0199	3.63867	1.11918	3.2512	0.00114917	0.0452197
Efhd1	155.601	-2.55309	0.785745	-3.24926	0.00115707	0.0453338
Igfbp7	1836.28	1.52124	0.468291	3.24848	0.00116021	0.0453338
Frzb	84.4134	-2.45879	0.760084	-3.23489	0.0012169	0.047025
Tmcc3	66.2141	-1.83521	0.566939	-3.23704	0.00120777	0.047025
Tmod2	192.711	-1.4367	0.443979	-3.23596	0.00121234	0.047025
Vmp1	306.758	1.02588	0.317209	3.23407	0.00122039	0.047025
S100a5	11.2387	-5.10345	1.57932	-3.23143	0.00123174	0.0471362
Bdkrb1	48.8165	2.73716	0.847035	3.23146	0.00123161	0.0471362
Zfand6	306.205	-1.35628	0.419899	-3.23002	0.0012378	0.0472058
Atf5	2402.29	-1.57078	0.489328	-3.21007	0.00132701	0.0504355
Mdh1	420.809	-1.57037	0.489959	-3.2051	0.00135015	0.0511403
Dbx2	11.4869	4.62312	1.44389	3.20186	0.00136542	0.0515433
Gorab	20.4848	3.2983	1.03077	3.19985	0.00137499	0.0517293
Swi5	2752.89	-1.71419	0.536993	-3.19221	0.00141189	0.0527612
Hsd17b11	229.726	-2.10525	0.659364	-3.19284	0.00140879	0.0527612
Chrm3	15.879	-3.88245	1.21894	-3.1851	0.00144704	0.0538538
Mrps34	223.876	-1.35037	0.424065	-3.18435	0.0014508	0.0538538
H2-Q4	49.3194	2.2886	0.719226	3.18203	0.00146249	0.0541072
Mlkl	15.4258	4.3906	1.38266	3.17549	0.00149585	0.0551582
Casp1	19.8127	4.3932	1.38527	3.17137	0.00151721	0.055578
Top2a	40.696	2.48469	0.783272	3.1722	0.0015129	0.055578
Pon2	405.281	-2.1304	0.673504	-3.16316	0.00156066	0.0565598
Gpnmb	991.837	-1.46651	0.463861	-3.16153	0.00156941	0.0565598
Susd2	39.892	2.91493	0.921507	3.16322	0.00156035	0.0565598
Phf11d	19.3848	4.89684	1.54845	3.16241	0.0015647	0.0565598
Blmh	945.649	-1.54863	0.489527	-3.16352	0.00155873	0.0565598
Ankrd39	62.6542	-1.72005	0.546752	-3.14594	0.00165555	0.0594715
Srrt	94.7197	1.25557	0.399578	3.14224	0.00167663	0.0600353
Pabpc1	344.953	1.34751	0.429201	3.13957	0.00169194	0.0603892
Ncf1	11.0418	5.21368	1.66347	3.13422	0.00172312	0.0611431
0610010F05Rik	36.6814	1.75074	0.558618	3.13406	0.00172404	0.0611431
Ociad1	727.275	-1.67177	0.533922	-3.13111	0.00174148	0.0615656
Rhno1	40.3451	1.99247	0.63711	3.12735	0.00176392	0.0615767
Sall1	8.684	-3.87072	1.23735	-3.12822	0.00175869	0.0615767
Nfkbiz	249.961	1.50327	0.480476	3.12871	0.00175574	0.0615767
Khsrp	62.3538	1.7047	0.544988	3.12796	0.00176025	0.0615767
Pcsk5	72.9442	2.40785	0.770312	3.1258	0.00177319	0.0617071
Scn7a	42.2503	2.45024	0.784353	3.12391	0.00178468	0.061721
Cd9	1075.8	-1.60277	0.51295	-3.12461	0.00178043	0.061721
Ppt1	254.471	-1.58616	0.507907	-3.12294	0.00179054	0.061732
Asph	122.372	-1.17234	0.37568	-3.12057	0.00180501	0.0620387
Lrrc40	124.656	-2.11019	0.676818	-3.11781	0.00182201	0.0622389
Habp4	110.107	-1.57074	0.503658	-3.11867	0.0018167	0.0622389
Cebpb	352.875	1.22264	0.392278	3.11677	0.00182845	0.0622678
Dut	56.0176	2.1018	0.675933	3.10949	0.00187413	0.0635034
Actr10	302.2	-1.05489	0.339283	-3.10917	0.00187613	0.0635034
Tnip1	293	1.61083	0.519374	3.10148	0.00192559	0.0648442
CAAA01118383.1	57.2483	-1.82025	0.586951	-3.1012	0.00192739	0.0648442
Bmp2	348.68	1.1687	0.377517	3.09577	0.00196303	0.0657204
Ctns	140.047	-1.51206	0.48848	-3.09544	0.00196524	0.0657204
Igdcc4	37.5143	2.42346	0.783504	3.09311	0.00198074	0.0660404
Uxs1	501.912	-1.80097	0.582778	-3.09032	0.00199943	0.0661061
Colgalt1	789.485	1.04373	0.337609	3.09154	0.00199124	0.0661061
1810013L24Rik	168.249	1.19414	0.386433	3.09016	0.00200052	0.0661061
Rabgap1l	367.32	-0.922089	0.298779	-3.08619	0.00202738	0.0665986
Marveld1	920.004	-1.05645	0.342311	-3.08624	0.00202708	0.0665986
Rnf125	36.0992	2.98042	0.967085	3.08186	0.00205709	0.0673758
C1s2	30.6961	3.6629	1.18912	3.08035	0.00206757	0.0675204
Cadm3	92.4127	-1.32527	0.431322	-3.07257	0.00212225	0.0689018
Mmp23	88.1053	1.54052	0.501356	3.07271	0.00212124	0.0689018
Ctgf	13582.5	-1.74604	0.569033	-3.06843	0.00215188	0.0696607
Tbc1d5	31.0763	2.69222	0.877891	3.06669	0.00216441	0.0698633
Slc2a6	6.02823	5.40051	1.76245	3.0642	0.00218249	0.0700411
Fstl1	7175.74	1.50686	0.491719	3.06447	0.00218053	0.0700411
Dse	155.554	1.18727	0.388604	3.05521	0.00224903	0.071969
Ramp2	282.416	-1.22289	0.401044	-3.04925	0.00229411	0.0732013
Sod3	832.27	1.22847	0.403739	3.04272	0.00234452	0.0743835
Kif20a	10.0814	4.30708	1.41515	3.04354	0.00233809	0.0743835
Slc39a14	248.187	1.60439	0.527491	3.04156	0.00235359	0.074459
S100b	486.91	-1.93817	0.638125	-3.03729	0.00238712	0.0753058
Pkm	798.936	1.03881	0.342134	3.03628	0.0023952	0.0753472
Rab3a	45.6506	3.48624	1.15076	3.02951	0.00244949	0.0768381
Adra1b	29.0451	-2.71578	0.896874	-3.02805	0.00246141	0.0769952
Cacnb3	20.8259	2.51829	0.833479	3.02142	0.00251594	0.0784805
Camk2n1	565.479	-1.77158	0.587253	-3.01673	0.00255519	0.0792607
Nfkb2	98.9227	1.61765	0.536163	3.01709	0.00255216	0.0792607
Itga6	128.628	-2.70361	0.897161	-3.01352	0.00258238	0.0796822
Prelid1	276.102	0.965411	0.320369	3.01343	0.00258309	0.0796822
Selenbp1	95.8594	-1.34052	0.445133	-3.01151	0.0025995	0.0797466
Acp5	71.1417	1.50153	0.498537	3.01187	0.00259644	0.0797466
Brpf1	33.8126	1.96567	0.652938	3.01051	0.00260813	0.0797915
Bzw1	379.899	-0.916488	0.304682	-3.00802	0.00262958	0.0802273
Cpd	382.139	-0.834651	0.277577	-3.00692	0.00263908	0.0802972
Olfml2a	586.607	-1.41434	0.4715	-2.99965	0.00270286	0.0819835
Dip2a	50.3488	1.74093	0.580516	2.99894	0.00270922	0.0819835
Dstyk	70.1391	-1.42843	0.476842	-2.9956	0.00273906	0.0820104
Il11	54.4731	2.5574	0.853657	2.99582	0.00273709	0.0820104
Arl2bp	213.466	-0.939436	0.313477	-2.99682	0.0027281	0.0820104
Fam124a	93.8081	-2.27999	0.761126	-2.99554	0.00273957	0.0820104
B2m	3078.43	1.53288	0.511912	2.99443	0.0027496	0.0820898
B4galt5	127.041	1.38484	0.462657	2.99324	0.00276035	0.0821192
Klhl25	28.3839	2.81321	0.940211	2.99211	0.0027706	0.0821192
Phf1	209.485	-1.79602	0.600299	-2.99187	0.0027727	0.0821192
Srsf6	274.725	1.08802	0.363775	2.99092	0.00278136	0.0821572
Sik1	81.6439	1.98303	0.663906	2.98692	0.00281807	0.0830211
Atrn	84.0457	1.90744	0.638847	2.98575	0.00282881	0.0830897
Cdk6	271.066	1.64749	0.551912	2.98505	0.00283532	0.0830897
Ctps	69.7173	1.51905	0.511351	2.97065	0.00297167	0.0866296
Grn	5073.26	-1.04866	0.352963	-2.97102	0.00296809	0.0866296
Col10a1	16.3639	-3.5731	1.2033	-2.96941	0.00298368	0.0866587
Csnk2b	135.695	-1.15989	0.390673	-2.96895	0.00298823	0.0866587
Mgat4a	19.147	3.91561	1.31983	2.96676	0.00300955	0.086944
Cd52	29.1963	3.99596	1.3471	2.96634	0.00301368	0.086944
Tsen34	791.874	-2.18497	0.737968	-2.9608	0.00306843	0.0882946
Aldh2	1860.39	-1.86296	0.629593	-2.95899	0.00308648	0.0883575
Chchd2	4938.25	-1.53119	0.51742	-2.95927	0.0030837	0.0883575
Myo7a	14.1736	3.55756	1.20366	2.95562	0.00312039	0.0890992
Tspan7	119.829	-2.3169	0.785149	-2.9509	0.00316845	0.0893538
Gm42674	29835.2	-1.63884	0.555386	-2.95081	0.00316943	0.0893538
Irak2	19.1636	2.46025	0.833224	2.95269	0.0031502	0.0893538
Fkrp	32.6058	1.83267	0.620775	2.95223	0.00315483	0.0893538
Mtss1	148.41	1.52843	0.51751	2.95343	0.0031426	0.0893538
Htr2a	19.1339	2.786	0.945331	2.94712	0.00320753	0.0901997
Lgi4	89.8684	-1.60328	0.54442	-2.94493	0.00323028	0.0906105
R3hdm1	31.7029	2.35267	0.800234	2.93998	0.00328235	0.0916096
Rab5c	759.253	-1.09698	0.373064	-2.94045	0.00327734	0.0916096
Stmn1	98.6936	1.48196	0.504452	2.93777	0.00330587	0.0920355
Rtel1	10.7506	5.28713	1.80215	2.93378	0.00334859	0.0929576
Steap2	79.7007	1.51496	0.516501	2.93312	0.00335569	0.0929576
Hsd17b12	449.413	-1.27332	0.434616	-2.92977	0.00339218	0.0932724
Prdm1	7.40636	5.70135	1.94548	2.93057	0.00338345	0.0932724
Jph4	9.20739	5.28708	1.80454	2.92987	0.003391	0.0932724
Msr1	11.6484	5.4587	1.86428	2.92805	0.00341092	0.0935568
Dnal4	164.413	-1.08231	0.369793	-2.92682	0.00342452	0.0936744
Ndufa2	990.993	-1.3385	0.45743	-2.92613	0.00343204	0.0936744
Arf5	1303.63	-1.6214	0.554926	-2.92183	0.00347977	0.094745
Lrmda	9.78433	4.90068	1.67814	2.92031	0.00349683	0.0949772
Cachd1	33.979	2.40128	0.823211	2.91696	0.00353456	0.0957686
Rtf2	184.542	-1.26853	0.435014	-2.91607	0.00354475	0.0958116
Slc10a6	38.5705	2.74943	0.943576	2.91384	0.00357014	0.0962642
Marcks	1689.74	0.897142	0.308037	2.91245	0.00358606	0.0964598
Tpst2	49.4268	1.90063	0.653125	2.91005	0.00361373	0.0969699
D430019H16Rik	46.2479	2.33017	0.801344	2.90782	0.00363957	0.0974286
Smim3	110.135	1.88544	0.64882	2.90596	0.0036613	0.0977751
Ntn4	133.891	-1.60237	0.552257	-2.90149	0.00371388	0.0988341
Prkag1	535.458	-1.38099	0.476086	-2.9007	0.00372324	0.0988341
Tnf	7.95154	6.22757	2.14719	2.90034	0.00372758	0.0988341
Laptm4a	10155.1	-0.841041	0.290216	-2.89798	0.00375574	0.0993443
Maml2	47.809	2.88653	0.996536	2.89657	0.0037727	0.0995563
Selenoo	21.3863	2.31549	0.79987	2.89483	0.00379358	0.0998707
Rnase4	741.012	-1.34258	0.464032	-2.8933	0.00381219	0.100124
Ttyh2	52.0291	1.95377	0.675492	2.89236	0.00382355	0.100186
Gli1	88.8132	-1.60328	0.554829	-2.88969	0.00385621	0.100804
Kctd17	254.932	-1.91132	0.66173	-2.88836	0.00387251	0.100994
Angptl7	720.179	-1.61444	0.559199	-2.88706	0.00388856	0.101175
Dnase2a	28.4053	-2.02984	0.703585	-2.885	0.00391416	0.101368
Rhoj	968.969	-1.15665	0.400878	-2.88528	0.00391062	0.101368
Ndrg4	293.97	-0.984413	0.341523	-2.88242	0.00394634	0.101728
Inhba	456.902	1.34087	0.465098	2.88298	0.00393937	0.101728
Stab1	19.7739	2.1679	0.752617	2.88049	0.00397061	0.102117
Rab31	498.654	-0.950535	0.330096	-2.87957	0.00398222	0.10218
Atp2a3	38.2299	-2.87653	0.999718	-2.87734	0.00401042	0.102667
Mnda	71.011	2.02464	0.704713	2.873	0.00406601	0.102914
Cldn2	7.14599	5.39549	1.87796	2.87306	0.00406512	0.102914
Vps37d	13.1392	3.08007	1.07141	2.87477	0.00404324	0.102914
Chmp1b	51.8599	1.4955	0.520133	2.87523	0.00403735	0.102914
Cd248	670.49	-1.1633	0.404913	-2.87297	0.00406629	0.102914
C1rb	467.335	3.84375	1.33867	2.87131	0.00408776	0.103223
Fetub	10.2965	-4.53678	1.58048	-2.87051	0.00409811	0.10325
Nhsl2	56.3437	1.89645	0.661687	2.86609	0.0041558	0.103997
Gprc5a	194.948	-1.4604	0.509796	-2.86467	0.00417443	0.103997
Eml2	166.973	-1.76274	0.615293	-2.86488	0.00417172	0.103997
Vegfc	56.2334	2.04157	0.71255	2.86516	0.004168	0.103997
F13a1	316.318	-1.27074	0.443158	-2.86747	0.00413764	0.103997
Ccnl1	576.143	1.24535	0.435492	2.85964	0.00424123	0.10519
Cthrc1	147.968	2.0684	0.723245	2.85989	0.00423788	0.10519
Fam49a	97.577	-1.05292	0.368989	-2.85354	0.00432353	0.106993
Trdc	12.4649	4.02822	1.41226	2.85232	0.00434019	0.107167
Ly6e	426.283	1.49575	0.524642	2.851	0.00435821	0.107374
Smoc1	115.655	1.49534	0.524865	2.849	0.00438574	0.107814
Impa2	11.3555	3.69686	1.29812	2.84786	0.00440143	0.107961
S100a1	85.88	-1.65004	0.579995	-2.84493	0.00444212	0.10872
Srrm1	564.195	-1.11777	0.393333	-2.84178	0.0044862	0.109558
Kctd12	382.993	1.38622	0.488073	2.84019	0.00450866	0.109865
Polk	10.7977	4.24073	1.49527	2.8361	0.00456679	0.111039
Myl12b	185.684	-1.06538	0.376082	-2.83283	0.00461377	0.111937
Neurl3	15.9403	3.35611	1.18546	2.83106	0.00463934	0.112223
Cd55	242.853	-1.44242	0.509576	-2.83063	0.00464571	0.112223
Slco5a1	7.59998	5.51735	1.95272	2.82547	0.00472116	0.113798
Apold1	102.953	-1.92877	0.683113	-2.8235	0.00475026	0.114252
Aebp1	371.617	1.58437	0.561298	2.82269	0.00476232	0.114296
Fam69b	11.7301	3.85826	1.36972	2.81683	0.00485001	0.11615
Chd3	151.796	1.69857	0.603674	2.81372	0.00489722	0.117029
Msmo1	233.236	-1.01564	0.36105	-2.81303	0.00490777	0.11703
Lamb1	901.192	1.44074	0.512354	2.812	0.0049234	0.117152
Zbtb1	37.8039	1.54661	0.550303	2.81048	0.00494684	0.117458
Wisp2	160.037	1.4942	0.53248	2.80611	0.00501442	0.118068
Calm1	1495.29	-0.997094	0.35517	-2.80737	0.00499474	0.118068
Mb21d2	22.7684	2.0897	0.744705	2.80607	0.0050149	0.118068
Parp14	20.6603	3.1263	1.11401	2.80636	0.00501054	0.118068
Gbp3	17.9261	4.20549	1.5002	2.8033	0.00505833	0.118839
Ebf1	499.64	-1.2452	0.44439	-2.80205	0.00507785	0.119046
Bri3	341.54	-1.57149	0.561515	-2.79867	0.00513143	0.119798
Cdc16	93.0099	1.1511	0.411232	2.79914	0.00512385	0.119798
Snrpf	152.865	-1.83647	0.656379	-2.79788	0.00514397	0.119839
Zfp703	453.015	-0.805825	0.288097	-2.79706	0.00515706	0.119894
Slc7a11	7.42986	4.90303	1.75824	2.7886	0.0052937	0.121799
Uchl1	48.1363	-2.4667	0.884422	-2.78905	0.0052863	0.121799
Kctd7	22.8571	-2.80694	1.00655	-2.78868	0.00529235	0.121799
Lum	3506.67	0.908604	0.325656	2.79007	0.00526964	0.121799
Clic5	699.634	-1.53645	0.550568	-2.79066	0.00526006	0.121799
Acta2	197.798	1.48161	0.531443	2.78791	0.00530495	0.121806
Bad	385.926	-1.10637	0.39796	-2.7801	0.0054342	0.124517
Tfap4	31.9796	-2.43547	0.876442	-2.77881	0.00545582	0.124756
Camk2a	30.8086	-1.87914	0.677134	-2.77514	0.00551785	0.125916
Rhoa	3803.2	-1.11887	0.403372	-2.77378	0.00554087	0.126182
Fer	15.9502	2.37146	0.855837	2.77092	0.00558974	0.127035
Tnfrsf12a	489.166	-1.78122	0.643391	-2.76848	0.00563183	0.127731
Birc3	92.8882	1.28475	0.464318	2.76697	0.00565801	0.128064
Racgap1	22.8566	2.34532	0.848024	2.76563	0.00568128	0.12833
Bcl10	93.8178	1.41333	0.511909	2.7609	0.00576429	0.129941
Isyna1	25.2793	2.09013	0.757594	2.7589	0.00579963	0.130474
Iqgap3	13.4185	4.41859	1.60447	2.75392	0.0058886	0.132209
Il1rn	50.5915	4.56757	1.65898	2.75325	0.00590074	0.132214
2610001J05Rik	215.955	-1.44741	0.525972	-2.75188	0.0059255	0.132503
Enho	61.5918	-1.6777	0.610767	-2.74687	0.00601661	0.133992
Ndufa5	633.891	-1.44752	0.527216	-2.74559	0.00604022	0.133992
Anxa6	460.929	-1.52981	0.557144	-2.74581	0.0060361	0.133992
Larp4b	197.877	1.49139	0.542949	2.74684	0.00601732	0.133992
Tbx5	39.022	-2.54009	0.926277	-2.74226	0.00610186	0.134822
Fus	4829.97	-0.78661	0.286805	-2.74266	0.0060943	0.134822
Csf1r	13.4062	3.56128	1.29999	2.73947	0.00615378	0.1357
Pcif1	36.8572	1.81775	0.6639	2.73798	0.0061817	0.135871
Rasa3	280.41	0.934312	0.341313	2.73741	0.00619254	0.135871
Gabarap	1909.17	-1.48091	0.541049	-2.73711	0.00619816	0.135871
Ap2s1	335.592	-1.73308	0.634396	-2.73186	0.00629772	0.137783
Tmbim1	457.514	-1.07095	0.393498	-2.72161	0.00649641	0.141851
Hivep3	46.1827	2.4024	0.883334	2.71969	0.00653432	0.1424
Id4	54.6464	-1.3801	0.507572	-2.71903	0.00654743	0.142407
Hs3st1	8.21221	-4.84232	1.78292	-2.71594	0.00660878	0.143182
Zfp949	10.0468	3.83832	1.41307	2.71629	0.00660176	0.143182
AW551984	67.2122	2.20524	0.812219	2.71508	0.00662604	0.143277
Arrb1	149.905	-1.29879	0.478699	-2.71316	0.00666451	0.143829
Ildr2	67.7466	-1.93103	0.713246	-2.70738	0.00678173	0.145325
Tmem59	1048.17	-0.810111	0.299117	-2.70834	0.00676198	0.145325
Itgb2	11.6447	5.17547	1.91193	2.70694	0.00679067	0.145325
Jup	152.736	-1.66482	0.614567	-2.70893	0.00675003	0.145325
Nfkbil1	73.4867	-1.76452	0.651949	-2.70653	0.00679904	0.145325
Fgr	6.58339	5.36866	1.98776	2.70085	0.00691616	0.14731
Tspyl5	16.5957	-2.41981	0.895978	-2.70075	0.00691841	0.14731
Cyp39a1	63.052	-1.98148	0.733951	-2.69975	0.00693917	0.147471
Ssbp4	378.205	-1.71631	0.636417	-2.69683	0.00700035	0.148487
Pcnt	108.965	-1.14195	0.423649	-2.69551	0.00702816	0.148512
Nid2	50.5279	1.85967	0.689879	2.69565	0.00702523	0.148512
Raly	258.663	-2.12627	0.789945	-2.69167	0.00710948	0.149224
Znfx1	53.2113	2.26369	0.840981	2.69172	0.00710837	0.149224
5730480H06Rik	132.376	-1.56413	0.581295	-2.69076	0.00712886	0.149224
Clec3b	11464	-1.68854	0.627209	-2.69215	0.00709937	0.149224
Sdc2	1558.5	-0.731601	0.271865	-2.69105	0.00712282	0.149224
Parva	497.012	0.99328	0.369258	2.68994	0.00714652	0.149313
Cep41	14.3716	2.53997	0.944875	2.68816	0.00718478	0.149593
Zc3h12c	16.7029	2.70225	1.00528	2.68806	0.00718678	0.149593
Isoc2b	41.2105	-2.48719	0.925945	-2.68611	0.00722894	0.150189
Comp	10814.6	-2.50732	0.934102	-2.6842	0.00727037	0.150494
Rpl4	4012.79	-2.02839	0.755855	-2.68357	0.00728415	0.150494
Mb	62.9024	-1.87944	0.700291	-2.68379	0.0072792	0.150494
Pf4	19.2502	4.10917	1.5322	2.68187	0.00732117	0.150979
Tmem65	456.492	-0.87324	0.325918	-2.67932	0.00737714	0.151852
Zfp687	67.1667	-1.57757	0.589202	-2.67746	0.00741821	0.152415
Foxm1	16.2513	3.15454	1.17975	2.6739	0.00749741	0.153595
Dpy19l3	107.883	-1.56588	0.585808	-2.67303	0.007517	0.153595
Gm20498	86.8651	-1.50339	0.562368	-2.67332	0.00751039	0.153595
Bst1	7.18411	5.39752	2.02146	2.67011	0.00758274	0.15409
N4bp2	26.6408	2.28426	0.855259	2.67084	0.00756621	0.15409
Ddx3y	42.4814	-6.55986	2.45655	-2.67036	0.00757701	0.15409
Krba1	21.3625	-2.24375	0.841423	-2.66661	0.00766207	0.155136
Qpct	26.1057	-2.13517	0.800635	-2.66684	0.00765683	0.155136
Pla2r1	8.48501	4.70274	1.76541	2.66383	0.00772576	0.155577
Sergef	42.061	-1.83225	0.687718	-2.66424	0.00771619	0.155577
Adamts14	52.3414	1.39565	0.523727	2.66485	0.0077023	0.155577
Sh3bp5	65.5107	1.91043	0.718066	2.66052	0.00780198	0.156148
Cxcl16	117.53	1.93151	0.725677	2.66167	0.00777532	0.156148
Ecscr	67.6684	2.30694	0.866901	2.66114	0.00778769	0.156148
Ide	116.528	-1.21138	0.455377	-2.66017	0.00781019	0.156148
Ccbe1	37.5226	1.86626	0.702891	2.65512	0.00792793	0.158218
Sucla2	183.751	-1.39768	0.527103	-2.65162	0.00801064	0.159297
Prorsd1	62.126	-1.36879	0.516095	-2.6522	0.00799695	0.159297
Ddah1	47.1467	2.3282	0.879027	2.64861	0.00808235	0.160437
Atad2	19.4437	3.18687	1.20399	2.64692	0.00812292	0.160955
Bmper	105.124	1.36006	0.51455	2.64321	0.0082125	0.162441
Zfp385b	78.2777	-2.00855	0.760297	-2.6418	0.00824673	0.162541
Zdhhc18	89.2269	1.37442	0.520144	2.64238	0.00823267	0.162541
Sema3b	159.013	-1.5273	0.578323	-2.64092	0.00826816	0.162675
Gmppa	62.6694	1.40593	0.532892	2.63831	0.00833214	0.163645
Rrs1	102.677	1.29779	0.492265	2.63637	0.00837978	0.164291
Cd274	6.0787	5.25398	1.99373	2.63525	0.00840755	0.164546
Ccny	341.782	1.7288	0.657661	2.62871	0.00857092	0.167449
Slc7a2	716.175	1.17241	0.446147	2.62784	0.00859277	0.167531
Ankrd55	11.2925	4.0408	1.53798	2.62735	0.00860524	0.167531
Slc44a1	750.186	1.56057	0.59429	2.62593	0.0086412	0.167765
Bnip3	295.166	-1.09231	0.416007	-2.62569	0.00864738	0.167765
Itga1	146.392	1.72095	0.655718	2.62453	0.00867677	0.168043
Traf1	20.1203	3.14382	1.19891	2.62223	0.00873552	0.168594
Gdpd5	17.6138	-2.18445	0.833028	-2.6223	0.00873389	0.168594
C1qtnf7	92.6326	1.20271	0.459129	2.61955	0.0088047	0.169398
Trim21	8.37787	4.54761	1.7361	2.61943	0.00880759	0.169398
Tmem50a	2257.58	-1.23968	0.473936	-2.61572	0.00890406	0.170958
Epb41	39.6037	2.54092	0.97235	2.61318	0.00897052	0.171676
Cdca3	31.5549	2.8548	1.09249	2.61311	0.0089723	0.171676
Zcchc8	36.5457	1.70931	0.654379	2.6121	0.00899874	0.171887
Hipk2	70.7526	-1.98271	0.759639	-2.61007	0.00905238	0.17232
Irf7	11.1659	3.60703	1.38171	2.61056	0.00903936	0.17232
Gtpbp8	30.2538	-1.97572	0.757399	-2.60856	0.00909239	0.172786
Bicd2	150.048	-1.10913	0.425497	-2.60667	0.00914266	0.173446
Cops5	398.589	-1.18529	0.454996	-2.60506	0.00918594	0.17372
Arl4c	132.131	2.13332	0.818943	2.60497	0.00918832	0.17372
Mpv17l2	142.879	-1.29108	0.496022	-2.60286	0.00924484	0.174492
Cramp1l	55.2718	1.49414	0.574365	2.60138	0.00928502	0.174954
Casp12	54.4324	1.864	0.717883	2.59653	0.00941718	0.176846
Zfp26	30.0577	3.01389	1.16071	2.5966	0.00941516	0.176846
Col3a1	19319.2	1.13648	0.437845	2.59562	0.00944194	0.177013
Spin1	57.7499	1.33778	0.515811	2.59355	0.00949897	0.177782
Ddr1	118.454	-1.06774	0.411959	-2.59187	0.0095457	0.178112
Birc6	90.4242	1.27168	0.490662	2.59176	0.00954856	0.178112
Hmgn2	134.818	-2.41602	0.932689	-2.59038	0.00958708	0.178233
Jak2	195.837	1.12576	0.434525	2.59078	0.0095758	0.178233
Mbp	48.7985	2.66908	1.03148	2.58761	0.00966431	0.17937
Prss23	370.857	1.11052	0.429579	2.58514	0.00973403	0.180363
Gapvd1	103.66	1.08794	0.420974	2.58433	0.00975679	0.180484
Tm2d3	392.202	-1.37149	0.531235	-2.5817	0.0098315	0.180899
Tkt	604.349	-1.60473	0.621685	-2.58126	0.00984416	0.180899
Dhrs7b	60.9857	-1.4709	0.56955	-2.58256	0.00980694	0.180899
Lox	1579.93	0.801487	0.310373	2.58233	0.00981344	0.180899
Purg	11.021	3.06744	1.18885	2.58016	0.00987534	0.181173
Eif6	129.937	1.16649	0.452604	2.57728	0.00995813	0.181491
B3galt6	23.7441	-1.57059	0.609426	-2.57717	0.00996134	0.181491
Add2	18.2627	-2.41013	0.935515	-2.57626	0.00998754	0.181491
Ckb	365.372	-1.12421	0.436388	-2.57616	0.00999048	0.181491
Csf2rb	6.73417	4.8071	1.86413	2.57875	0.00991598	0.181491
Cox7a2l	932.371	-1.22914	0.47671	-2.57838	0.00992651	0.181491
Mfap1a	107.182	-1.31301	0.509944	-2.57481	0.0100295	0.181608
Nmd3	65.2948	1.15683	0.44925	2.57503	0.0100231	0.181608
Cables1	41.6115	1.79781	0.698889	2.57238	0.0101003	0.182592
Dopey1	60.3694	-1.51924	0.59107	-2.57032	0.0101606	0.183384
Smad1	60.1686	1.33253	0.518677	2.5691	0.0101963	0.183731
Stom	74.9417	-1.73923	0.677615	-2.56669	0.0102676	0.184494
Srebf2	531.939	-1.48667	0.579248	-2.56654	0.0102718	0.184494
Lrrc8a	127.831	1.17909	0.459614	2.56539	0.010306	0.184764
Cyp2j9	7.87032	-4.53153	1.76673	-2.56492	0.01032	0.184764
Rpl29	133.42	1.33177	0.519444	2.56383	0.0103524	0.184842
Pde1b	8.43382	5.0114	1.95478	2.56366	0.0103575	0.184842
Rarres1	55.1653	-2.139	0.835004	-2.56166	0.0104172	0.18561
Pdpn	1720.34	1.08719	0.424842	2.55904	0.0104961	0.186716
Armc10	74.6419	-1.18311	0.46251	-2.55802	0.0105269	0.186965
Rnf113a1	6.15113	-5.55463	2.17265	-2.55662	0.0105694	0.187422
Metrn	275.532	-2.14802	0.84037	-2.55604	0.010587	0.187436
Tes	18.063	3.04992	1.19375	2.55491	0.0106216	0.187561
Mal2	12.047	4.40047	1.72249	2.55471	0.0106278	0.187561
Hbegf	668.267	-1.2254	0.479844	-2.55375	0.010657	0.18778
Retreg3	98.2947	-2.15979	0.846063	-2.55275	0.0106876	0.188022
Rps27a	3232.17	-1.50542	0.590654	-2.54873	0.0108116	0.189497
Lgals3bp	140.839	1.62982	0.639553	2.54838	0.0108225	0.189497
Pbx2	129.08	-1.12344	0.44081	-2.54858	0.0108164	0.189497
Nrep	1007.11	-0.960375	0.376975	-2.54759	0.0108471	0.189629
Matn2	582.668	-0.95949	0.377739	-2.54008	0.0110826	0.193441
Uqcrh	1290.98	-1.16155	0.457831	-2.53707	0.0111784	0.193619
Ech1	125.668	-1.38472	0.545876	-2.53669	0.0111905	0.193619
Rab20	22.7059	3.04565	1.20074	2.53649	0.0111971	0.193619
Notch3	50.2361	1.68839	0.664975	2.53903	0.011116	0.193619
Rhod	20.3919	2.37404	0.935221	2.53847	0.0111337	0.193619
Ms4a4d	80.6632	2.23295	0.879934	2.53764	0.0111604	0.193619
S100a7a	9.4426	-2.47266	0.975075	-2.53587	0.0112169	0.193662
Cd63	14454.7	-1.21978	0.481247	-2.53463	0.0112566	0.193746
Adgrg1	12.4624	4.28557	1.69058	2.53497	0.0112458	0.193746
Plk1	28.0975	2.76047	1.08944	2.53384	0.0112819	0.193881
Map1lc3a	615.954	-0.929995	0.367742	-2.52894	0.0114408	0.19631
Tpm3	403.674	0.685195	0.271236	2.52619	0.0115306	0.19694
Zc3h12a	86.4154	1.24454	0.492635	2.52629	0.0115275	0.19694
Tmem147	264.225	-1.20334	0.476338	-2.52623	0.0115293	0.19694
Nelfcd	298.397	-1.48281	0.587453	-2.52414	0.0115983	0.196986
Il13ra2	11.6103	3.75317	1.4869	2.52415	0.0115977	0.196986
Tead1	134.028	1.23918	0.491071	2.52343	0.0116218	0.196986
Mmp2	3235.38	1.24054	0.491349	2.52476	0.0115779	0.196986
Trim26	33.5334	2.03147	0.805013	2.52352	0.0116185	0.196986
Ptprg	231.94	-1.20584	0.478292	-2.52113	0.0116979	0.197975
Npy	20.5804	-2.92753	1.16155	-2.52038	0.011723	0.198099
Smim10l1	305.728	-0.979596	0.388961	-2.51849	0.0117858	0.198858
F3	77.4375	1.13793	0.452402	2.51531	0.0118928	0.199456
Emilin1	76.724	2.01333	0.800033	2.51656	0.0118506	0.199456
Mylpf	103.095	-2.03429	0.808746	-2.51537	0.0118908	0.199456
Ctc1	14.0666	2.59432	1.03121	2.51582	0.0118757	0.199456
Gab2	258.269	-1.20777	0.480443	-2.51387	0.0119414	0.199668
Tmed10	485.086	-1.01003	0.401756	-2.51404	0.0119357	0.199668
Aoc2	7.20068	-4.54411	1.80856	-2.51256	0.011986	0.200113
Fastkd5	21.7125	-2.09063	0.832549	-2.51112	0.0120347	0.200327
Zfp628	25.9509	-1.64618	0.655481	-2.51141	0.0120251	0.200327
Tns1	686.93	1.46681	0.584311	2.51032	0.0120622	0.200485
Gm47283	25.3469	3.66392	1.46058	2.50853	0.0121234	0.200902
Lrrn4cl	315.136	-1.45987	0.581961	-2.50854	0.0121232	0.200902
Accs	15.4222	2.66962	1.06463	2.50754	0.0121574	0.201166
Adora2b	18.9248	3.30573	1.3191	2.50606	0.0122084	0.201711
Cd151	347.885	-1.26229	0.504631	-2.50141	0.0123701	0.204006
Snrpd3	999.568	-1.41288	0.565044	-2.50049	0.0124023	0.204006
Supt6	89.827	1.76996	0.707698	2.50101	0.0123841	0.204006
Ptgir	79.7016	1.43828	0.575777	2.49798	0.0124902	0.205075
Iqgap1	683.798	0.85789	0.343487	2.49759	0.0125041	0.205075
Ccdc9	44.5356	2.29114	0.918019	2.49574	0.0125693	0.205841
Ubn2	86.2039	1.15729	0.464015	2.49407	0.0126287	0.20651
Dlc1	435.19	1.18527	0.475912	2.49052	0.0127555	0.207973
Eif3h	1569.68	-1.19151	0.478356	-2.49084	0.0127442	0.207973
Serpina3c	59.6604	-2.33379	0.937474	-2.48945	0.0127942	0.208298
Ltbp4	2120.23	-1.05806	0.425764	-2.48508	0.0129524	0.210259
St5	81.7888	1.72371	0.693519	2.48546	0.0129384	0.210259
Myef2	38.311	1.61684	0.651384	2.48216	0.0130587	0.211677
Gm2000	2168.01	-1.65622	0.667973	-2.47947	0.0131577	0.212162
Slc31a1	170.065	-0.974445	0.392918	-2.48002	0.0131375	0.212162
Fxyd1	236.92	-1.16302	0.469097	-2.47928	0.0131649	0.212162
H2-Q7	43.7514	4.83152	1.9481	2.48012	0.0131339	0.212162
Tm4sf1	228.228	1.30001	0.52464	2.4779	0.0132159	0.21237
Chtf8	376.568	-0.988445	0.398829	-2.47837	0.0131985	0.21237
Nenf	434.026	-1.13369	0.457702	-2.47692	0.0132522	0.212633
Ackr2	54.7633	-1.27841	0.516233	-2.47643	0.0132705	0.212633
Cyp26b1	828.842	1.06238	0.429698	2.47238	0.0134216	0.214745
Plac8	9.96107	4.44804	1.8023	2.46798	0.0135879	0.216779
Trf	103.861	-1.94959	0.78991	-2.46812	0.0135826	0.216779
Ubr7	122.549	1.82921	0.74133	2.46747	0.0136071	0.216779
Mpdu1	329.882	-1.09337	0.443276	-2.46657	0.0136415	0.217016
Tpt1	5568.05	-1.36648	0.55447	-2.46448	0.0137213	0.217815
Hhipl1	55.8426	1.44129	0.584885	2.46423	0.0137308	0.217815
Aven	43.4164	1.80256	0.733006	2.45913	0.0139272	0.219472
Top1	85.0964	1.54643	0.62893	2.45883	0.0139391	0.219472
Las1l	21.1139	2.14828	0.873056	2.46065	0.0138686	0.219472
Cldn3	7.02608	-4.71697	1.91743	-2.46004	0.013892	0.219472
Polg	47.7953	1.34868	0.548346	2.45954	0.0139115	0.219472
Pctp	16.7666	-2.74595	1.11694	-2.45846	0.0139535	0.219472
Akap2	210.263	-1.15635	0.470827	-2.456	0.0140493	0.220668
Ppil1	51.9203	-1.74058	0.709886	-2.45192	0.0142098	0.222873
Mycbp	24.5839	1.875	0.764974	2.45106	0.0142435	0.223087
Bod1	267.883	-0.853354	0.348356	-2.44966	0.0142991	0.223644
Gxylt2	158.515	1.41707	0.578618	2.44907	0.0143227	0.223658
Zfp87	63.124	-1.71862	0.701872	-2.44863	0.0143401	0.223658
Cntfr	55.7646	-1.83712	0.750802	-2.44688	0.0144098	0.223804
Bbc3	38.3338	-1.85791	0.759293	-2.4469	0.0144091	0.223804
Ifitm1	11.1754	3.3221	1.35747	2.44728	0.014394	0.223804
Sarnp	53.9499	1.50015	0.613237	2.44628	0.0144338	0.223864
Mapk1ip1	30.2462	-2.75191	1.12626	-2.4434	0.0145495	0.225346
Tap1	65.2368	1.49125	0.610477	2.44277	0.0145752	0.22543
Slc1a3	67.1981	1.35126	0.553307	2.44215	0.0145999	0.225499
Braf	48.3339	1.3195	0.540483	2.44133	0.0146332	0.225699
Map1lc3b	1267.3	-1.15592	0.474074	-2.43828	0.0147574	0.227211
Ccnb2	22.0715	2.43444	0.998572	2.43792	0.014772	0.227211
Cep70	8.90821	4.00169	1.64202	2.43705	0.0148076	0.227444
Lrif1	23.3133	2.0185	0.828944	2.43502	0.0148908	0.228129
Kars	118.988	1.06701	0.438202	2.43497	0.0148931	0.228129
Robo1	62.2225	1.47563	0.60624	2.43407	0.0149301	0.228382
Enpep	17.5835	-2.28275	0.938271	-2.43294	0.014977	0.228751
Bod1l	24.1894	1.54786	0.636405	2.43219	0.015008	0.228751
Arel1	63.2868	1.07292	0.441168	2.432	0.0150159	0.228751
Pop4	36.8956	-1.77796	0.731373	-2.431	0.0150574	0.228885
Slco2a1	73.0025	1.72962	0.711547	2.43079	0.0150658	0.228885
Clic1	1875.14	-1.64532	0.677159	-2.42974	0.0151095	0.229237
Spsb2	43.5949	-1.22621	0.505851	-2.42405	0.0153485	0.232546
Snx1	892.553	-1.14804	0.47406	-2.42172	0.0154474	0.233725
Foxs1	82.7027	1.48243	0.612363	2.42083	0.0154851	0.233979
Sgk1	425.223	1.21928	0.503966	2.41937	0.0155474	0.234601
Isoc2a	334.895	-1.63792	0.677384	-2.41801	0.0156055	0.235057
Fancm	7.76579	-3.88876	1.60847	-2.41768	0.0156198	0.235057
Plxnb2	126.314	1.27509	0.527551	2.417	0.0156492	0.235182
Ccdc122	16.6691	2.53172	1.04823	2.41524	0.015725	0.235984
Capn1	251.667	-1.40677	0.582566	-2.41477	0.015745	0.235984
Rnf25	77.1277	-2.33827	0.968883	-2.41336	0.015806	0.236556
Birc5	77.5892	1.94108	0.804456	2.41291	0.0158256	0.236556
Tmub1	76.5923	-1.37458	0.56991	-2.41193	0.0158682	0.236875
Inmt	136.829	-1.44603	0.599808	-2.41082	0.0159169	0.237168
Clec4a2	8.58854	4.5152	1.87345	2.4101	0.0159483	0.237168
Gldn	144.29	-2.14604	0.890468	-2.41002	0.0159518	0.237168
Enpp5	94.3885	-1.36112	0.565526	-2.40682	0.0160921	0.238936
Ralgds	633.36	-1.38891	0.577686	-2.40426	0.016205	0.23992
Nop10	185.594	-1.30735	0.543964	-2.40337	0.0162446	0.23992
Mex3b	26.1964	1.95249	0.81229	2.40368	0.0162308	0.23992
2410015M20Rik	281.931	-1.37207	0.570652	-2.40439	0.0161996	0.23992
Smpx	40.6924	-2.84614	1.18479	-2.40222	0.016296	0.24036
Rps24	8159.16	-1.41679	0.590039	-2.40118	0.0163425	0.240727
Ctsc	83.7736	1.74919	0.728991	2.39946	0.0164191	0.241537
Lilrb4a	6.07546	4.32399	1.80342	2.39767	0.0164999	0.242181
Ppp1r3b	32.3356	-4.32887	1.80592	-2.39704	0.0165282	0.242181
Rasd1	56.4472	-1.62001	0.675728	-2.39743	0.0165105	0.242181
Spns1	194.174	-0.997702	0.416418	-2.39592	0.0165789	0.242605
Adamts7	44.6447	1.77702	0.742225	2.39418	0.0166577	0.243439
Ftl1	249.234	1.0954	0.458089	2.39124	0.0167913	0.244498
Fgf1	14.4044	3.74873	1.56776	2.39114	0.016796	0.244498
Hnrnpul2	639.432	-1.17617	0.491705	-2.39202	0.0167558	0.244498
Igf2r	458.735	1.26664	0.529838	2.39062	0.0168201	0.244528
Aifm2	93.432	-1.16738	0.488422	-2.39012	0.0168431	0.244543
Unc50	287.153	-0.989083	0.414009	-2.38904	0.0168925	0.244694
Rcn1	352.748	1.05179	0.440274	2.38893	0.0168974	0.244694
Pfdn1	227.896	-1.40296	0.587815	-2.38673	0.0169988	0.245843
Kptn	6.04291	4.82859	2.02375	2.38597	0.0170344	0.246037
Ctps2	43.3961	1.39657	0.586507	2.38117	0.0172577	0.24748
Fzd9	28.7433	-2.26255	0.949927	-2.38181	0.0172277	0.24748
Mki67	15.7593	2.31863	0.973659	2.38136	0.0172488	0.24748
Rnf213	27.9404	1.99449	0.837681	2.38096	0.0172676	0.24748
Stk38	612.937	-1.25619	0.527496	-2.38142	0.0172462	0.24748
Nt5c2	115.245	-1.71496	0.719889	-2.38226	0.0172068	0.24748
Six5	31.5112	1.86822	0.78483	2.38041	0.0172935	0.247532
Nox4	81.6097	1.35119	0.568275	2.3777	0.0174209	0.249037
Arf6	185.885	1.08025	0.454419	2.3772	0.0174446	0.249055
Kat6a	63.8252	1.34936	0.56782	2.37639	0.0174828	0.24928
Saa1	25.5914	2.33119	0.981449	2.37525	0.0175369	0.249716
Dusp8	53.5359	1.30015	0.547474	2.37481	0.0175581	0.249716
Tnfrsf11b	40.0997	-1.23982	0.522285	-2.37384	0.0176041	0.25005
Tmsb4x	6001.3	-1.72542	0.727069	-2.37312	0.0176383	0.250217
Hnrnpl	300.91	-1.19623	0.504681	-2.37028	0.0177746	0.25183
Paox	43.592	-2.27573	0.960474	-2.36939	0.0178176	0.252118
Rps12	6490.31	-1.38409	0.585188	-2.36521	0.0180199	0.254167
Mon2	105.464	1.06077	0.448518	2.36506	0.0180272	0.254167
Baz2a	10.0428	3.29991	1.39553	2.36462	0.0180485	0.254167
Pfdn5	762.612	-1.08928	0.460767	-2.36405	0.0180765	0.254167
Cdc42ep2	53.8442	1.42317	0.601944	2.36429	0.0180647	0.254167
Fmc1	336.99	-1.16713	0.493985	-2.36268	0.0181435	0.254787
Sh2b3	52.8302	1.41705	0.599958	2.36191	0.0181809	0.254991
Mme	141.278	0.843197	0.357097	2.36126	0.0182132	0.255122
Amfr	305.802	-0.873514	0.370259	-2.3592	0.0183146	0.256088
[truncated: 20,237 more rows]

## Sheet: Tg4SL vs Wt4SL
Gene	baseMean	log2FoldChange	lfcSE	stat	pvalue	padj
[truncated: 21,033 more rows]

[truncated: 4 more sheets: Tg8L vs Wt4L, Tg8SL vs Wt4SL, Fig. S8 F, Fig. S8 G]
