# Supplementary material for: Single-cell multimodal analysis identifies common regulatory programs in synovial fibroblasts of rheumatoid arthritis patients and modeled TNF-driven arthritis
Source: Genome Med. 2022 Jul 26;14:78. doi: 10.1186/s13073-022-01081-3 (PMC9316748; doi:10.1186/s13073-022-01081-3)
Supplement: Supplementary file 6 — Additional file 6: Table S5. Regulated genes of Ar and Runx1. [file 13073_2022_1081_MOESM6_ESM.xlsx]

## Sheet: Ar
Regulated genes
Ifi207
Ifi205
Tgfb2
Rev3l
Gstt1
Ccl11
Nfkbia
Fst
Nr4a1
Ly6c1
Tuba1b
Smoc2
Dusp1
Hspa5
Rhoc
Vcam1
Sigmar1
Il11ra1
Nfia
Inmt
Bmper
Adamts15
Bmp5

## Sheet: Runx1
Regulated genes
Chil1
Phlda3
Csrp1
Ier5
Dpt
Uap1
Tagln2
Dst
Rnf149
Nrp2
Arl4c
Col6a3
Tmbim4
Tnfaip3
Syne1
Gja1
P4ha1
Ddit4
Gstt2
Gstt1
Mif
Cstb
1500009L16Rik
Hsp90b1
Dram1
Btg1
Fkbp10
Grn
Slc25a39
Cacng1
Sphk1
Lgals3bp
Slc16a3
Pdlim4
Eif5a
Slc43a2
Ccl7
Ccl2
Ccl5
Vmp1
Lrrc59
Serpina3n
Pdia6
Psma6
Nfkbia
Zfp36l1
Npc2
Sdc1
Inhba
Prelid1
Anxa8
Gch1
Psme1
Psme2
Slc39a14
Tsc22d1
Ext1
Ly6e
C1qtnf6
Tuba1c
Ap2m1
Fstl1
Cd47
Nfkbiz
Ifngr2
Il10rb
Runx1
Sod2
Dusp1
Cfb
H2-Q4
H2-Q7
H2-Q6
Ier3
H2-T23
H2-T22
Slc29a1
Nfkbie
Lrg1
C3
Vapa
Ezr
Mpc1
Rnf125
Ecscr
Smad7
Ostf1
Fas
Fth1
Cd44
Pdia3
B2m
Bmp2
Eif6
Rpn2
Mafb
Slpi
Cebpb
Ptpn1
Ptges
Ass1
Hspa5
Traf1
Nmi
Tnfaip6
Cd302
Cd82
Gm13889
Csf1
Snx7
Nfkb1
Lmo4
Bcl10
Anxa5
Tm4sf1
Serp1
Ssr2
Gem
Clic4
Nbl1
Capzb
Pdpn
Srm
Eno1
Mmp23
Pnrc1
Glipr2
Tnc
Erp29
Actb
Cdk6
Sod3
Steap1
Cxcl3
Cxcl1
Cxcl2
Cxcl5
Ereg
Cxcl12
Bid
C1ra
C1s1
Gapdh
Sox5
Akr1b8
Cald1
Mpp6
Hk2
Fbln2
Nucb2
Mvp
Htra1
Ifitm2
Ifitm3
Relb
Kcnn4
Ldha
Serpinh1
Psmb10
Hp
Il34
Rab20
Col4a1
Cyba
Slc7a2
Sh2d4a
Bst2
Rnf150
Calr
Mt2
Uqcrc1
Rpsa
Col5a3
Icam1
Acp5
Clmp
Ppib
Tpm1
Anxa2
Mmp3
Ctsh
Plod2
Gpm6b
