# Supplementary material for: Single-cell multimodal analysis identifies common regulatory programs in synovial fibroblasts of rheumatoid arthritis patients and modeled TNF-driven arthritis
Source: Genome Med. 2022 Jul 26;14:78. doi: 10.1186/s13073-022-01081-3 (PMC9316748; doi:10.1186/s13073-022-01081-3)
Supplement: Supplementary file 8 — Additional file 8: Table S7. Functional enrichment analysis on 107 disease driver genes. [file 13073_2022_1081_MOESM8_ESM.xlsx]

## Sheet: Read me
Related to figure 6 (panel b)
Ouput from Metascape web portal
Column name	Short description
_LogP_S2.a_LH-DE_107...S5_LH-DE_107	Log10(P-value) for the enriched term in clusters of the defined trajectory (overlap of intra-interDEGs and scVelo driver genes)
GO	ID of the eriched term
Category	Source Data Base of the enriched term
Description	Name of the enriched term
Functional enrichement analysis of inter-intra DE gene markers overlapping with scVelo driver genes in the clusters of the defined trajectory

## Sheet: Metascape 107 genes
	_LogP_S2.b_LH-DE_107	_LogP_S2.d_LH-DE_107	_LogP_S4.a_LH-DE_107	_LogP_S4.b_LH-DE_107	_LogP_S5_LH-DE_107	GO	Category	Description
-3.44295	0	-8.15663	-3.66671	-5.49804	-2.1452	M5884	Canonical Pathways	NABA CORE MATRISOME
-4.05901	0	-6.74302	-1.65695	-2.99079	0	M3008	Canonical Pathways	NABA ECM GLYCOPROTEINS
0	0	-1.45569	-5.17442	-6.16699	0	R-HSA-1474244	Reactome Gene Sets	Extracellular matrix organization
0	0	-4.41317	-7.15941	-5.24684	-1.63267	GO:0030198	GO Biological Processes	extracellular matrix organization
0	0	-4.41317	-7.15941	-5.24684	-1.63267	GO:0043062	GO Biological Processes	extracellular structure organization
0	0	-4.40431	-7.14526	-5.2366	-1.62905	GO:0045229	GO Biological Processes	external encapsulating structure organization
0	0	0	-2.30666	-2.66332	0	R-HSA-1474290	Reactome Gene Sets	Collagen formation
0	0	0	0	-3.13486	0	R-HSA-2022090	Reactome Gene Sets	Assembly of collagen fibrils and other multimeric structures
0	0	0	0	-2.38862	0	R-HSA-1474228	Reactome Gene Sets	Degradation of the extracellular matrix
-1.52236	-3.11713	-1.49371	-5.22704	-2.80643	0	M5885	Canonical Pathways	NABA MATRISOME ASSOCIATED
0	-2.36531	0	-3.99554	-1.72607	0	M5883	Canonical Pathways	NABA SECRETED FACTORS
-2.33601	-2.22205	-2.52199	-4.69464	-4.43264	-2.16926	GO:0050730	GO Biological Processes	regulation of peptidyl-tyrosine phosphorylation
0	0	-2.05671	-4.55426	-4.0969	0	GO:0050731	GO Biological Processes	positive regulation of peptidyl-tyrosine phosphorylation
0	0	0	-3.73517	0	0	R-HSA-1251985	Reactome Gene Sets	Nuclear signaling by ERBB4
0	0	0	-3.73517	0	0	GO:0007176	GO Biological Processes	regulation of epidermal growth factor-activated receptor activity
-1.9121	-1.80258	-1.98053	-3.72085	-3.58337	-1.752	GO:0018108	GO Biological Processes	peptidyl-tyrosine phosphorylation
-1.89967	-1.79031	-1.96482	-3.6925	-3.55853	-1.73981	GO:0018212	GO Biological Processes	peptidyl-tyrosine modification
0	0	0	-3.56883	-2.77743	0	GO:0042058	GO Biological Processes	regulation of epidermal growth factor receptor signaling pathway
0	0	-2.76124	-3.45829	-2.69479	0	GO:0061097	GO Biological Processes	regulation of protein tyrosine kinase activity
0	0	0	-3.45829	-2.69479	0	GO:1901184	GO Biological Processes	regulation of ERBB signaling pathway
0	0	0	-2.96798	0	0	GO:0061098	GO Biological Processes	positive regulation of protein tyrosine kinase activity
0	0	0	-2.96798	0	0	R-HSA-1236394	Reactome Gene Sets	Signaling by ERBB4
0	0	0	-3.05192	0	0	GO:0042059	GO Biological Processes	negative regulation of epidermal growth factor receptor signaling pathway
0	0	0	-3.01729	-2.36449	0	GO:0007173	GO Biological Processes	epidermal growth factor receptor signaling pathway
-2.22796	0	-2.01631	-2.62917	0	0	R-HSA-9006934	Reactome Gene Sets	Signaling by Receptor Tyrosine Kinases
0	0	0	-2.94127	0	0	GO:1901185	GO Biological Processes	negative regulation of ERBB signaling pathway
0	0	0	-2.78265	-2.18833	0	GO:0038127	GO Biological Processes	ERBB signaling pathway
0	0	0	-1.94772	0	0	GO:0007169	GO Biological Processes	transmembrane receptor protein tyrosine kinase signaling pathway
-2.84602	-2.69233	-2.74178	-7.48433	-5.48171	0	GO:0050673	GO Biological Processes	epithelial cell proliferation
0	-1.93878	-3.02795	-7.03982	-4.8757	0	GO:0050678	GO Biological Processes	regulation of epithelial cell proliferation
0	0	0	-5.95554	-4.60463	0	GO:0008285	GO Biological Processes	negative regulation of cell population proliferation
0	0	0	-5.22855	-2.31775	0	GO:0001936	GO Biological Processes	regulation of endothelial cell proliferation
0	0	0	-4.95973	-2.18833	0	GO:0001935	GO Biological Processes	endothelial cell proliferation
0	0	-1.38826	-4.03601	-2.92173	0	GO:0010631	GO Biological Processes	epithelial cell migration
0	0	-1.38826	-4.03601	-2.92173	0	GO:0090132	GO Biological Processes	epithelium migration
0	0	0	-3.99796	-2.32527	0	GO:0001667	GO Biological Processes	ameboidal-type cell migration
0	0	-1.3711	-3.99288	-2.89108	0	GO:0090130	GO Biological Processes	tissue migration
0	0	0	-3.66335	-2.84804	0	GO:0001938	GO Biological Processes	positive regulation of endothelial cell proliferation
0	0	-2.10024	-3.56821	-3.05011	0	GO:0050679	GO Biological Processes	positive regulation of epithelial cell proliferation
0	0	0	-2.89952	-2.51054	0	GO:0043542	GO Biological Processes	endothelial cell migration
0	0	0	-2.79987	-1.58635	0	GO:0010632	GO Biological Processes	regulation of epithelial cell migration
0	0	0	-2.61674	-2.06359	0	GO:0010634	GO Biological Processes	positive regulation of epithelial cell migration
0	0	0	-1.57879	0	0	GO:0010594	GO Biological Processes	regulation of endothelial cell migration
-1.35486	0	-3.36565	-6.36773	-6.84635	-3.64816	GO:0006954	GO Biological Processes	inflammatory response
0	0	-4.27701	-2.58278	-3.15325	-2.02699	GO:0050727	GO Biological Processes	regulation of inflammatory response
0	-1.55266	-1.66234	-1.76631	-2.28829	-2.32788	GO:0009617	GO Biological Processes	response to bacterium
0	0	-2.66069	-1.92018	-2.54056	0	GO:0031347	GO Biological Processes	regulation of defense response
-2.61476	-1.6809	-4.40382	-6.26323	-5.05414	-2.34534	GO:0001944	GO Biological Processes	vasculature development
-2.32003	0	-4.60213	-6.02386	-5.36149	-2.10518	GO:0001525	GO Biological Processes	angiogenesis
-1.88819	0	-3.72891	-5.64089	-4.36837	-1.68468	GO:0001568	GO Biological Processes	blood vessel development
-2.07992	0	-4.11663	-5.35945	-4.80968	-1.87093	GO:0048514	GO Biological Processes	blood vessel morphogenesis
0	0	-4.37743	-3.53084	-3.23475	-3.11613	GO:0045765	GO Biological Processes	regulation of angiogenesis
0	0	-4.33224	-3.48749	-3.19806	-3.0859	GO:1901342	GO Biological Processes	regulation of vasculature development
0	0	-2.22241	-1.81561	-2.15824	0	GO:0045766	GO Biological Processes	positive regulation of angiogenesis
0	0	-2.22241	-1.81561	-2.15824	0	GO:1904018	GO Biological Processes	positive regulation of vasculature development
0	-3.71423	-2.90231	-6.53401	-5.02354	0	GO:0033002	GO Biological Processes	muscle cell proliferation
0	-2.93961	0	-6.3798	-4.58378	0	GO:0048660	GO Biological Processes	regulation of smooth muscle cell proliferation
0	-2.917	0	-6.32633	-4.54598	0	GO:0048659	GO Biological Processes	smooth muscle cell proliferation
0	0	0	-4.91854	-2.82998	0	GO:0048661	GO Biological Processes	positive regulation of smooth muscle cell proliferation
0	0	0	-4.01714	0	0	M255	Canonical Pathways	PID HIF1 TFPATHWAY
0	0	0	-2.01539	0	0	GO:0008217	GO Biological Processes	regulation of blood pressure
-6.37992	-2.67062	-1.91384	-1.42368	0	-3.61412	GO:0052547	GO Biological Processes	regulation of peptidase activity
-4.64957	-1.75669	-1.63772	0	0	-2.44334	GO:0030162	GO Biological Processes	regulation of proteolysis
-4.04691	-3.88463	0	0	0	-3.80936	GO:0010466	GO Biological Processes	negative regulation of peptidase activity
-3.5458	-3.42532	-2.81028	0	0	0	R-HSA-8957275	Reactome Gene Sets	Post-translational protein phosphorylation
-4.39684	0	0	0	0	0	GO:0043277	GO Biological Processes	apoptotic cell clearance
-4.20868	0	0	0	0	0	GO:0050766	GO Biological Processes	positive regulation of phagocytosis
-3.43144	-3.31133	-2.69891	0	0	0	R-HSA-381426	Reactome Gene Sets	Regulation of Insulin-like Growth Factor (IGF) transport and uptake by Insulin-like Growth Factor Binding Proteins (IGFBPs)
-4.13357	-2.70258	0	0	0	-3.89542	GO:0010951	GO Biological Processes	negative regulation of endopeptidase activity
-4.07489	-1.84459	-2.03438	-1.53478	0	-3.77901	GO:0052548	GO Biological Processes	regulation of endopeptidase activity
-3.65306	0	0	0	0	0	GO:0050764	GO Biological Processes	regulation of phagocytosis
-3.34739	-3.1893	0	0	0	-3.11613	GO:0045861	GO Biological Processes	negative regulation of proteolysis
0	-3.11117	0	0	0	0	GO:0002576	GO Biological Processes	platelet degranulation
0	-3.07228	0	0	0	0	R-HSA-114608	Reactome Gene Sets	Platelet degranulation
0	-3.02231	0	0	0	0	R-HSA-76005	Reactome Gene Sets	Response to elevated platelet cytosolic Ca2+
-2.82953	-2.67601	0	0	0	-2.60513	GO:0051346	GO Biological Processes	negative regulation of hydrolase activity
0	-2.3708	-1.63834	0	0	0	GO:1903793	GO Biological Processes	positive regulation of anion transport
-2.28778	0	0	0	0	0	GO:0006909	GO Biological Processes	phagocytosis
0	-2.186	0	0	0	0	R-HSA-76002	Reactome Gene Sets	Platelet activation, signaling and aggregation
0	-1.94296	0	0	0	0	GO:0043270	GO Biological Processes	positive regulation of ion transport
-1.53658	-1.43274	0	0	0	0	GO:0060627	GO Biological Processes	regulation of vesicle-mediated transport
0	-1.71689	0	0	0	0	GO:0045055	GO Biological Processes	regulated exocytosis
0	-1.7121	0	0	0	0	GO:0043687	GO Biological Processes	post-translational protein modification
-1.4543	0	-4.48891	-5.8688	-3.45738	-1.30504	GO:0030335	GO Biological Processes	positive regulation of cell migration
-1.42079	0	-4.39446	-5.73949	-3.37738	0	GO:2000147	GO Biological Processes	positive regulation of cell motility
-1.40323	0	-4.34494	-5.67171	-3.33546	0	GO:0040017	GO Biological Processes	positive regulation of locomotion
-1.39581	0	-4.32399	-5.64304	-3.31774	0	GO:0051272	GO Biological Processes	positive regulation of cellular component movement
0	0	-2.56978	-5.4395	-3.19198	0	GO:0009611	GO Biological Processes	response to wounding
0	-1.47299	0	-4.54227	-2.91618	0	GO:0042060	GO Biological Processes	wound healing
0	0	0	-3.45829	-2.69479	0	R-HSA-202733	Reactome Gene Sets	Cell surface interactions at the vascular wall
0	-1.30686	0	-1.95627	0	0	R-HSA-109582	Reactome Gene Sets	Hemostasis
0	-4.08658	0	-3.02327	-3.39205	-5.7668	GO:1902041	GO Biological Processes	regulation of extrinsic apoptotic signaling pathway via death domain receptors
0	-3.58944	0	-2.54244	-2.90393	-5.09434	GO:0008625	GO Biological Processes	extrinsic apoptotic signaling pathway via death domain receptors
-2.94886	-1.93357	0	-3.76063	-3.13714	-4.56236	GO:0097190	GO Biological Processes	apoptotic signaling pathway
-2.44596	-3.46585	0	-2.98373	-2.57867	-4.62334	GO:0097191	GO Biological Processes	extrinsic apoptotic signaling pathway
-2.19175	-3.12186	-1.51843	-1.81674	-2.25375	-4.18746	WP4754	WikiPathways	IL-18 signaling pathway
0	-2.75995	0	-3.67667	-3.13736	-3.97308	GO:2001236	GO Biological Processes	regulation of extrinsic apoptotic signaling pathway
0	0	0	-3.54691	-3.92092	0	GO:1902042	GO Biological Processes	negative regulation of extrinsic apoptotic signaling pathway via death domain receptors
0	0	0	-3.89958	-3.02431	0	GO:1904035	GO Biological Processes	regulation of epithelial cell apoptotic process
0	0	0	-3.50403	-3.87769	0	GO:1904036	GO Biological Processes	negative regulation of epithelial cell apoptotic process
0	0	0	-3.42253	0	0	GO:2000351	GO Biological Processes	regulation of endothelial cell apoptotic process
0	0	0	-3.23988	0	0	GO:0072577	GO Biological Processes	endothelial cell apoptotic process
0	0	0	-3.50156	-2.72715	0	GO:1904019	GO Biological Processes	epithelial cell apoptotic process
0	0	0	0	-2.8122	-3.43941	ko04064	KEGG Pathway	NF-kappa B signaling pathway
0	0	0	-3.37525	-2.63268	0	GO:2001237	GO Biological Processes	negative regulation of extrinsic apoptotic signaling pathway
-1.73274	-2.49831	-1.75489	-3.31314	-1.6779	-1.57632	GO:0051090	GO Biological Processes	regulation of DNA-binding transcription factor activity
0	0	0	0	-2.71086	-3.33566	hsa04064	KEGG Pathway	NF-kappa B signaling pathway
0	0	0	-2.58278	-3.15325	-2.02699	hsa05169	KEGG Pathway	Epstein-Barr virus infection
0	-1.77819	0	-2.85117	-2.65759	-2.63778	GO:2001233	GO Biological Processes	regulation of apoptotic signaling pathway
0	0	0	-2.60475	-3.07452	0	GO:0071222	GO Biological Processes	cellular response to lipopolysaccharide
0	0	0	-2.5236	-2.99079	0	GO:0071219	GO Biological Processes	cellular response to molecule of bacterial origin
0	0	0	0	-2.36449	-2.97929	ko04668	KEGG Pathway	TNF signaling pathway
0	0	0	-2.95166	-2.55273	0	GO:2001234	GO Biological Processes	negative regulation of apoptotic signaling pathway
0	0	0	0	-2.30636	-2.91916	hsa04668	KEGG Pathway	TNF signaling pathway
0	0	0	-2.3055	-2.765	0	GO:0071216	GO Biological Processes	cellular response to biotic stimulus
0	0	-1.56972	-2.66974	-1.51028	0	GO:0071356	GO Biological Processes	cellular response to tumor necrosis factor
0	0	-2.26904	-2.5003	-1.41138	0	GO:0034612	GO Biological Processes	response to tumor necrosis factor
0	0	0	-1.81024	-2.24689	0	GO:0032496	GO Biological Processes	response to lipopolysaccharide
0	0	0	-1.74716	-2.18021	-1.96991	GO:0002237	GO Biological Processes	response to molecule of bacterial origin
0	0	0	-1.48595	-1.81476	0	ko05169	KEGG Pathway	Epstein-Barr virus infection
0	0	0	-1.4016	0	0	GO:0071456	GO Biological Processes	cellular response to hypoxia
0	0	0	-1.35336	0	0	GO:0036294	GO Biological Processes	cellular response to decreased oxygen levels
-5.72305	-3.87319	0	0	0	-3.81655	GO:0070373	GO Biological Processes	negative regulation of ERK1 and ERK2 cascade
-4.85713	-4.5645	0	-2.27717	-2.30517	-3.46185	GO:0043408	GO Biological Processes	regulation of MAPK cascade
-4.72696	-3.30884	-1.6465	-2.79987	-1.58635	-3.23524	GO:0070372	GO Biological Processes	regulation of ERK1 and ERK2 cascade
-4.58392	-3.19698	-1.56972	-2.66974	-1.51028	-3.12379	GO:0070371	GO Biological Processes	ERK1 and ERK2 cascade
-4.09585	-2.67492	0	0	0	-2.6205	GO:0043409	GO Biological Processes	negative regulation of MAPK cascade
-2.32003	-2.17289	0	0	-1.38672	-2.10518	GO:1902532	GO Biological Processes	negative regulation of intracellular signal transduction
0	-5.56432	-4.92666	0	0	0	GO:0032692	GO Biological Processes	negative regulation of interleukin-1 production
-2.91773	-4.10279	-3.27807	-2.71652	-2.13863	0	GO:0043433	GO Biological Processes	negative regulation of DNA-binding transcription factor activity
0	-3.75626	-3.13483	0	0	0	GO:0032652	GO Biological Processes	regulation of interleukin-1 production
0	-3.6091	-2.9903	0	0	0	GO:0032612	GO Biological Processes	interleukin-1 production
0	0	-3.27427	-2.8401	0	0	GO:0010803	GO Biological Processes	regulation of tumor necrosis factor-mediated signaling pathway
0	0	-3.09008	-2.5349	0	0	GO:0001959	GO Biological Processes	regulation of cytokine-mediated signaling pathway
-2.40592	0	0	0	0	0	GO:0043491	GO Biological Processes	protein kinase B signaling
0	-2.4006	0	0	0	0	GO:0031669	GO Biological Processes	cellular response to nutrient levels
0	-2.25303	0	0	0	0	GO:0031668	GO Biological Processes	cellular response to extracellular stimulus
0	0	-2.09139	-1.69007	0	0	GO:0033209	GO Biological Processes	tumor necrosis factor-mediated signaling pathway
0	-1.95772	0	0	0	0	GO:0071496	GO Biological Processes	cellular response to external stimulus
0	-1.55586	0	0	0	0	GO:0009991	GO Biological Processes	response to extracellular stimulus
0	0	0	-4.24638	0	0	GO:0001523	GO Biological Processes	retinoid metabolic process
0	0	0	-3.63967	-1.68666	0	GO:0048729	GO Biological Processes	tissue morphogenesis
0	0	0	-5.37811	0	0	GO:0042574	GO Biological Processes	retinal metabolic process
0	0	0	-5.24999	0	0	GO:0120254	GO Biological Processes	olefinic compound metabolic process
0	0	0	-4.07935	0	0	GO:0016101	GO Biological Processes	diterpenoid metabolic process
0	0	0	-3.87151	0	0	GO:0006721	GO Biological Processes	terpenoid metabolic process
0	0	0	-3.95733	0	0	GO:0042572	GO Biological Processes	retinol metabolic process
0	0	0	-4.43281	0	0	GO:0006081	GO Biological Processes	cellular aldehyde metabolic process
0	0	0	-3.45829	0	0	GO:0006720	GO Biological Processes	isoprenoid metabolic process
0	0	0	-4.07935	0	0	GO:0034308	GO Biological Processes	primary alcohol metabolic process
0	0	0	-3.89682	0	0	GO:0042445	GO Biological Processes	hormone metabolic process
0	0	0	-3.6879	0	0	GO:0034754	GO Biological Processes	cellular hormone metabolic process
0	0	-1.4191	-3.22637	-1.36125	0	GO:0030900	GO Biological Processes	forebrain development
0	0	0	-2.60007	0	0	GO:0021761	GO Biological Processes	limbic system development
0	0	0	-2.66083	0	0	GO:0046394	GO Biological Processes	carboxylic acid biosynthetic process
0	0	0	-2.66028	0	0	GO:0010817	GO Biological Processes	regulation of hormone levels
0	0	0	-2.28645	0	0	GO:0021537	GO Biological Processes	telencephalon development
0	0	0	-2.5998	0	0	GO:0016053	GO Biological Processes	organic acid biosynthetic process
0	0	0	-1.75186	0	0	GO:0007423	GO Biological Processes	sensory organ development
0	0	0	-1.66994	-1.34805	-1.90622	GO:0150063	GO Biological Processes	visual system development
0	0	0	-1.65283	-1.33505	-1.89206	GO:0048880	GO Biological Processes	sensory system development
0	0	0	-1.90457	-1.52608	0	GO:0043010	GO Biological Processes	camera-type eye development
0	0	0	-2.00733	0	0	GO:0002009	GO Biological Processes	morphogenesis of an epithelium
0	0	0	-1.68149	-1.35683	0	GO:0001654	GO Biological Processes	eye development
0	0	0	-1.67456	0	0	GO:0044283	GO Biological Processes	small molecule biosynthetic process
0	0	0	-1.65589	0	0	GO:0007420	GO Biological Processes	brain development
0	0	0	-1.61708	0	0	GO:0072330	GO Biological Processes	monocarboxylic acid biosynthetic process
0	0	0	-1.56575	0	0	GO:0006066	GO Biological Processes	alcohol metabolic process
0	0	0	-1.53194	0	0	GO:0060322	GO Biological Processes	head development
0	0	0	-1.45258	0	0	GO:0051259	GO Biological Processes	protein complex oligomerization
0	0	-4.08128	-5.23217	0	0	GO:0032965	GO Biological Processes	regulation of collagen biosynthetic process
0	0	-4.01744	-4.66124	-2.67895	0	GO:0032963	GO Biological Processes	collagen metabolic process
0	0	-3.86435	-4.93839	0	0	GO:0010712	GO Biological Processes	regulation of collagen metabolic process
0	0	0	-4.91279	0	0	GO:0070278	GO Biological Processes	extracellular matrix constituent secretion
0	0	-3.71448	-4.73602	0	0	GO:0032964	GO Biological Processes	collagen biosynthetic process
0	0	0	-4.0853	0	0	GO:0032967	GO Biological Processes	positive regulation of collagen biosynthetic process
0	0	0	-4.01968	0	0	GO:0010714	GO Biological Processes	positive regulation of collagen metabolic process
0	0	0	-4.0853	0	0	GO:1903055	GO Biological Processes	positive regulation of extracellular matrix organization
0	0	-1.63515	-3.67845	-2.41426	0	GO:0007162	GO Biological Processes	negative regulation of cell adhesion
0	0	0	-2.9953	0	0	GO:0051496	GO Biological Processes	positive regulation of stress fiber assembly
0	0	0	-3.14222	0	0	GO:1903053	GO Biological Processes	regulation of extracellular matrix organization
-1.61101	0	-1.60326	-3.03826	-2.21198	0	GO:0044057	GO Biological Processes	regulation of system process
0	0	0	-2.7926	0	0	GO:0032233	GO Biological Processes	positive regulation of actin filament bundle assembly
0	0	-1.51831	-2.88388	-1.4446	0	GO:0003013	GO Biological Processes	circulatory system process
0	0	0	-2.76918	0	0	GO:0022408	GO Biological Processes	negative regulation of cell-cell adhesion
0	0	-1.53353	-2.60837	0	0	GO:0110053	GO Biological Processes	regulation of actin filament organization
0	0	-1.76368	-2.57189	0	0	GO:0008015	GO Biological Processes	blood circulation
0	0	0	-2.02734	0	-1.67339	GO:1902903	GO Biological Processes	regulation of supramolecular fiber organization
0	0	0	-2.35317	0	0	GO:0051492	GO Biological Processes	regulation of stress fiber assembly
0	0	0	-2.24755	0	0	GO:0110020	GO Biological Processes	regulation of actomyosin structure organization
0	0	0	-2.23092	0	0	GO:1902905	GO Biological Processes	positive regulation of supramolecular fiber organization
0	0	0	-2.19147	0	0	GO:0032231	GO Biological Processes	regulation of actin filament bundle assembly
0	0	0	-2.18637	0	0	GO:1903522	GO Biological Processes	regulation of blood circulation
0	0	0	-2.12435	0	0	GO:0032956	GO Biological Processes	regulation of actin cytoskeleton organization
0	0	0	-2.11812	0	0	GO:0051495	GO Biological Processes	positive regulation of cytoskeleton organization
0	0	0	-2.11244	0	0	GO:0030038	GO Biological Processes	contractile actin filament bundle assembly
0	0	0	-2.11244	0	0	GO:0043149	GO Biological Processes	stress fiber assembly
0	0	0	-1.78092	0	0	GO:0007015	GO Biological Processes	actin filament organization
0	0	-1.5221	-1.43746	-1.43474	-1.59292	GO:0097435	GO Biological Processes	supramolecular fiber organization
0	0	0	-1.98688	0	0	GO:0032970	GO Biological Processes	regulation of actin filament-based process
0	0	-1.92081	-1.52766	0	0	GO:0031032	GO Biological Processes	actomyosin structure organization
0	0	-1.95124	-1.55654	0	0	GO:0090257	GO Biological Processes	regulation of muscle system process
-1.74863	0	0	-1.87926	0	0	GO:0051345	GO Biological Processes	positive regulation of hydrolase activity
0	0	0	-1.70882	0	0	GO:0010638	GO Biological Processes	positive regulation of organelle organization
0	0	0	-1.69007	0	0	GO:0051017	GO Biological Processes	actin filament bundle assembly
0	0	0	-1.66513	0	0	GO:0061572	GO Biological Processes	actin filament bundle organization
0	0	0	-1.59392	0	0	GO:0008016	GO Biological Processes	regulation of heart contraction
0	0	0	-1.43953	0	0	GO:0051493	GO Biological Processes	regulation of cytoskeleton organization
0	0	0	-1.42474	-1.30404	0	GO:0044089	GO Biological Processes	positive regulation of cellular component biogenesis
0	0	0	-1.40781	0	0	GO:0060047	GO Biological Processes	heart contraction
0	0	0	-1.35336	0	0	GO:0003015	GO Biological Processes	heart process
0	0	-3.11383	-3.53837	-5.35085	0	ko05206	KEGG Pathway	MicroRNAs in cancer
0	0	-3.05516	-3.46586	-5.26015	0	hsa05206	KEGG Pathway	MicroRNAs in cancer
0	0	-2.58699	-2.88929	-4.53389	-3.31148	GO:0000302	GO Biological Processes	response to reactive oxygen species
0	0	0	-3.27427	-3.64583	0	GO:0048662	GO Biological Processes	negative regulation of smooth muscle cell proliferation
0	0	-3.17489	-1.72435	-3.08688	-2.66684	GO:0034614	GO Biological Processes	cellular response to reactive oxygen species
0	0	-1.4191	-2.4143	-2.11676	0	GO:0040013	GO Biological Processes	negative regulation of locomotion
0	0	-2.14342	-1.63598	-2.90634	-2.84471	GO:0034599	GO Biological Processes	cellular response to oxidative stress
0	0	0	-2.8896	0	0	R-HSA-168643	Reactome Gene Sets	Nucleotide-binding domain, leucine rich repeat containing receptor (NLR) signaling pathways
0	0	-1.53861	-1.84309	-2.28154	0	GO:2000146	GO Biological Processes	negative regulation of cell motility
0	0	-1.51345	-1.81024	-2.24689	0	GO:0051271	GO Biological Processes	negative regulation of cellular component movement
0	0	-1.58032	-1.89758	-2.33892	0	GO:0030336	GO Biological Processes	negative regulation of cell migration
0	0	0	-1.42368	-1.83497	0	GO:0003012	GO Biological Processes	muscle system process
-2.83769	-1.84921	0	-3.57478	-1.65307	-2.56271	GO:0010942	GO Biological Processes	positive regulation of cell death
-3.08089	-2.03411	0	-3.23739	0	-2.8006	GO:0043065	GO Biological Processes	positive regulation of apoptotic process
-3.03289	-1.99752	0	-3.16743	0	-2.75359	GO:0043068	GO Biological Processes	positive regulation of programmed cell death
0	0	0	-2.97298	-1.68765	0	GO:1903532	GO Biological Processes	positive regulation of secretion by cell
0	0	0	-2.83902	-1.60925	0	GO:0051047	GO Biological Processes	positive regulation of secretion
0	0	0	-2.72412	0	0	GO:0036293	GO Biological Processes	response to decreased oxygen levels
0	0	0	-2.56526	0	0	GO:0070482	GO Biological Processes	response to oxygen levels
0	0	0	-2.06898	0	0	GO:0001666	GO Biological Processes	response to hypoxia
0	0	0	-2.24637	-1.47298	0	GO:1903530	GO Biological Processes	regulation of secretion by cell
0	0	0	-2.09968	-1.37683	0	GO:0051046	GO Biological Processes	regulation of secretion
0	0	0	0	0	-5.33329	ko05150	KEGG Pathway	Staphylococcus aureus infection
0	0	0	0	0	-4.86357	hsa05150	KEGG Pathway	Staphylococcus aureus infection
0	0	0	0	0	-4.47884	GO:0002437	GO Biological Processes	inflammatory response to antigenic stimulus
0	0	0	-2.91515	0	0	WP2806	WikiPathways	Human Complement System
0	0	0	0	0	-3.6394	GO:0002460	GO Biological Processes	adaptive immune response based on somatic recombination of immune receptors built from immunoglobulin superfamily domains
0	0	0	0	0	-3.13921	GO:0002250	GO Biological Processes	adaptive immune response
0	-3.00219	0	0	-1.37916	-2.92976	GO:0002697	GO Biological Processes	regulation of immune effector process
0	0	0	0	0	-2.65743	GO:0002449	GO Biological Processes	lymphocyte mediated immunity
0	-3.74687	-1.95124	-4.3357	-1.8887	0	GO:0060541	GO Biological Processes	respiratory system development
0	-1.64658	-4.32593	-1.90933	-3.2676	0	GO:0001503	GO Biological Processes	ossification
0	-3.98359	-2.11816	-2.60475	0	0	GO:0030324	GO Biological Processes	lung development
0	-3.93334	-2.08261	-2.5578	0	0	GO:0030323	GO Biological Processes	respiratory tube development
0	-2.86229	-2.26293	0	0	0	GO:0031214	GO Biological Processes	biomineral tissue development
0	-2.85165	-2.25266	0	0	0	GO:0110148	GO Biological Processes	biomineralization
0	-2.0579	0	0	0	0	GO:0090287	GO Biological Processes	regulation of cellular response to growth factor stimulus
0	0	0	-3.4626	0	0	ko05144	KEGG Pathway	Malaria
0	0	0	-3.30967	0	0	hsa05144	KEGG Pathway	Malaria
0	0	0	-4.15456	0	0	WP2865	WikiPathways	IL1 and megakaryocytes in obesity
-1.48364	0	0	-5.09373	-2.7295	-1.33353	GO:0030855	GO Biological Processes	epithelial cell differentiation
0	0	0	-3.02327	0	0	GO:0051148	GO Biological Processes	negative regulation of muscle cell differentiation
-1.36195	0	0	-2.48138	-1.81533	0	GO:0045596	GO Biological Processes	negative regulation of cell differentiation
0	0	0	-2.47637	-1.39743	0	GO:0007568	GO Biological Processes	aging
0	0	0	-2.35433	-1.86595	0	GO:0002064	GO Biological Processes	epithelial cell development
0	0	0	-2.12521	0	0	GO:0007569	GO Biological Processes	cell aging
0	0	0	-2.0628	0	0	GO:0050680	GO Biological Processes	negative regulation of epithelial cell proliferation
0	0	0	-1.94735	0	0	GO:0007050	GO Biological Processes	cell cycle arrest
0	0	0	-1.87461	0	0	GO:0051147	GO Biological Processes	regulation of muscle cell differentiation
0	0	0	-1.82327	0	0	GO:0000082	GO Biological Processes	G1/S transition of mitotic cell cycle
0	0	0	-1.78735	0	0	ko04390	KEGG Pathway	Hippo signaling pathway
0	0	0	-1.72284	0	0	GO:0044843	GO Biological Processes	cell cycle G1/S phase transition
0	0	0	-1.71567	0	0	GO:2000045	GO Biological Processes	regulation of G1/S transition of mitotic cell cycle
0	0	0	-1.69903	0	0	GO:0090068	GO Biological Processes	positive regulation of cell cycle process
0	0	0	-1.65695	0	0	hsa04390	KEGG Pathway	Hippo signaling pathway
0	0	0	-1.62653	0	0	GO:0045786	GO Biological Processes	negative regulation of cell cycle
0	0	0	-1.60158	0	0	GO:1902806	GO Biological Processes	regulation of cell cycle G1/S phase transition
0	0	0	-1.34852	0	0	GO:0045787	GO Biological Processes	positive regulation of cell cycle
0	0	0	-4.67656	-5.05653	0	GO:0030728	GO Biological Processes	ovulation
0	0	0	-3.34614	-3.7184	0	GO:0001541	GO Biological Processes	ovarian follicle development
0	0	0	-2.54244	-2.90393	0	GO:0008585	GO Biological Processes	female gonad development
0	0	0	-2.48759	-2.84804	0	GO:0046545	GO Biological Processes	development of primary female sexual characteristics
0	0	0	-2.30666	-2.66332	0	GO:0046660	GO Biological Processes	female sex differentiation
0	0	0	-2.50125	-2.96772	0	GO:0008406	GO Biological Processes	gonad development
0	0	0	-2.45763	-2.92263	0	GO:0045137	GO Biological Processes	development of primary sexual characteristics
-1.88739	0	0	-2.11186	-2.65759	-1.72776	GO:0048608	GO Biological Processes	reproductive structure development
-1.87525	0	0	-2.09333	-2.63792	-1.71586	GO:0061458	GO Biological Processes	reproductive system development
0	0	0	-2.16896	-2.623	0	GO:0007548	GO Biological Processes	sex differentiation
0	0	0	-2.26204	-2.61766	0	GO:0007292	GO Biological Processes	female gamete generation
0	0	0	-2.16448	-2.51769	0	GO:0008584	GO Biological Processes	male gonad development
0	0	0	-2.15123	-2.5041	0	GO:0046546	GO Biological Processes	development of primary male sexual characteristics
0	0	0	-2.01539	-2.36449	0	GO:0046661	GO Biological Processes	male sex differentiation
0	0	0	-1.77828	-1.43033	0	GO:0048511	GO Biological Processes	rhythmic process
0	0	-1.68518	-4.96868	-4.48412	0	GO:0030155	GO Biological Processes	regulation of cell adhesion
0	0	-1.87452	-3.52947	-4.34792	0	GO:0045785	GO Biological Processes	positive regulation of cell adhesion
0	0	0	-3.7871	-4.16286	0	GO:0071549	GO Biological Processes	cellular response to dexamethasone stimulus
0	0	-1.42811	-4.136	-2.9928	0	GO:0048545	GO Biological Processes	response to steroid hormone
0	0	0	-3.98895	-3.38819	0	GO:0031960	GO Biological Processes	response to corticosteroid
0	0	0	-3.92816	-3.04562	0	GO:0046209	GO Biological Processes	nitric oxide metabolic process
0	0	0	-3.89958	-3.02431	0	GO:2001057	GO Biological Processes	reactive nitrogen species metabolic process
0	0	0	-3.50403	-3.87769	0	GO:0071548	GO Biological Processes	response to dexamethasone
0	-1.41051	-2.15426	-3.55483	-3.59961	-1.36296	GO:0071396	GO Biological Processes	cellular response to lipid
0	0	-1.49719	-3.58452	-2.81205	-1.37391	GO:0071407	GO Biological Processes	cellular response to organic cyclic compound
0	0	-1.65223	-2.80957	-2.43771	-2.16926	GO:0072593	GO Biological Processes	reactive oxygen species metabolic process
0	0	0	-3.06581	-3.54774	0	GO:0051384	GO Biological Processes	response to glucocorticoid
0	0	-2.8628	-3.48932	-2.74029	-1.33881	GO:1901652	GO Biological Processes	response to peptide
0	0	0	-3.11135	-3.48117	0	GO:0071385	GO Biological Processes	cellular response to glucocorticoid stimulus
0	0	0	-3.05192	-3.42104	0	GO:0071384	GO Biological Processes	cellular response to corticosteroid stimulus
0	0	0	-2.65334	-2.09112	0	GO:0034341	GO Biological Processes	response to interferon-gamma
0	0	0	-2.74697	-3.11192	0	GO:0006809	GO Biological Processes	nitric oxide biosynthetic process
0	0	0	-1.64884	-2.97921	-2.58473	GO:2000377	GO Biological Processes	regulation of reactive oxygen species metabolic process
0	0	0	-2.96798	0	0	GO:0070542	GO Biological Processes	response to fatty acid
0	0	0	-2.52386	-2.885	0	R-HSA-216083	Reactome Gene Sets	Integrin cell surface interactions
0	0	0	-2.87453	-1.8854	0	GO:0022407	GO Biological Processes	regulation of cell-cell adhesion
0	0	0	-2.405	-2.86816	0	GO:0071383	GO Biological Processes	cellular response to steroid hormone stimulus
0	0	0	-2.46988	-2.82998	0	GO:1901655	GO Biological Processes	cellular response to ketone
0	0	0	-2.80999	-2.20887	0	GO:0071346	GO Biological Processes	cellular response to interferon-gamma
0	0	0	-2.23326	-2.58819	0	GO:1903409	GO Biological Processes	reactive oxygen species biosynthetic process
0	0	0	-2.49404	-1.63547	0	GO:0043434	GO Biological Processes	response to peptide hormone
0	0	0	-2.47927	-1.96011	0	GO:1901654	GO Biological Processes	response to ketone
0	0	0	-1.94011	-2.38362	0	GO:1903037	GO Biological Processes	regulation of leukocyte cell-cell adhesion
0	0	0	-2.20522	0	0	GO:0043200	GO Biological Processes	response to amino acid
0	0	0	-1.75951	-2.19328	0	GO:0007159	GO Biological Processes	leukocyte cell-cell adhesion
0	0	0	-2.17789	0	0	GO:0032355	GO Biological Processes	response to estradiol
0	0	0	-2.0628	0	0	GO:0001101	GO Biological Processes	response to acid chemical
0	0	0	-1.61938	-2.04454	0	GO:0022604	GO Biological Processes	regulation of cell morphogenesis
0	0	0	-1.58633	-1.91983	0	GO:1903039	GO Biological Processes	positive regulation of leukocyte cell-cell adhesion
0	0	0	-1.41742	-1.90852	0	GO:0046649	GO Biological Processes	lymphocyte activation
0	0	0	-1.3196	-1.8004	0	GO:0032870	GO Biological Processes	cellular response to hormone stimulus
0	0	0	-1.39542	-1.71956	0	GO:0022409	GO Biological Processes	positive regulation of cell-cell adhesion
0	0	0	-1.34427	0	0	GO:1901653	GO Biological Processes	cellular response to peptide
0	-2.33786	-2.67272	-2.13484	0	0	GO:0003007	GO Biological Processes	heart morphogenesis
0	-2.12497	-2.06652	-2.0504	-1.34454	0	GO:0007507	GO Biological Processes	heart development
0	0	0	-2.46044	-1.8004	-2.72849	GO:0061061	GO Biological Processes	muscle structure development
0	0	-2.00672	-2.45763	0	0	GO:0048738	GO Biological Processes	cardiac muscle tissue development
0	-1.82758	-2.01256	-1.51461	0	-1.77684	GO:0060537	GO Biological Processes	muscle tissue development
0	0	-2.5835	-2.16448	0	0	GO:0003206	GO Biological Processes	cardiac chamber morphogenesis
0	0	-1.35426	-1.60302	0	-1.8507	GO:0014706	GO Biological Processes	striated muscle tissue development
0	0	0	0	-2.74367	0	GO:0055002	GO Biological Processes	striated muscle cell development
0	0	0	-2.22159	-1.95969	0	GO:0042692	GO Biological Processes	muscle cell differentiation
0	0	-2.22241	-1.81561	0	0	GO:0003205	GO Biological Processes	cardiac chamber development
0	0	0	-1.72284	0	-1.9499	GO:0007517	GO Biological Processes	muscle organ development
0	0	0	0	-1.59202	0	GO:0051146	GO Biological Processes	striated muscle cell differentiation
0	0	0	0	-2.14839	0	GO:0055001	GO Biological Processes	muscle cell development
-1.34549	-2.80376	-2.57445	-4.61746	-3.19754	-1.90229	GO:0001817	GO Biological Processes	regulation of cytokine production
0	0	0	-4.00927	-2.63204	0	GO:0043588	GO Biological Processes	skin development
0	-3.36801	-1.6873	-3.78718	-2.48583	0	GO:0001818	GO Biological Processes	negative regulation of cytokine production
0	0	-1.65799	-3.72607	-2.44561	0	GO:0008544	GO Biological Processes	epidermis development
0	0	0	-3.6277	-1.84988	0	GO:0001819	GO Biological Processes	positive regulation of cytokine production
0	0	0	-3.31582	-2.58819	0	GO:0030216	GO Biological Processes	keratinocyte differentiation
0	0	0	-2.74261	-2.15824	0	GO:0009913	GO Biological Processes	epidermal cell differentiation
0	0	0	-1.87003	0	0	GO:0051604	GO Biological Processes	protein maturation
0	0	0	-1.54199	0	0	GO:0016485	GO Biological Processes	protein processing
0	0	-2.47516	-4.6106	-3.32995	0	GO:0061448	GO Biological Processes	connective tissue development
0	0	-2.93375	-4.3357	-2.84693	0	GO:0051216	GO Biological Processes	cartilage development
0	-1.46422	-3.02263	-2.25186	-2.1441	0	GO:0001501	GO Biological Processes	skeletal system development
0	0	-3.29148	-1.8061	-2.14839	0	GO:0035265	GO Biological Processes	organ growth
0	0	-2.55637	-3.1856	0	0	GO:0002062	GO Biological Processes	chondrocyte differentiation
0	-2.45194	-1.86962	0	0	0	GO:0048705	GO Biological Processes	skeletal system morphogenesis
0	0	-2.51465	-1.78807	-2.3964	0	GO:0048589	GO Biological Processes	developmental growth
0	0	0	-2.90337	-4.58264	-3.07758	GO:0010035	GO Biological Processes	response to inorganic substance
0	0	0	-3.6927	-3.15025	0	ko05418	KEGG Pathway	Fluid shear stress and atherosclerosis
0	0	0	-3.62939	-3.09934	0	hsa05418	KEGG Pathway	Fluid shear stress and atherosclerosis
0	0	0	-2.26204	-2.61766	0	R-HSA-6785807	Reactome Gene Sets	Interleukin-4 and Interleukin-13 signaling
0	0	0	-2.4528	-3.01716	0	GO:0010038	GO Biological Processes	response to metal ion
0	0	0	-2.36932	-2.92948	0	GO:0042493	GO Biological Processes	response to drug
0	0	0	-2.40138	-2.27272	0	R-HSA-449147	Reactome Gene Sets	Signaling by Interleukins
0	0	0	-2.17199	-2.21061	0	R-HSA-1280215	Reactome Gene Sets	Cytokine Signaling in Immune system
0	0	0	-2.01566	-1.79132	-1.66586	GO:0051051	GO Biological Processes	negative regulation of transport
0	0	-1.93398	-2.8281	-3.50973	0	GO:0050900	GO Biological Processes	leukocyte migration
0	0	-4.06636	0	0	0	GO:0031099	GO Biological Processes	regeneration
0	0	-3.29148	0	0	0	GO:0071674	GO Biological Processes	mononuclear cell migration
0	0	-3.03233	0	0	0	GO:0030595	GO Biological Processes	leukocyte chemotaxis
0	0	-2.93335	0	0	0	GO:0002690	GO Biological Processes	positive regulation of leukocyte chemotaxis
0	0	-2.93335	0	0	0	R-HSA-375276	Reactome Gene Sets	Peptide ligand-binding receptors
0	0	-2.91496	0	0	0	GO:0072676	GO Biological Processes	lymphocyte migration
0	0	-2.46621	0	0	0	GO:0002687	GO Biological Processes	positive regulation of leukocyte migration
0	0	-1.96679	-1.57132	-1.90415	0	GO:0002685	GO Biological Processes	regulation of leukocyte migration
0	0	-2.68384	0	0	0	GO:0071675	GO Biological Processes	regulation of mononuclear cell migration
0	0	-2.62544	0	0	0	GO:0002688	GO Biological Processes	regulation of leukocyte chemotaxis
0	0	-2.55637	0	0	0	GO:0001764	GO Biological Processes	neuron migration
0	0	-2.54601	0	0	0	GO:0060326	GO Biological Processes	cell chemotaxis
0	0	-2.35995	0	0	0	GO:0050921	GO Biological Processes	positive regulation of chemotaxis
0	0	-2.26293	0	0	0	R-HSA-373076	Reactome Gene Sets	Class A/1 (Rhodopsin-like receptors)
0	0	-2.14942	0	-1.32649	0	GO:0006816	GO Biological Processes	calcium ion transport
0	0	-1.94355	0	0	0	R-HSA-418594	Reactome Gene Sets	G alpha (i) signalling events
0	0	-1.84844	-1.45916	0	0	GO:0050920	GO Biological Processes	regulation of chemotaxis
0	0	-1.86009	0	0	0	GO:0030001	GO Biological Processes	metal ion transport
0	0	-1.81408	0	0	0	R-HSA-500792	Reactome Gene Sets	GPCR ligand binding
0	0	-1.7995	0	0	0	R-HSA-388396	Reactome Gene Sets	GPCR downstream signalling
0	0	-1.7361	0	0	0	GO:0045927	GO Biological Processes	positive regulation of growth
0	0	-1.67863	0	0	0	GO:0032103	GO Biological Processes	positive regulation of response to external stimulus
0	0	-1.62261	0	0	0	R-HSA-372790	Reactome Gene Sets	Signaling by GPCR
0	0	-1.42811	0	0	0	GO:0048638	GO Biological Processes	regulation of developmental growth
0	-1.73879	0	-4.43822	-1.82024	0	GO:0048732	GO Biological Processes	gland development
0	0	0	-3.30967	0	0	GO:0021536	GO Biological Processes	diencephalon development
0	0	0	-2.92481	-2.29509	0	GO:0001889	GO Biological Processes	liver development
0	0	0	-2.90995	-2.28394	0	GO:0061008	GO Biological Processes	hepaticobiliary system development
0	0	0	-2.45245	0	0	GO:0035270	GO Biological Processes	endocrine system development
0	0	0	-1.78735	0	0	GO:0007584	GO Biological Processes	response to nutrient
0	0	0	-2.34731	-1.32224	0	GO:0001655	GO Biological Processes	urogenital system development
0	0	0	-1.81674	0	0	GO:0001822	GO Biological Processes	kidney development
0	0	0	-1.77199	0	0	GO:0072001	GO Biological Processes	renal system development
0	-1.62913	0	0	0	0	GO:0031667	GO Biological Processes	response to nutrient levels
0	0	0	-1.65695	0	0	GO:0071695	GO Biological Processes	anatomical structure maturation
0	0	0	-1.37114	0	0	GO:0021700	GO Biological Processes	developmental maturation
0	0	-2.9551	-3.3423	-3.94044	0	GO:0002573	GO Biological Processes	myeloid leukocyte differentiation
0	0	-2.72966	-3.41621	-3.90519	0	GO:0002761	GO Biological Processes	regulation of myeloid leukocyte differentiation
0	0	0	-2.86626	-3.34339	0	GO:0002695	GO Biological Processes	negative regulation of leukocyte activation
0	0	0	-2.66575	-3.13736	0	GO:0050866	GO Biological Processes	negative regulation of cell activation
0	0	0	-2.54244	-2.90393	0	GO:1902106	GO Biological Processes	negative regulation of leukocyte differentiation
0	-1.92017	-2.13149	-2.33282	-2.89108	0	GO:0002683	GO Biological Processes	negative regulation of immune system process
0	0	0	-2.50558	-2.86637	0	GO:1903707	GO Biological Processes	negative regulation of hemopoiesis
0	0	0	-2.45245	-2.8122	0	GO:0045639	GO Biological Processes	positive regulation of myeloid cell differentiation
0	0	-2.57869	-2.04544	-2.49402	0	GO:1902105	GO Biological Processes	regulation of leukocyte differentiation
0	-1.53996	-2.36766	-1.74708	-2.26756	0	GO:0002521	GO Biological Processes	leukocyte differentiation
0	0	-1.69327	-2.04544	-2.49402	0	GO:0045637	GO Biological Processes	regulation of myeloid cell differentiation
0	0	0	-2.03761	-2.48583	0	GO:0048872	GO Biological Processes	homeostasis of number of cells
0	0	0	-2.12521	-2.4774	0	GO:0051250	GO Biological Processes	negative regulation of lymphocyte activation
0	0	-1.78145	-1.90933	-2.44184	0	GO:0030099	GO Biological Processes	myeloid cell differentiation
0	0	0	-2.075	-2.42581	0	GO:0034101	GO Biological Processes	erythrocyte homeostasis
0	0	-2.35995	0	0	0	GO:1902107	GO Biological Processes	positive regulation of leukocyte differentiation
0	0	-2.35995	0	0	0	GO:1903708	GO Biological Processes	positive regulation of hemopoiesis
0	0	0	-1.84469	-2.18833	0	GO:0002262	GO Biological Processes	myeloid cell homeostasis
0	0	-2.02342	-1.52465	-1.94339	0	GO:1903131	GO Biological Processes	mononuclear cell differentiation
0	0	-1.90885	-1.4191	-1.83004	0	GO:1903706	GO Biological Processes	regulation of hemopoiesis
0	0	-1.61871	-1.71409	-1.54353	0	GO:0050865	GO Biological Processes	regulation of cell activation
0	0	0	0	-1.65225	0	GO:0002694	GO Biological Processes	regulation of leukocyte activation
0	0	-1.54887	0	0	0	GO:0050867	GO Biological Processes	positive regulation of cell activation
0	0	-4.33095	-1.93812	0	0	GO:0006935	GO Biological Processes	chemotaxis
0	0	-4.32399	-1.93361	0	0	GO:0042330	GO Biological Processes	taxis
0	0	-2.7683	-1.92458	-1.98705	0	GO:0032989	GO Biological Processes	cellular component morphogenesis
0	0	-2.4448	0	0	0	GO:0007411	GO Biological Processes	axon guidance
0	0	-2.43732	0	0	0	GO:0097485	GO Biological Processes	neuron projection guidance
0	0	-2.20017	0	0	0	GO:0061564	GO Biological Processes	axon development
0	0	-1.65428	0	0	0	GO:0007409	GO Biological Processes	axonogenesis
0	0	-1.74454	0	0	0	GO:0120039	GO Biological Processes	plasma membrane bounded cell projection morphogenesis
0	0	-1.73111	0	0	0	GO:0048858	GO Biological Processes	cell projection morphogenesis
0	0	-1.68196	0	0	0	GO:0032990	GO Biological Processes	cell part morphogenesis
0	0	-1.33283	0	0	0	GO:0048667	GO Biological Processes	cell morphogenesis involved in neuron differentiation
0	0	0	-2.85198	-3.32875	-4.17048	GO:0042542	GO Biological Processes	response to hydrogen peroxide
0	0	-2.70922	-2.06295	-3.46994	-3.60727	GO:0062197	GO Biological Processes	cellular response to chemical stress
0	0	0	0	0	-3.4215	GO:0070301	GO Biological Processes	cellular response to hydrogen peroxide
0	0	-1.58801	-1.67739	-2.95829	-3.16099	GO:0006979	GO Biological Processes	response to oxidative stress
0	0	0	-2.23092	-1.77285	0	GO:0009636	GO Biological Processes	response to toxic substance
0	0	0	-3.29651	-2.57374	0	GO:0042476	GO Biological Processes	odontogenesis
0	0	0	-2.40171	0	0	hsa04350	KEGG Pathway	TGF-beta signaling pathway
0	0	0	-2.40171	0	0	ko04350	KEGG Pathway	TGF-beta signaling pathway
0	0	0	-2.12521	0	0	WP615	WikiPathways	Senescence and Autophagy in Cancer
0	0	0	-2.09981	0	0	R-HSA-9006936	Reactome Gene Sets	Signaling by TGFB family members
0	0	-3.17423	-2.5003	-1.41138	0	R-HSA-9006931	Reactome Gene Sets	Signaling by Nuclear Receptors
0	0	0	0	-1.91196	0	hsa05202	KEGG Pathway	Transcriptional misregulation in cancer
0	0	-1.78741	-1.4016	-1.72607	0	R-HSA-8939211	Reactome Gene Sets	ESR-mediated signaling
0	-2.1654	0	-2.1047	0	-1.33881	GO:0048598	GO Biological Processes	embryonic morphogenesis
0	0	0	-1.67337	0	0	GO:0048736	GO Biological Processes	appendage development
0	0	0	-1.67337	0	0	GO:0060173	GO Biological Processes	limb development
-2.36093	0	0	-2.84896	0	0	GO:0048762	GO Biological Processes	mesenchymal cell differentiation
-2.14931	0	0	-2.51645	0	0	GO:0060485	GO Biological Processes	mesenchyme development
0	0	0	-2.46988	0	0	GO:0014032	GO Biological Processes	neural crest cell development
0	0	0	-2.43528	0	0	GO:0048864	GO Biological Processes	stem cell development
0	0	0	-2.40171	0	0	GO:0014031	GO Biological Processes	mesenchymal cell development
0	0	0	-2.32195	0	0	GO:0014033	GO Biological Processes	neural crest cell differentiation
0	0	0	-1.96931	0	0	GO:0048863	GO Biological Processes	stem cell differentiation
-3.54118	-2.45331	-2.18244	-1.49199	0	0	GO:0071363	GO Biological Processes	cellular response to growth factor stimulus
-3.45855	-2.38759	-2.10965	-1.42807	0	0	GO:0070848	GO Biological Processes	response to growth factor
-1.92891	0	0	0	0	0	GO:0007178	GO Biological Processes	transmembrane receptor protein serine/threonine kinase signaling pathway
0	0	0	-3.59135	0	0	hsa00980	KEGG Pathway	Metabolism of xenobiotics by cytochrome P450
0	0	0	-3.59135	0	0	ko00980	KEGG Pathway	Metabolism of xenobiotics by cytochrome P450
0	0	0	-3.4626	0	0	ko05204	KEGG Pathway	Chemical carcinogenesis
0	0	0	-3.30967	0	0	hsa05204	KEGG Pathway	Chemical carcinogenesis
0	-2.12844	-1.56447	-2.66083	-2.31711	-2.07607	WP2882	WikiPathways	Nuclear Receptors Meta-Pathway
0	0	0	-1.87461	0	0	R-HSA-211859	Reactome Gene Sets	Biological oxidations
0	0	0	-2.17789	0	0	WP2884	WikiPathways	NRF2 pathway
0	0	0	-2.48759	-2.84804	0	hsa04512	KEGG Pathway	ECM-receptor interaction
0	0	0	-2.48759	-2.84804	0	ko04512	KEGG Pathway	ECM-receptor interaction
0	0	0	-1.45628	0	0	hsa04151	KEGG Pathway	PI3K-Akt signaling pathway
0	0	0	-3.4626	0	0	GO:0045687	GO Biological Processes	positive regulation of glial cell differentiation
0	0	0	-3.30967	0	0	GO:0030225	GO Biological Processes	macrophage differentiation
0	0	0	-3.05192	0	0	GO:0045685	GO Biological Processes	regulation of glial cell differentiation
0	0	0	-2.9953	0	0	GO:0014015	GO Biological Processes	positive regulation of gliogenesis
0	0	0	-2.64016	0	0	GO:0014013	GO Biological Processes	regulation of gliogenesis
0	0	0	-2.34442	0	0	GO:0010001	GO Biological Processes	glial cell differentiation
0	0	0	-1.93292	0	0	GO:0042063	GO Biological Processes	gliogenesis
0	0	0	-1.40781	0	0	GO:0050769	GO Biological Processes	positive regulation of neurogenesis
0	0	0	-1.56575	0	0	GO:0050767	GO Biological Processes	regulation of neurogenesis
0	0	0	-1.34004	0	0	GO:0051960	GO Biological Processes	regulation of nervous system development
0	0	-2.9877	-3.38254	0	0	GO:0060759	GO Biological Processes	regulation of response to cytokine stimulus
0	0	0	-2.32481	0	0	GO:0030177	GO Biological Processes	positive regulation of Wnt signaling pathway
0	0	0	-1.9699	-1.75382	0	GO:0030111	GO Biological Processes	regulation of Wnt signaling pathway
0	0	0	-2.16448	0	0	GO:0032675	GO Biological Processes	regulation of interleukin-6 production
0	0	0	-2.13814	0	0	ko05162	KEGG Pathway	Measles
0	0	0	-2.12521	0	0	GO:0032635	GO Biological Processes	interleukin-6 production
0	0	0	-1.72043	-1.68326	0	GO:1905114	GO Biological Processes	cell surface receptor signaling pathway involved in cell-cell signaling
0	0	0	-1.95627	-1.88858	0	GO:0016055	GO Biological Processes	Wnt signaling pathway
0	0	0	-1.95171	-1.88462	0	GO:0198738	GO Biological Processes	cell-cell signaling by wnt
0	0	0	-1.88479	0	0	hsa05162	KEGG Pathway	Measles
0	0	0	-1.81024	0	0	GO:0007249	GO Biological Processes	I-kappaB kinase/NF-kappaB signaling
0	0	-1.40576	0	0	0	GO:0009615	GO Biological Processes	response to virus
0	0	0	0	-3.28253	0	GO:0006027	GO Biological Processes	glycosaminoglycan catabolic process
0	0	0	0	-3.25663	0	GO:0006026	GO Biological Processes	aminoglycan catabolic process
0	0	0	-1.73311	-2.07269	0	GO:0030203	GO Biological Processes	glycosaminoglycan metabolic process
0	0	0	-1.69007	-2.02796	0	GO:0006022	GO Biological Processes	aminoglycan metabolic process
0	0	0	-2.54244	-2.90393	0	hsa04514	KEGG Pathway	Cell adhesion molecules (CAMs)
0	0	0	-2.54244	-2.90393	0	ko04514	KEGG Pathway	Cell adhesion molecules (CAMs)
0	0	0	0	-2.35262	0	R-HSA-1630316	Reactome Gene Sets	Glycosaminoglycan metabolism
0	0	0	0	-1.87348	0	GO:1901136	GO Biological Processes	carbohydrate derivative catabolic process
0	0	0	0	-1.39743	0	R-HSA-71387	Reactome Gene Sets	Metabolism of carbohydrates
0	0	0	-3.1856	0	0	WP4541	WikiPathways	Hippo-Merlin Signaling Dysregulation
0	0	0	-2.09333	-2.63792	0	GO:0031589	GO Biological Processes	cell-substrate adhesion
0	0	0	-2.36912	-2.72715	0	GO:0097581	GO Biological Processes	lamellipodium organization
0	0	0	-2.06921	-2.51888	0	GO:0007160	GO Biological Processes	cell-matrix adhesion
0	0	0	-2.03883	-2.38862	0	GO:0010811	GO Biological Processes	positive regulation of cell-substrate adhesion
0	0	0	-1.37715	-1.70029	0	GO:0010810	GO Biological Processes	regulation of cell-substrate adhesion
0	0	0	-2.26204	0	0	GO:0048565	GO Biological Processes	digestive tract development
0	0	0	-2.19147	0	0	GO:0055123	GO Biological Processes	digestive system development
-1.87928	-2.69781	0	0	0	0	GO:0048568	GO Biological Processes	embryonic organ development
0	-2.32438	0	0	0	0	GO:0048562	GO Biological Processes	embryonic organ morphogenesis
-2.40649	-3.02367	0	-1.7438	0	-2.143	GO:0045859	GO Biological Processes	regulation of protein kinase activity
-2.28616	-2.13953	0	-1.48891	0	-1.32046	GO:0045860	GO Biological Processes	positive regulation of protein kinase activity
-1.61411	-2.33644	0	-1.7002	-1.53208	-1.4605	GO:0043410	GO Biological Processes	positive regulation of MAPK cascade
0	-2.2979	0	0	0	0	GO:0043406	GO Biological Processes	positive regulation of MAP kinase activity
-2.10239	-1.95876	0	0	0	0	GO:0033674	GO Biological Processes	positive regulation of kinase activity
0	-2.18799	0	0	0	-1.35484	GO:0071900	GO Biological Processes	regulation of protein serine/threonine kinase activity
0	0	0	0	0	-2.08166	GO:0051403	GO Biological Processes	stress-activated MAPK cascade
0	0	0	0	0	-2.02167	GO:0031098	GO Biological Processes	stress-activated protein kinase signaling cascade
-2.00348	-1.89286	0	0	0	0	GO:0032147	GO Biological Processes	activation of protein kinase activity
0	-1.93409	0	0	0	0	GO:0043405	GO Biological Processes	regulation of MAP kinase activity
0	-1.92479	0	0	0	0	GO:0071902	GO Biological Processes	positive regulation of protein serine/threonine kinase activity
-1.89368	-1.754	0	0	0	0	GO:0051347	GO Biological Processes	positive regulation of transferase activity
-2.95922	0	0	-1.8349	0	0	GO:0010469	GO Biological Processes	regulation of signaling receptor activity
-2.65398	0	0	0	0	0	GO:0010952	GO Biological Processes	positive regulation of peptidase activity
-1.82807	0	0	0	0	0	GO:0045862	GO Biological Processes	positive regulation of proteolysis
0	0	0	0	-2.90393	0	GO:1990830	GO Biological Processes	cellular response to leukemia inhibitory factor
0	0	0	0	-2.885	0	GO:1990823	GO Biological Processes	response to leukemia inhibitory factor
0	0	0	-2.58108	0	0	GO:0070374	GO Biological Processes	positive regulation of ERK1 and ERK2 cascade
0	0	0	-1.52058	-1.85106	0	GO:0098742	GO Biological Processes	cell-cell adhesion via plasma-membrane adhesion molecules
0	0	0	-1.56087	0	0	WP3888	WikiPathways	VEGFA-VEGFR2 Signaling Pathway
0	0	0	-2.66075	0	0	GO:0006690	GO Biological Processes	icosanoid metabolic process
0	0	0	-1.82984	-1.46944	0	GO:0016042	GO Biological Processes	lipid catabolic process
0	0	0	-1.45916	-1.78663	0	GO:0044242	GO Biological Processes	cellular lipid catabolic process
0	-1.60859	0	0	0	0	hsa05200	KEGG Pathway	Pathways in cancer
0	0	-1.89856	-1.50657	0	0	GO:0043281	GO Biological Processes	regulation of cysteine-type endopeptidase activity involved in apoptotic process
0	0	-1.78741	-1.4016	0	0	GO:2000116	GO Biological Processes	regulation of cysteine-type endopeptidase activity
0	0	-1.74868	-1.36518	-2.56997	0	GO:0001649	GO Biological Processes	osteoblast differentiation
0	0	0	-2.19147	-2.54537	0	GO:0008630	GO Biological Processes	intrinsic apoptotic signaling pathway in response to DNA damage
0	0	-1.42811	-2.42958	-2.12921	0	GO:0097193	GO Biological Processes	intrinsic apoptotic signaling pathway
0	0	0	0	-1.71071	0	GO:0002366	GO Biological Processes	leukocyte activation involved in immune response
0	0	0	0	-1.69691	0	GO:0002263	GO Biological Processes	cell activation involved in immune response
0	0	0	0	-1.4446	0	GO:0002275	GO Biological Processes	myeloid cell activation involved in immune response
0	0	-2.46621	0	0	0	GO:0007601	GO Biological Processes	visual perception
0	0	-2.45389	0	0	0	GO:0050953	GO Biological Processes	sensory perception of light stimulus
0	0	-1.69327	0	-1.6327	0	R-HSA-5668914	Reactome Gene Sets	Diseases of metabolism
0	0	0	-2.13484	0	0	ko05205	KEGG Pathway	Proteoglycans in cancer
0	0	0	-2.06921	0	0	hsa05205	KEGG Pathway	Proteoglycans in cancer
0	0	0	-2.24755	0	0	M5880	Canonical Pathways	NABA ECM AFFILIATED
0	-1.59848	0	0	0	0	GO:0042176	GO Biological Processes	regulation of protein catabolic process
0	-2.11728	-2.38604	0	0	0	GO:0030522	GO Biological Processes	intracellular receptor signaling pathway
0	-2.34495	0	0	0	-1.46658	GO:0034762	GO Biological Processes	regulation of transmembrane transport
0	-2.13971	0	0	0	0	GO:0003002	GO Biological Processes	regionalization
-1.93315	-1.82337	0	0	0	0	GO:0007389	GO Biological Processes	pattern specification process
0	-1.53054	0	0	0	-1.48194	GO:0034765	GO Biological Processes	regulation of ion transmembrane transport
0	0	0	-1.6093	-1.94381	0	R-HSA-425407	Reactome Gene Sets	SLC-mediated transmembrane transport
0	0	-1.99057	0	0	0	GO:0015850	GO Biological Processes	organic hydroxy compound transport
0	0	-1.7513	0	0	0	GO:0040008	GO Biological Processes	regulation of growth
0	0	0	-1.64884	0	0	GO:0006575	GO Biological Processes	cellular modified amino acid metabolic process
0	0	0	0	0	-1.46963	GO:0043254	GO Biological Processes	regulation of protein-containing complex assembly
0	0	0	0	-1.30961	0	GO:0071214	GO Biological Processes	cellular response to abiotic stimulus
0	0	0	0	-1.30961	0	GO:0104004	GO Biological Processes	cellular response to environmental stimulus

## Sheet: overlap Runx1 regulon with core
overlap Runx1 regulon with core 107 genes			annalysis performed with https://bioinfogp.cnb.csic.es/tools/venny/
80 elements included exclusively in "107 genes":			27 common elements in "107 genes" and "Runx1 regulon":				156 elements included exclusively in "Runx1 regulon":
Atf3			Slc7a2				Chil1
Col22a1			Cd44				Phlda3
Prg4			Tnfaip6				Csrp1
C1qtnf7			Runx1				Ier5
Hmcn1			C3				Dpt
Crip1			Sdc1				Tagln2
F13a1			Uap1				Dst
H2-K1			Nrp2				Arl4c
Tnn			1500009L16Rik				Col6a3
Csrp2			Gem				Tmbim4
Chl1			Cdk6				Syne1
Errfi1			Ereg				Gja1
Ifrd1			Tnfaip3				P4ha1
Cdh13			Ass1				Ddit4
Ccdc3			Tm4sf1				Gstt1
Ifi207			Il34				Mif
Rspo2			Rnf149				Cstb
Dapk1			Tpm1				Hsp90b1
Vcan			Cxcl12				Dram1
Tpm2			Bmp2				Btg1
Ugdh			Gstt2				Fkbp10
Dkk2			Icam1				Grn
Gpc3			Kcnn4				Slc25a39
Col27a1			Inhba				Cacng1
Enpp2			Slc16a3				Sphk1
Timp3			Mmp3				Lgals3bp
Aldh1a2			Serpina3n				Pdlim4
Pcolce2							Eif5a
Cyp1b1							Slc43a2
Tlr2							Ccl7
Sbno2							Ccl2
Lrrc15							Ccl5
Fam49a							Vmp1
Gas6							Lrrc59
Ankrd55							Pdia6
Tmem100							Psma6
Cxcl16							Nfkbia
C4b							Zfp36l1
Cilp							Npc2
Casp4							Prelid1
Pim1							Anxa8
Lrig3							Gch1
Ptgis							Psme1
Gadd45b							Psme2
Mgll							Slc39a14
Fst							Tsc22d1
3632451O06Rik							Ext1
Map3k8							Ly6e
Kdm6b							C1qtnf6
Hhip							Tuba1c
Nop58							Ap2m1
Thbs2							Fstl1
Id2							Cd47
Emb							Nfkbiz
Cfh							Ifngr2
Cp							Il10rb
Col8a1							Sod2
Dhrs3							Dusp1
Pltp							Cfb
Kitl							H2-Q4
Procr							H2-Q7
Shox2							H2-Q6
Rgcc							Ier3
Nrep							H2-T23
Fbln1							H2-T22
Tgfb3							Slc29a1
Peg3							Nfkbie
Hmox1							Lrg1
Tspan15							Vapa
Fmo2							Ezr
Fam198b							Mpc1
Cryab							Rnf125
Ctgf							Ecscr
Hbegf							Smad7
Aldh1a3							Ostf1
Pla1a							Fas
Sema3d							Fth1
Furin							Pdia3
S100b							B2m
Itga6							Eif6
							Rpn2
							Mafb
							Slpi
							Cebpb
							Ptpn1
							Ptges
							Hspa5
							Traf1
							Nmi
							Cd302
							Cd82
							Gm13889
							Csf1
							Snx7
							Nfkb1
							Lmo4
							Bcl10
							Anxa5
							Serp1
							Ssr2
							Clic4
							Nbl1
							Capzb
							Pdpn
							Srm
							Eno1
							Mmp23
							Pnrc1
							Glipr2
							Tnc
							Erp29
							Actb
							Sod3
							Steap1
							Cxcl3
							Cxcl1
							Cxcl2
							Cxcl5
							Bid
							C1ra
							C1s1
							Gapdh
							Sox5
							Akr1b8
							Cald1
							Mpp6
							Hk2
							Fbln2
							Nucb2
							Mvp
							Htra1
							Ifitm2
							Ifitm3
							Relb
							Ldha
							Serpinh1
							Psmb10
							Hp
							Rab20
							Col4a1
							Cyba
							Sh2d4a
							Bst2
							Rnf150
							Calr
							Mt2
							Uqcrc1
							Rpsa
							Col5a3
							Acp5
							Clmp
							Ppib
							Anxa2
							Ctsh
							Plod2
							Gpm6b
