# Supplementary material for: Single-cell multimodal analysis identifies common regulatory programs in synovial fibroblasts of rheumatoid arthritis patients and modeled TNF-driven arthritis
Source: Genome Med. 2022 Jul 26;14:78. doi: 10.1186/s13073-022-01081-3 (PMC9316748; doi:10.1186/s13073-022-01081-3)
Supplement: Supplementary file 11 — Additional file 11: Table S10. Target genes of interest and Functional enrichment analysis of Mouse-Human regulons. [file 13073_2022_1081_MOESM11_ESM.xlsx]

## Sheet: Read me
Related to Figure 9
Ouput from clusterProfiler package
Column name	Short description
ID	ID of the functional term
Description	Name of the functional term
GeneRatio	Fg_genes/Input_list
BgRatio	Bg_genes/Background_list
pvalue	P-value
p.adjust	Benjamini-Hochberg adjusted p-values
qvalue	qvalue
geneID	Gene names of Fg_genes
Count	equal to Fg_genes
Fg_genes	Number of overlapping genes in Input_list and Bg_genes
Input_list	Size of the input list of genes
Bg_genes	Size of the functional term
Background_list	Size of background gene set
Odds_ratio	Odds ratio calculated by Fisher's exact test

## Sheet: module 2 targets overlap with 1
82 elements included exclusively in "107 genes":			25 common elements in "107 genes" and "human module 2":				1093 elements included exclusively in "human module 2":
Slc7a2			Atf3				Aldh18A1
Col22a1			Cd44				Arpp19
C1qtnf7			Tnfaip6				B4Galt1
Hmcn1			Prg4				Bgn
Crip1			Runx1				Bnip3L
F13a1			C3				Chsy1
H2-K1			Errfi1				Col12A1
Sdc1			Gem				Elf2
Tnn			Ifrd1				Etf1
Csrp2			Cdh13				Etv6
Chl1			Dapk1				F8
Uap1			Tnfaip3				Fbxo18
Nrp2			Vcan				Frmd6
1500009L16Rik			Il34				Gng12
Cdk6			Enpp2				Ipo7
Ccdc3			Tlr2				Kalrn
Ifi207			Sbno2				Ltbp2
Ereg			Lrrc15				Msx2
Rspo2			Bmp2				Myo1D
Ass1			Cxcl16				Nek6
Tpm2			Casp4				Osmr
Tm4sf1			Thbs2				P4Hb
Ugdh			Icam1				Pls3
Rnf149			Inhba				Prickle1
Dkk2			Fbln1				Prrc1
Gpc3							Sec61A1
Tpm1							Shc1
Col27a1							Skil
Timp3							Slc16A3
Aldh1a2							Sox4
Pcolce2							Specc1L
Cyp1b1							Srsf6
Fam49a							Syde1
Gas6							Tgfbr1
Cxcl12							Tnpo1
Ankrd55							Trps1
Tmem100							Tug1
C4b							Xrn2
Cilp							Zcchc24
Pim1							C16Orf91
Lrig3							Abhd14B
Ptgis							Acaa1
Gadd45b							Agpat2
Mgll							Ahsa1
Fst							Akr1B1
3632451O06Rik							Anpep
Map3k8							Arcn1
Kdm6b							Arhgdia
Hhip							Arpc2
Gstt2							Arpc5L
Nop58							Atp5G3
Id2							Atp6V0B
Emb							Bcl7B
Cfh							Bcl7C
Cp							Bid
Col8a1							Bmp1
Kcnn4							Bud31
Dhrs3							Camlg
Pltp							Camta2
Kitl							Capzb
Procr							Cav2
Slc16a3							Cct7
Mmp3							Cd2Bp2
Shox2							Cdk5Rap3
Rgcc							Cfl1
Nrep							Chchd1
Tgfb3							Chmp2A
Peg3							Chmp2B
Hmox1							Chmp4B
Tspan15							Chpf
Fmo2							Cib1
Fam198b							Clic4
Cryab							Commd1
Ctgf							Cox4I1
Hbegf							Crlf1
Aldh1a3							Csnk1A1
Pla1a							Csnk1E
Sema3d							Csrp1
Furin							Dad1
S100b							Ddrgk1
Serpina3n							Dexi
Itga6							Dlgap4
							Dpm2
							Dpy30
							Dusp11
							Efhd2
							Eif1
							Eif2B1
							Eif4E
							Eif4E2
							Eif4Ebp1
							Eng
							Eno1
							Fabp3
							Fam129B
							Fbxo7
							Fxyd5
							Gas2L1
							Ghitm
							Gjb2
							Gnb2
							Golt1B
							Gpsm2
							Gpx7
							Gspt1
							Gsto1
							Gtf2A2
							Gtf2E2
							Gtf3A
							Gyg1
							H2Afy
							Hbp1
							Hmgcs1
							Hras
							Hsd17B10
							Hspb1
							Ino80C
							Kdelr2
							Lasp1
							Lmf2
							Lsm5
							Lsmd1
							Mafg
							Map7D1
							Mapkapk3
							Mapre1
							Mfsd11
							Mmadhc
							Morf4L2
							Mrpl20
							Mrpl3
							Mrps26
							Msn
							Mtdh
							Myh9
							Myl12B
							Myl9
							Ninj1
							Nob1
							Ntan1
							Nudt5
							Oaz1
							Orai3
							Pa2G4
							Parl
							Pcbp1
							Pepd
							Pfn1
							Pgk1
							Phlda2
							Phlda3
							Plbd1
							Pld3
							Polr2I
							Prdx4
							Prdx6
							Prkra
							Psmb1
							Psmd4
							Psmd7
							Psmd8
							Ptges2
							Pts
							Rab1B
							Rab21
							Ranbp1
							Rarg
							Rcan1
							Rela
							Rexo2
							Rhoc
							Rhog
							Rnaseh2C
							Rnf7
							Rpl28
							Rps19
							Rps19Bp1
							Rps4X
							Rwdd1
							S100A10
							Scand1
							Sec11A
							Sec13
							Senp2
							Sept7
							Sf3B4
							Siah2
							Siva1
							Slc25A1
							Slc35A2
							Slc39A13
							Smurf2
							Snhg8
							Snrnp40
							Snrpd2
							Snrpe
							Snx17
							Snx27
							Spr
							Srp19
							Srpx2
							Ssbp4
							Tbc1D9B
							Tbpl1
							Tcea2
							Tceb2
							Tex261
							Thrap3
							Timm8B
							Tm4Sf1
							Tmed9
							Tmem11
							Tmem33
							Tmem55B
							Tmub1
							Trappc2L
							Trappc3
							Trmt112
							Tsg101
							Tuba1C
							Tubb6
							Txn
							Txndc17
							U2Af1
							Uba2
							Ubc
							Ube2J2
							Ufd1L
							Use1
							Vamp3
							Vps25
							Xbp1
							Yif1B
							Ywhae
							Znf302
							Znf593
							C10Orf105
							C17Orf62
							C20Orf194
							C6Orf203
							Psma1
							Agtrap
							Ak2
							Aldh2
							Alg3
							Alkbh7
							Apol3
							Arl4A
							Arpc1B
							Atp2B1
							Atp6V0D1
							Bet1
							Birc3
							Btg3
							Cbr3
							Ccdc28B
							Ccl2
							Cd40
							Cdc42Ep1
							Cdh11
							Cebpb
							Chic2
							Chst12
							Clstn3
							Commd5
							Commd7
							Coq10B
							Crem
							Ctsh
							Cxcl1
							Cxcl2
							Cyb5A
							Dcxr
							Ddt
							Ddx3Y
							Dram1
							Dynlt1
							Eif6
							Epas1
							Fam45A
							Fibin
							Filip1
							Fuz
							G0S2
							G6Pc3
							Gbp1
							Gsdmd
							H1Fx
							Hapln3
							Hmbs
							Hnrnpab
							Hnrnpc
							Ikbip
							Il32
							Il6
							Irf1
							Isg15
							Jagn1
							Kcnmb1
							Kpna2
							Krtcap2
							Lap3
							Laptm4B
							Lmo4
							Lsm12
							Map2K3
							Metrn
							Mid1
							Mitd1
							Morf4L1
							Mrpl18
							Mrpl28
							Mrpl41
							Mrpl52
							Msc
							Naa10
							Nampt
							Ndrg1
							Ndufa4L2
							Ndufb11
							Ndufv2
							Nfatc1
							Nfe2L2
							Nfkb1
							Nfkb2
							Nfkbia
							Nfkbie
							Nhp2
							Ninj2
							Nmi
							Notch3
							Nxt1
							Pdia4
							Pdpn
							Pgf
							Pim3
							Plaur
							Plk2
							Plk3
							Podnl1
							Polr2C
							Polr2J3
							Ppapdc1B
							Ppcs
							Ppp1Ca
							Prrx2
							Psma4
							Psmb10
							Psmb9
							Psme2
							Ptma
							Ptpn2
							Pycard
							Rab13
							Rab7A
							Rac1
							Rarres1
							Rcl1
							Reep3
							Rel
							Relb
							Rgs3
							Rhbdd2
							Rnf24
							Rpia
							Rpl19
							Rpl31
							Rps20
							S100A16
							Scamp2
							Sco2
							Sdf2L1
							Serpine2
							Shmt2
							Slc25A37
							Slc39A14
							Slc43A3
							Snapc2
							Snapin
							Sod2
							Sphk1
							Sqstm1
							Srp14
							Steap1
							Tank
							Tap1
							Tapbp
							Tax1Bp3
							Tfg
							Tgfb1
							Thoc6
							Tmem126A
							Tmem173
							Tnfaip8
							Tnfrsf10B
							Tnfrsf12A
							Tnfsf10
							Tnfsf13B
							Tnip1
							Traf4
							Trim47
							Tssc4
							Txndc9
							Tymp
							Ugcg
							Vamp5
							Vbp1
							Vcam1
							Wtap
							Ythdf2
							Zfand1
							Znhit1
							C11Orf31
							C11Orf74
							C12Orf43
							C12Orf45
							C16Orf87
							C5Orf56
							Adamts1
							Adamts10
							Adar
							Adcy1
							Als2Cl
							Ank3
							Apoe
							Apol2
							Arap2
							Arhgef6
							Bace1
							Baz2A
							Bcl3
							Bhlhe40
							Btn3A2
							C1Galt1
							C1Qa
							C1Qb
							C1Rl
							Ca12
							Camk2D
							Cbx7
							Ccnd2
							Cd69
							Cd82
							Cdr2
							Chst15
							Ckap4
							Clu
							Col27A1
							Col5A3
							Csf1
							Ctsd
							Cxcl3
							Cxcl6
							Cyld
							Dstyk
							Dusp5
							Ehbp1L1
							Ehd1
							Fan1
							Flnb
							Fosb
							Frmd4A
							Gabra4
							Gls
							Golga8A
							Golga8B
							Gpr183
							Grasp
							Has2
							Hip1
							Hla-A
							Hla-C
							Hla-Dmb
							Hsp90B1
							Ifi6
							Ifit3
							Igj
							Il8
							Irf3
							Itga7
							Jak2
							Junb
							Kdm6B
							Kiaa0247
							Kiaa1683
							Lbp
							Ldlr
							Leng8
							Lgi2
							Lyz
							Maged1
							Man2A2
							Map3K8
							Mapk8Ip3
							Mapkapk2
							Mgrn1
							Micall2
							Mink1
							Mllt6
							Mmp19
							Mtmr6
							Mx1
							Nab1
							Ncoa7
							Nfatc4
							Nfe2L1
							Papln
							Parp9
							Pdxk
							Per1
							Phlda1
							Pitrm1
							Plxnd1
							Pmaip1
							Pnpla2
							Pnrc1
							Ppara
							Ppp1R15A
							Ppp1R15B
							Ptpn23
							Rasgef1B
							Rgs1
							Rnf19A
							S1Pr3
							Sept9
							Sik1
							Sik2
							Skiv2L
							Slc20A1
							Slc25A25
							Slc25A28
							Slc2A5
							Slc43A2
							Slc9A1
							Slc9A8
							Smap2
							Srf
							St3Gal1
							Stab1
							Supt5H
							Tnfaip2
							Tnfrsf1B
							Traf3
							Trib1
							Trim25
							Trim8
							Ubtf
							Usp11
							Vwa5A
							Wdr1
							Yme1L1
							Zc3H12A
							Zfand5
							Zmiz1
							Zmynd8
							Znf267
							Znf609
							Znfx1
							Zswim6
							Amtn
							Anxa7
							Arf6
							Arl2
							Atp1B3
							Batf3
							Cask
							Cd68
							Cdk2Ap2
							Cox17
							Cycs
							Ddah1
							Dixdc1
							Dlx4
							Eif5A
							Emp3
							F5
							Fam20C
							Fam89B
							Flywch2
							Fxyd6
							Gjb6
							Gnb1
							Gpr85
							Guk1
							Higd1A
							Hsd3B7
							Ift20
							Kctd11
							Kctd17
							Klf10
							Lbh
							Lrrc59
							Map1A
							Map4
							Map7D3
							Metap2
							Mtmr2
							Mtrnr2L3
							Myo1C
							Ntn4
							Part1
							Pkn1
							Pold4
							Ppp1R14B
							Ppp2R4
							Rerg
							Rgs16
							Rin1
							S100A3
							Scoc
							Sh3Gl1
							Sigirr
							Slc25A39
							Snrpb
							Snrpd1
							Stk38L
							Stx2
							Tagln2
							Tceb1
							Tgfb1I1
							Tiparp
							Tmem183A
							Tnc
							Tnxb
							Tpm3
							Tpm4
							Tpst2
							Trem1
							Ttc9
							Twistnb
							Vcl
							Wars
							Ywhah
							C11Orf96
							C4Orf48
							C8Orf4
							C9Orf3
							Aqp1
							Abhd2
							Abl2
							Actn1
							Antxr2
							Arhgef3
							Atp13A3
							Atp6V1A
							Bach1
							Ccng2
							Cdv3
							Fam180A
							Mef2A
							Mfhas1
							Ncoa6
							Osbpl8
							Pag1
							Phf20L1
							Ptgs2
							Qser1
							Rhoq
							Sulf1
							Tlr4
							Usp9X
							Uvrag
							Zeb2
							Znf644
							Aasdhppt
							Abcc9
							Abce1
							Abhd5
							Actg1
							Adrm1
							Aff4
							Agtr1
							Ahr
							Akirin1
							Aldoa
							Anapc10
							Angpt1
							Angptl1
							Ap2M1
							Apoc1
							Arhgap29
							Arid5B
							Armcx2
							Armcx3
							Arpc5
							Asah1
							Asf1A
							Atf4
							Atp5D
							Atp6V1B2
							Atp6V1E1
							Bax
							Bcas2
							Bclaf1
							Bhmt2
							Blvrb
							Bmp4
							Bnip2
							Bod1
							Bre
							Btf3L4
							Btg1
							Cacybp
							Calm2
							Calr
							Cat
							Ccdc109B
							Ccdc53
							Ccdc59
							Ccdc85B
							Ccnc
							Ccni
							Ccnl1
							Cct4
							Cct6A
							Cct8
							Cd63
							Ces1
							Cfdp1
							Chd9
							Chmp1B
							Chmp6
							Churc1
							Ciapin1
							Cirbp
							Cisd2
							Cldnd1
							Cltb
							Cnn3
							Cnot4
							Cnot7
							Col18A1
							Cops5
							Cops7A
							Cops8
							Coq5
							Coq9
							Cpne1
							Ctnnb1
							Cybrd1
							Cyhr1
							Dcn
							Dctd
							Dctn3
							Ddit3
							Ddx5
							Degs1
							Dguok
							Dhrs12
							Dhx36
							Dnajc25
							Dok5
							Dpm1
							Dpp7
							Dym
							Dync1I2
							Eapp
							Ebag9
							Ebf1
							Ebpl
							Eef1A1
							Eef1D
							Eef2
							Egr2
							Egr3
							Eif3H
							Eif3M
							Eif4A1
							Eif4A2
							Eif5
							Elavl1
							Elovl5
							Emp2
							Ensa
							Ephx1
							Fam110B
							Fam134B
							Fam3C
							Fbln2
							Fbn1
							Fbxl12
							Fbxo3
							Fgf7
							Fhl2
							Fth1
							Ftl
							Gabarapl1
							Gabarapl2
							Galnt11
							Gapdh
							Gclm
							Ggt5
							Glipr1
							Glis3
							Glod4
							Glrx3
							Gnal
							Gnpda2
							Got1
							Gpbp1
							Grn
							Gtf2H5
							H2Afj
							H2Afv
							H2Afy2
							H6Pd
							Hes1
							Hexa
							Hibch
							Hist1H2Bk
							Hmgb1
							Hmgn1
							Hmox2
							Hnrnpa3
							Hnrnpf
							Hnrnph2
							Hnrnpk
							Hnrnpr
							Hoxa10
							Hsd11B1
							Hsp90Ab1
							Hspa5
							Hspa8
							Hsph1
							Htatip2
							Id3
							Ier2
							Ifi16
							Ift27
							Ift52
							Ift57
							Igbp1
							Igfbp4
							Ikbkg
							Il13Ra2
							Il17Rc
							Impdh2
							Insig2
							Itgb1
							Josd2
							Jun
							Kcne4
							Kcnj15
							Keap1
							Lamc1
							Lamp2
							Laptm4A
							Larp6
							Ldha
							Lima1
							Lims1
							Lmna
							Lonrf1
							Loxl1
							Lrrc42
							Lsm6
							Ltbp1
							Luzp1
							Lyrm1
							Maff
							Map1Lc3A
							Map1Lc3B
							Marcks
							Med30
							Meox2
							Mesdc1
							Mest
							Mif
							Mlf1
							Mllt11
							Moap1
							Mpv17
							Mrgprf
							Mrpl14
							Mrpl2
							Mrpl27
							Mrpl4
							Msx1
							Mtfmt
							Mtrnr2L2
							Naa50
							Ndnl2
							Ndufa10
							Ndufa9
							Ndufb2
							Ndufb6
							Negr1
							Nfib
							Nfyb
							Ngfrap1
							Nhp2L1
							Nova1
							Nr2F2
							Nsfl1C
							Ntrk2
							Nup37
							Ociad1
							Odf2L
							Parvb
							Pcbp2
							Pcdh18
							Pcdh9
							Pcid2
							Pcnp
							Pdap1
							Pdcl
							Pde4D
							Pdha1
							Pdlim3
							Pdlim4
							Pfdn1
							Pgm1
							Phb
							Phf20
							Pla2G5
							Plekha5
							Plscr1
							Pmvk
							Pnpla8
							Polr2H
							Pop4
							Pop5
							Ppa1
							Ppap2B
							Ppib
							Ppp1R10
							Ppp4C
							Ppt1
							Prdx1
							Prmt1
							Prnp
							Prss23
							Psma3
							Psmb2
							Psmd11
							Psmd2
							Psmd3
							Ptrh1
							Pvrl2
							Rab10
							Rab14
							Rab1A
							Rad23A
							Ran
							Rap1B
							Rbbp4
							Rbbp7
							Rbm3
							Rbm42
							Rbms3
							Rbmx
							Rcn1
							Ripk2
							Rnf139
							Rnps1
							Rpa2
							Rpl17
							Rpl18
							Rpl21
							Rpl24
							Rpl36A
							Rpl38
							Rpl41
							Rpl9
							Rplp2
							Rps14
							Rps9
							Rsl1D1
							Rspry1
							Rsrc2
							Runx1T1
							Rwdd4
							S100A13
							Sar1A
							Scg2
							Sdf2
							Sdhb
							Sec22C
							Sec61G
							Sec63
							Selk
							Sepp1
							Serpinf1
							Sestd1
							Sfrp2
							Sft2D1
							Siah1
							Six1
							Skp1
							Slc25A3
							Slc25A36
							Slc35F5
							Slc40A1
							Smad9
							Smap1
							Smarce1
							Snrpd3
							Socs3
							Sod1
							Spg21
							Spop
							Srpx
							Srsf3
							Srsf5
							Ssbp1
							Sspn
							Ssr1
							Ssr4
							Ssu72
							St13
							Stat3
							Stom
							Stx5
							Sub1
							Sumf1
							Syngr1
							Taf7
							Taf9B
							Tagln
							Tbca
							Tbcc
							Tceal8
							Tctn3
							Tdg
							Tgfbr2
							Tgif1
							Tiprl
							Tm9Sf3
							Tmem147
							Tmem165
							Tmem218
							Tmem219
							Tmem222
							Tmem50B
							Tmem66
							Tmsb4X
							Tob2
							Top1
							Tpt1
							Tram1
							Trip6
							Tsc22D1
							Tspan4
							Tubb
							Tubb2A
							Tubb2B
							Tufm
							Txnl1
							Txnl4A
							Txnrd1
							Ubb
							Ube2D3
							Ube2L6
							Ube2N
							Ubxn4
							Uchl1
							Uqcrc2
							Uqcrfs1
							Uxt
							Vasn
							Vcp
							Vdac2
							Vgll4
							Wbscr22
							Whsc1L1
							Wls
							Wrb
							Wsb1
							Xpa
							Xrcc6
							Ywhaq
							Ywhaz
							Zc3Hav1
							Znf226
							Znf385D
							Znf511
							Znf706
							Znrd1
							Zscan18
							C10Orf11
							C11Orf24
							C14Orf1
							C1Orf174
							C1Orf35
							C2Orf69
							C5Orf15
							C7Orf55
							C8Orf76
							Dcaf8
							Ier3Ip1
							Itfg3
							Lsp1
							Tmbim4

## Sheet: Human
AR
ID	Description	GeneRatio	BgRatio	pvalue	p.adjust	qvalue	geneID	Count	Fg_genes	Input_list	Bg_genes	Background_list	Odds_ratio
GO:0048015	phosphatidylinositol-mediated signaling	6/49	192/18866	9.98533e-06	0.00807337	0.00596271	GSN/IGF1/INSR/PIK3R1/PLCE1/PRR5L	6	6	49	192	18866	13.9735
GO:0048017	inositol lipid-mediated signaling	6/49	196/18866	1.12304e-05	0.00807337	0.00596271	GSN/IGF1/INSR/PIK3R1/PLCE1/PRR5L	6	6	49	196	18866	13.666
GO:0007389	pattern specification process	8/49	455/18866	2.03798e-05	0.00807337	0.00596271	AR/HOXC10/IRX3/MEIS2/SFRP2/SRF/TBX18/ZBTB16	8	8	49	455	18866	8.01687
GO:0003012	muscle system process	8/49	467/18866	2.45561e-05	0.00807337	0.00596271	CALCRL/COMP/GSN/IGF1/JUP/PLCE1/SRF/SSPN	8	8	49	467	18866	7.80261
GO:0045995	regulation of embryonic development	5/49	134/18866	2.48864e-05	0.00807337	0.00596271	AR/IGF1/INSR/SFRP2/TBX18	5	5	49	134	18866	16.4506
GO:0045821	positive regulation of glycolytic process	3/49	24/18866	3.20695e-05	0.00807337	0.00596271	IGF1/INSR/ZBTB20	3	3	49	24	18866	58.2392
GO:0003002	regionalization	7/49	355/18866	3.42714e-05	0.00807337	0.00596271	AR/HOXC10/IRX3/SFRP2/SRF/TBX18/ZBTB16	7	7	49	355	18866	8.84215
GO:0014068	positive regulation of phosphatidylinositol 3-kinase signaling	4/49	88/18866	7.97688e-05	0.0164423	0.0121437	IGF1/INSR/PIK3R1/PRR5L	4	4	49	88	18866	19.8118
GO:0048009	insulin-like growth factor receptor signaling pathway	3/49	38/18866	0.000130291	0.0195346	0.0144276	AR/IGF1/PIK3R1	3	3	49	38	18866	34.9407
GO:0001708	cell fate specification	4/49	101/18866	0.000136253	0.0195346	0.0144276	AR/HOXC10/SFRP2/TBX18	4	4	49	101	18866	17.14
GO:0046326	positive regulation of glucose import	3/49	39/18866	0.000140891	0.0195346	0.0144276	IGF1/INSR/PIK3R1	3	3	49	39	18866	33.9638
GO:0051216	cartilage development	5/49	197/18866	0.000154953	0.0195346	0.0144276	COMP/MGP/SFRP2/SRF/ZBTB16	5	5	49	197	18866	11.0158
GO:0006939	smooth muscle contraction	4/49	109/18866	0.000182849	0.0195346	0.0144276	CALCRL/COMP/PLCE1/SRF	4	4	49	109	18866	15.83
GO:0001655	urogenital system development	6/49	330/18866	0.000203107	0.0195346	0.0144276	AR/IRX3/NFIA/PLCE1/TBX18/ZBTB16	6	6	49	330	18866	7.96202
GO:0010828	positive regulation of glucose transmembrane transport	3/49	45/18866	0.000216377	0.0195346	0.0144276	IGF1/INSR/PIK3R1	3	3	49	45	18866	29.119
GO:0030278	regulation of ossification	5/49	212/18866	0.000218016	0.0195346	0.0144276	COMP/IGF1/MGP/SFRP2/ZBTB16	5	5	49	212	18866	10.2103
GO:0007409	axonogenesis	7/49	482/18866	0.000230858	0.0195346	0.0144276	BOC/DCLK1/GFRA1/PIK3R1/SEMA4A/SH3KBP1/SRF	7	7	49	482	18866	6.43414
GO:0042110	T cell activation	7/49	483/18866	0.000233794	0.0195346	0.0144276	GSN/IGF1/MR1/PIK3R1/SEMA4A/SRF/ZBTB16	7	7	49	483	18866	6.42027
GO:0009952	anterior/posterior pattern specification	5/49	219/18866	0.000253393	0.0195346	0.0144276	HOXC10/SFRP2/SRF/TBX18/ZBTB16	5	5	49	219	18866	9.87567
GO:1900542	regulation of purine nucleotide metabolic process	4/49	121/18866	0.000272919	0.0195346	0.0144276	IGF1/INSR/PDK4/ZBTB20	4	4	49	121	18866	14.2015
GO:0006140	regulation of nucleotide metabolic process	4/49	123/18866	0.000290548	0.0195346	0.0144276	IGF1/INSR/PDK4/ZBTB20	4	4	49	123	18866	13.9623
GO:0048638	regulation of developmental growth	6/49	353/18866	0.000291768	0.0195346	0.0144276	AR/IGF1/INSR/SEMA4A/SFRP2/SRF	6	6	49	353	18866	7.4262
GO:0045981	positive regulation of nucleotide metabolic process	3/49	50/18866	0.000296158	0.0195346	0.0144276	IGF1/INSR/ZBTB20	3	3	49	50	18866	26.0269
GO:1900544	positive regulation of purine nucleotide metabolic process	3/49	50/18866	0.000296158	0.0195346	0.0144276	IGF1/INSR/ZBTB20	3	3	49	50	18866	26.0269
GO:1903580	positive regulation of ATP metabolic process	3/49	50/18866	0.000296158	0.0195346	0.0144276	IGF1/INSR/ZBTB20	3	3	49	50	18866	26.0269
GO:0014066	regulation of phosphatidylinositol 3-kinase signaling	4/49	127/18866	0.000328238	0.019657	0.014518	IGF1/INSR/PIK3R1/PRR5L	4	4	49	127	18866	13.4961
GO:1900180	regulation of protein localization to nucleus	4/49	127/18866	0.000328238	0.019657	0.014518	APOD/DCLK1/JUP/PIK3R1	4	4	49	127	18866	13.4961
GO:0006936	muscle contraction	6/49	362/18866	0.000333775	0.019657	0.014518	CALCRL/COMP/JUP/PLCE1/SRF/SSPN	6	6	49	362	18866	7.23231
GO:0042593	glucose homeostasis	5/49	245/18866	0.000424261	0.0237579	0.0175468	INSR/PDK4/PIK3R1/SRF/ZBTB20	5	5	49	245	18866	8.79339
GO:0033500	carbohydrate homeostasis	5/49	246/18866	0.000432224	0.0237579	0.0175468	INSR/PDK4/PIK3R1/SRF/ZBTB20	5	5	49	246	18866	8.75561
GO:0042306	regulation of protein import into nucleus	3/49	59/18866	0.00048322	0.0245699	0.0181465	APOD/JUP/PIK3R1	3	3	49	59	18866	21.8296
GO:0043568	positive regulation of insulin-like growth factor receptor signaling pathway	2/49	13/18866	0.000506128	0.0245699	0.0181465	AR/IGF1	2	2	49	13	18866	72.4563
GO:0090257	regulation of muscle system process	5/49	256/18866	0.000518214	0.0245699	0.0181465	CALCRL/IGF1/JUP/PLCE1/SRF	5	5	49	256	18866	8.40253
GO:0046324	regulation of glucose import	3/49	61/18866	0.000533017	0.0245699	0.0181465	IGF1/INSR/PIK3R1	3	3	49	61	18866	21.0685
GO:0007612	learning	4/49	145/18866	0.000542224	0.0245699	0.0181465	INSR/MEIS2/PIAS1/SRF	4	4	49	145	18866	11.7675
GO:1904589	regulation of protein import	3/49	62/18866	0.0005591	0.0245699	0.0181465	APOD/JUP/PIK3R1	3	3	49	62	18866	20.7127
GO:0061448	connective tissue development	5/49	262/18866	0.000575647	0.0245699	0.0181465	COMP/MGP/SFRP2/SRF/ZBTB16	5	5	49	262	18866	8.20383
GO:0042659	regulation of cell fate specification	2/49	14/18866	0.000589504	0.0245699	0.0181465	AR/SFRP2	2	2	49	14	18866	66.494
GO:1902430	negative regulation of amyloid-beta formation	2/49	14/18866	0.000589504	0.0245699	0.0181465	IGF1/SPON1	2	2	49	14	18866	66.494
GO:0016331	morphogenesis of embryonic epithelium	4/49	151/18866	0.000631524	0.0245699	0.0181465	AR/IRX3/SFRP2/TBX18	4	4	49	151	18866	11.2839
GO:0006940	regulation of smooth muscle contraction	3/49	65/18866	0.00064221	0.0245699	0.0181465	CALCRL/PLCE1/SRF	3	3	49	65	18866	19.6987
GO:0006090	pyruvate metabolic process	4/49	152/18866	0.000647361	0.0245699	0.0181465	IGF1/INSR/PDK4/ZBTB20	4	4	49	152	18866	11.2083
GO:0001503	ossification	6/49	412/18866	0.000661137	0.0245699	0.0181465	COMP/IGF1/IGSF10/MGP/SFRP2/ZBTB16	6	6	49	412	18866	6.3259
GO:0030238	male sex determination	2/49	15/18866	0.000679069	0.0245699	0.0181465	AR/INSR	2	2	49	15	18866	61.3948
GO:0014065	phosphatidylinositol 3-kinase signaling	4/49	154/18866	0.000679879	0.0245699	0.0181465	IGF1/INSR/PIK3R1/PRR5L	4	4	49	154	18866	11.0578
GO:0070613	regulation of protein processing	3/49	67/18866	0.000701768	0.0245699	0.0181465	GAS1/GSN/SPON1	3	3	49	67	18866	19.0968
GO:0034504	protein localization to nucleus	5/49	277/18866	0.000740165	0.0245699	0.0181465	APOD/DCLK1/JUP/PIK3R1/ZBTB16	5	5	49	277	18866	7.74572
GO:0045165	cell fate commitment	5/49	278/18866	0.000752262	0.0245699	0.0181465	AR/GAS1/HOXC10/SFRP2/TBX18	5	5	49	278	18866	7.71699
GO:1903317	regulation of protein maturation	3/49	69/18866	0.000764737	0.0245699	0.0181465	GAS1/GSN/SPON1	3	3	49	69	18866	18.514
GO:0045725	positive regulation of glycogen biosynthetic process	2/49	16/18866	0.000774793	0.0245699	0.0181465	IGF1/INSR	2	2	49	16	18866	57.0262
GO:0090136	epithelial cell-cell adhesion	2/49	16/18866	0.000774793	0.0245699	0.0181465	JUP/SRF	2	2	49	16	18866	57.0262
GO:1903729	regulation of plasma membrane organization	2/49	16/18866	0.000774793	0.0245699	0.0181465	AR/GSN	2	2	49	16	18866	57.0262
GO:0007411	axon guidance	5/49	284/18866	0.000827981	0.0256858	0.0189706	BOC/GFRA1/PIK3R1/SEMA4A/SH3KBP1	5	5	49	284	18866	7.54896
GO:0097485	neuron projection guidance	5/49	285/18866	0.000841134	0.0256858	0.0189706	BOC/GFRA1/PIK3R1/SEMA4A/SH3KBP1	5	5	49	285	18866	7.52166
GO:0070875	positive regulation of glycogen metabolic process	2/49	17/18866	0.000876643	0.025814	0.0190653	IGF1/INSR	2	2	49	17	18866	53.1658
GO:1902992	negative regulation of amyloid precursor protein catabolic process	2/49	17/18866	0.000876643	0.025814	0.0190653	IGF1/SPON1	2	2	49	17	18866	53.1658
GO:0051145	smooth muscle cell differentiation	3/49	73/18866	0.00090122	0.0260721	0.019256	COMP/PIAS1/SRF	3	3	49	73	18866	17.4598
GO:0072001	renal system development	5/49	292/18866	0.000937634	0.0266579	0.0196886	IRX3/NFIA/PLCE1/TBX18/ZBTB16	5	5	49	292	18866	7.33595
GO:0046323	glucose import	3/49	75/18866	0.000974882	0.0270598	0.0199854	IGF1/INSR/PIK3R1	3	3	49	75	18866	16.9574
GO:0072189	ureter development	2/49	18/18866	0.00098459	0.0270598	0.0199854	NFIA/TBX18	2	2	49	18	18866	49.8514
GO:0008306	associative learning	3/49	76/18866	0.0010131	0.0273869	0.020227	MEIS2/PIAS1/SRF	3	3	49	76	18866	16.7303
GO:0006937	regulation of muscle contraction	4/49	173/18866	0.00104895	0.0278986	0.0206049	CALCRL/JUP/PLCE1/SRF	4	4	49	173	18866	9.80681
GO:0010827	regulation of glucose transmembrane transport	3/49	79/18866	0.00113341	0.0292031	0.0215684	IGF1/INSR/PIK3R1	3	3	49	79	18866	16.0704
GO:0042246	tissue regeneration	3/49	79/18866	0.00113341	0.0292031	0.0215684	APOD/GSN/IGF1	3	3	49	79	18866	16.0704
GO:0006110	regulation of glycolytic process	3/49	80/18866	0.00117543	0.0298198	0.0220239	IGF1/INSR/ZBTB20	3	3	49	80	18866	15.8611
GO:0048736	appendage development	4/49	181/18866	0.00123984	0.0305149	0.0225372	COMP/HOXC10/SFRP2/ZBTB16	4	4	49	181	18866	9.3575
GO:0060173	limb development	4/49	181/18866	0.00123984	0.0305149	0.0225372	COMP/HOXC10/SFRP2/ZBTB16	4	4	49	181	18866	9.3575
GO:0045913	positive regulation of carbohydrate metabolic process	3/49	84/18866	0.00135331	0.0327154	0.0241625	IGF1/INSR/ZBTB20	3	3	49	84	18866	15.0759
GO:0051147	regulation of muscle cell differentiation	4/49	186/18866	0.00137081	0.0327154	0.0241625	BOC/IGF1/PIAS1/SRF	4	4	49	186	18866	9.09783
GO:0007568	aging	5/49	319/18866	0.00138877	0.0327154	0.0241625	APOD/COMP/GSN/PRELP/SRF	5	5	49	319	18866	6.69433
GO:0045445	myoblast differentiation	3/49	86/18866	0.00144825	0.0336361	0.0248424	BOC/IGF1/SRF	3	3	49	86	18866	14.712
GO:0016049	cell growth	6/49	490/18866	0.00161563	0.0370024	0.0273287	DCLK1/IGF1/PLCE1/SEMA4A/SFRP2/SRF	6	6	49	490	18866	5.2841
GO:0043470	regulation of carbohydrate catabolic process	3/49	90/18866	0.00165045	0.0372822	0.0275353	IGF1/INSR/ZBTB20	3	3	49	90	18866	14.035
GO:0045778	positive regulation of ossification	3/49	94/18866	0.00186952	0.0407383	0.0300879	IGF1/SFRP2/ZBTB16	3	3	49	94	18866	13.4069
GO:0007530	sex determination	2/49	25/18866	0.0019083	0.0407383	0.0300879	AR/INSR	2	2	49	25	18866	34.6923
GO:0010954	positive regulation of protein processing	2/49	25/18866	0.0019083	0.0407383	0.0300879	GSN/SPON1	2	2	49	25	18866	34.6923
GO:0060348	bone development	4/49	204/18866	0.00192254	0.0407383	0.0300879	COMP/IGF1/SFRP2/SRF	4	4	49	204	18866	8.27132
GO:0045638	negative regulation of myeloid cell differentiation	3/49	95/18866	0.00192698	0.0407383	0.0300879	MEIS2/PIK3R1/ZBTB16	3	3	49	95	18866	13.2612
GO:0043567	regulation of insulin-like growth factor receptor signaling pathway	2/49	26/18866	0.00206391	0.0430808	0.031818	AR/IGF1	2	2	49	26	18866	33.3027
GO:0006109	regulation of carbohydrate metabolic process	4/49	210/18866	0.00213631	0.0440347	0.0325225	IGF1/INSR/PDK4/ZBTB20	4	4	49	210	18866	8.02798
GO:1903319	positive regulation of protein maturation	2/49	27/18866	0.00222533	0.0448608	0.0331326	GSN/SPON1	2	2	49	27	18866	31.9398
GO:0035282	segmentation	3/49	100/18866	0.0022308	0.0448608	0.0331326	IRX3/SFRP2/TBX18	3	3	49	100	18866	12.579
GO:0006006	glucose metabolic process	4/49	214/18866	0.00228763	0.0451588	0.0333527	APOD/IGF1/INSR/PDK4	4	4	49	214	18866	7.87353
GO:0032386	regulation of intracellular transport	5/49	358/18866	0.00230039	0.0451588	0.0333527	APOD/GAS1/JUP/PIK3R1/PRR5L	5	5	49	358	18866	5.94241
GO:0051450	myoblast proliferation	2/49	28/18866	0.00239255	0.0464155	0.0342809	IGF1/MEIS2	2	2	49	28	18866	30.7124
GO:0030098	lymphocyte differentiation	5/49	368/18866	0.00259152	0.0496909	0.0367	MR1/PIK3R1/SEMA4A/SRF/ZBTB16	5	5	49	368	18866	5.77563
GO:0016485	protein processing	4/49	223/18866	0.00265488	0.0500095	0.0369353	COMP/GAS1/GSN/SPON1	4	4	49	223	18866	7.54685
GO:2001237	negative regulation of extrinsic apoptotic signaling pathway	3/49	107/18866	0.0027037	0.0500095	0.0369353	AR/IGF1/SFRP2	3	3	49	107	18866	11.7285
GO:0005979	regulation of glycogen biosynthetic process	2/49	30/18866	0.00274423	0.0500095	0.0369353	IGF1/INSR	2	2	49	30	18866	28.5229
GO:0010962	regulation of glucan biosynthetic process	2/49	30/18866	0.00274423	0.0500095	0.0369353	IGF1/INSR	2	2	49	30	18866	28.5229
GO:0002062	chondrocyte differentiation	3/49	108/18866	0.00277591	0.0500095	0.0369353	COMP/SFRP2/ZBTB16	3	3	49	108	18866	11.6162
GO:0032680	regulation of tumor necrosis factor production	3/49	110/18866	0.00292387	0.0500095	0.0369353	IGF1/PIK3R1/ZBTB20	3	3	49	110	18866	11.398
GO:1904659	glucose transmembrane transport	3/49	110/18866	0.00292387	0.0500095	0.0369353	IGF1/INSR/PIK3R1	3	3	49	110	18866	11.398
GO:1900181	negative regulation of protein localization to nucleus	2/49	31/18866	0.00292864	0.0500095	0.0369353	APOD/DCLK1	2	2	49	31	18866	27.5422
GO:0007160	cell-matrix adhesion	4/49	230/18866	0.00296716	0.0500095	0.0369353	APOD/JUP/PIK3R1/SRF	4	4	49	230	18866	7.31096
GO:0097191	extrinsic apoptotic signaling pathway	4/49	230/18866	0.00296716	0.0500095	0.0369353	AR/IGF1/PIK3R1/SFRP2	4	4	49	230	18866	7.31096
GO:0051149	positive regulation of muscle cell differentiation	3/49	111/18866	0.00299964	0.0500095	0.0369353	BOC/IGF1/PIAS1	3	3	49	111	18866	11.2919
GO:0046822	regulation of nucleocytoplasmic transport	3/49	112/18866	0.00307662	0.0500095	0.0369353	APOD/JUP/PIK3R1	3	3	49	112	18866	11.1878
GO:0002063	chondrocyte development	2/49	32/18866	0.00311872	0.0500095	0.0369353	COMP/SFRP2	2	2	49	32	18866	26.627
GO:0007009	plasma membrane organization	3/49	113/18866	0.0031548	0.0500095	0.0369353	AR/GSN/PLSCR4	3	3	49	113	18866	11.0869
GO:1903555	regulation of tumor necrosis factor superfamily cytokine production	3/49	113/18866	0.0031548	0.0500095	0.0369353	IGF1/PIK3R1/ZBTB20	3	3	49	113	18866	11.0869
GO:0008645	hexose transmembrane transport	3/49	114/18866	0.00323419	0.0500095	0.0369353	IGF1/INSR/PIK3R1	3	3	49	114	18866	10.9865
GO:0060560	developmental growth involved in morphogenesis	4/49	236/18866	0.00325415	0.0500095	0.0369353	DCLK1/SEMA4A/SFRP2/SRF	4	4	49	236	18866	7.11712
GO:0048588	developmental cell growth	4/49	237/18866	0.00330376	0.0500095	0.0369353	DCLK1/IGF1/SEMA4A/SRF	4	4	49	237	18866	7.08632
GO:0009954	proximal/distal pattern formation	2/49	33/18866	0.00331444	0.0500095	0.0369353	HOXC10/IRX3	2	2	49	33	18866	25.7709
GO:1902003	regulation of amyloid-beta formation	2/49	33/18866	0.00331444	0.0500095	0.0369353	IGF1/SPON1	2	2	49	33	18866	25.7709
GO:0006096	glycolytic process	3/49	115/18866	0.0033148	0.0500095	0.0369353	IGF1/INSR/ZBTB20	3	3	49	115	18866	10.8879
GO:0031331	positive regulation of cellular catabolic process	5/49	390/18866	0.0033253	0.0500095	0.0369353	IGF1/INSR/PIAS1/PRR5L/ZBTB20	5	5	49	390	18866	5.43987
GO:0042692	muscle cell differentiation	5/49	390/18866	0.0033253	0.0500095	0.0369353	BOC/COMP/IGF1/PIAS1/SRF	5	5	49	390	18866	5.43987
GO:0006757	ATP generation from ADP	3/49	116/18866	0.00339664	0.0500095	0.0369353	IGF1/INSR/ZBTB20	3	3	49	116	18866	10.791
GO:0015749	monosaccharide transmembrane transport	3/49	116/18866	0.00339664	0.0500095	0.0369353	IGF1/INSR/PIK3R1	3	3	49	116	18866	10.791
GO:0032640	tumor necrosis factor production	3/49	116/18866	0.00339664	0.0500095	0.0369353	IGF1/PIK3R1/ZBTB20	3	3	49	116	18866	10.791
GO:0030282	bone mineralization	3/49	117/18866	0.00347971	0.0507791	0.0375037	COMP/IGF1/MGP	3	3	49	117	18866	10.6964
GO:0032148	activation of protein kinase B activity	2/49	34/18866	0.00351578	0.0508554	0.03756	IGF1/INSR	2	2	49	34	18866	24.9595
GO:0034219	carbohydrate transmembrane transport	3/49	118/18866	0.00356402	0.0509969	0.0376646	IGF1/INSR/PIK3R1	3	3	49	118	18866	10.6041
GO:0040013	negative regulation of locomotion	5/49	397/18866	0.00358741	0.0509969	0.0376646	APOD/JUP/SEMA4A/SFRP2/SRF	5	5	49	397	18866	5.3395
GO:0071706	tumor necrosis factor superfamily cytokine production	3/49	119/18866	0.00364957	0.0514371	0.0379897	IGF1/PIK3R1/ZBTB20	3	3	49	119	18866	10.5064
GO:0051271	negative regulation of cellular component movement	5/49	400/18866	0.00370418	0.0517644	0.0382314	APOD/JUP/SEMA4A/SFRP2/SRF	5	5	49	400	18866	5.29824
GO:0010906	regulation of glucose metabolic process	3/49	121/18866	0.00382442	0.0529955	0.0391407	IGF1/INSR/PDK4	3	3	49	121	18866	10.3286
GO:0001569	branching involved in blood vessel morphogenesis	2/49	36/18866	0.00393517	0.0531892	0.0392837	SFRP2/SRF	2	2	49	36	18866	23.4915
GO:0003382	epithelial cell morphogenesis	2/49	36/18866	0.00393517	0.0531892	0.0392837	AR/RILPL2	2	2	49	36	18866	23.4915
GO:0070873	regulation of glycogen metabolic process	2/49	36/18866	0.00393517	0.0531892	0.0392837	IGF1/INSR	2	2	49	36	18866	23.4915
GO:0007173	epidermal growth factor receptor signaling pathway	3/49	123/18866	0.00400431	0.0532509	0.0393293	PIK3R1/PLCE1/SH3KBP1	3	3	49	123	18866	10.1561
GO:0048675	axon extension	3/49	123/18866	0.00400431	0.0532509	0.0393293	DCLK1/SEMA4A/SRF	3	3	49	123	18866	10.1561
GO:0046031	ADP metabolic process	3/49	124/18866	0.00409617	0.0535515	0.0395513	IGF1/INSR/ZBTB20	3	3	49	124	18866	10.0719
GO:0097242	amyloid-beta clearance	2/49	37/18866	0.00415316	0.0535515	0.0395513	INSR/SRF	2	2	49	37	18866	22.8215
GO:0030217	T cell differentiation	4/49	253/18866	0.00416923	0.0535515	0.0395513	MR1/SEMA4A/SRF/ZBTB16	4	4	49	253	18866	6.62658
GO:0001952	regulation of cell-matrix adhesion	3/49	125/18866	0.00418929	0.0535515	0.0395513	APOD/JUP/PIK3R1	3	3	49	125	18866	9.98899
GO:1903578	regulation of ATP metabolic process	3/49	125/18866	0.00418929	0.0535515	0.0395513	IGF1/INSR/ZBTB20	3	3	49	125	18866	9.98899
GO:0019318	hexose metabolic process	4/49	254/18866	0.00422794	0.0536298	0.0396091	APOD/IGF1/INSR/PDK4	4	4	49	254	18866	6.59973
GO:0032885	regulation of polysaccharide biosynthetic process	2/49	38/18866	0.00437665	0.054298	0.0401026	IGF1/INSR	2	2	49	38	18866	22.1891
GO:0030326	embryonic limb morphogenesis	3/49	127/18866	0.0043794	0.054298	0.0401026	HOXC10/SFRP2/ZBTB16	3	3	49	127	18866	9.82709
GO:0035113	embryonic appendage morphogenesis	3/49	127/18866	0.0043794	0.054298	0.0401026	HOXC10/SFRP2/ZBTB16	3	3	49	127	18866	9.82709
GO:0001558	regulation of cell growth	5/49	420/18866	0.0045538	0.0550338	0.040646	IGF1/PLCE1/SEMA4A/SFRP2/SRF	5	5	49	420	18866	5.03785
GO:0007611	learning or memory	4/49	260/18866	0.00459198	0.0550338	0.040646	INSR/MEIS2/PIAS1/SRF	4	4	49	260	18866	6.44299
GO:0010453	regulation of cell fate commitment	2/49	39/18866	0.00460561	0.0550338	0.040646	AR/SFRP2	2	2	49	39	18866	21.5795
GO:0034205	amyloid-beta formation	2/49	39/18866	0.00460561	0.0550338	0.040646	IGF1/SPON1	2	2	49	39	18866	21.5795
GO:0035886	vascular associated smooth muscle cell differentiation	2/49	39/18866	0.00460561	0.0550338	0.040646	COMP/SRF	2	2	49	39	18866	21.5795
GO:0042307	positive regulation of protein import into nucleus	2/49	40/18866	0.00484001	0.0566754	0.0418585	JUP/PIK3R1	2	2	49	40	18866	21.0012
GO:1902991	regulation of amyloid precursor protein catabolic process	2/49	40/18866	0.00484001	0.0566754	0.0418585	IGF1/SPON1	2	2	49	40	18866	21.0012
GO:0033157	regulation of intracellular protein transport	4/49	264/18866	0.00484611	0.0566754	0.0418585	APOD/JUP/PIK3R1/PRR5L	4	4	49	264	18866	6.34254
GO:0045785	positive regulation of cell adhesion	5/49	428/18866	0.00492979	0.0572481	0.0422815	IGF1/JUP/PIK3R1/SFRP2/ZBTB16	5	5	49	428	18866	4.94018
GO:0006165	nucleoside diphosphate phosphorylation	3/49	133/18866	0.0049809	0.0574371	0.0424211	IGF1/INSR/ZBTB20	3	3	49	133	18866	9.37196
GO:0007498	mesoderm development	3/49	134/18866	0.00508575	0.0582389	0.0430133	IRX3/SFRP2/SRF	3	3	49	134	18866	9.29963
GO:0046939	nucleotide phosphorylation	3/49	135/18866	0.00519193	0.0585396	0.0432354	IGF1/INSR/ZBTB20	3	3	49	135	18866	9.22849
GO:0034329	cell junction assembly	5/49	434/18866	0.00522596	0.0585396	0.0432354	APOD/JUP/LRRN3/SEMA4A/SRF	5	5	49	434	18866	4.87049
GO:0009135	purine nucleoside diphosphate metabolic process	3/49	136/18866	0.00529944	0.0585396	0.0432354	IGF1/INSR/ZBTB20	3	3	49	136	18866	9.15847
GO:0009179	purine ribonucleoside diphosphate metabolic process	3/49	136/18866	0.00529944	0.0585396	0.0432354	IGF1/INSR/ZBTB20	3	3	49	136	18866	9.15847
GO:0010907	positive regulation of glucose metabolic process	2/49	42/18866	0.00532501	0.0585396	0.0432354	IGF1/INSR	2	2	49	42	18866	19.956
GO:1904591	positive regulation of protein import	2/49	42/18866	0.00532501	0.0585396	0.0432354	JUP/PIK3R1	2	2	49	42	18866	19.956
GO:0045927	positive regulation of growth	4/49	274/18866	0.00552253	0.0600921	0.044382	IGF1/INSR/SFRP2/SRF	4	4	49	274	18866	6.10442
GO:0001953	negative regulation of cell-matrix adhesion	2/49	43/18866	0.00557556	0.0600921	0.044382	APOD/PIK3R1	2	2	49	43	18866	19.461
GO:0040019	positive regulation of embryonic development	2/49	43/18866	0.00557556	0.0600921	0.044382	AR/IGF1	2	2	49	43	18866	19.461
GO:0009185	ribonucleoside diphosphate metabolic process	3/49	139/18866	0.00563	0.0602849	0.0445244	IGF1/INSR/ZBTB20	3	3	49	139	18866	8.95485
GO:0017145	stem cell division	2/49	44/18866	0.00583142	0.0615185	0.0454354	SFRP2/ZBTB16	2	2	49	44	18866	19.012
GO:0032881	regulation of polysaccharide metabolic process	2/49	44/18866	0.00583142	0.0615185	0.0454354	IGF1/INSR	2	2	49	44	18866	19.012
GO:0008584	male gonad development	3/49	141/18866	0.00585712	0.0615185	0.0454354	AR/INSR/SFRP2	3	3	49	141	18866	8.82412
GO:0046546	development of primary male sexual characteristics	3/49	142/18866	0.00597272	0.0623356	0.0460389	AR/INSR/SFRP2	3	3	49	142	18866	8.75988
GO:0072659	protein localization to plasma membrane	4/49	281/18866	0.00603197	0.062558	0.0462032	AR/JUP/PIK3R1/RILPL2	4	4	49	281	18866	5.94796
GO:0008286	insulin receptor signaling pathway	3/49	143/18866	0.00608968	0.0627618	0.0463537	INSR/PDK4/PIK3R1	3	3	49	143	18866	8.69702
GO:0009896	positive regulation of catabolic process	5/49	454/18866	0.00630477	0.0635517	0.0469371	IGF1/INSR/PIAS1/PRR5L/ZBTB20	5	5	49	454	18866	4.64796
GO:0038127	ERBB signaling pathway	3/49	145/18866	0.00632771	0.0635517	0.0469371	PIK3R1/PLCE1/SH3KBP1	3	3	49	145	18866	8.57244
GO:0071322	cellular response to carbohydrate stimulus	3/49	145/18866	0.00632771	0.0635517	0.0469371	CALCRL/SRF/ZBTB20	3	3	49	145	18866	8.57244
GO:0005978	glycogen biosynthetic process	2/49	46/18866	0.00635902	0.0635517	0.0469371	IGF1/INSR	2	2	49	46	18866	18.1413
GO:0009250	glucan biosynthetic process	2/49	46/18866	0.00635902	0.0635517	0.0469371	IGF1/INSR	2	2	49	46	18866	18.1413
GO:0008542	visual learning	2/49	47/18866	0.0066307	0.0654732	0.0483562	MEIS2/PIAS1	2	2	49	47	18866	17.737
GO:0051150	regulation of smooth muscle cell differentiation	2/49	47/18866	0.0066307	0.0654732	0.0483562	PIAS1/SRF	2	2	49	47	18866	17.737
GO:0010675	regulation of cellular carbohydrate metabolic process	3/49	148/18866	0.00669508	0.0657154	0.0485351	IGF1/INSR/PDK4	3	3	49	148	18866	8.39479
GO:0006606	protein import into nucleus	3/49	150/18866	0.00694693	0.0665005	0.049115	APOD/JUP/PIK3R1	3	3	49	150	18866	8.2814
GO:0035107	appendage morphogenesis	3/49	150/18866	0.00694693	0.0665005	0.049115	HOXC10/SFRP2/ZBTB16	3	3	49	150	18866	8.2814
GO:0035108	limb morphogenesis	3/49	150/18866	0.00694693	0.0665005	0.049115	HOXC10/SFRP2/ZBTB16	3	3	49	150	18866	8.2814
GO:0035264	multicellular organism growth	3/49	150/18866	0.00694693	0.0665005	0.049115	AR/COMP/IGF1	3	3	49	150	18866	8.2814
GO:0051604	protein maturation	4/49	293/18866	0.00697671	0.0665005	0.049115	COMP/GAS1/GSN/SPON1	4	4	49	293	18866	5.69738
GO:0008643	carbohydrate transport	3/49	151/18866	0.00707494	0.0670493	0.0495203	IGF1/INSR/PIK3R1	3	3	49	151	18866	8.22371
GO:0005996	monosaccharide metabolic process	4/49	296/18866	0.00722735	0.0681023	0.050298	APOD/IGF1/INSR/PDK4	4	4	49	296	18866	5.63795
GO:0001678	cellular glucose homeostasis	3/49	153/18866	0.00733517	0.0687256	0.0507583	PIK3R1/SRF/ZBTB20	3	3	49	153	18866	8.11325
GO:0062013	positive regulation of small molecule metabolic process	3/49	154/18866	0.0074674	0.0688792	0.0508718	IGF1/INSR/ZBTB20	3	3	49	154	18866	8.05912
GO:0032760	positive regulation of tumor necrosis factor production	2/49	50/18866	0.00747689	0.0688792	0.0508718	PIK3R1/ZBTB20	2	2	49	50	18866	16.617
GO:0042987	amyloid precursor protein catabolic process	2/49	50/18866	0.00747689	0.0688792	0.0508718	IGF1/SPON1	2	2	49	50	18866	16.617
GO:0009132	nucleoside diphosphate metabolic process	3/49	155/18866	0.00760103	0.0692492	0.0511451	IGF1/INSR/ZBTB20	3	3	49	155	18866	8.0057
GO:0048754	branching morphogenesis of an epithelial tube	3/49	155/18866	0.00760103	0.0692492	0.0511451	AR/SFRP2/SRF	3	3	49	155	18866	8.0057
GO:0000187	activation of MAPK activity	3/49	156/18866	0.00773608	0.0696276	0.0514246	IGF1/INSR/PLCE1	3	3	49	156	18866	7.95299
GO:0050890	cognition	4/49	302/18866	0.00774642	0.0696276	0.0514246	INSR/MEIS2/PIAS1/SRF	4	4	49	302	18866	5.52333
GO:0050435	amyloid-beta metabolic process	2/49	51/18866	0.00776924	0.0696276	0.0514246	IGF1/SPON1	2	2	49	51	18866	16.2806
GO:0030168	platelet activation	3/49	158/18866	0.00801044	0.0710173	0.0524509	COMP/PIK3R1/SRF	3	3	49	158	18866	7.84961
GO:1903707	negative regulation of hemopoiesis	3/49	158/18866	0.00801044	0.0710173	0.0524509	MEIS2/PIK3R1/ZBTB16	3	3	49	158	18866	7.84961
GO:1903557	positive regulation of tumor necrosis factor superfamily cytokine production	2/49	52/18866	0.00806671	0.0711337	0.0525369	PIK3R1/ZBTB20	2	2	49	52	18866	15.9602
GO:0007632	visual behavior	2/49	53/18866	0.00836924	0.0734089	0.0542173	MEIS2/PIAS1	2	2	49	53	18866	15.6467
GO:0043467	regulation of generation of precursor metabolites and energy	3/49	162/18866	0.00857626	0.0744329	0.0549736	IGF1/INSR/ZBTB20	3	3	49	162	18866	7.65075
GO:2001236	regulation of extrinsic apoptotic signaling pathway	3/49	162/18866	0.00857626	0.0744329	0.0549736	AR/IGF1/SFRP2	3	3	49	162	18866	7.65075
GO:0031214	biomineral tissue development	3/49	163/18866	0.00872131	0.0749033	0.055321	COMP/IGF1/MGP	3	3	49	163	18866	7.6026
GO:0110148	biomineralization	3/49	163/18866	0.00872131	0.0749033	0.055321	COMP/IGF1/MGP	3	3	49	163	18866	7.6026
GO:0001764	neuron migration	3/49	164/18866	0.00886779	0.0753762	0.0556703	DCLK1/IGSF10/SRF	3	3	49	164	18866	7.55506
GO:0046661	male sex differentiation	3/49	164/18866	0.00886779	0.0753762	0.0556703	AR/INSR/SFRP2	3	3	49	164	18866	7.55506
GO:0030199	collagen fibril organization	2/49	55/18866	0.00898943	0.0760183	0.0561445	COMP/SFRP2	2	2	49	55	18866	15.0555
GO:0045931	positive regulation of mitotic cell cycle	3/49	168/18866	0.00946819	0.0796584	0.0588329	IGF1/INSR/MEIS2	3	3	49	168	18866	7.37073
GO:0055002	striated muscle cell development	3/49	169/18866	0.00962192	0.079795	0.0589338	COMP/IGF1/SRF	3	3	49	169	18866	7.32606
GO:0045840	positive regulation of mitotic nuclear division	2/49	57/18866	0.00962959	0.079795	0.0589338	IGF1/INSR	2	2	49	57	18866	14.5078
GO:0048016	inositol phosphate-mediated signaling	2/49	57/18866	0.00962959	0.079795	0.0589338	IGF1/PLCE1	2	2	49	57	18866	14.5078
GO:2000241	regulation of reproductive process	3/49	170/18866	0.00977711	0.0804865	0.0594446	AR/IGF1/INSR	3	3	49	170	18866	7.28192
GO:0007584	response to nutrient	3/49	171/18866	0.00993376	0.0804865	0.0594446	GSN/SFRP2/SRF	3	3	49	171	18866	7.23832
GO:0030307	positive regulation of cell growth	3/49	171/18866	0.00993376	0.0804865	0.0594446	IGF1/SFRP2/SRF	3	3	49	171	18866	7.23832
GO:0051170	import into nucleus	3/49	171/18866	0.00993376	0.0804865	0.0594446	APOD/JUP/PIK3R1	3	3	49	171	18866	7.23832
GO:0010656	negative regulation of muscle cell apoptotic process	2/49	58/18866	0.00995709	0.0804865	0.0594446	IGF1/SFRP2	2	2	49	58	18866	14.2489
GO:1990138	neuron projection extension	3/49	172/18866	0.0100919	0.081178	0.0599553	DCLK1/SEMA4A/SRF	3	3	49	172	18866	7.19524
GO:0048660	regulation of smooth muscle cell proliferation	3/49	173/18866	0.0102515	0.0820614	0.0606077	APOD/CALCRL/IGF1	3	3	49	173	18866	7.15268
GO:0048659	smooth muscle cell proliferation	3/49	175/18866	0.010575	0.0840558	0.0620807	APOD/CALCRL/IGF1	3	3	49	175	18866	7.06599
GO:0060562	epithelial tube morphogenesis	4/49	331/18866	0.0106026	0.0840558	0.0620807	AR/IRX3/SFRP2/SRF	4	4	49	331	18866	5.02505
GO:0050863	regulation of T cell activation	4/49	332/18866	0.0107117	0.0845145	0.0624195	GSN/IGF1/PIK3R1/ZBTB16	4	4	49	332	18866	5.00947
GO:0042733	embryonic digit morphogenesis	2/49	61/18866	0.010969	0.0861326	0.0636146	SFRP2/ZBTB16	2	2	49	61	18866	13.5251
GO:0010676	positive regulation of cellular carbohydrate metabolic process	2/49	62/18866	0.011316	0.0884362	0.0653159	IGF1/INSR	2	2	49	62	18866	13.3001
GO:1990778	protein localization to cell periphery	4/49	340/18866	0.0116109	0.0903129	0.066702	AR/JUP/PIK3R1/RILPL2	4	4	49	340	18866	4.88819
GO:0090316	positive regulation of intracellular protein transport	3/49	182/18866	0.0117541	0.0909977	0.0672077	JUP/PIK3R1/PRR5L	3	3	49	182	18866	6.78836
GO:0043405	regulation of MAP kinase activity	4/49	342/18866	0.0118431	0.091258	0.0674	IGF1/INSR/PLCE1/SFRP2	4	4	49	342	18866	4.85875
GO:0055001	muscle cell development	3/49	183/18866	0.0119285	0.0914886	0.0675704	COMP/IGF1/SRF	3	3	49	183	18866	6.75047
GO:0048639	positive regulation of developmental growth	3/49	187/18866	0.012641	0.0959549	0.070869	IGF1/INSR/SRF	3	3	49	187	18866	6.60242
GO:0061138	morphogenesis of a branching epithelium	3/49	187/18866	0.012641	0.0959549	0.070869	AR/SFRP2/SRF	3	3	49	187	18866	6.60242
GO:0045669	positive regulation of osteoblast differentiation	2/49	66/18866	0.0127518	0.0959549	0.070869	IGF1/SFRP2	2	2	49	66	18866	12.4608
GO:0046824	positive regulation of nucleocytoplasmic transport	2/49	66/18866	0.0127518	0.0959549	0.070869	JUP/PIK3R1	2	2	49	66	18866	12.4608
GO:0030336	negative regulation of cell migration	4/49	350/18866	0.0128017	0.0959549	0.070869	APOD/JUP/SFRP2/SRF	4	4	49	350	18866	4.74494
GO:0051965	positive regulation of synapse assembly	2/49	67/18866	0.0131225	0.0979143	0.0723161	LRRN3/SEMA4A	2	2	49	67	18866	12.2692
GO:0051222	positive regulation of protein transport	4/49	354/18866	0.0132992	0.0987858	0.0729598	IGF1/JUP/PIK3R1/PRR5L	4	4	49	354	18866	4.68949
GO:0035265	organ growth	3/49	191/18866	0.0133775	0.0989212	0.0730598	AR/COMP/IGF1	3	3	49	191	18866	6.46058
GO:0010812	negative regulation of cell-substrate adhesion	2/49	68/18866	0.013498	0.0993668	0.0733889	APOD/PIK3R1	2	2	49	68	18866	12.0828
GO:0021953	central nervous system neuron differentiation	3/49	192/18866	0.0135653	0.0994189	0.0734274	DCLK1/HOXC10/SFRP2	3	3	49	192	18866	6.42606
GO:0051251	positive regulation of lymphocyte activation	4/49	357/18866	0.0136804	0.0998184	0.0737225	IGF1/PIK3R1/SH3KBP1/ZBTB16	4	4	49	357	18866	4.64878
GO:0031589	cell-substrate adhesion	4/49	359/18866	0.0139383	0.101253	0.0747816	APOD/JUP/PIK3R1/SRF	4	4	49	359	18866	4.62205
GO:1905475	regulation of protein localization to membrane	3/49	195/18866	0.0141381	0.102253	0.0755206	AR/GSN/PIK3R1	3	3	49	195	18866	6.32465
GO:0001756	somitogenesis	2/49	70/18866	0.0142628	0.102258	0.0755243	SFRP2/TBX18	2	2	49	70	18866	11.7264
GO:0009880	embryonic pattern specification	2/49	70/18866	0.0142628	0.102258	0.0755243	MEIS2/ZBTB16	2	2	49	70	18866	11.7264
GO:0050728	negative regulation of inflammatory response	3/49	196/18866	0.014332	0.10231	0.0755623	APOD/CALCRL/IGF1	3	3	49	196	18866	6.29155
GO:0033692	cellular polysaccharide biosynthetic process	2/49	71/18866	0.0146521	0.103254	0.0762596	IGF1/INSR	2	2	49	71	18866	11.5559
GO:0042982	amyloid precursor protein metabolic process	2/49	71/18866	0.0146521	0.103254	0.0762596	IGF1/SPON1	2	2	49	71	18866	11.5559
GO:0051785	positive regulation of nuclear division	2/49	71/18866	0.0146521	0.103254	0.0762596	IGF1/INSR	2	2	49	71	18866	11.5559
GO:2000146	negative regulation of cell motility	4/49	365/18866	0.0147308	0.103366	0.0763427	APOD/JUP/SFRP2/SRF	4	4	49	365	18866	4.54367
GO:0045600	positive regulation of fat cell differentiation	2/49	72/18866	0.015046	0.104342	0.0770635	SFRP2/ZBTB16	2	2	49	72	18866	11.3903
GO:0016052	carbohydrate catabolic process	3/49	200/18866	0.015123	0.104342	0.0770635	IGF1/INSR/ZBTB20	3	3	49	200	18866	6.16253
GO:0017038	protein import	3/49	200/18866	0.015123	0.104342	0.0770635	APOD/JUP/PIK3R1	3	3	49	200	18866	6.16253
GO:1901888	regulation of cell junction assembly	3/49	200/18866	0.015123	0.104342	0.0770635	APOD/LRRN3/SEMA4A	3	3	49	200	18866	6.16253
GO:0001763	morphogenesis of a branching structure	3/49	201/18866	0.0153245	0.104377	0.077089	AR/SFRP2/SRF	3	3	49	201	18866	6.13109
GO:0031099	regeneration	3/49	201/18866	0.0153245	0.104377	0.077089	APOD/GSN/IGF1	3	3	49	201	18866	6.13109
GO:0045862	positive regulation of proteolysis	4/49	370/18866	0.0154126	0.104377	0.077089	GSN/PIAS1/SFRP2/SPON1	4	4	49	370	18866	4.47998
GO:1904951	positive regulation of establishment of protein localization	4/49	370/18866	0.0154126	0.104377	0.077089	IGF1/JUP/PIK3R1/PRR5L	4	4	49	370	18866	4.47998
GO:0005977	glycogen metabolic process	2/49	73/18866	0.0154445	0.104377	0.077089	IGF1/INSR	2	2	49	73	18866	11.2294
GO:0006073	cellular glucan metabolic process	2/49	74/18866	0.0158474	0.106229	0.0784573	IGF1/INSR	2	2	49	74	18866	11.0729
GO:0044042	glucan metabolic process	2/49	74/18866	0.0158474	0.106229	0.0784573	IGF1/INSR	2	2	49	74	18866	11.0729
GO:0001707	mesoderm formation	2/49	75/18866	0.0162549	0.108082	0.0798256	SFRP2/SRF	2	2	49	75	18866	10.9222
GO:0048844	artery morphogenesis	2/49	75/18866	0.0162549	0.108082	0.0798256	COMP/SRF	2	2	49	75	18866	10.9222
GO:0033077	T cell differentiation in thymus	2/49	76/18866	0.0166668	0.110376	0.0815199	MR1/SRF	2	2	49	76	18866	10.7741
GO:0030500	regulation of bone mineralization	2/49	77/18866	0.0170832	0.112232	0.0828907	COMP/MGP	2	2	49	77	18866	10.63
GO:0048332	mesoderm morphogenesis	2/49	77/18866	0.0170832	0.112232	0.0828907	SFRP2/SRF	2	2	49	77	18866	10.63
GO:0034764	positive regulation of transmembrane transport	3/49	210/18866	0.0172071	0.112597	0.0831603	IGF1/INSR/PIK3R1	3	3	49	210	18866	5.86177
GO:0000271	polysaccharide biosynthetic process	2/49	78/18866	0.017504	0.114088	0.0842612	IGF1/INSR	2	2	49	78	18866	10.4896
GO:0031016	pancreas development	2/49	79/18866	0.0179292	0.116399	0.0859683	INSR/MEIS2	2	2	49	79	18866	10.3541
GO:0050870	positive regulation of T cell activation	3/49	214/18866	0.0180836	0.116941	0.0863683	IGF1/PIK3R1/ZBTB16	3	3	49	214	18866	5.74945
GO:1900182	positive regulation of protein localization to nucleus	2/49	80/18866	0.0183588	0.118257	0.0873403	JUP/PIK3R1	2	2	49	80	18866	10.2159
GO:0010810	regulation of cell-substrate adhesion	3/49	217/18866	0.0187571	0.120352	0.0888881	APOD/JUP/PIK3R1	3	3	49	217	18866	5.66797
GO:1901653	cellular response to peptide	4/49	398/18866	0.0196005	0.124776	0.0921552	IGF1/INSR/PDK4/PIK3R1	4	4	49	398	18866	4.1557
GO:0055013	cardiac muscle cell development	2/49	83/18866	0.0196736	0.124776	0.0921552	IGF1/SRF	2	2	49	83	18866	9.83804
GO:2000243	positive regulation of reproductive process	2/49	83/18866	0.0196736	0.124776	0.0921552	AR/INSR	2	2	49	83	18866	9.83804
GO:0032388	positive regulation of intracellular transport	3/49	222/18866	0.0199105	0.125795	0.0929078	JUP/PIK3R1/PRR5L	3	3	49	222	18866	5.53781
GO:0009150	purine ribonucleotide metabolic process	4/49	401/18866	0.020087	0.126314	0.0932909	IGF1/INSR/PDK4/ZBTB20	4	4	49	401	18866	4.12363
GO:0008406	gonad development	3/49	223/18866	0.0201458	0.126314	0.0932909	AR/INSR/SFRP2	3	3	49	223	18866	5.51236
GO:0032869	cellular response to insulin stimulus	3/49	226/18866	0.020861	0.128897	0.0951987	INSR/PDK4/PIK3R1	3	3	49	226	18866	5.43736
GO:0002696	positive regulation of leukocyte activation	4/49	406/18866	0.0209146	0.128897	0.0951987	IGF1/PIK3R1/SH3KBP1/ZBTB16	4	4	49	406	18866	4.07125
GO:0006112	energy reserve metabolic process	2/49	86/18866	0.0210268	0.128897	0.0951987	IGF1/INSR	2	2	49	86	18866	9.48468
GO:0034109	homotypic cell-cell adhesion	2/49	86/18866	0.0210268	0.128897	0.0951987	COMP/JUP	2	2	49	86	18866	9.48468
GO:0034637	cellular carbohydrate biosynthetic process	2/49	86/18866	0.0210268	0.128897	0.0951987	IGF1/INSR	2	2	49	86	18866	9.48468
GO:1903901	negative regulation of viral life cycle	2/49	86/18866	0.0210268	0.128897	0.0951987	GSN/SLPI	2	2	49	86	18866	9.48468
GO:0048705	skeletal system morphogenesis	3/49	228/18866	0.0213455	0.130366	0.0962837	COMP/MGP/SFRP2	3	3	49	228	18866	5.38847
GO:0045137	development of primary sexual characteristics	3/49	229/18866	0.0215901	0.131373	0.0970275	AR/INSR/SFRP2	3	3	49	229	18866	5.36435
GO:2001233	regulation of apoptotic signaling pathway	4/49	413/18866	0.0221083	0.134032	0.0989911	AR/GSN/IGF1/SFRP2	4	4	49	413	18866	4.00009
GO:0008625	extrinsic apoptotic signaling pathway via death domain receptors	2/49	89/18866	0.0224179	0.134248	0.0991509	PIK3R1/SFRP2	2	2	49	89	18866	9.15843
GO:0055006	cardiac cell development	2/49	89/18866	0.0224179	0.134248	0.0991509	IGF1/SRF	2	2	49	89	18866	9.15843
GO:0061053	somite development	2/49	89/18866	0.0224179	0.134248	0.0991509	SFRP2/TBX18	2	2	49	89	18866	9.15843
GO:0009743	response to carbohydrate	3/49	233/18866	0.0225838	0.134248	0.0991509	CALCRL/SRF/ZBTB20	3	3	49	233	18866	5.26928
GO:2001234	negative regulation of apoptotic signaling pathway	3/49	233/18866	0.0225838	0.134248	0.0991509	AR/IGF1/SFRP2	3	3	49	233	18866	5.26928
GO:0009259	ribonucleotide metabolic process	4/49	416/18866	0.0226325	0.134248	0.0991509	IGF1/INSR/PDK4/ZBTB20	4	4	49	416	18866	3.97033
GO:0045444	fat cell differentiation	3/49	235/18866	0.02309	0.135984	0.100433	PIAS1/SFRP2/ZBTB16	3	3	49	235	18866	5.22345
GO:1903039	positive regulation of leukocyte cell-cell adhesion	3/49	235/18866	0.02309	0.135984	0.100433	IGF1/PIK3R1/ZBTB16	3	3	49	235	18866	5.22345
GO:0050867	positive regulation of cell activation	4/49	421/18866	0.023523	0.1374	0.101479	IGF1/PIK3R1/SH3KBP1/ZBTB16	4	4	49	421	18866	3.9217
GO:0019693	ribose phosphate metabolic process	4/49	427/18866	0.0246196	0.1374	0.101479	IGF1/INSR/PDK4/ZBTB20	4	4	49	427	18866	3.86487
GO:0010660	regulation of muscle cell apoptotic process	2/49	94/18866	0.0248187	0.1374	0.101479	IGF1/SFRP2	2	2	49	94	18866	8.65766
GO:0060349	bone morphogenesis	2/49	94/18866	0.0248187	0.1374	0.101479	COMP/SFRP2	2	2	49	94	18866	8.65766
GO:0003073	regulation of systemic arterial blood pressure	2/49	95/18866	0.025311	0.1374	0.101479	AR/NAV2	2	2	49	95	18866	8.56413
GO:0051668	localization within membrane	2/49	95/18866	0.025311	0.1374	0.101479	GSN/RILPL2	2	2	49	95	18866	8.56413
GO:0070167	regulation of biomineral tissue development	2/49	95/18866	0.025311	0.1374	0.101479	COMP/MGP	2	2	49	95	18866	8.56413
GO:0110149	regulation of biomineralization	2/49	95/18866	0.025311	0.1374	0.101479	COMP/MGP	2	2	49	95	18866	8.56413
GO:0019216	regulation of lipid metabolic process	4/49	431/18866	0.0253677	0.1374	0.101479	APOD/PDK4/PIK3R1/ZBTB20	4	4	49	431	18866	3.82788
GO:0030099	myeloid cell differentiation	4/49	431/18866	0.0253677	0.1374	0.101479	MEIS2/PIK3R1/SRF/ZBTB16	4	4	49	431	18866	3.82788
GO:0033002	muscle cell proliferation	3/49	244/18866	0.0254443	0.1374	0.101479	APOD/CALCRL/IGF1	3	3	49	244	18866	5.02553
GO:0001865	NK T cell differentiation	1/49	10/18866	0.0256772	0.1374	0.101479	ZBTB16	1	1	49	10	18866	43.4388
GO:0002934	desmosome organization	1/49	10/18866	0.0256772	0.1374	0.101479	JUP	1	1	49	10	18866	43.4388
GO:0035860	glial cell-derived neurotrophic factor receptor signaling pathway	1/49	10/18866	0.0256772	0.1374	0.101479	GFRA1	1	1	49	10	18866	43.4388
GO:0035907	dorsal aorta development	1/49	10/18866	0.0256772	0.1374	0.101479	SRF	1	1	49	10	18866	43.4388
GO:0042989	sequestering of actin monomers	1/49	10/18866	0.0256772	0.1374	0.101479	GSN	1	1	49	10	18866	43.4388
GO:0060513	prostatic bud formation	1/49	10/18866	0.0256772	0.1374	0.101479	AR	1	1	49	10	18866	43.4388
GO:0060768	regulation of epithelial cell proliferation involved in prostate gland development	1/49	10/18866	0.0256772	0.1374	0.101479	AR	1	1	49	10	18866	43.4388
GO:0071394	cellular response to testosterone stimulus	1/49	10/18866	0.0256772	0.1374	0.101479	AR	1	1	49	10	18866	43.4388
GO:0072070	loop of Henle development	1/49	10/18866	0.0256772	0.1374	0.101479	IRX3	1	1	49	10	18866	43.4388
GO:0090009	primitive streak formation	1/49	10/18866	0.0256772	0.1374	0.101479	SRF	1	1	49	10	18866	43.4388
GO:0090527	actin filament reorganization	1/49	10/18866	0.0256772	0.1374	0.101479	GSN	1	1	49	10	18866	43.4388
GO:0098722	asymmetric stem cell division	1/49	10/18866	0.0256772	0.1374	0.101479	ZBTB16	1	1	49	10	18866	43.4388
GO:1900222	negative regulation of amyloid-beta clearance	1/49	10/18866	0.0256772	0.1374	0.101479	SRF	1	1	49	10	18866	43.4388
GO:1904338	regulation of dopaminergic neuron differentiation	1/49	10/18866	0.0256772	0.1374	0.101479	SFRP2	1	1	49	10	18866	43.4388
GO:1990535	neuron projection maintenance	1/49	10/18866	0.0256772	0.1374	0.101479	INSR	1	1	49	10	18866	43.4388
GO:2000288	positive regulation of myoblast proliferation	1/49	10/18866	0.0256772	0.1374	0.101479	MEIS2	1	1	49	10	18866	43.4388
GO:0032102	negative regulation of response to external stimulus	4/49	433/18866	0.0257469	0.1374	0.101479	APOD/CALCRL/IGF1/SEMA4A	4	4	49	433	18866	3.80965
GO:0050808	synapse organization	4/49	433/18866	0.0257469	0.1374	0.101479	INSR/LRRN3/NFIA/SEMA4A	4	4	49	433	18866	3.80965
GO:0007015	actin filament organization	4/49	434/18866	0.0259378	0.137972	0.101902	GSN/PIK3R1/SH3KBP1/SRF	4	4	49	434	18866	3.8006
GO:0030516	regulation of axon extension	2/49	97/18866	0.0263075	0.139489	0.103022	SEMA4A/SRF	2	2	49	97	18866	8.38223
GO:0010657	muscle cell apoptotic process	2/49	98/18866	0.0268117	0.14096	0.104108	IGF1/SFRP2	2	2	49	98	18866	8.2971
GO:0043255	regulation of carbohydrate biosynthetic process	2/49	99/18866	0.0273198	0.14096	0.104108	IGF1/INSR	2	2	49	99	18866	8.20856
GO:0006163	purine nucleotide metabolic process	4/49	442/18866	0.027496	0.14096	0.104108	IGF1/INSR/PDK4/ZBTB20	4	4	49	442	18866	3.72969
GO:0031668	cellular response to extracellular stimulus	3/49	253/18866	0.0279237	0.14096	0.104108	PDK4/SFRP2/SRF	3	3	49	253	18866	4.84257
GO:0014889	muscle atrophy	1/49	11/18866	0.0282092	0.14096	0.104108	GSN	1	1	49	11	18866	39.115
GO:0033148	positive regulation of intracellular estrogen receptor signaling pathway	1/49	11/18866	0.0282092	0.14096	0.104108	AR	1	1	49	11	18866	39.115
GO:0033327	Leydig cell differentiation	1/49	11/18866	0.0282092	0.14096	0.104108	AR	1	1	49	11	18866	39.115
GO:0042789	mRNA transcription by RNA polymerase II	1/49	11/18866	0.0282092	0.14096	0.104108	SRF	1	1	49	11	18866	39.115
GO:0043589	skin morphogenesis	1/49	11/18866	0.0282092	0.14096	0.104108	SRF	1	1	49	11	18866	39.115
GO:0045945	positive regulation of transcription by RNA polymerase III	1/49	11/18866	0.0282092	0.14096	0.104108	AR	1	1	49	11	18866	39.115
GO:0060281	regulation of oocyte development	1/49	11/18866	0.0282092	0.14096	0.104108	IGF1	1	1	49	11	18866	39.115
GO:0060379	cardiac muscle cell myoblast differentiation	1/49	11/18866	0.0282092	0.14096	0.104108	SRF	1	1	49	11	18866	39.115
GO:0060433	bronchus development	1/49	11/18866	0.0282092	0.14096	0.104108	SRF	1	1	49	11	18866	39.115
GO:0060767	epithelial cell proliferation involved in prostate gland development	1/49	11/18866	0.0282092	0.14096	0.104108	AR	1	1	49	11	18866	39.115
GO:0060947	cardiac vascular smooth muscle cell differentiation	1/49	11/18866	0.0282092	0.14096	0.104108	SRF	1	1	49	11	18866	39.115
GO:1905879	regulation of oogenesis	1/49	11/18866	0.0282092	0.14096	0.104108	IGF1	1	1	49	11	18866	39.115
GO:1905902	regulation of mesoderm formation	1/49	11/18866	0.0282092	0.14096	0.104108	SFRP2	1	1	49	11	18866	39.115
GO:2000035	regulation of stem cell division	1/49	11/18866	0.0282092	0.14096	0.104108	SFRP2	1	1	49	11	18866	39.115
GO:2001269	positive regulation of cysteine-type endopeptidase activity involved in apoptotic signaling pathway	1/49	11/18866	0.0282092	0.14096	0.104108	GSN	1	1	49	11	18866	39.115
GO:0044264	cellular polysaccharide metabolic process	2/49	101/18866	0.0283478	0.141225	0.104304	IGF1/INSR	2	2	49	101	18866	8.04272
GO:0009314	response to radiation	4/49	447/18866	0.0284979	0.141545	0.10454	MEIS2/PIAS1/PIK3R1/SFRP2	4	4	49	447	18866	3.68668
GO:0008016	regulation of heart contraction	3/49	256/18866	0.028778	0.142097	0.104948	ABCC9/CELF2/JUP	3	3	49	256	18866	4.78442
GO:0060840	artery development	2/49	102/18866	0.0288675	0.142097	0.104948	COMP/SRF	2	2	49	102	18866	7.9619
GO:1903076	regulation of protein localization to plasma membrane	2/49	102/18866	0.0288675	0.142097	0.104948	AR/PIK3R1	2	2	49	102	18866	7.9619
GO:0003007	heart morphogenesis	3/49	258/18866	0.0293552	0.142322	0.105114	INSR/SFRP2/SRF	3	3	49	258	18866	4.74634
GO:0008630	intrinsic apoptotic signaling pathway in response to DNA damage	2/49	103/18866	0.0293911	0.142322	0.105114	PIK3R1/SFRP2	2	2	49	103	18866	7.8827
GO:0048661	positive regulation of smooth muscle cell proliferation	2/49	103/18866	0.0293911	0.142322	0.105114	CALCRL/IGF1	2	2	49	103	18866	7.8827
GO:1901890	positive regulation of cell junction assembly	2/49	103/18866	0.0293911	0.142322	0.105114	LRRN3/SEMA4A	2	2	49	103	18866	7.8827
GO:0001824	blastocyst development	2/49	104/18866	0.0299185	0.142322	0.105114	IGF1/SRF	2	2	49	104	18866	7.80506
GO:0048525	negative regulation of viral process	2/49	104/18866	0.0299185	0.142322	0.105114	GSN/SLPI	2	2	49	104	18866	7.80506
GO:0120034	positive regulation of plasma membrane bounded cell projection assembly	2/49	104/18866	0.0299185	0.142322	0.105114	PLCE1/SRF	2	2	49	104	18866	7.80506
GO:0062012	regulation of small molecule metabolic process	4/49	456/18866	0.0303562	0.142322	0.105114	IGF1/INSR/PDK4/ZBTB20	4	4	49	456	18866	3.61091
GO:0001768	establishment of T cell polarity	1/49	12/18866	0.0307346	0.142322	0.105114	GSN	1	1	49	12	18866	35.546
GO:0001976	nervous system process involved in regulation of systemic arterial blood pressure	1/49	12/18866	0.0307346	0.142322	0.105114	NAV2	1	1	49	12	18866	35.546
GO:0010454	negative regulation of cell fate commitment	1/49	12/18866	0.0307346	0.142322	0.105114	SFRP2	1	1	49	12	18866	35.546
GO:0035630	bone mineralization involved in bone maturation	1/49	12/18866	0.0307346	0.142322	0.105114	IGF1	1	1	49	12	18866	35.546
GO:0042340	keratan sulfate catabolic process	1/49	12/18866	0.0307346	0.142322	0.105114	PRELP	1	1	49	12	18866	35.546
GO:0060736	prostate gland growth	1/49	12/18866	0.0307346	0.142322	0.105114	AR	1	1	49	12	18866	35.546
GO:0060742	epithelial cell differentiation involved in prostate gland development	1/49	12/18866	0.0307346	0.142322	0.105114	AR	1	1	49	12	18866	35.546
GO:0071481	cellular response to X-ray	1/49	12/18866	0.0307346	0.142322	0.105114	SFRP2	1	1	49	12	18866	35.546
GO:0072520	seminiferous tubule development	1/49	12/18866	0.0307346	0.142322	0.105114	AR	1	1	49	12	18866	35.546
GO:0097284	hepatocyte apoptotic process	1/49	12/18866	0.0307346	0.142322	0.105114	GSN	1	1	49	12	18866	35.546
GO:1903909	regulation of receptor clustering	1/49	12/18866	0.0307346	0.142322	0.105114	GSN	1	1	49	12	18866	35.546
GO:0045637	regulation of myeloid cell differentiation	3/49	263/18866	0.0308252	0.142322	0.105114	MEIS2/PIK3R1/ZBTB16	3	3	49	263	18866	4.65448
GO:0030038	contractile actin filament bundle assembly	2/49	106/18866	0.0309846	0.142322	0.105114	PIK3R1/SRF	2	2	49	106	18866	7.65429
GO:0032611	interleukin-1 beta production	2/49	106/18866	0.0309846	0.142322	0.105114	IGF1/MR1	2	2	49	106	18866	7.65429
GO:0043149	stress fiber assembly	2/49	106/18866	0.0309846	0.142322	0.105114	PIK3R1/SRF	2	2	49	106	18866	7.65429
GO:0046632	alpha-beta T cell differentiation	2/49	106/18866	0.0309846	0.142322	0.105114	SEMA4A/ZBTB16	2	2	49	106	18866	7.65429
GO:0043406	positive regulation of MAP kinase activity	3/49	264/18866	0.0311238	0.142564	0.105293	IGF1/INSR/PLCE1	3	3	49	264	18866	4.63631
GO:0050905	neuromuscular process	2/49	107/18866	0.0315233	0.143563	0.10603	COMP/HOXC10	2	2	49	107	18866	7.58108
GO:0051963	regulation of synapse assembly	2/49	107/18866	0.0315233	0.143563	0.10603	LRRN3/SEMA4A	2	2	49	107	18866	7.58108
GO:0002683	negative regulation of immune system process	4/49	463/18866	0.0318504	0.143563	0.10603	APOD/MEIS2/PIK3R1/ZBTB16	4	4	49	463	18866	3.55467
GO:0031348	negative regulation of defense response	3/49	269/18866	0.0326399	0.143563	0.10603	APOD/CALCRL/IGF1	3	3	49	269	18866	4.54767
GO:0051091	positive regulation of DNA-binding transcription factor activity	3/49	270/18866	0.0329477	0.143563	0.10603	AR/JUP/SRF	3	3	49	270	18866	4.53036
GO:0001767	establishment of lymphocyte polarity	1/49	13/18866	0.0332537	0.143563	0.10603	GSN	1	1	49	13	18866	32.598
GO:0002836	positive regulation of response to tumor cell	1/49	13/18866	0.0332537	0.143563	0.10603	MR1	1	1	49	13	18866	32.598
GO:0002839	positive regulation of immune response to tumor cell	1/49	13/18866	0.0332537	0.143563	0.10603	MR1	1	1	49	13	18866	32.598
GO:0007501	mesodermal cell fate specification	1/49	13/18866	0.0332537	0.143563	0.10603	SFRP2	1	1	49	13	18866	32.598
GO:0010642	negative regulation of platelet-derived growth factor receptor signaling pathway	1/49	13/18866	0.0332537	0.143563	0.10603	APOD	1	1	49	13	18866	32.598
GO:0021520	spinal cord motor neuron cell fate specification	1/49	13/18866	0.0332537	0.143563	0.10603	HOXC10	1	1	49	13	18866	32.598
GO:0021554	optic nerve development	1/49	13/18866	0.0332537	0.143563	0.10603	NAV2	1	1	49	13	18866	32.598
GO:0033145	positive regulation of intracellular steroid hormone receptor signaling pathway	1/49	13/18866	0.0332537	0.143563	0.10603	AR	1	1	49	13	18866	32.598
GO:0033235	positive regulation of protein sumoylation	1/49	13/18866	0.0332537	0.143563	0.10603	PIAS1	1	1	49	13	18866	32.598
GO:0042308	negative regulation of protein import into nucleus	1/49	13/18866	0.0332537	0.143563	0.10603	APOD	1	1	49	13	18866	32.598
GO:0060601	lateral sprouting from an epithelium	1/49	13/18866	0.0332537	0.143563	0.10603	AR	1	1	49	13	18866	32.598
GO:0061029	eyelid development in camera-type eye	1/49	13/18866	0.0332537	0.143563	0.10603	SRF	1	1	49	13	18866	32.598
GO:0090179	planar cell polarity pathway involved in neural tube closure	1/49	13/18866	0.0332537	0.143563	0.10603	SFRP2	1	1	49	13	18866	32.598
GO:1900103	positive regulation of endoplasmic reticulum unfolded protein response	1/49	13/18866	0.0332537	0.143563	0.10603	PIK3R1	1	1	49	13	18866	32.598
GO:1904590	negative regulation of protein import	1/49	13/18866	0.0332537	0.143563	0.10603	APOD	1	1	49	13	18866	32.598
GO:2000194	regulation of female gonad development	1/49	13/18866	0.0332537	0.143563	0.10603	INSR	1	1	49	13	18866	32.598
GO:0030258	lipid modification	3/49	271/18866	0.0332571	0.143563	0.10603	APOD/PDK4/PIK3R1	3	3	49	271	18866	4.51319
GO:0034440	lipid oxidation	2/49	111/18866	0.033715	0.144781	0.106931	APOD/PDK4	2	2	49	111	18866	7.30186
GO:0061387	regulation of extent of cell growth	2/49	111/18866	0.033715	0.144781	0.106931	SEMA4A/SRF	2	2	49	111	18866	7.30186
GO:0072521	purine-containing compound metabolic process	4/49	472/18866	0.0338347	0.144918	0.107031	IGF1/INSR/PDK4/ZBTB20	4	4	49	472	18866	3.48465
GO:0031667	response to nutrient levels	4/49	473/18866	0.0340596	0.145503	0.107464	GSN/PDK4/SFRP2/SRF	4	4	49	473	18866	3.47703
GO:0005976	polysaccharide metabolic process	2/49	112/18866	0.0342721	0.146033	0.107855	IGF1/INSR	2	2	49	112	18866	7.23527
GO:0035821	modulation of process of other organism	2/49	113/18866	0.0348327	0.147527	0.108959	INSR/SLPI	2	2	49	113	18866	7.1699
GO:0043491	protein kinase B signaling	3/49	278/18866	0.0354652	0.147527	0.108959	IGF1/INSR/PIK3R1	3	3	49	278	18866	4.39658
GO:0003214	cardiac left ventricle morphogenesis	1/49	14/18866	0.0357663	0.147527	0.108959	SFRP2	1	1	49	14	18866	30.0947
GO:0034392	negative regulation of smooth muscle cell apoptotic process	1/49	14/18866	0.0357663	0.147527	0.108959	IGF1	1	1	49	14	18866	30.0947
GO:0035112	genitalia morphogenesis	1/49	14/18866	0.0357663	0.147527	0.108959	AR	1	1	49	14	18866	30.0947
GO:0042762	regulation of sulfur metabolic process	1/49	14/18866	0.0357663	0.147527	0.108959	PDK4	1	1	49	14	18866	30.0947
GO:0045059	positive thymic T cell selection	1/49	14/18866	0.0357663	0.147527	0.108959	SRF	1	1	49	14	18866	30.0947
GO:0061051	positive regulation of cell growth involved in cardiac muscle cell development	1/49	14/18866	0.0357663	0.147527	0.108959	IGF1	1	1	49	14	18866	30.0947
GO:0086069	bundle of His cell to Purkinje myocyte communication	1/49	14/18866	0.0357663	0.147527	0.108959	JUP	1	1	49	14	18866	30.0947
GO:0090178	regulation of establishment of planar polarity involved in neural tube closure	1/49	14/18866	0.0357663	0.147527	0.108959	SFRP2	1	1	49	14	18866	30.0947
GO:1902894	negative regulation of pri-miRNA transcription by RNA polymerase II	1/49	14/18866	0.0357663	0.147527	0.108959	SRF	1	1	49	14	18866	30.0947
GO:0022409	positive regulation of cell-cell adhesion	3/49	279/18866	0.0357867	0.147527	0.108959	IGF1/PIK3R1/ZBTB16	3	3	49	279	18866	4.38041
GO:0001667	ameboidal-type cell migration	4/49	481/18866	0.0358904	0.147527	0.108959	JUP/PRR5L/SEMA4A/SRF	4	4	49	481	18866	3.41723
GO:0031623	receptor internalization	2/49	115/18866	0.0359648	0.147527	0.108959	CALCRL/INSR	2	2	49	115	18866	7.04267
GO:0048640	negative regulation of developmental growth	2/49	115/18866	0.0359648	0.147527	0.108959	SEMA4A/SFRP2	2	2	49	115	18866	7.04267
GO:0007548	sex differentiation	3/49	280/18866	0.0361098	0.147754	0.109126	AR/INSR/SFRP2	3	3	49	280	18866	4.36436
GO:1903828	negative regulation of cellular protein localization	2/49	116/18866	0.0365362	0.149129	0.110142	APOD/DCLK1	2	2	49	116	18866	6.97778
GO:0001822	kidney development	3/49	283/18866	0.0370881	0.150636	0.111255	IRX3/PLCE1/ZBTB16	3	3	49	283	18866	4.31683
GO:0032868	response to insulin	3/49	283/18866	0.0370881	0.150636	0.111255	INSR/PDK4/PIK3R1	3	3	49	283	18866	4.31683
GO:0007569	cell aging	2/49	118/18866	0.0376895	0.151346	0.111779	PRELP/SRF	2	2	49	118	18866	6.85729
GO:0043542	endothelial cell migration	3/49	286/18866	0.03808	0.151346	0.111779	JUP/SEMA4A/SRF	3	3	49	286	18866	4.27045
GO:0001829	trophectodermal cell differentiation	1/49	15/18866	0.0382725	0.151346	0.111779	SRF	1	1	49	15	18866	27.9521
GO:0050746	regulation of lipoprotein metabolic process	1/49	15/18866	0.0382725	0.151346	0.111779	APOD	1	1	49	15	18866	27.9521
GO:0060026	convergent extension	1/49	15/18866	0.0382725	0.151346	0.111779	SFRP2	1	1	49	15	18866	27.9521
GO:0060347	heart trabecula formation	1/49	15/18866	0.0382725	0.151346	0.111779	SRF	1	1	49	15	18866	27.9521
GO:0071801	regulation of podosome assembly	1/49	15/18866	0.0382725	0.151346	0.111779	GSN	1	1	49	15	18866	27.9521
GO:0090177	establishment of planar polarity involved in neural tube closure	1/49	15/18866	0.0382725	0.151346	0.111779	SFRP2	1	1	49	15	18866	27.9521
GO:1904889	regulation of excitatory synapse assembly	1/49	15/18866	0.0382725	0.151346	0.111779	SEMA4A	1	1	49	15	18866	27.9521
GO:2000095	regulation of Wnt signaling pathway, planar cell polarity pathway	1/49	15/18866	0.0382725	0.151346	0.111779	SFRP2	1	1	49	15	18866	27.9521
GO:2000402	negative regulation of lymphocyte migration	1/49	15/18866	0.0382725	0.151346	0.111779	APOD	1	1	49	15	18866	27.9521
GO:0060047	heart contraction	3/49	287/18866	0.0384137	0.151541	0.111923	ABCC9/CELF2/JUP	3	3	49	287	18866	4.2556
GO:0007613	memory	2/49	121/18866	0.0394455	0.154278	0.113944	INSR/SRF	2	2	49	121	18866	6.68421
GO:0032612	interleukin-1 production	2/49	121/18866	0.0394455	0.154278	0.113944	IGF1/MR1	2	2	49	121	18866	6.68421
GO:0043244	regulation of protein-containing complex disassembly	2/49	122/18866	0.0400377	0.154278	0.113944	GSN/INSR	2	2	49	122	18866	6.6282
GO:1904375	regulation of protein localization to cell periphery	2/49	123/18866	0.0406333	0.154278	0.113944	AR/PIK3R1	2	2	49	123	18866	6.57308
GO:0002834	regulation of response to tumor cell	1/49	16/18866	0.0407724	0.154278	0.113944	MR1	1	1	49	16	18866	26.0965
GO:0002837	regulation of immune response to tumor cell	1/49	16/18866	0.0407724	0.154278	0.113944	MR1	1	1	49	16	18866	26.0965
GO:0006086	acetyl-CoA biosynthetic process from pyruvate	1/49	16/18866	0.0407724	0.154278	0.113944	PDK4	1	1	49	16	18866	26.0965
GO:0007379	segment specification	1/49	16/18866	0.0407724	0.154278	0.113944	IRX3	1	1	49	16	18866	26.0965
GO:0043508	negative regulation of JUN kinase activity	1/49	16/18866	0.0407724	0.154278	0.113944	SFRP2	1	1	49	16	18866	26.0965
GO:0051014	actin filament severing	1/49	16/18866	0.0407724	0.154278	0.113944	GSN	1	1	49	16	18866	26.0965
GO:0051127	positive regulation of actin nucleation	1/49	16/18866	0.0407724	0.154278	0.113944	GSN	1	1	49	16	18866	26.0965
GO:0060572	morphogenesis of an epithelial bud	1/49	16/18866	0.0407724	0.154278	0.113944	AR	1	1	49	16	18866	26.0965
GO:0060628	regulation of ER to Golgi vesicle-mediated transport	1/49	16/18866	0.0407724	0.154278	0.113944	GAS1	1	1	49	16	18866	26.0965
GO:0070886	positive regulation of calcineurin-NFAT signaling cascade	1/49	16/18866	0.0407724	0.154278	0.113944	IGF1	1	1	49	16	18866	26.0965
GO:0071391	cellular response to estrogen stimulus	1/49	16/18866	0.0407724	0.154278	0.113944	AR	1	1	49	16	18866	26.0965
GO:0106058	positive regulation of calcineurin-mediated signaling	1/49	16/18866	0.0407724	0.154278	0.113944	IGF1	1	1	49	16	18866	26.0965
GO:1904862	inhibitory synapse assembly	1/49	16/18866	0.0407724	0.154278	0.113944	SEMA4A	1	1	49	16	18866	26.0965
GO:0044262	cellular carbohydrate metabolic process	3/49	294/18866	0.0407915	0.154278	0.113944	IGF1/INSR/PDK4	3	3	49	294	18866	4.15092
GO:0051146	striated muscle cell differentiation	3/49	295/18866	0.0411372	0.154875	0.114385	COMP/IGF1/SRF	3	3	49	295	18866	4.13725
GO:0060828	regulation of canonical Wnt signaling pathway	3/49	295/18866	0.0411372	0.154875	0.114385	JUP/SFRP2/TBX18	3	3	49	295	18866	4.13725
GO:0031647	regulation of protein stability	3/49	296/18866	0.0414844	0.155723	0.115012	GSN/IGF1/PIK3R1	3	3	49	296	18866	4.12255
GO:0003015	heart process	3/49	297/18866	0.0418331	0.155723	0.115012	ABCC9/CELF2/JUP	3	3	49	297	18866	4.10828
GO:0001838	embryonic epithelial tube formation	2/49	125/18866	0.0418346	0.155723	0.115012	IRX3/SFRP2	2	2	49	125	18866	6.46553
GO:0035270	endocrine system development	2/49	125/18866	0.0418346	0.155723	0.115012	INSR/SRF	2	2	49	125	18866	6.46553
GO:0043500	muscle adaptation	2/49	125/18866	0.0418346	0.155723	0.115012	GSN/IGF1	2	2	49	125	18866	6.46553
GO:0055007	cardiac muscle cell differentiation	2/49	126/18866	0.0424402	0.156117	0.115303	IGF1/SRF	2	2	49	126	18866	6.41305
GO:0001704	formation of primary germ layer	2/49	127/18866	0.0430492	0.156117	0.115303	SFRP2/SRF	2	2	49	127	18866	6.36141
GO:0019079	viral genome replication	2/49	127/18866	0.0430492	0.156117	0.115303	NFIA/SLPI	2	2	49	127	18866	6.36141
GO:0009299	mRNA transcription	1/49	17/18866	0.0432659	0.156117	0.115303	SRF	1	1	49	17	18866	24.4577
GO:0021783	preganglionic parasympathetic fiber development	1/49	17/18866	0.0432659	0.156117	0.115303	NAV2	1	1	49	17	18866	24.4577
GO:0032682	negative regulation of chemokine production	1/49	17/18866	0.0432659	0.156117	0.115303	APOD	1	1	49	17	18866	24.4577
GO:0035855	megakaryocyte development	1/49	17/18866	0.0432659	0.156117	0.115303	SRF	1	1	49	17	18866	24.4577
GO:0042249	establishment of planar polarity of embryonic epithelium	1/49	17/18866	0.0432659	0.156117	0.115303	SFRP2	1	1	49	17	18866	24.4577
GO:0045986	negative regulation of smooth muscle contraction	1/49	17/18866	0.0432659	0.156117	0.115303	CALCRL	1	1	49	17	18866	24.4577
GO:0060263	regulation of respiratory burst	1/49	17/18866	0.0432659	0.156117	0.115303	INSR	1	1	49	17	18866	24.4577
GO:0070293	renal absorption	1/49	17/18866	0.0432659	0.156117	0.115303	GSN	1	1	49	17	18866	24.4577
GO:1904948	midbrain dopaminergic neuron differentiation	1/49	17/18866	0.0432659	0.156117	0.115303	SFRP2	1	1	49	17	18866	24.4577
GO:2000811	negative regulation of anoikis	1/49	17/18866	0.0432659	0.156117	0.115303	PDK4	1	1	49	17	18866	24.4577
GO:2001267	regulation of cysteine-type endopeptidase activity involved in apoptotic signaling pathway	1/49	17/18866	0.0432659	0.156117	0.115303	GSN	1	1	49	17	18866	24.4577
GO:1903522	regulation of blood circulation	3/49	303/18866	0.0439566	0.158263	0.116888	ABCC9/CELF2/JUP	3	3	49	303	18866	4.02483
GO:0003206	cardiac chamber morphogenesis	2/49	131/18866	0.0455178	0.160184	0.118306	SFRP2/SRF	2	2	49	131	18866	6.16288
GO:0045667	regulation of osteoblast differentiation	2/49	131/18866	0.0455178	0.160184	0.118306	IGF1/SFRP2	2	2	49	131	18866	6.16288
GO:0001710	mesodermal cell fate commitment	1/49	18/18866	0.045753	0.160184	0.118306	SFRP2	1	1	49	18	18866	23.0221
GO:0017121	plasma membrane phospholipid scrambling	1/49	18/18866	0.045753	0.160184	0.118306	PLSCR4	1	1	49	18	18866	23.0221
GO:0046597	negative regulation of viral entry into host cell	1/49	18/18866	0.045753	0.160184	0.118306	GSN	1	1	49	18	18866	23.0221
GO:0051895	negative regulation of focal adhesion assembly	1/49	18/18866	0.045753	0.160184	0.118306	APOD	1	1	49	18	18866	23.0221
GO:0071605	monocyte chemotactic protein-1 production	1/49	18/18866	0.045753	0.160184	0.118306	APOD	1	1	49	18	18866	23.0221
GO:0071637	regulation of monocyte chemotactic protein-1 production	1/49	18/18866	0.045753	0.160184	0.118306	APOD	1	1	49	18	18866	23.0221
GO:0072079	nephron tubule formation	1/49	18/18866	0.045753	0.160184	0.118306	IRX3	1	1	49	18	18866	23.0221
GO:0150118	negative regulation of cell-substrate junction organization	1/49	18/18866	0.045753	0.160184	0.118306	APOD	1	1	49	18	18866	23.0221
GO:1900221	regulation of amyloid-beta clearance	1/49	18/18866	0.045753	0.160184	0.118306	SRF	1	1	49	18	18866	23.0221
GO:1905276	regulation of epithelial tube formation	1/49	18/18866	0.045753	0.160184	0.118306	SFRP2	1	1	49	18	18866	23.0221
GO:1990000	amyloid fibril formation	1/49	18/18866	0.045753	0.160184	0.118306	GSN	1	1	49	18	18866	23.0221
GO:0072175	epithelial tube formation	2/49	133/18866	0.0467715	0.162653	0.12013	IRX3/SFRP2	2	2	49	133	18866	6.06817
GO:0046034	ATP metabolic process	3/49	311/18866	0.046871	0.162653	0.12013	IGF1/INSR/ZBTB20	3	3	49	311	18866	3.91865
GO:0071333	cellular response to glucose stimulus	2/49	134/18866	0.0474031	0.162653	0.12013	SRF/ZBTB20	2	2	49	134	18866	6.0219
GO:0042157	lipoprotein metabolic process	2/49	135/18866	0.0480379	0.162653	0.12013	APOD/ZDHHC14	2	2	49	135	18866	5.97631
GO:0003417	growth plate cartilage development	1/49	19/18866	0.0482338	0.162653	0.12013	COMP	1	1	49	19	18866	21.7385
GO:0035988	chondrocyte proliferation	1/49	19/18866	0.0482338	0.162653	0.12013	COMP	1	1	49	19	18866	21.7385
GO:0036342	post-anal tail morphogenesis	1/49	19/18866	0.0482338	0.162653	0.12013	SFRP2	1	1	49	19	18866	21.7385
GO:0045063	T-helper 1 cell differentiation	1/49	19/18866	0.0482338	0.162653	0.12013	SEMA4A	1	1	49	19	18866	21.7385
GO:0048486	parasympathetic nervous system development	1/49	19/18866	0.0482338	0.162653	0.12013	NAV2	1	1	49	19	18866	21.7385
GO:0055003	cardiac myofibril assembly	1/49	19/18866	0.0482338	0.162653	0.12013	SRF	1	1	49	19	18866	21.7385
GO:0060438	trachea development	1/49	19/18866	0.0482338	0.162653	0.12013	SRF	1	1	49	19	18866	21.7385
GO:0060749	mammary gland alveolus development	1/49	19/18866	0.0482338	0.162653	0.12013	AR	1	1	49	19	18866	21.7385
GO:0061377	mammary gland lobule development	1/49	19/18866	0.0482338	0.162653	0.12013	AR	1	1	49	19	18866	21.7385
GO:0071800	podosome assembly	1/49	19/18866	0.0482338	0.162653	0.12013	GSN	1	1	49	19	18866	21.7385
GO:0098911	regulation of ventricular cardiac muscle cell action potential	1/49	19/18866	0.0482338	0.162653	0.12013	JUP	1	1	49	19	18866	21.7385
GO:0150079	negative regulation of neuroinflammatory response	1/49	19/18866	0.0482338	0.162653	0.12013	IGF1	1	1	49	19	18866	21.7385
GO:1905288	vascular associated smooth muscle cell apoptotic process	1/49	19/18866	0.0482338	0.162653	0.12013	IGF1	1	1	49	19	18866	21.7385
GO:1905459	regulation of vascular associated smooth muscle cell apoptotic process	1/49	19/18866	0.0482338	0.162653	0.12013	IGF1	1	1	49	19	18866	21.7385
GO:0071331	cellular response to hexose stimulus	2/49	136/18866	0.0486757	0.163809	0.120984	SRF/ZBTB20	2	2	49	136	18866	5.93141
GO:0071326	cellular response to monosaccharide stimulus	2/49	137/18866	0.0493167	0.165628	0.122327	SRF/ZBTB20	2	2	49	137	18866	5.88718
GO:0009416	response to light stimulus	3/49	319/18866	0.0498794	0.167177	0.123471	MEIS2/PIAS1/PIK3R1	3	3	49	319	18866	3.81788
GO:0001832	blastocyst growth	1/49	20/18866	0.0507083	0.167236	0.123515	IGF1	1	1	49	20	18866	20.5877
GO:0002418	immune response to tumor cell	1/49	20/18866	0.0507083	0.167236	0.123515	MR1	1	1	49	20	18866	20.5877
GO:0008356	asymmetric cell division	1/49	20/18866	0.0507083	0.167236	0.123515	ZBTB16	1	1	49	20	18866	20.5877
GO:0010002	cardioblast differentiation	1/49	20/18866	0.0507083	0.167236	0.123515	SRF	1	1	49	20	18866	20.5877
GO:0032332	positive regulation of chondrocyte differentiation	1/49	20/18866	0.0507083	0.167236	0.123515	ZBTB16	1	1	49	20	18866	20.5877
GO:0043931	ossification involved in bone maturation	1/49	20/18866	0.0507083	0.167236	0.123515	IGF1	1	1	49	20	18866	20.5877
GO:0097062	dendritic spine maintenance	1/49	20/18866	0.0507083	0.167236	0.123515	INSR	1	1	49	20	18866	20.5877
GO:1905939	regulation of gonad development	1/49	20/18866	0.0507083	0.167236	0.123515	INSR	1	1	49	20	18866	20.5877
GO:0007224	smoothened signaling pathway	2/49	142/18866	0.0525677	0.171428	0.126611	BOC/GAS1	2	2	49	142	18866	5.67548
GO:0071496	cellular response to external stimulus	3/49	326/18866	0.0525881	0.171428	0.126611	PDK4/SFRP2/SRF	3	3	49	326	18866	3.73386
GO:0001502	cartilage condensation	1/49	21/18866	0.0531764	0.171428	0.126611	MGP	1	1	49	21	18866	19.5566
GO:0030220	platelet formation	1/49	21/18866	0.0531764	0.171428	0.126611	SRF	1	1	49	21	18866	19.5566
GO:0030878	thyroid gland development	1/49	21/18866	0.0531764	0.171428	0.126611	SRF	1	1	49	21	18866	19.5566
GO:0033630	positive regulation of cell adhesion mediated by integrin	1/49	21/18866	0.0531764	0.171428	0.126611	SFRP2	1	1	49	21	18866	19.5566
GO:0046716	muscle cell cellular homeostasis	1/49	21/18866	0.0531764	0.171428	0.126611	SRF	1	1	49	21	18866	19.5566
GO:0046823	negative regulation of nucleocytoplasmic transport	1/49	21/18866	0.0531764	0.171428	0.126611	APOD	1	1	49	21	18866	19.5566
GO:0090201	negative regulation of release of cytochrome c from mitochondria	1/49	21/18866	0.0531764	0.171428	0.126611	IGF1	1	1	49	21	18866	19.5566
GO:2000380	regulation of mesoderm development	1/49	21/18866	0.0531764	0.171428	0.126611	SFRP2	1	1	49	21	18866	19.5566
GO:0045598	regulation of fat cell differentiation	2/49	143/18866	0.053227	0.171428	0.126611	SFRP2/ZBTB16	2	2	49	143	18866	5.63494
GO:0072006	nephron development	2/49	143/18866	0.053227	0.171428	0.126611	IRX3/PLCE1	2	2	49	143	18866	5.63494
GO:1903037	regulation of leukocyte cell-cell adhesion	3/49	329/18866	0.0537706	0.172842	0.127655	IGF1/PIK3R1/ZBTB16	3	3	49	329	18866	3.69896
GO:0071375	cellular response to peptide hormone stimulus	3/49	330/18866	0.0541677	0.173779	0.128347	INSR/PDK4/PIK3R1	3	3	49	330	18866	3.68748
GO:0032147	activation of protein kinase activity	3/49	331/18866	0.0545661	0.174718	0.12904	IGF1/INSR/PLCE1	3	3	49	331	18866	3.67606
GO:0046631	alpha-beta T cell activation	2/49	146/18866	0.0552226	0.175426	0.129563	SEMA4A/ZBTB16	2	2	49	146	18866	5.51744
GO:0006085	acetyl-CoA biosynthetic process	1/49	22/18866	0.0556383	0.175426	0.129563	PDK4	1	1	49	22	18866	18.6336
GO:0010560	positive regulation of glycoprotein biosynthetic process	1/49	22/18866	0.0556383	0.175426	0.129563	IGF1	1	1	49	22	18866	18.6336
GO:0036344	platelet morphogenesis	1/49	22/18866	0.0556383	0.175426	0.129563	SRF	1	1	49	22	18866	18.6336
GO:0045061	thymic T cell selection	1/49	22/18866	0.0556383	0.175426	0.129563	SRF	1	1	49	22	18866	18.6336
GO:0045663	positive regulation of myoblast differentiation	1/49	22/18866	0.0556383	0.175426	0.129563	BOC	1	1	49	22	18866	18.6336
GO:0051152	positive regulation of smooth muscle cell differentiation	1/49	22/18866	0.0556383	0.175426	0.129563	PIAS1	1	1	49	22	18866	18.6336
GO:2000114	regulation of establishment of cell polarity	1/49	22/18866	0.0556383	0.175426	0.129563	GSN	1	1	49	22	18866	18.6336
GO:0007043	cell-cell junction assembly	2/49	147/18866	0.0558936	0.175559	0.129662	JUP/SRF	2	2	49	147	18866	5.47912
GO:0055123	digestive system development	2/49	147/18866	0.0558936	0.175559	0.129662	INSR/SFRP2	2	2	49	147	18866	5.47912
GO:0061337	cardiac conduction	2/49	148/18866	0.0565676	0.177338	0.130976	ABCC9/JUP	2	2	49	148	18866	5.44133
GO:1903829	positive regulation of cellular protein localization	3/49	338/18866	0.0573952	0.178726	0.132001	JUP/PIK3R1/PRR5L	3	3	49	338	18866	3.5973
GO:0060070	canonical Wnt signaling pathway	3/49	339/18866	0.057805	0.178726	0.132001	JUP/SFRP2/TBX18	3	3	49	339	18866	3.58643
GO:0035148	tube formation	2/49	150/18866	0.0579241	0.178726	0.132001	IRX3/SFRP2	2	2	49	150	18866	5.36726
GO:0090263	positive regulation of canonical Wnt signaling pathway	2/49	150/18866	0.0579241	0.178726	0.132001	JUP/SFRP2	2	2	49	150	18866	5.36726
GO:0006359	regulation of transcription by RNA polymerase III	1/49	23/18866	0.058094	0.178726	0.132001	AR	1	1	49	23	18866	17.7837
GO:0018230	peptidyl-L-cysteine S-palmitoylation	1/49	23/18866	0.058094	0.178726	0.132001	ZDHHC14	1	1	49	23	18866	17.7837
GO:0018231	peptidyl-S-diacylglycerol-L-cysteine biosynthetic process from peptidyl-cysteine	1/49	23/18866	0.058094	0.178726	0.132001	ZDHHC14	1	1	49	23	18866	17.7837
GO:0030539	male genitalia development	1/49	23/18866	0.058094	0.178726	0.132001	AR	1	1	49	23	18866	17.7837
GO:0070977	bone maturation	1/49	23/18866	0.058094	0.178726	0.132001	IGF1	1	1	49	23	18866	17.7837
GO:2000050	regulation of non-canonical Wnt signaling pathway	1/49	23/18866	0.058094	0.178726	0.132001	SFRP2	1	1	49	23	18866	17.7837
GO:0019058	viral life cycle	3/49	341/18866	0.0586289	0.180035	0.132968	GSN/NFIA/SLPI	3	3	49	341	18866	3.5649
GO:0007596	blood coagulation	3/49	343/18866	0.0594583	0.18119	0.133821	COMP/PIK3R1/SRF	3	3	49	343	18866	3.54362
GO:0010721	negative regulation of cell development	3/49	343/18866	0.0594583	0.18119	0.133821	IGF1/IRX3/SEMA4A	3	3	49	343	18866	3.54362
GO:0071902	positive regulation of protein serine/threonine kinase activity	3/49	345/18866	0.0602934	0.18119	0.133821	IGF1/INSR/PLCE1	3	3	49	345	18866	3.52259
GO:0001759	organ induction	1/49	24/18866	0.0605433	0.18119	0.133821	AR	1	1	49	24	18866	17.003
GO:0010640	regulation of platelet-derived growth factor receptor signaling pathway	1/49	24/18866	0.0605433	0.18119	0.133821	APOD	1	1	49	24	18866	17.003
GO:0030325	adrenal gland development	1/49	24/18866	0.0605433	0.18119	0.133821	INSR	1	1	49	24	18866	17.003
GO:0048745	smooth muscle tissue development	1/49	24/18866	0.0605433	0.18119	0.133821	SRF	1	1	49	24	18866	17.003
GO:0051446	positive regulation of meiotic cell cycle	1/49	24/18866	0.0605433	0.18119	0.133821	INSR	1	1	49	24	18866	17.003
GO:0060396	growth hormone receptor signaling pathway	1/49	24/18866	0.0605433	0.18119	0.133821	PIK3R1	1	1	49	24	18866	17.003
GO:0060444	branching involved in mammary gland duct morphogenesis	1/49	24/18866	0.0605433	0.18119	0.133821	AR	1	1	49	24	18866	17.003
GO:0098743	cell aggregation	1/49	24/18866	0.0605433	0.18119	0.133821	MGP	1	1	49	24	18866	17.003
GO:1902993	positive regulation of amyloid precursor protein catabolic process	1/49	24/18866	0.0605433	0.18119	0.133821	SPON1	1	1	49	24	18866	17.003
GO:2000209	regulation of anoikis	1/49	24/18866	0.0605433	0.18119	0.133821	PDK4	1	1	49	24	18866	17.003
GO:2000291	regulation of myoblast proliferation	1/49	24/18866	0.0605433	0.18119	0.133821	MEIS2	1	1	49	24	18866	17.003
GO:0030509	BMP signaling pathway	2/49	155/18866	0.0613649	0.182219	0.13458	COMP/SFRP2	2	2	49	155	18866	5.19038
GO:0007599	hemostasis	3/49	348/18866	0.0615564	0.182219	0.13458	COMP/PIK3R1/SRF	3	3	49	348	18866	3.49142
GO:0050817	coagulation	3/49	349/18866	0.0619802	0.182219	0.13458	COMP/PIK3R1/SRF	3	3	49	349	18866	3.48114
GO:0008360	regulation of cell shape	2/49	156/18866	0.0620613	0.182219	0.13458	SEMA4A/SH3KBP1	2	2	49	156	18866	5.15585
GO:0043484	regulation of RNA splicing	2/49	156/18866	0.0620613	0.182219	0.13458	CELF2/PIK3R1	2	2	49	156	18866	5.15585
GO:0051017	actin filament bundle assembly	2/49	157/18866	0.0627605	0.182219	0.13458	PIK3R1/SRF	2	2	49	157	18866	5.12232
GO:1903900	regulation of viral life cycle	2/49	157/18866	0.0627605	0.182219	0.13458	GSN/SLPI	2	2	49	157	18866	5.12232
GO:0002092	positive regulation of receptor internalization	1/49	25/18866	0.0629865	0.182219	0.13458	INSR	1	1	49	25	18866	16.2956
GO:0010592	positive regulation of lamellipodium assembly	1/49	25/18866	0.0629865	0.182219	0.13458	PLCE1	1	1	49	25	18866	16.2956
GO:0014829	vascular associated smooth muscle contraction	1/49	25/18866	0.0629865	0.182219	0.13458	COMP	1	1	49	25	18866	16.2956
GO:0032878	regulation of establishment or maintenance of cell polarity	1/49	25/18866	0.0629865	0.182219	0.13458	GSN	1	1	49	25	18866	16.2956
GO:0045992	negative regulation of embryonic development	1/49	25/18866	0.0629865	0.182219	0.13458	SFRP2	1	1	49	25	18866	16.2956
GO:0046339	diacylglycerol metabolic process	1/49	25/18866	0.0629865	0.182219	0.13458	PLCE1	1	1	49	25	18866	16.2956
GO:0060330	regulation of response to interferon-gamma	1/49	25/18866	0.0629865	0.182219	0.13458	PIAS1	1	1	49	25	18866	16.2956
GO:0060334	regulation of interferon-gamma-mediated signaling pathway	1/49	25/18866	0.0629865	0.182219	0.13458	PIAS1	1	1	49	25	18866	16.2956
GO:0060571	morphogenesis of an epithelial fold	1/49	25/18866	0.0629865	0.182219	0.13458	AR	1	1	49	25	18866	16.2956
GO:0061050	regulation of cell growth involved in cardiac muscle cell development	1/49	25/18866	0.0629865	0.182219	0.13458	IGF1	1	1	49	25	18866	16.2956
GO:0071378	cellular response to growth hormone stimulus	1/49	25/18866	0.0629865	0.182219	0.13458	PIK3R1	1	1	49	25	18866	16.2956
GO:2000679	positive regulation of transcription regulatory region DNA binding	1/49	25/18866	0.0629865	0.182219	0.13458	IGF1	1	1	49	25	18866	16.2956
GO:0035051	cardiocyte differentiation	2/49	158/18866	0.0634625	0.183274	0.13536	IGF1/SRF	2	2	49	158	18866	5.08944
GO:0006913	nucleocytoplasmic transport	3/49	354/18866	0.0641199	0.184101	0.135971	APOD/JUP/PIK3R1	3	3	49	354	18866	3.43063
GO:0051169	nuclear transport	3/49	357/18866	0.0654201	0.184101	0.135971	APOD/JUP/PIK3R1	3	3	49	357	18866	3.40101
GO:0002347	response to tumor cell	1/49	26/18866	0.0654234	0.184101	0.135971	MR1	1	1	49	26	18866	15.6486
GO:0021952	central nervous system projection neuron axonogenesis	1/49	26/18866	0.0654234	0.184101	0.135971	DCLK1	1	1	49	26	18866	15.6486
GO:0031579	membrane raft organization	1/49	26/18866	0.0654234	0.184101	0.135971	GSN	1	1	49	26	18866	15.6486
GO:0033233	regulation of protein sumoylation	1/49	26/18866	0.0654234	0.184101	0.135971	PIAS1	1	1	49	26	18866	15.6486
GO:0042104	positive regulation of activated T cell proliferation	1/49	26/18866	0.0654234	0.184101	0.135971	IGF1	1	1	49	26	18866	15.6486
GO:0048843	negative regulation of axon extension involved in axon guidance	1/49	26/18866	0.0654234	0.184101	0.135971	SEMA4A	1	1	49	26	18866	15.6486
GO:0051016	barbed-end actin filament capping	1/49	26/18866	0.0654234	0.184101	0.135971	GSN	1	1	49	26	18866	15.6486
GO:0060074	synapse maturation	1/49	26/18866	0.0654234	0.184101	0.135971	NFIA	1	1	49	26	18866	15.6486
GO:0060343	trabecula formation	1/49	26/18866	0.0654234	0.184101	0.135971	SRF	1	1	49	26	18866	15.6486
GO:0060740	prostate gland epithelium morphogenesis	1/49	26/18866	0.0654234	0.184101	0.135971	AR	1	1	49	26	18866	15.6486
GO:0071425	hematopoietic stem cell proliferation	1/49	26/18866	0.0654234	0.184101	0.135971	SFRP2	1	1	49	26	18866	15.6486
GO:1903020	positive regulation of glycoprotein metabolic process	1/49	26/18866	0.0654234	0.184101	0.135971	IGF1	1	1	49	26	18866	15.6486
GO:1904861	excitatory synapse assembly	1/49	26/18866	0.0654234	0.184101	0.135971	SEMA4A	1	1	49	26	18866	15.6486
GO:0061572	actin filament bundle organization	2/49	161/18866	0.0655844	0.18424	0.136073	PIK3R1/SRF	2	2	49	161	18866	4.99178
GO:0007088	regulation of mitotic nuclear division	2/49	163/18866	0.0670122	0.18793	0.138799	IGF1/INSR	2	2	49	163	18866	4.92952
GO:0007259	receptor signaling pathway via JAK-STAT	2/49	164/18866	0.06773	0.189006	0.139593	IGF1/PIAS1	2	2	49	164	18866	4.89892
GO:0001702	gastrulation with mouth forming second	1/49	27/18866	0.067854	0.189006	0.139593	SRF	1	1	49	27	18866	15.0468
GO:0003416	endochondral bone growth	1/49	27/18866	0.067854	0.189006	0.139593	COMP	1	1	49	27	18866	15.0468
GO:0048799	animal organ maturation	1/49	27/18866	0.067854	0.189006	0.139593	IGF1	1	1	49	27	18866	15.0468
GO:0007159	leukocyte cell-cell adhesion	3/49	364/18866	0.0685017	0.190488	0.140688	IGF1/PIK3R1/ZBTB16	3	3	49	364	18866	3.3338
GO:0010631	epithelial cell migration	3/49	365/18866	0.0689473	0.191404	0.141365	JUP/SEMA4A/SRF	3	3	49	365	18866	3.32441
GO:0051098	regulation of binding	3/49	367/18866	0.0698425	0.19159	0.141502	IGF1/SLPI/SPON1	3	3	49	367	18866	3.30578
GO:0001916	positive regulation of T cell mediated cytotoxicity	1/49	28/18866	0.0702785	0.19159	0.141502	MR1	1	1	49	28	18866	14.4901
GO:0010669	epithelial structure maintenance	1/49	28/18866	0.0702785	0.19159	0.141502	SRF	1	1	49	28	18866	14.4901
GO:0018146	keratan sulfate biosynthetic process	1/49	28/18866	0.0702785	0.19159	0.141502	PRELP	1	1	49	28	18866	14.4901
GO:0033561	regulation of water loss via skin	1/49	28/18866	0.0702785	0.19159	0.141502	SRF	1	1	49	28	18866	14.4901
GO:0043901	negative regulation of multi-organism process	1/49	28/18866	0.0702785	0.19159	0.141502	IGF1	1	1	49	28	18866	14.4901
GO:0045932	negative regulation of muscle contraction	1/49	28/18866	0.0702785	0.19159	0.141502	CALCRL	1	1	49	28	18866	14.4901
GO:0060512	prostate gland morphogenesis	1/49	28/18866	0.0702785	0.19159	0.141502	AR	1	1	49	28	18866	14.4901
GO:1900101	regulation of endoplasmic reticulum unfolded protein response	1/49	28/18866	0.0702785	0.19159	0.141502	PIK3R1	1	1	49	28	18866	14.4901
GO:1902668	negative regulation of axon guidance	1/49	28/18866	0.0702785	0.19159	0.141502	SEMA4A	1	1	49	28	18866	14.4901
GO:0090132	epithelium migration	3/49	368/18866	0.0702922	0.19159	0.141502	JUP/SEMA4A/SRF	3	3	49	368	18866	3.29655
GO:0071772	response to BMP	2/49	168/18866	0.0706271	0.191867	0.141707	COMP/SFRP2	2	2	49	168	18866	4.78007
GO:0071773	cellular response to BMP stimulus	2/49	168/18866	0.0706271	0.191867	0.141707	COMP/SFRP2	2	2	49	168	18866	4.78007
GO:0045861	negative regulation of proteolysis	3/49	369/18866	0.0707431	0.191867	0.141707	GAS1/SFRP2/SLPI	3	3	49	369	18866	3.28736
GO:0019048	modulation by virus of host process	1/49	29/18866	0.0726969	0.195558	0.144433	INSR	1	1	49	29	18866	13.9737
GO:0035116	embryonic hindlimb morphogenesis	1/49	29/18866	0.0726969	0.195558	0.144433	ZBTB16	1	1	49	29	18866	13.9737
GO:0045671	negative regulation of osteoclast differentiation	1/49	29/18866	0.0726969	0.195558	0.144433	PIK3R1	1	1	49	29	18866	13.9737
GO:0060351	cartilage development involved in endochondral bone morphogenesis	1/49	29/18866	0.0726969	0.195558	0.144433	COMP	1	1	49	29	18866	13.9737
GO:2000727	positive regulation of cardiac muscle cell differentiation	1/49	29/18866	0.0726969	0.195558	0.144433	IGF1	1	1	49	29	18866	13.9737
GO:0018108	peptidyl-tyrosine phosphorylation	3/49	374/18866	0.0730178	0.195783	0.144598	IGF1/INSR/SFRP2	3	3	49	374	18866	3.24218
GO:0090130	tissue migration	3/49	374/18866	0.0730178	0.195783	0.144598	JUP/SEMA4A/SRF	3	3	49	374	18866	3.24218
GO:0030111	regulation of Wnt signaling pathway	3/49	375/18866	0.0734767	0.196693	0.145271	JUP/SFRP2/TBX18	3	3	49	375	18866	3.23329
GO:0018212	peptidyl-tyrosine modification	3/49	377/18866	0.0743985	0.198168	0.14636	IGF1/INSR/SFRP2	3	3	49	377	18866	3.21565
GO:0003205	cardiac chamber development	2/49	174/18866	0.0750478	0.198168	0.14636	SFRP2/SRF	2	2	49	174	18866	4.61157
GO:0051099	positive regulation of binding	2/49	174/18866	0.0750478	0.198168	0.14636	IGF1/SPON1	2	2	49	174	18866	4.61157
GO:0097696	receptor signaling pathway via STAT	2/49	174/18866	0.0750478	0.198168	0.14636	IGF1/PIAS1	2	2	49	174	18866	4.61157
GO:0003401	axis elongation	1/49	30/18866	0.075109	0.198168	0.14636	SFRP2	1	1	49	30	18866	13.4933
GO:0032728	positive regulation of interferon-beta production	1/49	30/18866	0.075109	0.198168	0.14636	ZBTB20	1	1	49	30	18866	13.4933
GO:0051125	regulation of actin nucleation	1/49	30/18866	0.075109	0.198168	0.14636	GSN	1	1	49	30	18866	13.4933
GO:0051491	positive regulation of filopodium assembly	1/49	30/18866	0.075109	0.198168	0.14636	SRF	1	1	49	30	18866	13.4933
GO:0060055	angiogenesis involved in wound healing	1/49	30/18866	0.075109	0.198168	0.14636	SRF	1	1	49	30	18866	13.4933
GO:0045666	positive regulation of neuron differentiation	3/49	380/18866	0.0757909	0.199335	0.147222	IRX3/NEGR1/SRF	3	3	49	380	18866	3.18954
GO:0050680	negative regulation of epithelial cell proliferation	2/49	175/18866	0.0757932	0.199335	0.147222	AR/SFRP2	2	2	49	175	18866	4.58449
GO:0001701	in utero embryonic development	3/49	383/18866	0.077195	0.201295	0.14867	AR/IGF1/SRF	3	3	49	383	18866	3.16385
GO:0032535	regulation of cellular component size	3/49	383/18866	0.077195	0.201295	0.14867	GSN/SEMA4A/SRF	3	3	49	383	18866	3.16385
GO:0021772	olfactory bulb development	1/49	31/18866	0.077515	0.201295	0.14867	SRF	1	1	49	31	18866	13.0348
GO:0045987	positive regulation of smooth muscle contraction	1/49	31/18866	0.077515	0.201295	0.14867	SRF	1	1	49	31	18866	13.0348
GO:0060261	positive regulation of transcription initiation from RNA polymerase II promoter	1/49	31/18866	0.077515	0.201295	0.14867	SRF	1	1	49	31	18866	13.0348
GO:0060292	long-term synaptic depression	1/49	31/18866	0.077515	0.201295	0.14867	SRF	1	1	49	31	18866	13.0348
GO:0098868	bone growth	1/49	31/18866	0.077515	0.201295	0.14867	COMP	1	1	49	31	18866	13.0348
GO:1902230	negative regulation of intrinsic apoptotic signaling pathway in response to DNA damage	1/49	31/18866	0.077515	0.201295	0.14867	SFRP2	1	1	49	31	18866	13.0348
GO:0051897	positive regulation of protein kinase B signaling	2/49	178/18866	0.0780436	0.202349	0.149448	INSR/PIK3R1	2	2	49	178	18866	4.50651
GO:0010165	response to X-ray	1/49	32/18866	0.0799149	0.204945	0.151365	SFRP2	1	1	49	32	18866	12.6162
GO:0038128	ERBB2 signaling pathway	1/49	32/18866	0.0799149	0.204945	0.151365	PIK3R1	1	1	49	32	18866	12.6162
GO:0046320	regulation of fatty acid oxidation	1/49	32/18866	0.0799149	0.204945	0.151365	PDK4	1	1	49	32	18866	12.6162
GO:0048841	regulation of axon extension involved in axon guidance	1/49	32/18866	0.0799149	0.204945	0.151365	SEMA4A	1	1	49	32	18866	12.6162
GO:0060603	mammary gland duct morphogenesis	1/49	32/18866	0.0799149	0.204945	0.151365	AR	1	1	49	32	18866	12.6162
GO:0061036	positive regulation of cartilage development	1/49	32/18866	0.0799149	0.204945	0.151365	ZBTB16	1	1	49	32	18866	12.6162
GO:1901889	negative regulation of cell junction assembly	1/49	32/18866	0.0799149	0.204945	0.151365	APOD	1	1	49	32	18866	12.6162
GO:0008361	regulation of cell size	2/49	181/18866	0.0803151	0.205015	0.151417	SEMA4A/SRF	2	2	49	181	18866	4.4301
GO:0010950	positive regulation of endopeptidase activity	2/49	181/18866	0.0803151	0.205015	0.151417	GSN/SFRP2	2	2	49	181	18866	4.4301
GO:1905330	regulation of morphogenesis of an epithelium	2/49	181/18866	0.0803151	0.205015	0.151417	AR/SFRP2	2	2	49	181	18866	4.4301
GO:0071346	cellular response to interferon-gamma	2/49	182/18866	0.0810769	0.206639	0.152617	GSN/PIAS1	2	2	49	182	18866	4.40523
GO:0006986	response to unfolded protein	2/49	183/18866	0.0818409	0.20702	0.152898	COMP/PIK3R1	2	2	49	183	18866	4.38063
GO:0030177	positive regulation of Wnt signaling pathway	2/49	183/18866	0.0818409	0.20702	0.152898	JUP/SFRP2	2	2	49	183	18866	4.38063
GO:0120032	regulation of plasma membrane bounded cell projection assembly	2/49	183/18866	0.0818409	0.20702	0.152898	PLCE1/SRF	2	2	49	183	18866	4.38063
GO:0010955	negative regulation of protein processing	1/49	33/18866	0.0823087	0.20702	0.152898	GAS1	1	1	49	33	18866	12.2226
GO:0021988	olfactory lobe development	1/49	33/18866	0.0823087	0.20702	0.152898	SRF	1	1	49	33	18866	12.2226
GO:0042339	keratan sulfate metabolic process	1/49	33/18866	0.0823087	0.20702	0.152898	PRELP	1	1	49	33	18866	12.2226
GO:1902745	positive regulation of lamellipodium organization	1/49	33/18866	0.0823087	0.20702	0.152898	PLCE1	1	1	49	33	18866	12.2226
GO:1903318	negative regulation of protein maturation	1/49	33/18866	0.0823087	0.20702	0.152898	GAS1	1	1	49	33	18866	12.2226
GO:0031346	positive regulation of cell projection organization	3/49	394/18866	0.0824419	0.20702	0.152898	NEGR1/PLCE1/SRF	3	3	49	394	18866	3.07302
GO:0007416	synapse assembly	2/49	184/18866	0.0826073	0.20702	0.152898	LRRN3/SEMA4A	2	2	49	184	18866	4.35632
GO:0090090	negative regulation of canonical Wnt signaling pathway	2/49	184/18866	0.0826073	0.20702	0.152898	SFRP2/TBX18	2	2	49	184	18866	4.35632
GO:0050678	regulation of epithelial cell proliferation	3/49	395/18866	0.0829265	0.207505	0.153256	AR/IGF1/SFRP2	3	3	49	395	18866	3.06501
GO:0060491	regulation of cell projection assembly	2/49	185/18866	0.0833758	0.207802	0.153476	PLCE1/SRF	2	2	49	185	18866	4.33227
GO:0045787	positive regulation of cell cycle	3/49	396/18866	0.0834124	0.207802	0.153476	IGF1/INSR/MEIS2	3	3	49	396	18866	3.05705
GO:0050770	regulation of axonogenesis	2/49	186/18866	0.0841467	0.207802	0.153476	SEMA4A/SRF	2	2	49	186	18866	4.30849
GO:0007616	long-term memory	1/49	34/18866	0.0846963	0.207802	0.153476	SRF	1	1	49	34	18866	11.8518
GO:0010762	regulation of fibroblast migration	1/49	34/18866	0.0846963	0.207802	0.153476	PRR5L	1	1	49	34	18866	11.8518
GO:0033198	response to ATP	1/49	34/18866	0.0846963	0.207802	0.153476	ABCC9	1	1	49	34	18866	11.8518
GO:0043276	anoikis	1/49	34/18866	0.0846963	0.207802	0.153476	PDK4	1	1	49	34	18866	11.8518
GO:0048665	neuron fate specification	1/49	34/18866	0.0846963	0.207802	0.153476	HOXC10	1	1	49	34	18866	11.8518
GO:0060795	cell fate commitment involved in formation of primary germ layer	1/49	34/18866	0.0846963	0.207802	0.153476	SFRP2	1	1	49	34	18866	11.8518
GO:0061384	heart trabecula morphogenesis	1/49	34/18866	0.0846963	0.207802	0.153476	SRF	1	1	49	34	18866	11.8518
GO:0098901	regulation of cardiac muscle cell action potential	1/49	34/18866	0.0846963	0.207802	0.153476	JUP	1	1	49	34	18866	11.8518
GO:0008217	regulation of blood pressure	2/49	187/18866	0.0849197	0.207802	0.153476	AR/NAV2	2	2	49	187	18866	4.28497
GO:0050821	protein stabilization	2/49	187/18866	0.0849197	0.207802	0.153476	IGF1/PIK3R1	2	2	49	187	18866	4.28497
GO:0051783	regulation of nuclear division	2/49	188/18866	0.0856949	0.207802	0.153476	IGF1/INSR	2	2	49	188	18866	4.26171
GO:0071478	cellular response to radiation	2/49	188/18866	0.0856949	0.207802	0.153476	PIK3R1/SFRP2	2	2	49	188	18866	4.26171
GO:0006367	transcription initiation from RNA polymerase II promoter	2/49	189/18866	0.0864723	0.207802	0.153476	AR/SRF	2	2	49	189	18866	4.23869
GO:0007369	gastrulation	2/49	189/18866	0.0864723	0.207802	0.153476	SFRP2/SRF	2	2	49	189	18866	4.23869
GO:0043534	blood vessel endothelial cell migration	2/49	189/18866	0.0864723	0.207802	0.153476	JUP/SRF	2	2	49	189	18866	4.23869
GO:0045765	regulation of angiogenesis	3/49	403/18866	0.0868482	0.207802	0.153476	JUP/SEMA4A/SFRP2	3	3	49	403	18866	3.00242
GO:0001914	regulation of T cell mediated cytotoxicity	1/49	35/18866	0.0870779	0.207802	0.153476	MR1	1	1	49	35	18866	11.5029
GO:0010259	multicellular organism aging	1/49	35/18866	0.0870779	0.207802	0.153476	COMP	1	1	49	35	18866	11.5029
GO:0014904	myotube cell development	1/49	35/18866	0.0870779	0.207802	0.153476	IGF1	1	1	49	35	18866	11.5029
GO:0021522	spinal cord motor neuron differentiation	1/49	35/18866	0.0870779	0.207802	0.153476	HOXC10	1	1	49	35	18866	11.5029
GO:0034390	smooth muscle cell apoptotic process	1/49	35/18866	0.0870779	0.207802	0.153476	IGF1	1	1	49	35	18866	11.5029
GO:0034391	regulation of smooth muscle cell apoptotic process	1/49	35/18866	0.0870779	0.207802	0.153476	IGF1	1	1	49	35	18866	11.5029
GO:0035909	aorta morphogenesis	1/49	35/18866	0.0870779	0.207802	0.153476	SRF	1	1	49	35	18866	11.5029
GO:0048333	mesodermal cell differentiation	1/49	35/18866	0.0870779	0.207802	0.153476	SFRP2	1	1	49	35	18866	11.5029
GO:0048821	erythrocyte development	1/49	35/18866	0.0870779	0.207802	0.153476	SRF	1	1	49	35	18866	11.5029
GO:0070884	regulation of calcineurin-NFAT signaling cascade	1/49	35/18866	0.0870779	0.207802	0.153476	IGF1	1	1	49	35	18866	11.5029
GO:0097009	energy homeostasis	1/49	35/18866	0.0870779	0.207802	0.153476	IRX3	1	1	49	35	18866	11.5029
GO:0098751	bone cell development	1/49	35/18866	0.0870779	0.207802	0.153476	SRF	1	1	49	35	18866	11.5029
GO:1900016	negative regulation of cytokine production involved in inflammatory response	1/49	35/18866	0.0870779	0.207802	0.153476	APOD	1	1	49	35	18866	11.5029
GO:0030308	negative regulation of cell growth	2/49	190/18866	0.0872519	0.207917	0.15356	SEMA4A/SFRP2	2	2	49	190	18866	4.21589
GO:0032970	regulation of actin filament-based process	3/49	405/18866	0.0878409	0.209018	0.154374	GSN/JUP/PIK3R1	3	3	49	405	18866	2.98716
GO:0044272	sulfur compound biosynthetic process	2/49	192/18866	0.0888176	0.210426	0.155414	PDK4/PRELP	2	2	49	192	18866	4.1707
GO:0010092	specification of animal organ identity	1/49	36/18866	0.0894534	0.210426	0.155414	AR	1	1	49	36	18866	11.1738
GO:0018345	protein palmitoylation	1/49	36/18866	0.0894534	0.210426	0.155414	ZDHHC14	1	1	49	36	18866	11.1738
GO:0021955	central nervous system neuron axonogenesis	1/49	36/18866	0.0894534	0.210426	0.155414	DCLK1	1	1	49	36	18866	11.1738
GO:0031128	developmental induction	1/49	36/18866	0.0894534	0.210426	0.155414	AR	1	1	49	36	18866	11.1738
GO:0043368	positive T cell selection	1/49	36/18866	0.0894534	0.210426	0.155414	SRF	1	1	49	36	18866	11.1738
GO:0106056	regulation of calcineurin-mediated signaling	1/49	36/18866	0.0894534	0.210426	0.155414	IGF1	1	1	49	36	18866	11.1738
GO:1905332	positive regulation of morphogenesis of an epithelium	1/49	36/18866	0.0894534	0.210426	0.155414	AR	1	1	49	36	18866	11.1738
GO:0046578	regulation of Ras protein signal transduction	2/49	194/18866	0.0903917	0.21233	0.15682	IGF1/PLCE1	2	2	49	194	18866	4.12733
GO:0010667	negative regulation of cardiac muscle cell apoptotic process	1/49	37/18866	0.0918229	0.212962	0.157286	SFRP2	1	1	49	37	18866	10.8646
GO:0033120	positive regulation of RNA splicing	1/49	37/18866	0.0918229	0.212962	0.157286	PIK3R1	1	1	49	37	18866	10.8646
GO:0035137	hindlimb morphogenesis	1/49	37/18866	0.0918229	0.212962	0.157286	ZBTB16	1	1	49	37	18866	10.8646
GO:0043243	positive regulation of protein-containing complex disassembly	1/49	37/18866	0.0918229	0.212962	0.157286	INSR	1	1	49	37	18866	10.8646
GO:0045730	respiratory burst	1/49	37/18866	0.0918229	0.212962	0.157286	INSR	1	1	49	37	18866	10.8646
GO:0048846	axon extension involved in axon guidance	1/49	37/18866	0.0918229	0.212962	0.157286	SEMA4A	1	1	49	37	18866	10.8646
GO:0060260	regulation of transcription initiation from RNA polymerase II promoter	1/49	37/18866	0.0918229	0.212962	0.157286	SRF	1	1	49	37	18866	10.8646
GO:0071542	dopaminergic neuron differentiation	1/49	37/18866	0.0918229	0.212962	0.157286	SFRP2	1	1	49	37	18866	10.8646
GO:1902284	neuron projection extension involved in neuron projection guidance	1/49	37/18866	0.0918229	0.212962	0.157286	SEMA4A	1	1	49	37	18866	10.8646
GO:0009749	response to glucose	2/49	197/18866	0.0927684	0.21393	0.158001	SRF/ZBTB20	2	2	49	197	18866	4.06325
GO:0007626	locomotory behavior	2/49	198/18866	0.0935648	0.21393	0.158001	NAV2/NEGR1	2	2	49	198	18866	4.04214
GO:0043112	receptor metabolic process	2/49	198/18866	0.0935648	0.21393	0.158001	CALCRL/INSR	2	2	49	198	18866	4.04214
GO:0003156	regulation of animal organ formation	1/49	38/18866	0.0941863	0.21393	0.158001	AR	1	1	49	38	18866	10.5706
GO:0003298	physiological muscle hypertrophy	1/49	38/18866	0.0941863	0.21393	0.158001	IGF1	1	1	49	38	18866	10.5706
GO:0003301	physiological cardiac muscle hypertrophy	1/49	38/18866	0.0941863	0.21393	0.158001	IGF1	1	1	49	38	18866	10.5706
GO:0006084	acetyl-CoA metabolic process	1/49	38/18866	0.0941863	0.21393	0.158001	PDK4	1	1	49	38	18866	10.5706
GO:0010591	regulation of lamellipodium assembly	1/49	38/18866	0.0941863	0.21393	0.158001	PLCE1	1	1	49	38	18866	10.5706
GO:0044003	modulation by symbiont of host process	1/49	38/18866	0.0941863	0.21393	0.158001	INSR	1	1	49	38	18866	10.5706
GO:0046596	regulation of viral entry into host cell	1/49	38/18866	0.0941863	0.21393	0.158001	GSN	1	1	49	38	18866	10.5706
GO:0061049	cell growth involved in cardiac muscle cell development	1/49	38/18866	0.0941863	0.21393	0.158001	IGF1	1	1	49	38	18866	10.5706
GO:0071276	cellular response to cadmium ion	1/49	38/18866	0.0941863	0.21393	0.158001	GSN	1	1	49	38	18866	10.5706
GO:0086005	ventricular cardiac muscle cell action potential	1/49	38/18866	0.0941863	0.21393	0.158001	JUP	1	1	49	38	18866	10.5706
GO:1905898	positive regulation of response to endoplasmic reticulum stress	1/49	38/18866	0.0941863	0.21393	0.158001	PIK3R1	1	1	49	38	18866	10.5706
GO:2000144	positive regulation of DNA-templated transcription, initiation	1/49	38/18866	0.0941863	0.21393	0.158001	SRF	1	1	49	38	18866	10.5706
GO:0031032	actomyosin structure organization	2/49	200/18866	0.0951636	0.215853	0.159421	PIK3R1/SRF	2	2	49	200	18866	4.00089
GO:0010952	positive regulation of peptidase activity	2/49	201/18866	0.095966	0.216519	0.159913	GSN/SFRP2	2	2	49	201	18866	3.98058
GO:0001825	blastocyst formation	1/49	39/18866	0.0965437	0.216519	0.159913	SRF	1	1	49	39	18866	10.292
GO:0032691	negative regulation of interleukin-1 beta production	1/49	39/18866	0.0965437	0.216519	0.159913	IGF1	1	1	49	39	18866	10.292
GO:0033146	regulation of intracellular estrogen receptor signaling pathway	1/49	39/18866	0.0965437	0.216519	0.159913	AR	1	1	49	39	18866	10.292
GO:0046329	negative regulation of JNK cascade	1/49	39/18866	0.0965437	0.216519	0.159913	SFRP2	1	1	49	39	18866	10.292
GO:0060416	response to growth hormone	1/49	39/18866	0.0965437	0.216519	0.159913	PIK3R1	1	1	49	39	18866	10.292
GO:0086091	regulation of heart rate by cardiac conduction	1/49	39/18866	0.0965437	0.216519	0.159913	JUP	1	1	49	39	18866	10.292
GO:1902229	regulation of intrinsic apoptotic signaling pathway in response to DNA damage	1/49	39/18866	0.0965437	0.216519	0.159913	SFRP2	1	1	49	39	18866	10.292
GO:0009746	response to hexose	2/49	202/18866	0.0967704	0.216519	0.159913	SRF/ZBTB20	2	2	49	202	18866	3.96047
GO:0034341	response to interferon-gamma	2/49	202/18866	0.0967704	0.216519	0.159913	GSN/PIAS1	2	2	49	202	18866	3.96047
GO:0043588	skin development	3/49	425/18866	0.098033	0.21875	0.161561	COMP/JUP/SRF	3	3	49	425	18866	2.84253
GO:0050727	regulation of inflammatory response	3/49	425/18866	0.098033	0.21875	0.161561	APOD/CALCRL/IGF1	3	3	49	425	18866	2.84253
GO:0010613	positive regulation of cardiac muscle hypertrophy	1/49	40/18866	0.0988951	0.218897	0.161669	IGF1	1	1	49	40	18866	10.0238
GO:0010664	negative regulation of striated muscle cell apoptotic process	1/49	40/18866	0.0988951	0.218897	0.161669	SFRP2	1	1	49	40	18866	10.0238
GO:0010719	negative regulation of epithelial to mesenchymal transition	1/49	40/18866	0.0988951	0.218897	0.161669	SFRP2	1	1	49	40	18866	10.0238
GO:0043403	skeletal muscle tissue regeneration	1/49	40/18866	0.0988951	0.218897	0.161669	IGF1	1	1	49	40	18866	10.0238
GO:0071526	semaphorin-plexin signaling pathway	1/49	40/18866	0.0988951	0.218897	0.161669	SEMA4A	1	1	49	40	18866	10.0238
GO:1902895	positive regulation of pri-miRNA transcription by RNA polymerase II	1/49	40/18866	0.0988951	0.218897	0.161669	SRF	1	1	49	40	18866	10.0238
GO:0035966	response to topologically incorrect protein	2/49	205/18866	0.0991953	0.219267	0.161943	COMP/PIK3R1	2	2	49	205	18866	3.90134
GO:0035637	multicellular organismal signaling	2/49	206/18866	0.100007	0.220536	0.16288	ABCC9/JUP	2	2	49	206	18866	3.88202
GO:0034284	response to monosaccharide	2/49	207/18866	0.100822	0.220536	0.16288	SRF/ZBTB20	2	2	49	207	18866	3.86289
GO:0046890	regulation of lipid biosynthetic process	2/49	207/18866	0.100822	0.220536	0.16288	PDK4/ZBTB20	2	2	49	207	18866	3.86289
GO:0014742	positive regulation of muscle hypertrophy	1/49	41/18866	0.10124	0.220536	0.16288	IGF1	1	1	49	41	18866	9.77437
GO:0033574	response to testosterone	1/49	41/18866	0.10124	0.220536	0.16288	AR	1	1	49	41	18866	9.77437
GO:0035136	forelimb morphogenesis	1/49	41/18866	0.10124	0.220536	0.16288	ZBTB16	1	1	49	41	18866	9.77437
GO:0038083	peptidyl-tyrosine autophosphorylation	1/49	41/18866	0.10124	0.220536	0.16288	INSR	1	1	49	41	18866	9.77437
GO:0051354	negative regulation of oxidoreductase activity	1/49	41/18866	0.10124	0.220536	0.16288	PDK4	1	1	49	41	18866	9.77437
GO:0051693	actin filament capping	1/49	41/18866	0.10124	0.220536	0.16288	GSN	1	1	49	41	18866	9.77437
GO:1902042	negative regulation of extrinsic apoptotic signaling pathway via death domain receptors	1/49	41/18866	0.10124	0.220536	0.16288	SFRP2	1	1	49	41	18866	9.77437
GO:1905209	positive regulation of cardiocyte differentiation	1/49	41/18866	0.10124	0.220536	0.16288	IGF1	1	1	49	41	18866	9.77437
GO:0045766	positive regulation of angiogenesis	2/49	208/18866	0.101637	0.221108	0.163303	JUP/SFRP2	2	2	49	208	18866	3.84394
GO:0009612	response to mechanical stimulus	2/49	209/18866	0.102455	0.222594	0.1644	JUP/MEIS2	2	2	49	209	18866	3.82518
GO:0052548	regulation of endopeptidase activity	3/49	434/18866	0.102772	0.222988	0.164692	GSN/SFRP2/SLPI	3	3	49	434	18866	2.78183
GO:0045216	cell-cell junction organization	2/49	210/18866	0.103275	0.223564	0.165117	JUP/SRF	2	2	49	210	18866	3.80661
GO:0046006	regulation of activated T cell proliferation	1/49	42/18866	0.10358	0.223564	0.165117	IGF1	1	1	49	42	18866	9.53618
GO:1900371	regulation of purine nucleotide biosynthetic process	1/49	42/18866	0.10358	0.223564	0.165117	PDK4	1	1	49	42	18866	9.53618
GO:1904037	positive regulation of epithelial cell apoptotic process	1/49	42/18866	0.10358	0.223564	0.165117	GSN	1	1	49	42	18866	9.53618
GO:0043393	regulation of protein binding	2/49	211/18866	0.104097	0.224093	0.165507	SLPI/SPON1	2	2	49	211	18866	3.78821
GO:0050679	positive regulation of epithelial cell proliferation	2/49	211/18866	0.104097	0.224093	0.165507	AR/IGF1	2	2	49	211	18866	3.78821
GO:0051701	interaction with host	2/49	212/18866	0.10492	0.224199	0.165586	GSN/INSR	2	2	49	212	18866	3.76999
GO:0022407	regulation of cell-cell adhesion	3/49	439/18866	0.105444	0.224199	0.165586	IGF1/PIK3R1/ZBTB16	3	3	49	439	18866	2.74907
GO:0016051	carbohydrate biosynthetic process	2/49	213/18866	0.105745	0.224199	0.165586	IGF1/INSR	2	2	49	213	18866	3.75195
GO:0010470	regulation of gastrulation	1/49	43/18866	0.105913	0.224199	0.165586	SFRP2	1	1	49	43	18866	9.3082
GO:0030517	negative regulation of axon extension	1/49	43/18866	0.105913	0.224199	0.165586	SEMA4A	1	1	49	43	18866	9.3082
GO:0030521	androgen receptor signaling pathway	1/49	43/18866	0.105913	0.224199	0.165586	AR	1	1	49	43	18866	9.3082
GO:0030808	regulation of nucleotide biosynthetic process	1/49	43/18866	0.105913	0.224199	0.165586	PDK4	1	1	49	43	18866	9.3082
GO:0045124	regulation of bone resorption	1/49	43/18866	0.105913	0.224199	0.165586	PDK4	1	1	49	43	18866	9.3082
GO:0045773	positive regulation of axon extension	1/49	43/18866	0.105913	0.224199	0.165586	SRF	1	1	49	43	18866	9.3082
GO:0050850	positive regulation of calcium-mediated signaling	1/49	43/18866	0.105913	0.224199	0.165586	IGF1	1	1	49	43	18866	9.3082
GO:0086004	regulation of cardiac muscle cell contraction	1/49	43/18866	0.105913	0.224199	0.165586	JUP	1	1	49	43	18866	9.3082
GO:0090317	negative regulation of intracellular protein transport	1/49	43/18866	0.105913	0.224199	0.165586	APOD	1	1	49	43	18866	9.3082
GO:0150077	regulation of neuroinflammatory response	1/49	43/18866	0.105913	0.224199	0.165586	IGF1	1	1	49	43	18866	9.3082
GO:0043281	regulation of cysteine-type endopeptidase activity involved in apoptotic process	2/49	215/18866	0.107401	0.225365	0.166447	GSN/SFRP2	2	2	49	215	18866	3.71637
GO:0048608	reproductive structure development	3/49	443/18866	0.107602	0.225365	0.166447	AR/INSR/SFRP2	3	3	49	443	18866	2.7235
GO:0048732	gland development	3/49	443/18866	0.107602	0.225365	0.166447	AR/INSR/SRF	3	3	49	443	18866	2.7235
GO:1901342	regulation of vasculature development	3/49	444/18866	0.108145	0.225365	0.166447	JUP/SEMA4A/SFRP2	3	3	49	444	18866	2.71718
GO:0001913	T cell mediated cytotoxicity	1/49	44/18866	0.108241	0.225365	0.166447	MR1	1	1	49	44	18866	9.09393
GO:0030835	negative regulation of actin filament depolymerization	1/49	44/18866	0.108241	0.225365	0.166447	GSN	1	1	49	44	18866	9.09393
GO:0031670	cellular response to nutrient	1/49	44/18866	0.108241	0.225365	0.166447	SRF	1	1	49	44	18866	9.09393
GO:0032620	interleukin-17 production	1/49	44/18866	0.108241	0.225365	0.166447	MR1	1	1	49	44	18866	9.09393
GO:0033173	calcineurin-NFAT signaling cascade	1/49	44/18866	0.108241	0.225365	0.166447	IGF1	1	1	49	44	18866	9.09393
GO:0042088	T-helper 1 type immune response	1/49	44/18866	0.108241	0.225365	0.166447	SEMA4A	1	1	49	44	18866	9.09393
GO:0045332	phospholipid translocation	1/49	44/18866	0.108241	0.225365	0.166447	PLSCR4	1	1	49	44	18866	9.09393
GO:1902667	regulation of axon guidance	1/49	44/18866	0.108241	0.225365	0.166447	SEMA4A	1	1	49	44	18866	9.09393
GO:2000404	regulation of T cell migration	1/49	44/18866	0.108241	0.225365	0.166447	APOD	1	1	49	44	18866	9.09393
GO:0050792	regulation of viral process	2/49	217/18866	0.109064	0.226792	0.167501	GSN/SLPI	2	2	49	217	18866	3.68147
GO:0043434	response to peptide hormone	3/49	447/18866	0.109778	0.227612	0.168106	INSR/PDK4/PIK3R1	3	3	49	447	18866	2.6984
GO:0061458	reproductive system development	3/49	447/18866	0.109778	0.227612	0.168106	AR/INSR/SFRP2	3	3	49	447	18866	2.6984
GO:0045214	sarcomere organization	1/49	45/18866	0.110562	0.227612	0.168106	SRF	1	1	49	45	18866	8.88575
GO:0045429	positive regulation of nitric oxide biosynthetic process	1/49	45/18866	0.110562	0.227612	0.168106	INSR	1	1	49	45	18866	8.88575
GO:0052372	modulation by symbiont of entry into host	1/49	45/18866	0.110562	0.227612	0.168106	GSN	1	1	49	45	18866	8.88575
GO:0060443	mammary gland morphogenesis	1/49	45/18866	0.110562	0.227612	0.168106	AR	1	1	49	45	18866	8.88575
GO:1904646	cellular response to amyloid-beta	1/49	45/18866	0.110562	0.227612	0.168106	IGF1	1	1	49	45	18866	8.88575
GO:2001222	regulation of neuron migration	1/49	45/18866	0.110562	0.227612	0.168106	IGSF10	1	1	49	45	18866	8.88575
GO:0030178	negative regulation of Wnt signaling pathway	2/49	219/18866	0.110734	0.22768	0.168157	SFRP2/TBX18	2	2	49	219	18866	3.64722
GO:0002064	epithelial cell development	2/49	221/18866	0.11241	0.229231	0.169302	AR/RILPL2	2	2	49	221	18866	3.6136
GO:0031669	cellular response to nutrient levels	2/49	221/18866	0.11241	0.229231	0.169302	PDK4/SRF	2	2	49	221	18866	3.6136
GO:0010761	fibroblast migration	1/49	46/18866	0.112878	0.229231	0.169302	PRR5L	1	1	49	46	18866	8.68748
GO:0032692	negative regulation of interleukin-1 production	1/49	46/18866	0.112878	0.229231	0.169302	IGF1	1	1	49	46	18866	8.68748
GO:0048538	thymus development	1/49	46/18866	0.112878	0.229231	0.169302	SRF	1	1	49	46	18866	8.68748
GO:0050798	activated T cell proliferation	1/49	46/18866	0.112878	0.229231	0.169302	IGF1	1	1	49	46	18866	8.68748
GO:0050982	detection of mechanical stimulus	1/49	46/18866	0.112878	0.229231	0.169302	JUP	1	1	49	46	18866	8.68748
GO:0051489	regulation of filopodium assembly	1/49	46/18866	0.112878	0.229231	0.169302	SRF	1	1	49	46	18866	8.68748
GO:1904407	positive regulation of nitric oxide metabolic process	1/49	46/18866	0.112878	0.229231	0.169302	INSR	1	1	49	46	18866	8.68748
GO:2000142	regulation of DNA-templated transcription, initiation	1/49	46/18866	0.112878	0.229231	0.169302	SRF	1	1	49	46	18866	8.68748
GO:0050673	epithelial cell proliferation	3/49	453/18866	0.113074	0.229346	0.169387	AR/IGF1/SFRP2	3	3	49	453	18866	2.66157
GO:0019722	calcium-mediated signaling	2/49	222/18866	0.113251	0.229402	0.169428	IGF1/PLCE1	2	2	49	222	18866	3.59624
GO:0051090	regulation of DNA-binding transcription factor activity	3/49	455/18866	0.114181	0.229402	0.169428	AR/JUP/SRF	3	3	49	455	18866	2.64951
GO:0019932	second-messenger-mediated signaling	3/49	456/18866	0.114736	0.229402	0.169428	CALCRL/IGF1/PLCE1	3	3	49	456	18866	2.64351
GO:0006383	transcription by RNA polymerase III	1/49	47/18866	0.115188	0.229402	0.169428	AR	1	1	49	47	18866	8.49813
GO:0010559	regulation of glycoprotein biosynthetic process	1/49	47/18866	0.115188	0.229402	0.169428	IGF1	1	1	49	47	18866	8.49813
GO:0014003	oligodendrocyte development	1/49	47/18866	0.115188	0.229402	0.169428	GSN	1	1	49	47	18866	8.49813
GO:0034204	lipid translocation	1/49	47/18866	0.115188	0.229402	0.169428	PLSCR4	1	1	49	47	18866	8.49813
GO:0045933	positive regulation of muscle contraction	1/49	47/18866	0.115188	0.229402	0.169428	SRF	1	1	49	47	18866	8.49813
GO:0046638	positive regulation of alpha-beta T cell differentiation	1/49	47/18866	0.115188	0.229402	0.169428	ZBTB16	1	1	49	47	18866	8.49813
GO:0048483	autonomic nervous system development	1/49	47/18866	0.115188	0.229402	0.169428	NAV2	1	1	49	47	18866	8.49813
GO:0048599	oocyte development	1/49	47/18866	0.115188	0.229402	0.169428	IGF1	1	1	49	47	18866	8.49813
GO:0048806	genitalia development	1/49	47/18866	0.115188	0.229402	0.169428	AR	1	1	49	47	18866	8.49813
GO:0050919	negative chemotaxis	1/49	47/18866	0.115188	0.229402	0.169428	SEMA4A	1	1	49	47	18866	8.49813
GO:0120163	negative regulation of cold-induced thermogenesis	1/49	47/18866	0.115188	0.229402	0.169428	HOXC10	1	1	49	47	18866	8.49813
GO:1903115	regulation of actin filament-based movement	1/49	47/18866	0.115188	0.229402	0.169428	JUP	1	1	49	47	18866	8.49813
GO:0045665	negative regulation of neuron differentiation	2/49	225/18866	0.115784	0.230311	0.1701	IRX3/SEMA4A	2	2	49	225	18866	3.54744
GO:0014911	positive regulation of smooth muscle cell migration	1/49	48/18866	0.117491	0.232028	0.171368	IGF1	1	1	49	48	18866	8.31782
GO:0032648	regulation of interferon-beta production	1/49	48/18866	0.117491	0.232028	0.171368	ZBTB20	1	1	49	48	18866	8.31782
GO:0033628	regulation of cell adhesion mediated by integrin	1/49	48/18866	0.117491	0.232028	0.171368	SFRP2	1	1	49	48	18866	8.31782
GO:0055023	positive regulation of cardiac muscle tissue growth	1/49	48/18866	0.117491	0.232028	0.171368	IGF1	1	1	49	48	18866	8.31782
GO:0060324	face development	1/49	48/18866	0.117491	0.232028	0.171368	SRF	1	1	49	48	18866	8.31782
GO:1990573	potassium ion import across plasma membrane	1/49	48/18866	0.117491	0.232028	0.171368	ABCC9	1	1	49	48	18866	8.31782
GO:0048762	mesenchymal cell differentiation	2/49	229/18866	0.119184	0.23349	0.172448	SEMA4A/SFRP2	2	2	49	229	18866	3.48441
GO:0050807	regulation of synapse organization	2/49	229/18866	0.119184	0.23349	0.172448	LRRN3/SEMA4A	2	2	49	229	18866	3.48441
GO:0002686	negative regulation of leukocyte migration	1/49	49/18866	0.119789	0.23349	0.172448	APOD	1	1	49	49	18866	8.14121
GO:0018198	peptidyl-cysteine modification	1/49	49/18866	0.119789	0.23349	0.172448	ZDHHC14	1	1	49	49	18866	8.14121
GO:0021517	ventral spinal cord development	1/49	49/18866	0.119789	0.23349	0.172448	HOXC10	1	1	49	49	18866	8.14121
GO:0030850	prostate gland development	1/49	49/18866	0.119789	0.23349	0.172448	AR	1	1	49	49	18866	8.14121
GO:0042059	negative regulation of epidermal growth factor receptor signaling pathway	1/49	49/18866	0.119789	0.23349	0.172448	SH3KBP1	1	1	49	49	18866	8.14121
GO:0045058	T cell selection	1/49	49/18866	0.119789	0.23349	0.172448	SRF	1	1	49	49	18866	8.14121
GO:0061383	trabecula morphogenesis	1/49	49/18866	0.119789	0.23349	0.172448	SRF	1	1	49	49	18866	8.14121
GO:0090199	regulation of release of cytochrome c from mitochondria	1/49	49/18866	0.119789	0.23349	0.172448	IGF1	1	1	49	49	18866	8.14121
GO:0097720	calcineurin-mediated signaling	1/49	49/18866	0.119789	0.23349	0.172448	IGF1	1	1	49	49	18866	8.14121
GO:0052547	regulation of peptidase activity	3/49	466/18866	0.120344	0.234084	0.172887	GSN/SFRP2/SLPI	3	3	49	466	18866	2.5851
GO:0001649	osteoblast differentiation	2/49	231/18866	0.120893	0.234084	0.172887	IGF1/SFRP2	2	2	49	231	18866	3.45361
GO:0043903	regulation of symbiotic process	2/49	231/18866	0.120893	0.234084	0.172887	GSN/SLPI	2	2	49	231	18866	3.45361
GO:0048738	cardiac muscle tissue development	2/49	231/18866	0.120893	0.234084	0.172887	IGF1/SRF	2	2	49	231	18866	3.45361
GO:0010256	endomembrane system organization	3/49	468/18866	0.121478	0.234084	0.172887	AR/GSN/PLSCR4	3	3	49	468	18866	2.5737
GO:0002711	positive regulation of T cell mediated immunity	1/49	50/18866	0.122082	0.234084	0.172887	MR1	1	1	49	50	18866	7.97761
GO:0031648	protein destabilization	1/49	50/18866	0.122082	0.234084	0.172887	GSN	1	1	49	50	18866	7.97761
GO:0032608	interferon-beta production	1/49	50/18866	0.122082	0.234084	0.172887	ZBTB20	1	1	49	50	18866	7.97761
GO:0046850	regulation of bone remodeling	1/49	50/18866	0.122082	0.234084	0.172887	PDK4	1	1	49	50	18866	7.97761
GO:0048546	digestive tract morphogenesis	1/49	50/18866	0.122082	0.234084	0.172887	SFRP2	1	1	49	50	18866	7.97761
GO:0061014	positive regulation of mRNA catabolic process	1/49	50/18866	0.122082	0.234084	0.172887	PRR5L	1	1	49	50	18866	7.97761
GO:1902743	regulation of lamellipodium organization	1/49	50/18866	0.122082	0.234084	0.172887	PLCE1	1	1	49	50	18866	7.97761
GO:1904707	positive regulation of vascular associated smooth muscle cell proliferation	1/49	50/18866	0.122082	0.234084	0.172887	IGF1	1	1	49	50	18866	7.97761
GO:2000725	regulation of cardiac muscle cell differentiation	1/49	50/18866	0.122082	0.234084	0.172887	IGF1	1	1	49	50	18866	7.97761
GO:0097305	response to alcohol	2/49	234/18866	0.123469	0.234917	0.173502	GSN/JUP	2	2	49	234	18866	3.4084
GO:1904018	positive regulation of vasculature development	2/49	235/18866	0.124331	0.234917	0.173502	JUP/SFRP2	2	2	49	235	18866	3.39359
GO:0002762	negative regulation of myeloid leukocyte differentiation	1/49	51/18866	0.124368	0.234917	0.173502	PIK3R1	1	1	49	51	18866	7.81687
GO:0021545	cranial nerve development	1/49	51/18866	0.124368	0.234917	0.173502	NAV2	1	1	49	51	18866	7.81687
GO:0032873	negative regulation of stress-activated MAPK cascade	1/49	51/18866	0.124368	0.234917	0.173502	SFRP2	1	1	49	51	18866	7.81687
GO:0035272	exocrine system development	1/49	51/18866	0.124368	0.234917	0.173502	INSR	1	1	49	51	18866	7.81687
GO:0046460	neutral lipid biosynthetic process	1/49	51/18866	0.124368	0.234917	0.173502	PLCE1	1	1	49	51	18866	7.81687
GO:0046463	acylglycerol biosynthetic process	1/49	51/18866	0.124368	0.234917	0.173502	PLCE1	1	1	49	51	18866	7.81687
GO:0048146	positive regulation of fibroblast proliferation	1/49	51/18866	0.124368	0.234917	0.173502	IGF1	1	1	49	51	18866	7.81687
GO:0060976	coronary vasculature development	1/49	51/18866	0.124368	0.234917	0.173502	SRF	1	1	49	51	18866	7.81687
GO:0070303	negative regulation of stress-activated protein kinase signaling cascade	1/49	51/18866	0.124368	0.234917	0.173502	SFRP2	1	1	49	51	18866	7.81687
GO:1900047	negative regulation of hemostasis	1/49	51/18866	0.124368	0.234917	0.173502	COMP	1	1	49	51	18866	7.81687
GO:1902893	regulation of pri-miRNA transcription by RNA polymerase II	1/49	51/18866	0.124368	0.234917	0.173502	SRF	1	1	49	51	18866	7.81687
GO:0001912	positive regulation of leukocyte mediated cytotoxicity	1/49	52/18866	0.126648	0.236228	0.17447	MR1	1	1	49	52	18866	7.66329
GO:0009948	anterior/posterior axis specification	1/49	52/18866	0.126648	0.236228	0.17447	SRF	1	1	49	52	18866	7.66329
GO:0009994	oocyte differentiation	1/49	52/18866	0.126648	0.236228	0.17447	IGF1	1	1	49	52	18866	7.66329
GO:0030514	negative regulation of BMP signaling pathway	1/49	52/18866	0.126648	0.236228	0.17447	SFRP2	1	1	49	52	18866	7.66329
GO:0031103	axon regeneration	1/49	52/18866	0.126648	0.236228	0.17447	APOD	1	1	49	52	18866	7.66329
GO:0032330	regulation of chondrocyte differentiation	1/49	52/18866	0.126648	0.236228	0.17447	ZBTB16	1	1	49	52	18866	7.66329
GO:0048260	positive regulation of receptor-mediated endocytosis	1/49	52/18866	0.126648	0.236228	0.17447	INSR	1	1	49	52	18866	7.66329
GO:0051445	regulation of meiotic cell cycle	1/49	52/18866	0.126648	0.236228	0.17447	INSR	1	1	49	52	18866	7.66329
GO:0060421	positive regulation of heart growth	1/49	52/18866	0.126648	0.236228	0.17447	IGF1	1	1	49	52	18866	7.66329
GO:0060425	lung morphogenesis	1/49	52/18866	0.126648	0.236228	0.17447	SRF	1	1	49	52	18866	7.66329
GO:2000677	regulation of transcription regulatory region DNA binding	1/49	52/18866	0.126648	0.236228	0.17447	IGF1	1	1	49	52	18866	7.66329
GO:0010594	regulation of endothelial cell migration	2/49	238/18866	0.126924	0.236228	0.17447	JUP/SEMA4A	2	2	49	238	18866	3.34992
GO:0034249	negative regulation of cellular amide metabolic process	2/49	238/18866	0.126924	0.236228	0.17447	IGF1/SPON1	2	2	49	238	18866	3.34992
GO:2000116	regulation of cysteine-type endopeptidase activity	2/49	239/18866	0.127792	0.237575	0.175465	GSN/SFRP2	2	2	49	239	18866	3.3356
GO:0050803	regulation of synapse structure or activity	2/49	240/18866	0.128661	0.237801	0.175631	LRRN3/SEMA4A	2	2	49	240	18866	3.32141
GO:0035384	thioester biosynthetic process	1/49	53/18866	0.128923	0.237801	0.175631	PDK4	1	1	49	53	18866	7.51568
GO:0045010	actin nucleation	1/49	53/18866	0.128923	0.237801	0.175631	GSN	1	1	49	53	18866	7.51568
GO:0045661	regulation of myoblast differentiation	1/49	53/18866	0.128923	0.237801	0.175631	BOC	1	1	49	53	18866	7.51568
GO:0061614	pri-miRNA transcription by RNA polymerase II	1/49	53/18866	0.128923	0.237801	0.175631	SRF	1	1	49	53	18866	7.51568
GO:0071616	acyl-CoA biosynthetic process	1/49	53/18866	0.128923	0.237801	0.175631	PDK4	1	1	49	53	18866	7.51568
GO:0097035	regulation of membrane lipid distribution	1/49	53/18866	0.128923	0.237801	0.175631	PLSCR4	1	1	49	53	18866	7.51568
GO:0006376	mRNA splice site selection	1/49	54/18866	0.131192	0.240798	0.177845	CELF2	1	1	49	54	18866	7.3737
GO:0030834	regulation of actin filament depolymerization	1/49	54/18866	0.131192	0.240798	0.177845	GSN	1	1	49	54	18866	7.3737
GO:1901185	negative regulation of ERBB signaling pathway	1/49	54/18866	0.131192	0.240798	0.177845	SH3KBP1	1	1	49	54	18866	7.3737
GO:1903018	regulation of glycoprotein metabolic process	1/49	54/18866	0.131192	0.240798	0.177845	IGF1	1	1	49	54	18866	7.3737
GO:0050769	positive regulation of neurogenesis	3/49	485/18866	0.131278	0.240798	0.177845	IRX3/NEGR1/SRF	3	3	49	485	18866	2.48047
GO:0043312	neutrophil degranulation	3/49	487/18866	0.132449	0.242364	0.179002	GSN/JUP/SLPI	3	3	49	487	18866	2.46998
GO:0001954	positive regulation of cell-matrix adhesion	1/49	55/18866	0.133455	0.242364	0.179002	JUP	1	1	49	55	18866	7.23705
GO:0014888	striated muscle adaptation	1/49	55/18866	0.133455	0.242364	0.179002	GSN	1	1	49	55	18866	7.23705
GO:0022029	telencephalon cell migration	1/49	55/18866	0.133455	0.242364	0.179002	SRF	1	1	49	55	18866	7.23705
GO:0032720	negative regulation of tumor necrosis factor production	1/49	55/18866	0.133455	0.242364	0.179002	IGF1	1	1	49	55	18866	7.23705
GO:0042304	regulation of fatty acid biosynthetic process	1/49	55/18866	0.133455	0.242364	0.179002	PDK4	1	1	49	55	18866	7.23705
GO:0050879	multicellular organismal movement	1/49	55/18866	0.133455	0.242364	0.179002	COMP	1	1	49	55	18866	7.23705
GO:0050881	musculoskeletal movement	1/49	55/18866	0.133455	0.242364	0.179002	COMP	1	1	49	55	18866	7.23705
GO:0060350	endochondral bone morphogenesis	1/49	55/18866	0.133455	0.242364	0.179002	COMP	1	1	49	55	18866	7.23705
GO:0002283	neutrophil activation involved in immune response	3/49	490/18866	0.134213	0.243474	0.179822	GSN/JUP/SLPI	3	3	49	490	18866	2.4544
GO:0001755	neural crest cell migration	1/49	56/18866	0.135712	0.243513	0.179851	SEMA4A	1	1	49	56	18866	7.10545
GO:0010665	regulation of cardiac muscle cell apoptotic process	1/49	56/18866	0.135712	0.243513	0.179851	SFRP2	1	1	49	56	18866	7.10545
GO:0031295	T cell costimulation	1/49	56/18866	0.135712	0.243513	0.179851	PIK3R1	1	1	49	56	18866	7.10545
GO:0043113	receptor clustering	1/49	56/18866	0.135712	0.243513	0.179851	GSN	1	1	49	56	18866	7.10545
GO:0044273	sulfur compound catabolic process	1/49	56/18866	0.135712	0.243513	0.179851	PRELP	1	1	49	56	18866	7.10545
GO:0050732	negative regulation of peptidyl-tyrosine phosphorylation	1/49	56/18866	0.135712	0.243513	0.179851	SFRP2	1	1	49	56	18866	7.10545
GO:0060688	regulation of morphogenesis of a branching structure	1/49	56/18866	0.135712	0.243513	0.179851	AR	1	1	49	56	18866	7.10545
GO:0086002	cardiac muscle cell action potential involved in contraction	1/49	56/18866	0.135712	0.243513	0.179851	JUP	1	1	49	56	18866	7.10545
GO:0086065	cell communication involved in cardiac conduction	1/49	56/18866	0.135712	0.243513	0.179851	JUP	1	1	49	56	18866	7.10545
GO:1904645	response to amyloid-beta	1/49	56/18866	0.135712	0.243513	0.179851	IGF1	1	1	49	56	18866	7.10545
GO:0006352	DNA-templated transcription, initiation	2/49	249/18866	0.136545	0.244742	0.180758	AR/SRF	2	2	49	249	18866	3.19884
GO:0002090	regulation of receptor internalization	1/49	57/18866	0.137963	0.245417	0.181256	INSR	1	1	49	57	18866	6.97863
GO:0021515	cell differentiation in spinal cord	1/49	57/18866	0.137963	0.245417	0.181256	HOXC10	1	1	49	57	18866	6.97863
GO:0030520	intracellular estrogen receptor signaling pathway	1/49	57/18866	0.137963	0.245417	0.181256	AR	1	1	49	57	18866	6.97863
GO:0046854	phosphatidylinositol phosphorylation	1/49	57/18866	0.137963	0.245417	0.181256	PIK3R1	1	1	49	57	18866	6.97863
GO:0071398	cellular response to fatty acid	1/49	57/18866	0.137963	0.245417	0.181256	PDK4	1	1	49	57	18866	6.97863
GO:0098900	regulation of action potential	1/49	57/18866	0.137963	0.245417	0.181256	JUP	1	1	49	57	18866	6.97863
GO:1903556	negative regulation of tumor necrosis factor superfamily cytokine production	1/49	57/18866	0.137963	0.245417	0.181256	IGF1	1	1	49	57	18866	6.97863
GO:1903706	regulation of hemopoiesis	3/49	498/18866	0.138958	0.246921	0.182367	MEIS2/PIK3R1/ZBTB16	3	3	49	498	18866	2.41374
GO:0022604	regulation of cell morphogenesis	3/49	499/18866	0.139556	0.247014	0.182436	SEMA4A/SH3KBP1/SRF	3	3	49	499	18866	2.40875
GO:0051896	regulation of protein kinase B signaling	2/49	253/18866	0.140084	0.247014	0.182436	INSR/PIK3R1	2	2	49	253	18866	3.14718
GO:0002011	morphogenesis of an epithelial sheet	1/49	58/18866	0.140209	0.247014	0.182436	SRF	1	1	49	58	18866	6.85346
GO:0010662	regulation of striated muscle cell apoptotic process	1/49	58/18866	0.140209	0.247014	0.182436	SFRP2	1	1	49	58	18866	6.85346
GO:0021885	forebrain cell migration	1/49	58/18866	0.140209	0.247014	0.182436	SRF	1	1	49	58	18866	6.85346
GO:0030042	actin filament depolymerization	1/49	58/18866	0.140209	0.247014	0.182436	GSN	1	1	49	58	18866	6.85346
GO:0031294	lymphocyte costimulation	1/49	58/18866	0.140209	0.247014	0.182436	PIK3R1	1	1	49	58	18866	6.85346
GO:0043551	regulation of phosphatidylinositol 3-kinase activity	1/49	58/18866	0.140209	0.247014	0.182436	PIK3R1	1	1	49	58	18866	6.85346
GO:0045926	negative regulation of growth	2/49	254/18866	0.140971	0.247827	0.183037	SEMA4A/SFRP2	2	2	49	254	18866	3.13452
GO:2000027	regulation of animal organ morphogenesis	2/49	254/18866	0.140971	0.247827	0.183037	AR/SFRP2	2	2	49	254	18866	3.13452
GO:0010659	cardiac muscle cell apoptotic process	1/49	59/18866	0.142449	0.249097	0.183974	SFRP2	1	1	49	59	18866	6.73552
GO:0019731	antibacterial humoral response	1/49	59/18866	0.142449	0.249097	0.183974	SLPI	1	1	49	59	18866	6.73552
GO:0031102	neuron projection regeneration	1/49	59/18866	0.142449	0.249097	0.183974	APOD	1	1	49	59	18866	6.73552
GO:0032387	negative regulation of intracellular transport	1/49	59/18866	0.142449	0.249097	0.183974	APOD	1	1	49	59	18866	6.73552
GO:0048008	platelet-derived growth factor receptor signaling pathway	1/49	59/18866	0.142449	0.249097	0.183974	APOD	1	1	49	59	18866	6.73552
GO:0010951	negative regulation of endopeptidase activity	2/49	258/18866	0.144536	0.250349	0.184899	SFRP2/SLPI	2	2	49	258	18866	3.08488
GO:0001836	release of cytochrome c from mitochondria	1/49	60/18866	0.144683	0.250349	0.184899	IGF1	1	1	49	60	18866	6.62162
GO:0010823	negative regulation of mitochondrion organization	1/49	60/18866	0.144683	0.250349	0.184899	IGF1	1	1	49	60	18866	6.62162
GO:0035904	aorta development	1/49	60/18866	0.144683	0.250349	0.184899	SRF	1	1	49	60	18866	6.62162
GO:0042093	T-helper cell differentiation	1/49	60/18866	0.144683	0.250349	0.184899	SEMA4A	1	1	49	60	18866	6.62162
GO:0043388	positive regulation of DNA binding	1/49	60/18866	0.144683	0.250349	0.184899	IGF1	1	1	49	60	18866	6.62162
GO:0048747	muscle fiber development	1/49	60/18866	0.144683	0.250349	0.184899	COMP	1	1	49	60	18866	6.62162
GO:0061951	establishment of protein localization to plasma membrane	1/49	60/18866	0.144683	0.250349	0.184899	RILPL2	1	1	49	60	18866	6.62162
GO:1903428	positive regulation of reactive oxygen species biosynthetic process	1/49	60/18866	0.144683	0.250349	0.184899	INSR	1	1	49	60	18866	6.62162
GO:2000242	negative regulation of reproductive process	1/49	60/18866	0.144683	0.250349	0.184899	IGF1	1	1	49	60	18866	6.62162
GO:0006027	glycosaminoglycan catabolic process	1/49	61/18866	0.146912	0.252089	0.186184	PRELP	1	1	49	61	18866	6.51093
GO:0010658	striated muscle cell apoptotic process	1/49	61/18866	0.146912	0.252089	0.186184	SFRP2	1	1	49	61	18866	6.51093
GO:0031343	positive regulation of cell killing	1/49	61/18866	0.146912	0.252089	0.186184	MR1	1	1	49	61	18866	6.51093
GO:0043954	cellular component maintenance	1/49	61/18866	0.146912	0.252089	0.186184	INSR	1	1	49	61	18866	6.51093
GO:0045071	negative regulation of viral genome replication	1/49	61/18866	0.146912	0.252089	0.186184	SLPI	1	1	49	61	18866	6.51093
GO:0046847	filopodium assembly	1/49	61/18866	0.146912	0.252089	0.186184	SRF	1	1	49	61	18866	6.51093
GO:1902041	regulation of extrinsic apoptotic signaling pathway via death domain receptors	1/49	61/18866	0.146912	0.252089	0.186184	SFRP2	1	1	49	61	18866	6.51093
GO:1903078	positive regulation of protein localization to plasma membrane	1/49	61/18866	0.146912	0.252089	0.186184	PIK3R1	1	1	49	61	18866	6.51093
GO:0001894	tissue homeostasis	2/49	261/18866	0.147221	0.252358	0.186383	PDK4/SRF	2	2	49	261	18866	3.04866
GO:0050730	regulation of peptidyl-tyrosine phosphorylation	2/49	263/18866	0.149018	0.254316	0.187829	IGF1/SFRP2	2	2	49	263	18866	3.02498
GO:0002294	CD4-positive, alpha-beta T cell differentiation involved in immune response	1/49	62/18866	0.149135	0.254316	0.187829	SEMA4A	1	1	49	62	18866	6.40387
GO:0034113	heterotypic cell-cell adhesion	1/49	62/18866	0.149135	0.254316	0.187829	JUP	1	1	49	62	18866	6.40387
GO:0055025	positive regulation of cardiac muscle tissue development	1/49	62/18866	0.149135	0.254316	0.187829	IGF1	1	1	49	62	18866	6.40387
GO:0070527	platelet aggregation	1/49	62/18866	0.149135	0.254316	0.187829	COMP	1	1	49	62	18866	6.40387
GO:0048863	stem cell differentiation	2/49	264/18866	0.149918	0.255387	0.18862	SEMA4A/SRF	2	2	49	264	18866	3.01327
GO:0002287	alpha-beta T cell activation involved in immune response	1/49	63/18866	0.151352	0.256242	0.189251	SEMA4A	1	1	49	63	18866	6.30026
GO:0002293	alpha-beta T cell differentiation involved in immune response	1/49	63/18866	0.151352	0.256242	0.189251	SEMA4A	1	1	49	63	18866	6.30026
GO:0046622	positive regulation of organ growth	1/49	63/18866	0.151352	0.256242	0.189251	IGF1	1	1	49	63	18866	6.30026
GO:0046635	positive regulation of alpha-beta T cell activation	1/49	63/18866	0.151352	0.256242	0.189251	ZBTB16	1	1	49	63	18866	6.30026
GO:0051893	regulation of focal adhesion assembly	1/49	63/18866	0.151352	0.256242	0.189251	APOD	1	1	49	63	18866	6.30026
GO:0090109	regulation of cell-substrate junction assembly	1/49	63/18866	0.151352	0.256242	0.189251	APOD	1	1	49	63	18866	6.30026
GO:0001947	heart looping	1/49	64/18866	0.153563	0.257605	0.190259	SRF	1	1	49	64	18866	6.19994
GO:0030166	proteoglycan biosynthetic process	1/49	64/18866	0.153563	0.257605	0.190259	IGF1	1	1	49	64	18866	6.19994
GO:0032507	maintenance of protein location in cell	1/49	64/18866	0.153563	0.257605	0.190259	GSN	1	1	49	64	18866	6.19994
GO:0032835	glomerulus development	1/49	64/18866	0.153563	0.257605	0.190259	PLCE1	1	1	49	64	18866	6.19994
GO:0045453	bone resorption	1/49	64/18866	0.153563	0.257605	0.190259	PDK4	1	1	49	64	18866	6.19994
GO:0046637	regulation of alpha-beta T cell differentiation	1/49	64/18866	0.153563	0.257605	0.190259	ZBTB16	1	1	49	64	18866	6.19994
GO:0046686	response to cadmium ion	1/49	64/18866	0.153563	0.257605	0.190259	GSN	1	1	49	64	18866	6.19994
GO:0060135	maternal process involved in female pregnancy	1/49	64/18866	0.153563	0.257605	0.190259	AR	1	1	49	64	18866	6.19994
GO:2000401	regulation of lymphocyte migration	1/49	64/18866	0.153563	0.257605	0.190259	APOD	1	1	49	64	18866	6.19994
GO:0045017	glycerolipid biosynthetic process	2/49	270/18866	0.155341	0.260323	0.192265	PIK3R1/PLCE1	2	2	49	270	18866	2.94487
GO:0030837	negative regulation of actin filament polymerization	1/49	65/18866	0.155769	0.260511	0.192404	GSN	1	1	49	65	18866	6.10275
GO:0048645	animal organ formation	1/49	65/18866	0.155769	0.260511	0.192404	AR	1	1	49	65	18866	6.10275
GO:0010466	negative regulation of peptidase activity	2/49	272/18866	0.157157	0.262566	0.193922	SFRP2/SLPI	2	2	49	272	18866	2.92275
GO:0046626	regulation of insulin receptor signaling pathway	1/49	66/18866	0.15797	0.262858	0.194138	PIK3R1	1	1	49	66	18866	6.00857
GO:0050922	negative regulation of chemotaxis	1/49	66/18866	0.15797	0.262858	0.194138	SEMA4A	1	1	49	66	18866	6.00857
GO:0150116	regulation of cell-substrate junction organization	1/49	66/18866	0.15797	0.262858	0.194138	APOD	1	1	49	66	18866	6.00857
GO:1905207	regulation of cardiocyte differentiation	1/49	66/18866	0.15797	0.262858	0.194138	IGF1	1	1	49	66	18866	6.00857
GO:0007281	germ cell development	2/49	275/18866	0.15989	0.263321	0.19448	IGF1/ZBTB16	2	2	49	275	18866	2.89017
GO:0006026	aminoglycan catabolic process	1/49	67/18866	0.160164	0.263321	0.19448	PRELP	1	1	49	67	18866	5.91725
GO:0030239	myofibril assembly	1/49	67/18866	0.160164	0.263321	0.19448	SRF	1	1	49	67	18866	5.91725
GO:0033866	nucleoside bisphosphate biosynthetic process	1/49	67/18866	0.160164	0.263321	0.19448	PDK4	1	1	49	67	18866	5.91725
GO:0034030	ribonucleoside bisphosphate biosynthetic process	1/49	67/18866	0.160164	0.263321	0.19448	PDK4	1	1	49	67	18866	5.91725
GO:0034033	purine nucleoside bisphosphate biosynthetic process	1/49	67/18866	0.160164	0.263321	0.19448	PDK4	1	1	49	67	18866	5.91725
GO:0034332	adherens junction organization	1/49	67/18866	0.160164	0.263321	0.19448	JUP	1	1	49	67	18866	5.91725
GO:0043550	regulation of lipid kinase activity	1/49	67/18866	0.160164	0.263321	0.19448	PIK3R1	1	1	49	67	18866	5.91725
GO:0045670	regulation of osteoclast differentiation	1/49	67/18866	0.160164	0.263321	0.19448	PIK3R1	1	1	49	67	18866	5.91725
GO:0048663	neuron fate commitment	1/49	67/18866	0.160164	0.263321	0.19448	HOXC10	1	1	49	67	18866	5.91725
GO:0072678	T cell migration	1/49	67/18866	0.160164	0.263321	0.19448	APOD	1	1	49	67	18866	5.91725
GO:1900015	regulation of cytokine production involved in inflammatory response	1/49	67/18866	0.160164	0.263321	0.19448	APOD	1	1	49	67	18866	5.91725
GO:0032642	regulation of chemokine production	1/49	68/18866	0.162353	0.265524	0.196107	APOD	1	1	49	68	18866	5.82866
GO:0040014	regulation of multicellular organism growth	1/49	68/18866	0.162353	0.265524	0.196107	IGF1	1	1	49	68	18866	5.82866
GO:0045428	regulation of nitric oxide biosynthetic process	1/49	68/18866	0.162353	0.265524	0.196107	INSR	1	1	49	68	18866	5.82866
GO:0071479	cellular response to ionizing radiation	1/49	68/18866	0.162353	0.265524	0.196107	SFRP2	1	1	49	68	18866	5.82866
GO:1904377	positive regulation of protein localization to cell periphery	1/49	68/18866	0.162353	0.265524	0.196107	PIK3R1	1	1	49	68	18866	5.82866
GO:0015980	energy derivation by oxidation of organic compounds	2/49	278/18866	0.162632	0.265524	0.196107	IGF1/INSR	2	2	49	278	18866	2.8583
GO:0110053	regulation of actin filament organization	2/49	278/18866	0.162632	0.265524	0.196107	GSN/PIK3R1	2	2	49	278	18866	2.8583
GO:0030032	lamellipodium assembly	1/49	69/18866	0.164537	0.267839	0.197817	PLCE1	1	1	49	69	18866	5.74267
GO:0048662	negative regulation of smooth muscle cell proliferation	1/49	69/18866	0.164537	0.267839	0.197817	APOD	1	1	49	69	18866	5.74267
GO:0061371	determination of heart left/right asymmetry	1/49	69/18866	0.164537	0.267839	0.197817	SRF	1	1	49	69	18866	5.74267
GO:0002534	cytokine production involved in inflammatory response	1/49	70/18866	0.166715	0.270583	0.199843	APOD	1	1	49	70	18866	5.65917
GO:0003143	embryonic heart tube morphogenesis	1/49	70/18866	0.166715	0.270583	0.199843	SRF	1	1	49	70	18866	5.65917
GO:0050771	negative regulation of axonogenesis	1/49	70/18866	0.166715	0.270583	0.199843	SEMA4A	1	1	49	70	18866	5.65917
GO:0002292	T cell differentiation involved in immune response	1/49	71/18866	0.168887	0.272233	0.201062	SEMA4A	1	1	49	71	18866	5.57806
GO:0033627	cell adhesion mediated by integrin	1/49	71/18866	0.168887	0.272233	0.201062	SFRP2	1	1	49	71	18866	5.57806
GO:0042531	positive regulation of tyrosine phosphorylation of STAT protein	1/49	71/18866	0.168887	0.272233	0.201062	IGF1	1	1	49	71	18866	5.57806
GO:0046579	positive regulation of Ras protein signal transduction	1/49	71/18866	0.168887	0.272233	0.201062	IGF1	1	1	49	71	18866	5.57806
GO:0050891	multicellular organismal water homeostasis	1/49	71/18866	0.168887	0.272233	0.201062	SRF	1	1	49	71	18866	5.57806
GO:0061180	mammary gland epithelium development	1/49	71/18866	0.168887	0.272233	0.201062	AR	1	1	49	71	18866	5.57806
GO:1901880	negative regulation of protein depolymerization	1/49	71/18866	0.168887	0.272233	0.201062	GSN	1	1	49	71	18866	5.57806
GO:0140014	mitotic nuclear division	2/49	286/18866	0.169985	0.273735	0.202172	IGF1/INSR	2	2	49	286	18866	2.77661
GO:0021700	developmental maturation	2/49	287/18866	0.170908	0.274118	0.202454	IGF1/NFIA	2	2	49	287	18866	2.76672
GO:0043647	inositol phosphate metabolic process	1/49	72/18866	0.171054	0.274118	0.202454	PLCE1	1	1	49	72	18866	5.5
GO:0046834	lipid phosphorylation	1/49	72/18866	0.171054	0.274118	0.202454	PIK3R1	1	1	49	72	18866	5.5
GO:0061035	regulation of cartilage development	1/49	72/18866	0.171054	0.274118	0.202454	ZBTB16	1	1	49	72	18866	5.5
GO:0061515	myeloid cell development	1/49	72/18866	0.171054	0.274118	0.202454	SRF	1	1	49	72	18866	5.5
GO:0072593	reactive oxygen species metabolic process	2/49	288/18866	0.171832	0.275099	0.203178	INSR/PDK4	2	2	49	288	18866	2.7568
GO:0002709	regulation of T cell mediated immunity	1/49	73/18866	0.173215	0.275388	0.203392	MR1	1	1	49	73	18866	5.42339
GO:0003208	cardiac ventricle morphogenesis	1/49	73/18866	0.173215	0.275388	0.203392	SFRP2	1	1	49	73	18866	5.42339
GO:0010611	regulation of cardiac muscle hypertrophy	1/49	73/18866	0.173215	0.275388	0.203392	IGF1	1	1	49	73	18866	5.42339
GO:0051155	positive regulation of striated muscle cell differentiation	1/49	73/18866	0.173215	0.275388	0.203392	IGF1	1	1	49	73	18866	5.42339
GO:0072078	nephron tubule morphogenesis	1/49	73/18866	0.173215	0.275388	0.203392	IRX3	1	1	49	73	18866	5.42339
GO:1903779	regulation of cardiac conduction	1/49	73/18866	0.173215	0.275388	0.203392	ABCC9	1	1	49	73	18866	5.42339
GO:0010976	positive regulation of neuron projection development	2/49	290/18866	0.173683	0.275388	0.203392	NEGR1/SRF	2	2	49	290	18866	2.73738
GO:0060485	mesenchyme development	2/49	290/18866	0.173683	0.275388	0.203392	SEMA4A/SFRP2	2	2	49	290	18866	2.73738
GO:0097193	intrinsic apoptotic signaling pathway	2/49	290/18866	0.173683	0.275388	0.203392	PIK3R1/SFRP2	2	2	49	290	18866	2.73738
GO:1902105	regulation of leukocyte differentiation	2/49	290/18866	0.173683	0.275388	0.203392	PIK3R1/ZBTB16	2	2	49	290	18866	2.73738
GO:0032481	positive regulation of type I interferon production	1/49	74/18866	0.175371	0.27753	0.204974	ZBTB20	1	1	49	74	18866	5.34886
GO:0086003	cardiac muscle cell contraction	1/49	74/18866	0.175371	0.27753	0.204974	JUP	1	1	49	74	18866	5.34886
GO:0001910	regulation of leukocyte mediated cytotoxicity	1/49	75/18866	0.177521	0.278527	0.205711	MR1	1	1	49	75	18866	5.27635
GO:0032602	chemokine production	1/49	75/18866	0.177521	0.278527	0.205711	APOD	1	1	49	75	18866	5.27635
GO:0033143	regulation of intracellular steroid hormone receptor signaling pathway	1/49	75/18866	0.177521	0.278527	0.205711	AR	1	1	49	75	18866	5.27635
GO:0035924	cellular response to vascular endothelial growth factor stimulus	1/49	75/18866	0.177521	0.278527	0.205711	GAS1	1	1	49	75	18866	5.27635
GO:0043627	response to estrogen	1/49	75/18866	0.177521	0.278527	0.205711	AR	1	1	49	75	18866	5.27635
GO:0050805	negative regulation of synaptic transmission	1/49	75/18866	0.177521	0.278527	0.205711	SRF	1	1	49	75	18866	5.27635
GO:0072088	nephron epithelium morphogenesis	1/49	75/18866	0.177521	0.278527	0.205711	IRX3	1	1	49	75	18866	5.27635
GO:0086001	cardiac muscle cell action potential	1/49	75/18866	0.177521	0.278527	0.205711	JUP	1	1	49	75	18866	5.27635
GO:1900076	regulation of cellular response to insulin stimulus	1/49	75/18866	0.177521	0.278527	0.205711	PIK3R1	1	1	49	75	18866	5.27635
GO:0050768	negative regulation of neurogenesis	2/49	295/18866	0.178326	0.279524	0.206447	IRX3/SEMA4A	2	2	49	295	18866	2.68997
GO:0000381	regulation of alternative mRNA splicing, via spliceosome	1/49	76/18866	0.179666	0.28109	0.207603	CELF2	1	1	49	76	18866	5.20575
GO:0014743	regulation of muscle hypertrophy	1/49	76/18866	0.179666	0.28109	0.207603	IGF1	1	1	49	76	18866	5.20575
GO:0061333	renal tubule morphogenesis	1/49	77/18866	0.181805	0.283361	0.209281	IRX3	1	1	49	77	18866	5.13701
GO:0070830	bicellular tight junction assembly	1/49	77/18866	0.181805	0.283361	0.209281	SRF	1	1	49	77	18866	5.13701
GO:0072028	nephron morphogenesis	1/49	77/18866	0.181805	0.283361	0.209281	IRX3	1	1	49	77	18866	5.13701
GO:0150076	neuroinflammatory response	1/49	77/18866	0.181805	0.283361	0.209281	IGF1	1	1	49	77	18866	5.13701
GO:0007162	negative regulation of cell adhesion	2/49	301/18866	0.183923	0.28507	0.210543	APOD/PIK3R1	2	2	49	301	18866	2.63517
GO:0010632	regulation of epithelial cell migration	2/49	301/18866	0.183923	0.28507	0.210543	JUP/SEMA4A	2	2	49	301	18866	2.63517
GO:0042310	vasoconstriction	1/49	78/18866	0.183939	0.28507	0.210543	COMP	1	1	49	78	18866	5.06984
GO:0043367	CD4-positive, alpha-beta T cell differentiation	1/49	78/18866	0.183939	0.28507	0.210543	SEMA4A	1	1	49	78	18866	5.06984
GO:0043900	regulation of multi-organism process	1/49	78/18866	0.183939	0.28507	0.210543	IGF1	1	1	49	78	18866	5.06984
GO:0051057	positive regulation of small GTPase mediated signal transduction	1/49	78/18866	0.183939	0.28507	0.210543	IGF1	1	1	49	78	18866	5.06984
GO:0090068	positive regulation of cell cycle process	2/49	302/18866	0.184858	0.286217	0.21139	IGF1/INSR	2	2	49	302	18866	2.62625
GO:0006809	nitric oxide biosynthetic process	1/49	79/18866	0.186067	0.286217	0.21139	INSR	1	1	49	79	18866	5.00403
GO:0021675	nerve development	1/49	79/18866	0.186067	0.286217	0.21139	NAV2	1	1	49	79	18866	5.00403
GO:0030104	water homeostasis	1/49	79/18866	0.186067	0.286217	0.21139	SRF	1	1	49	79	18866	5.00403
GO:0032272	negative regulation of protein polymerization	1/49	79/18866	0.186067	0.286217	0.21139	GSN	1	1	49	79	18866	5.00403
GO:0043407	negative regulation of MAP kinase activity	1/49	79/18866	0.186067	0.286217	0.21139	SFRP2	1	1	49	79	18866	5.00403
GO:0090398	cellular senescence	1/49	79/18866	0.186067	0.286217	0.21139	SRF	1	1	49	79	18866	5.00403
GO:0120192	tight junction assembly	1/49	79/18866	0.186067	0.286217	0.21139	SRF	1	1	49	79	18866	5.00403
GO:0003151	outflow tract morphogenesis	1/49	80/18866	0.18819	0.288139	0.212809	SFRP2	1	1	49	80	18866	4.9409
GO:0014032	neural crest cell development	1/49	80/18866	0.18819	0.288139	0.212809	SEMA4A	1	1	49	80	18866	4.9409
GO:0035050	embryonic heart tube development	1/49	80/18866	0.18819	0.288139	0.212809	SRF	1	1	49	80	18866	4.9409
GO:0048678	response to axon injury	1/49	80/18866	0.18819	0.288139	0.212809	APOD	1	1	49	80	18866	4.9409
GO:0055021	regulation of cardiac muscle tissue growth	1/49	80/18866	0.18819	0.288139	0.212809	IGF1	1	1	49	80	18866	4.9409
GO:0021766	hippocampus development	1/49	81/18866	0.190307	0.290302	0.214407	SRF	1	1	49	81	18866	4.87783
GO:0034644	cellular response to UV	1/49	81/18866	0.190307	0.290302	0.214407	PIK3R1	1	1	49	81	18866	4.87783
GO:0043242	negative regulation of protein-containing complex disassembly	1/49	81/18866	0.190307	0.290302	0.214407	GSN	1	1	49	81	18866	4.87783
GO:0050829	defense response to Gram-negative bacterium	1/49	81/18866	0.190307	0.290302	0.214407	MR1	1	1	49	81	18866	4.87783
GO:0010769	regulation of cell morphogenesis involved in differentiation	2/49	310/18866	0.192368	0.291904	0.21559	SEMA4A/SRF	2	2	49	310	18866	2.55683
GO:0018105	peptidyl-serine phosphorylation	2/49	310/18866	0.192368	0.291904	0.21559	DCLK1/SFRP2	2	2	49	310	18866	2.55683
GO:0016925	protein sumoylation	1/49	82/18866	0.192419	0.291904	0.21559	PIAS1	1	1	49	82	18866	4.81762
GO:0021954	central nervous system neuron development	1/49	82/18866	0.192419	0.291904	0.21559	DCLK1	1	1	49	82	18866	4.81762
GO:0120193	tight junction organization	1/49	82/18866	0.192419	0.291904	0.21559	SRF	1	1	49	82	18866	4.81762
GO:1903313	positive regulation of mRNA metabolic process	1/49	82/18866	0.192419	0.291904	0.21559	PRR5L	1	1	49	82	18866	4.81762
GO:0048041	focal adhesion assembly	1/49	83/18866	0.194526	0.293749	0.216953	APOD	1	1	49	83	18866	4.75878
GO:0048145	regulation of fibroblast proliferation	1/49	83/18866	0.194526	0.293749	0.216953	IGF1	1	1	49	83	18866	4.75878
GO:0055117	regulation of cardiac muscle contraction	1/49	83/18866	0.194526	0.293749	0.216953	JUP	1	1	49	83	18866	4.75878
GO:1900046	regulation of hemostasis	1/49	83/18866	0.194526	0.293749	0.216953	COMP	1	1	49	83	18866	4.75878
GO:2001021	negative regulation of response to DNA damage stimulus	1/49	83/18866	0.194526	0.293749	0.216953	SFRP2	1	1	49	83	18866	4.75878
GO:0014031	mesenchymal cell development	1/49	84/18866	0.196627	0.295568	0.218297	SEMA4A	1	1	49	84	18866	4.7013
GO:0046209	nitric oxide metabolic process	1/49	84/18866	0.196627	0.295568	0.218297	INSR	1	1	49	84	18866	4.7013
GO:0048144	fibroblast proliferation	1/49	84/18866	0.196627	0.295568	0.218297	IGF1	1	1	49	84	18866	4.7013
GO:0048864	stem cell development	1/49	84/18866	0.196627	0.295568	0.218297	SEMA4A	1	1	49	84	18866	4.7013
GO:0097061	dendritic spine organization	1/49	84/18866	0.196627	0.295568	0.218297	INSR	1	1	49	84	18866	4.7013
GO:0000245	spliceosomal complex assembly	1/49	85/18866	0.198723	0.296825	0.219225	CELF2	1	1	49	85	18866	4.64514
GO:0032092	positive regulation of protein binding	1/49	85/18866	0.198723	0.296825	0.219225	SPON1	1	1	49	85	18866	4.64514
GO:0043154	negative regulation of cysteine-type endopeptidase activity involved in apoptotic process	1/49	85/18866	0.198723	0.296825	0.219225	SFRP2	1	1	49	85	18866	4.64514
GO:0043297	apical junction assembly	1/49	85/18866	0.198723	0.296825	0.219225	SRF	1	1	49	85	18866	4.64514
GO:0045844	positive regulation of striated muscle tissue development	1/49	85/18866	0.198723	0.296825	0.219225	IGF1	1	1	49	85	18866	4.64514
GO:0048636	positive regulation of muscle organ development	1/49	85/18866	0.198723	0.296825	0.219225	IGF1	1	1	49	85	18866	4.64514
GO:0110110	positive regulation of animal organ morphogenesis	1/49	85/18866	0.198723	0.296825	0.219225	AR	1	1	49	85	18866	4.64514
GO:0008589	regulation of smoothened signaling pathway	1/49	86/18866	0.200814	0.298134	0.220192	GAS1	1	1	49	86	18866	4.59029
GO:0014910	regulation of smooth muscle cell migration	1/49	86/18866	0.200814	0.298134	0.220192	IGF1	1	1	49	86	18866	4.59029
GO:0042509	regulation of tyrosine phosphorylation of STAT protein	1/49	86/18866	0.200814	0.298134	0.220192	IGF1	1	1	49	86	18866	4.59029
GO:0050772	positive regulation of axonogenesis	1/49	86/18866	0.200814	0.298134	0.220192	SRF	1	1	49	86	18866	4.59029
GO:0097756	negative regulation of blood vessel diameter	1/49	86/18866	0.200814	0.298134	0.220192	COMP	1	1	49	86	18866	4.59029
GO:1901863	positive regulation of muscle tissue development	1/49	86/18866	0.200814	0.298134	0.220192	IGF1	1	1	49	86	18866	4.59029
GO:0051961	negative regulation of nervous system development	2/49	319/18866	0.200866	0.298134	0.220192	IRX3/SEMA4A	2	2	49	319	18866	2.4832
GO:0000380	alternative mRNA splicing, via spliceosome	1/49	87/18866	0.202899	0.299	0.220831	CELF2	1	1	49	87	18866	4.53649
GO:0032436	positive regulation of proteasomal ubiquitin-dependent protein catabolic process	1/49	87/18866	0.202899	0.299	0.220831	PIAS1	1	1	49	87	18866	4.53649
GO:0060218	hematopoietic stem cell differentiation	1/49	87/18866	0.202899	0.299	0.220831	SRF	1	1	49	87	18866	4.53649
GO:0060420	regulation of heart growth	1/49	87/18866	0.202899	0.299	0.220831	IGF1	1	1	49	87	18866	4.53649
GO:0097581	lamellipodium organization	1/49	87/18866	0.202899	0.299	0.220831	PLCE1	1	1	49	87	18866	4.53649
GO:1904705	regulation of vascular associated smooth muscle cell proliferation	1/49	87/18866	0.202899	0.299	0.220831	IGF1	1	1	49	87	18866	4.53649
GO:1990874	vascular associated smooth muscle cell proliferation	1/49	87/18866	0.202899	0.299	0.220831	IGF1	1	1	49	87	18866	4.53649
GO:2001057	reactive nitrogen species metabolic process	1/49	87/18866	0.202899	0.299	0.220831	INSR	1	1	49	87	18866	4.53649
GO:0051056	regulation of small GTPase mediated signal transduction	2/49	323/18866	0.204658	0.300721	0.222102	IGF1/PLCE1	2	2	49	323	18866	2.45187
GO:0009798	axis specification	1/49	88/18866	0.204979	0.300721	0.222102	SRF	1	1	49	88	18866	4.48496
GO:0032755	positive regulation of interleukin-6 production	1/49	88/18866	0.204979	0.300721	0.222102	ZBTB20	1	1	49	88	18866	4.48496
GO:0046889	positive regulation of lipid biosynthetic process	1/49	88/18866	0.204979	0.300721	0.222102	ZBTB20	1	1	49	88	18866	4.48496
GO:1901879	regulation of protein depolymerization	1/49	88/18866	0.204979	0.300721	0.222102	GSN	1	1	49	88	18866	4.48496
GO:0007260	tyrosine phosphorylation of STAT protein	1/49	89/18866	0.207053	0.302687	0.223554	IGF1	1	1	49	89	18866	4.43351
GO:0014033	neural crest cell differentiation	1/49	89/18866	0.207053	0.302687	0.223554	SEMA4A	1	1	49	89	18866	4.43351
GO:0043506	regulation of JUN kinase activity	1/49	89/18866	0.207053	0.302687	0.223554	SFRP2	1	1	49	89	18866	4.43351
GO:0043537	negative regulation of blood vessel endothelial cell migration	1/49	89/18866	0.207053	0.302687	0.223554	JUP	1	1	49	89	18866	4.43351
GO:0006029	proteoglycan metabolic process	1/49	90/18866	0.209123	0.304064	0.224571	IGF1	1	1	49	90	18866	4.38331
GO:0042058	regulation of epidermal growth factor receptor signaling pathway	1/49	90/18866	0.209123	0.304064	0.224571	SH3KBP1	1	1	49	90	18866	4.38331
GO:0046427	positive regulation of receptor signaling pathway via JAK-STAT	1/49	90/18866	0.209123	0.304064	0.224571	IGF1	1	1	49	90	18866	4.38331
GO:0070542	response to fatty acid	1/49	90/18866	0.209123	0.304064	0.224571	PDK4	1	1	49	90	18866	4.38331
GO:0006898	receptor-mediated endocytosis	2/49	328/18866	0.20941	0.304064	0.224571	CALCRL/INSR	2	2	49	328	18866	2.41336
GO:0042113	B cell activation	2/49	328/18866	0.20941	0.304064	0.224571	PIK3R1/SH3KBP1	2	2	49	328	18866	2.41336
GO:0001656	metanephros development	1/49	91/18866	0.211187	0.304064	0.224571	IRX3	1	1	49	91	18866	4.3343
GO:0001843	neural tube closure	1/49	91/18866	0.211187	0.304064	0.224571	SFRP2	1	1	49	91	18866	4.3343
GO:0015914	phospholipid transport	1/49	91/18866	0.211187	0.304064	0.224571	PLSCR4	1	1	49	91	18866	4.3343
GO:0030901	midbrain development	1/49	91/18866	0.211187	0.304064	0.224571	SFRP2	1	1	49	91	18866	4.3343
GO:0033273	response to vitamin	1/49	91/18866	0.211187	0.304064	0.224571	GSN	1	1	49	91	18866	4.3343
GO:0034103	regulation of tissue remodeling	1/49	91/18866	0.211187	0.304064	0.224571	PDK4	1	1	49	91	18866	4.3343
GO:0046849	bone remodeling	1/49	91/18866	0.211187	0.304064	0.224571	PDK4	1	1	49	91	18866	4.3343
GO:0048477	oogenesis	1/49	91/18866	0.211187	0.304064	0.224571	IGF1	1	1	49	91	18866	4.3343
GO:0051492	regulation of stress fiber assembly	1/49	91/18866	0.211187	0.304064	0.224571	PIK3R1	1	1	49	91	18866	4.3343
GO:0060333	interferon-gamma-mediated signaling pathway	1/49	91/18866	0.211187	0.304064	0.224571	PIAS1	1	1	49	91	18866	4.3343
GO:0097306	cellular response to alcohol	1/49	91/18866	0.211187	0.304064	0.224571	JUP	1	1	49	91	18866	4.3343
GO:0032984	protein-containing complex disassembly	2/49	330/18866	0.211314	0.304064	0.224571	GSN/INSR	2	2	49	330	18866	2.39842
GO:0071214	cellular response to abiotic stimulus	2/49	331/18866	0.212267	0.304903	0.225191	PIK3R1/SFRP2	2	2	49	331	18866	2.39101
GO:0104004	cellular response to environmental stimulus	2/49	331/18866	0.212267	0.304903	0.225191	PIK3R1/SFRP2	2	2	49	331	18866	2.39101
GO:0031341	regulation of cell killing	1/49	92/18866	0.213245	0.30498	0.225248	MR1	1	1	49	92	18866	4.2864
GO:0045582	positive regulation of T cell differentiation	1/49	92/18866	0.213245	0.30498	0.225248	ZBTB16	1	1	49	92	18866	4.2864
GO:0060606	tube closure	1/49	92/18866	0.213245	0.30498	0.225248	SFRP2	1	1	49	92	18866	4.2864
GO:0106027	neuron projection organization	1/49	92/18866	0.213245	0.30498	0.225248	INSR	1	1	49	92	18866	4.2864
GO:1905897	regulation of response to endoplasmic reticulum stress	1/49	92/18866	0.213245	0.30498	0.225248	PIK3R1	1	1	49	92	18866	4.2864
GO:0018209	peptidyl-serine modification	2/49	333/18866	0.214174	0.305269	0.225461	DCLK1/SFRP2	2	2	49	333	18866	2.37633
GO:0032496	response to lipopolysaccharide	2/49	334/18866	0.215128	0.305269	0.225461	PLSCR4/SLPI	2	2	49	334	18866	2.36905
GO:0002532	production of molecular mediator involved in inflammatory response	1/49	93/18866	0.215299	0.305269	0.225461	APOD	1	1	49	93	18866	4.23957
GO:0006497	protein lipidation	1/49	93/18866	0.215299	0.305269	0.225461	ZDHHC14	1	1	49	93	18866	4.23957
GO:0014909	smooth muscle cell migration	1/49	93/18866	0.215299	0.305269	0.225461	IGF1	1	1	49	93	18866	4.23957
GO:0030510	regulation of BMP signaling pathway	1/49	93/18866	0.215299	0.305269	0.225461	SFRP2	1	1	49	93	18866	4.23957
GO:0045185	maintenance of protein location	1/49	93/18866	0.215299	0.305269	0.225461	GSN	1	1	49	93	18866	4.23957
GO:0072080	nephron tubule development	1/49	93/18866	0.215299	0.305269	0.225461	IRX3	1	1	49	93	18866	4.23957
GO:1904894	positive regulation of receptor signaling pathway via STAT	1/49	93/18866	0.215299	0.305269	0.225461	IGF1	1	1	49	93	18866	4.23957
GO:2000117	negative regulation of cysteine-type endopeptidase activity	1/49	93/18866	0.215299	0.305269	0.225461	SFRP2	1	1	49	93	18866	4.23957
GO:0034308	primary alcohol metabolic process	1/49	94/18866	0.217347	0.30738	0.22702	IGF1	1	1	49	94	18866	4.19375
GO:0060993	kidney morphogenesis	1/49	94/18866	0.217347	0.30738	0.22702	IRX3	1	1	49	94	18866	4.19375
GO:1904035	regulation of epithelial cell apoptotic process	1/49	94/18866	0.217347	0.30738	0.22702	GSN	1	1	49	94	18866	4.19375
GO:0061326	renal tubule development	1/49	95/18866	0.21939	0.309738	0.228762	IRX3	1	1	49	95	18866	4.14893
GO:1903725	regulation of phospholipid metabolic process	1/49	95/18866	0.21939	0.309738	0.228762	PIK3R1	1	1	49	95	18866	4.14893
GO:0090150	establishment of protein localization to membrane	2/49	342/18866	0.222777	0.313338	0.231421	RILPL2/ZDHHC14	2	2	49	342	18866	2.31235
GO:0032651	regulation of interleukin-1 beta production	1/49	97/18866	0.22346	0.313338	0.231421	IGF1	1	1	49	97	18866	4.06234
GO:0035710	CD4-positive, alpha-beta T cell activation	1/49	97/18866	0.22346	0.313338	0.231421	SEMA4A	1	1	49	97	18866	4.06234
GO:0046634	regulation of alpha-beta T cell activation	1/49	97/18866	0.22346	0.313338	0.231421	ZBTB16	1	1	49	97	18866	4.06234
GO:0098659	inorganic cation import across plasma membrane	1/49	97/18866	0.22346	0.313338	0.231421	ABCC9	1	1	49	97	18866	4.06234
GO:0099587	inorganic ion import across plasma membrane	1/49	97/18866	0.22346	0.313338	0.231421	ABCC9	1	1	49	97	18866	4.06234
GO:1901184	regulation of ERBB signaling pathway	1/49	97/18866	0.22346	0.313338	0.231421	SH3KBP1	1	1	49	97	18866	4.06234
GO:1901655	cellular response to ketone	1/49	97/18866	0.22346	0.313338	0.231421	AR	1	1	49	97	18866	4.06234
GO:1903311	regulation of mRNA metabolic process	2/49	344/18866	0.224693	0.31378	0.231747	CELF2/PRR5L	2	2	49	344	18866	2.29858
GO:0006942	regulation of striated muscle contraction	1/49	98/18866	0.225487	0.31378	0.231747	JUP	1	1	49	98	18866	4.01959
GO:0010771	negative regulation of cell morphogenesis involved in differentiation	1/49	98/18866	0.225487	0.31378	0.231747	SEMA4A	1	1	49	98	18866	4.01959
GO:0014020	primary neural tube formation	1/49	98/18866	0.225487	0.31378	0.231747	SFRP2	1	1	49	98	18866	4.01959
GO:0030316	osteoclast differentiation	1/49	98/18866	0.225487	0.31378	0.231747	PIK3R1	1	1	49	98	18866	4.01959
GO:0042158	lipoprotein biosynthetic process	1/49	98/18866	0.225487	0.31378	0.231747	ZDHHC14	1	1	49	98	18866	4.01959
GO:0045833	negative regulation of lipid metabolic process	1/49	98/18866	0.225487	0.31378	0.231747	APOD	1	1	49	98	18866	4.01959
GO:0048010	vascular endothelial growth factor receptor signaling pathway	1/49	98/18866	0.225487	0.31378	0.231747	PIK3R1	1	1	49	98	18866	4.01959
GO:2001243	negative regulation of intrinsic apoptotic signaling pathway	1/49	98/18866	0.225487	0.31378	0.231747	SFRP2	1	1	49	98	18866	4.01959
GO:0007265	Ras protein signal transduction	2/49	346/18866	0.226611	0.314999	0.232647	IGF1/PLCE1	2	2	49	346	18866	2.28497
GO:0002474	antigen processing and presentation of peptide antigen via MHC class I	1/49	99/18866	0.22751	0.314999	0.232647	MR1	1	1	49	99	18866	3.97877
GO:0007044	cell-substrate junction assembly	1/49	99/18866	0.22751	0.314999	0.232647	APOD	1	1	49	99	18866	3.97877
GO:0010717	regulation of epithelial to mesenchymal transition	1/49	99/18866	0.22751	0.314999	0.232647	SFRP2	1	1	49	99	18866	3.97877
GO:0050830	defense response to Gram-positive bacterium	1/49	99/18866	0.22751	0.314999	0.232647	MR1	1	1	49	99	18866	3.97877
GO:0051817	modulation of process of other organism involved in symbiotic interaction	1/49	99/18866	0.22751	0.314999	0.232647	INSR	1	1	49	99	18866	3.97877
GO:0042742	defense response to bacterium	2/49	348/18866	0.22853	0.315934	0.233338	MR1/SLPI	2	2	49	348	18866	2.27152
GO:0009615	response to virus	2/49	349/18866	0.22949	0.315934	0.233338	ABCC9/DCLK1	2	2	49	349	18866	2.26486
GO:0008585	female gonad development	1/49	100/18866	0.229526	0.315934	0.233338	INSR	1	1	49	100	18866	3.93838
GO:0030219	megakaryocyte differentiation	1/49	100/18866	0.229526	0.315934	0.233338	SRF	1	1	49	100	18866	3.93838
GO:0045069	regulation of viral genome replication	1/49	100/18866	0.229526	0.315934	0.233338	SLPI	1	1	49	100	18866	3.93838
GO:0045807	positive regulation of endocytosis	1/49	100/18866	0.229526	0.315934	0.233338	INSR	1	1	49	100	18866	3.93838
GO:0050848	regulation of calcium-mediated signaling	1/49	100/18866	0.229526	0.315934	0.233338	IGF1	1	1	49	100	18866	3.93838
GO:0019217	regulation of fatty acid metabolic process	1/49	101/18866	0.231538	0.317907	0.234795	PDK4	1	1	49	101	18866	3.8988
GO:0030838	positive regulation of actin filament polymerization	1/49	101/18866	0.231538	0.317907	0.234795	GSN	1	1	49	101	18866	3.8988
GO:0042102	positive regulation of T cell proliferation	1/49	101/18866	0.231538	0.317907	0.234795	IGF1	1	1	49	101	18866	3.8988
GO:0043502	regulation of muscle adaptation	1/49	102/18866	0.233545	0.319333	0.235848	IGF1	1	1	49	102	18866	3.86
GO:0055024	regulation of cardiac muscle tissue development	1/49	102/18866	0.233545	0.319333	0.235848	IGF1	1	1	49	102	18866	3.86
GO:0110020	regulation of actomyosin structure organization	1/49	102/18866	0.233545	0.319333	0.235848	PIK3R1	1	1	49	102	18866	3.86
GO:0150115	cell-substrate junction organization	1/49	102/18866	0.233545	0.319333	0.235848	APOD	1	1	49	102	18866	3.86
GO:2000060	positive regulation of ubiquitin-dependent protein catabolic process	1/49	102/18866	0.233545	0.319333	0.235848	PIAS1	1	1	49	102	18866	3.86
GO:0001823	mesonephros development	1/49	103/18866	0.235546	0.321005	0.237083	ZBTB16	1	1	49	103	18866	3.82198
GO:0002042	cell migration involved in sprouting angiogenesis	1/49	103/18866	0.235546	0.321005	0.237083	SRF	1	1	49	103	18866	3.82198
GO:0006885	regulation of pH	1/49	103/18866	0.235546	0.321005	0.237083	PDK4	1	1	49	103	18866	3.82198
GO:0048709	oligodendrocyte differentiation	1/49	103/18866	0.235546	0.321005	0.237083	GSN	1	1	49	103	18866	3.82198
GO:0002237	response to molecule of bacterial origin	2/49	356/18866	0.236218	0.321336	0.237327	PLSCR4/SLPI	2	2	49	356	18866	2.21935
GO:0002027	regulation of heart rate	1/49	104/18866	0.237543	0.321336	0.237327	JUP	1	1	49	104	18866	3.7847
GO:0002367	cytokine production involved in immune response	1/49	104/18866	0.237543	0.321336	0.237327	MR1	1	1	49	104	18866	3.7847
GO:0002456	T cell mediated immunity	1/49	104/18866	0.237543	0.321336	0.237327	MR1	1	1	49	104	18866	3.7847
GO:0003300	cardiac muscle hypertrophy	1/49	104/18866	0.237543	0.321336	0.237327	IGF1	1	1	49	104	18866	3.7847
GO:0006637	acyl-CoA metabolic process	1/49	104/18866	0.237543	0.321336	0.237327	PDK4	1	1	49	104	18866	3.7847
GO:0007200	phospholipase C-activating G protein-coupled receptor signaling pathway	1/49	104/18866	0.237543	0.321336	0.237327	PLCE1	1	1	49	104	18866	3.7847
GO:0032231	regulation of actin filament bundle assembly	1/49	104/18866	0.237543	0.321336	0.237327	PIK3R1	1	1	49	104	18866	3.7847
GO:0035383	thioester metabolic process	1/49	104/18866	0.237543	0.321336	0.237327	PDK4	1	1	49	104	18866	3.7847
GO:0007178	transmembrane receptor protein serine/threonine kinase signaling pathway	2/49	359/18866	0.239105	0.321917	0.237757	COMP/SFRP2	2	2	49	359	18866	2.2003
GO:0002824	positive regulation of adaptive immune response based on somatic recombination of immune receptors built from immunoglobulin superfamily domains	1/49	105/18866	0.239534	0.321917	0.237757	MR1	1	1	49	105	18866	3.74814
GO:0007631	feeding behavior	1/49	105/18866	0.239534	0.321917	0.237757	NEGR1	1	1	49	105	18866	3.74814
GO:0031532	actin cytoskeleton reorganization	1/49	105/18866	0.239534	0.321917	0.237757	GSN	1	1	49	105	18866	3.74814
GO:0045621	positive regulation of lymphocyte differentiation	1/49	105/18866	0.239534	0.321917	0.237757	ZBTB16	1	1	49	105	18866	3.74814
GO:0046545	development of primary female sexual characteristics	1/49	105/18866	0.239534	0.321917	0.237757	INSR	1	1	49	105	18866	3.74814
GO:0048259	regulation of receptor-mediated endocytosis	1/49	105/18866	0.239534	0.321917	0.237757	INSR	1	1	49	105	18866	3.74814
GO:1902106	negative regulation of leukocyte differentiation	1/49	105/18866	0.239534	0.321917	0.237757	PIK3R1	1	1	49	105	18866	3.74814
GO:0001818	negative regulation of cytokine production	2/49	360/18866	0.240068	0.322109	0.237899	APOD/IGF1	2	2	49	360	18866	2.19403
GO:0032956	regulation of actin cytoskeleton organization	2/49	360/18866	0.240068	0.322109	0.237899	GSN/PIK3R1	2	2	49	360	18866	2.19403
GO:0001841	neural tube formation	1/49	106/18866	0.24152	0.322222	0.237982	SFRP2	1	1	49	106	18866	3.71229
GO:0002708	positive regulation of lymphocyte mediated immunity	1/49	106/18866	0.24152	0.322222	0.237982	MR1	1	1	49	106	18866	3.71229
GO:0014812	muscle cell migration	1/49	106/18866	0.24152	0.322222	0.237982	IGF1	1	1	49	106	18866	3.71229
GO:0019395	fatty acid oxidation	1/49	106/18866	0.24152	0.322222	0.237982	PDK4	1	1	49	106	18866	3.71229
GO:0032091	negative regulation of protein binding	1/49	106/18866	0.24152	0.322222	0.237982	SLPI	1	1	49	106	18866	3.71229
GO:0034446	substrate adhesion-dependent cell spreading	1/49	106/18866	0.24152	0.322222	0.237982	PIK3R1	1	1	49	106	18866	3.71229
GO:2000379	positive regulation of reactive oxygen species metabolic process	1/49	106/18866	0.24152	0.322222	0.237982	INSR	1	1	49	106	18866	3.71229
GO:0010596	negative regulation of endothelial cell migration	1/49	107/18866	0.243501	0.323818	0.239161	JUP	1	1	49	107	18866	3.67713
GO:0014897	striated muscle hypertrophy	1/49	107/18866	0.243501	0.323818	0.239161	IGF1	1	1	49	107	18866	3.67713
GO:0055017	cardiac muscle tissue growth	1/49	107/18866	0.243501	0.323818	0.239161	IGF1	1	1	49	107	18866	3.67713
GO:1903426	regulation of reactive oxygen species biosynthetic process	1/49	107/18866	0.243501	0.323818	0.239161	INSR	1	1	49	107	18866	3.67713
GO:0001909	leukocyte mediated cytotoxicity	1/49	108/18866	0.245477	0.325396	0.240326	MR1	1	1	49	108	18866	3.64264
GO:0006024	glycosaminoglycan biosynthetic process	1/49	108/18866	0.245477	0.325396	0.240326	PRELP	1	1	49	108	18866	3.64264
GO:0032508	DNA duplex unwinding	1/49	108/18866	0.245477	0.325396	0.240326	NAV2	1	1	49	108	18866	3.64264
GO:0060071	Wnt signaling pathway, planar cell polarity pathway	1/49	108/18866	0.245477	0.325396	0.240326	SFRP2	1	1	49	108	18866	3.64264
GO:0002286	T cell activation involved in immune response	1/49	109/18866	0.247448	0.326695	0.241286	SEMA4A	1	1	49	109	18866	3.60879
GO:0014896	muscle hypertrophy	1/49	109/18866	0.247448	0.326695	0.241286	IGF1	1	1	49	109	18866	3.60879
GO:0021510	spinal cord development	1/49	109/18866	0.247448	0.326695	0.241286	HOXC10	1	1	49	109	18866	3.60879
GO:0021761	limbic system development	1/49	109/18866	0.247448	0.326695	0.241286	SRF	1	1	49	109	18866	3.60879
GO:0033138	positive regulation of peptidyl-serine phosphorylation	1/49	109/18866	0.247448	0.326695	0.241286	SFRP2	1	1	49	109	18866	3.60879
GO:0002821	positive regulation of adaptive immune response	1/49	110/18866	0.249414	0.32824	0.242427	MR1	1	1	49	110	18866	3.57557
GO:0072009	nephron epithelium development	1/49	110/18866	0.249414	0.32824	0.242427	IRX3	1	1	49	110	18866	3.57557
GO:0090175	regulation of establishment of planar polarity	1/49	110/18866	0.249414	0.32824	0.242427	SFRP2	1	1	49	110	18866	3.57557
GO:1901800	positive regulation of proteasomal protein catabolic process	1/49	110/18866	0.249414	0.32824	0.242427	PIAS1	1	1	49	110	18866	3.57557
GO:0002460	adaptive immune response based on somatic recombination of immune receptors built from immunoglobulin superfamily domains	2/49	370/18866	0.249709	0.328366	0.24252	MR1/SEMA4A	2	2	49	370	18866	2.13321
GO:0006790	sulfur compound metabolic process	2/49	371/18866	0.250674	0.329372	0.243263	PDK4/PRELP	2	2	49	371	18866	2.12731
GO:0032652	regulation of interleukin-1 production	1/49	111/18866	0.251375	0.33003	0.243749	IGF1	1	1	49	111	18866	3.54221
GO:1902903	regulation of supramolecular fiber organization	2/49	373/18866	0.252605	0.331381	0.244747	GSN/PIK3R1	2	2	49	373	18866	2.11561
GO:0010927	cellular component assembly involved in morphogenesis	1/49	112/18866	0.253331	0.332069	0.245255	SRF	1	1	49	112	18866	3.51022
GO:0022412	cellular process involved in reproduction in multicellular organism	2/49	375/18866	0.254536	0.333384	0.246226	IGF1/ZBTB16	2	2	49	375	18866	2.10404
GO:0048024	regulation of mRNA splicing, via spliceosome	1/49	113/18866	0.255282	0.333566	0.24636	CELF2	1	1	49	113	18866	3.47881
GO:0070268	cornification	1/49	113/18866	0.255282	0.333566	0.24636	JUP	1	1	49	113	18866	3.47881
GO:1903510	mucopolysaccharide metabolic process	1/49	113/18866	0.255282	0.333566	0.24636	PRELP	1	1	49	113	18866	3.47881
GO:0060271	cilium assembly	2/49	377/18866	0.256468	0.33485	0.247309	GSN/RILPL2	2	2	49	377	18866	2.09259
GO:0006023	aminoglycan biosynthetic process	1/49	115/18866	0.259169	0.337575	0.249321	PRELP	1	1	49	115	18866	3.4175
GO:0051261	protein depolymerization	1/49	115/18866	0.259169	0.337575	0.249321	GSN	1	1	49	115	18866	3.4175
GO:0060419	heart growth	1/49	115/18866	0.259169	0.337575	0.249321	IGF1	1	1	49	115	18866	3.4175
GO:0030518	intracellular steroid hormone receptor signaling pathway	1/49	116/18866	0.261105	0.339277	0.250578	AR	1	1	49	116	18866	3.38761
GO:0032392	DNA geometric change	1/49	116/18866	0.261105	0.339277	0.250578	NAV2	1	1	49	116	18866	3.38761
GO:0046620	regulation of organ growth	1/49	116/18866	0.261105	0.339277	0.250578	IGF1	1	1	49	116	18866	3.38761
GO:0006909	phagocytosis	2/49	382/18866	0.261299	0.339277	0.250578	GSN/PIK3R1	2	2	49	382	18866	2.06455
GO:0014902	myotube differentiation	1/49	117/18866	0.263036	0.340446	0.251442	IGF1	1	1	49	117	18866	3.35823
GO:0051341	regulation of oxidoreductase activity	1/49	117/18866	0.263036	0.340446	0.251442	PDK4	1	1	49	117	18866	3.35823
GO:0072676	lymphocyte migration	1/49	117/18866	0.263036	0.340446	0.251442	APOD	1	1	49	117	18866	3.35823
GO:1904019	epithelial cell apoptotic process	1/49	117/18866	0.263036	0.340446	0.251442	GSN	1	1	49	117	18866	3.35823
GO:0001654	eye development	2/49	384/18866	0.263232	0.340446	0.251442	MEIS2/SRF	2	2	49	384	18866	2.05342
GO:0006066	alcohol metabolic process	2/49	385/18866	0.264198	0.341429	0.252167	IGF1/PLCE1	2	2	49	385	18866	2.04798
GO:0006661	phosphatidylinositol biosynthetic process	1/49	118/18866	0.264962	0.342147	0.252698	PIK3R1	1	1	49	118	18866	3.32935
GO:0046660	female sex differentiation	1/49	119/18866	0.266883	0.344089	0.254132	INSR	1	1	49	119	18866	3.30096
GO:0051153	regulation of striated muscle cell differentiation	1/49	119/18866	0.266883	0.344089	0.254132	IGF1	1	1	49	119	18866	3.30096
GO:0150063	visual system development	2/49	388/18866	0.267098	0.344098	0.254139	MEIS2/SRF	2	2	49	388	18866	2.0317
GO:0014706	striated muscle tissue development	2/49	389/18866	0.268065	0.345073	0.254859	IGF1/SRF	2	2	49	389	18866	2.02628
GO:0030900	forebrain development	2/49	391/18866	0.269998	0.347291	0.256497	DCLK1/SRF	2	2	49	391	18866	2.01576
GO:0030218	erythrocyte differentiation	1/49	121/18866	0.27071	0.347936	0.256973	SRF	1	1	49	121	18866	3.24559
GO:0006869	lipid transport	2/49	393/18866	0.271932	0.349234	0.257932	APOD/PLSCR4	2	2	49	393	18866	2.00523
GO:0010811	positive regulation of cell-substrate adhesion	1/49	122/18866	0.272617	0.349297	0.257979	JUP	1	1	49	122	18866	3.2186
GO:0021782	glial cell development	1/49	122/18866	0.272617	0.349297	0.257979	GSN	1	1	49	122	18866	3.2186
GO:0045471	response to ethanol	1/49	122/18866	0.272617	0.349297	0.257979	GSN	1	1	49	122	18866	3.2186
GO:0048880	sensory system development	2/49	394/18866	0.272899	0.349387	0.258045	MEIS2/SRF	2	2	49	394	18866	2.00001
GO:0030198	extracellular matrix organization	2/49	395/18866	0.273866	0.350352	0.258758	COMP/SFRP2	2	2	49	395	18866	1.99481
GO:0002761	regulation of myeloid leukocyte differentiation	1/49	123/18866	0.274518	0.350622	0.258957	PIK3R1	1	1	49	123	18866	3.19204
GO:0070252	actin-mediated cell contraction	1/49	123/18866	0.274518	0.350622	0.258957	JUP	1	1	49	123	18866	3.19204
GO:0043062	extracellular structure organization	2/49	396/18866	0.274832	0.350622	0.258957	COMP/SFRP2	2	2	49	396	18866	1.98964
GO:0042493	response to drug	2/49	397/18866	0.275799	0.350622	0.258957	APOD/SFRP2	2	2	49	397	18866	1.98449
GO:0044782	cilium organization	2/49	397/18866	0.275799	0.350622	0.258957	GSN/RILPL2	2	2	49	397	18866	1.98449
GO:0001736	establishment of planar polarity	1/49	124/18866	0.276415	0.350622	0.258957	SFRP2	1	1	49	124	18866	3.16592
GO:0007164	establishment of tissue polarity	1/49	124/18866	0.276415	0.350622	0.258957	SFRP2	1	1	49	124	18866	3.16592
GO:0010633	negative regulation of epithelial cell migration	1/49	124/18866	0.276415	0.350622	0.258957	JUP	1	1	49	124	18866	3.16592
GO:0022612	gland morphogenesis	1/49	124/18866	0.276415	0.350622	0.258957	AR	1	1	49	124	18866	3.16592
GO:0031929	TOR signaling	1/49	124/18866	0.276415	0.350622	0.258957	PRR5L	1	1	49	124	18866	3.16592
GO:0051101	regulation of DNA binding	1/49	124/18866	0.276415	0.350622	0.258957	IGF1	1	1	49	124	18866	3.16592
GO:0003014	renal system process	1/49	125/18866	0.278307	0.351669	0.25973	GSN	1	1	49	125	18866	3.14022
GO:0007368	determination of left/right symmetry	1/49	125/18866	0.278307	0.351669	0.25973	SRF	1	1	49	125	18866	3.14022
GO:0008637	apoptotic mitochondrial changes	1/49	125/18866	0.278307	0.351669	0.25973	IGF1	1	1	49	125	18866	3.14022
GO:0030968	endoplasmic reticulum unfolded protein response	1/49	125/18866	0.278307	0.351669	0.25973	PIK3R1	1	1	49	125	18866	3.14022
GO:0032479	regulation of type I interferon production	1/49	125/18866	0.278307	0.351669	0.25973	ZBTB20	1	1	49	125	18866	3.14022
GO:0006911	phagocytosis, engulfment	1/49	126/18866	0.280194	0.353782	0.261291	GSN	1	1	49	126	18866	3.11493
GO:0032606	type I interferon production	1/49	127/18866	0.282076	0.355342	0.262443	ZBTB20	1	1	49	127	18866	3.09004
GO:1903052	positive regulation of proteolysis involved in cellular protein catabolic process	1/49	127/18866	0.282076	0.355342	0.262443	PIAS1	1	1	49	127	18866	3.09004
GO:1905477	positive regulation of protein localization to membrane	1/49	127/18866	0.282076	0.355342	0.262443	PIK3R1	1	1	49	127	18866	3.09004
GO:0072089	stem cell proliferation	1/49	128/18866	0.283953	0.357161	0.263787	SFRP2	1	1	49	128	18866	3.06555
GO:1903409	reactive oxygen species biosynthetic process	1/49	128/18866	0.283953	0.357161	0.263787	INSR	1	1	49	128	18866	3.06555
GO:0002576	platelet degranulation	1/49	129/18866	0.285825	0.358696	0.26492	IGF1	1	1	49	129	18866	3.04143
GO:0034101	erythrocyte homeostasis	1/49	129/18866	0.285825	0.358696	0.26492	SRF	1	1	49	129	18866	3.04143
GO:0071482	cellular response to light stimulus	1/49	129/18866	0.285825	0.358696	0.26492	PIK3R1	1	1	49	129	18866	3.04143
GO:0002831	regulation of response to biotic stimulus	2/49	409/18866	0.287396	0.360119	0.265972	MR1/PIAS1	2	2	49	409	18866	1.92475
GO:0060537	muscle tissue development	2/49	409/18866	0.287396	0.360119	0.265972	IGF1/SRF	2	2	49	409	18866	1.92475
GO:0003231	cardiac ventricle development	1/49	131/18866	0.289556	0.362274	0.267563	SFRP2	1	1	49	131	18866	2.99433
GO:0032434	regulation of proteasomal ubiquitin-dependent protein catabolic process	1/49	131/18866	0.289556	0.362274	0.267563	PIAS1	1	1	49	131	18866	2.99433
GO:0019751	polyol metabolic process	1/49	132/18866	0.291414	0.364323	0.269076	PLCE1	1	1	49	132	18866	2.97132
GO:0090101	negative regulation of transmembrane receptor protein serine/threonine kinase signaling pathway	1/49	133/18866	0.293267	0.366362	0.270582	SFRP2	1	1	49	133	18866	2.94866
GO:0010639	negative regulation of organelle organization	2/49	416/18866	0.294156	0.367193	0.271196	GSN/IGF1	2	2	49	416	18866	1.8915
GO:0009855	determination of bilateral symmetry	1/49	134/18866	0.295116	0.36728	0.271261	SRF	1	1	49	134	18866	2.92633
GO:0043280	positive regulation of cysteine-type endopeptidase activity involved in apoptotic process	1/49	134/18866	0.295116	0.36728	0.271261	GSN	1	1	49	134	18866	2.92633
GO:0046683	response to organophosphorus	1/49	134/18866	0.295116	0.36728	0.271261	ABCC9	1	1	49	134	18866	2.92633
GO:0046718	viral entry into host cell	1/49	134/18866	0.295116	0.36728	0.271261	GSN	1	1	49	134	18866	2.92633
GO:0009799	specification of symmetry	1/49	135/18866	0.29696	0.368463	0.272134	SRF	1	1	49	135	18866	2.90434
GO:0015748	organophosphate ester transport	1/49	135/18866	0.29696	0.368463	0.272134	PLSCR4	1	1	49	135	18866	2.90434
GO:0048565	digestive tract development	1/49	135/18866	0.29696	0.368463	0.272134	SFRP2	1	1	49	135	18866	2.90434
GO:0099024	plasma membrane invagination	1/49	135/18866	0.29696	0.368463	0.272134	GSN	1	1	49	135	18866	2.90434
GO:0050671	positive regulation of lymphocyte proliferation	1/49	136/18866	0.298799	0.370466	0.273613	IGF1	1	1	49	136	18866	2.88268
GO:0019730	antimicrobial humoral response	1/49	137/18866	0.300633	0.371623	0.274468	SLPI	1	1	49	137	18866	2.86134
GO:0030183	B cell differentiation	1/49	137/18866	0.300633	0.371623	0.274468	PIK3R1	1	1	49	137	18866	2.86134
GO:0032273	positive regulation of protein polymerization	1/49	137/18866	0.300633	0.371623	0.274468	GSN	1	1	49	137	18866	2.86134
GO:0032946	positive regulation of mononuclear cell proliferation	1/49	137/18866	0.300633	0.371623	0.274468	IGF1	1	1	49	137	18866	2.86134
GO:0001508	action potential	1/49	138/18866	0.302463	0.371933	0.274697	JUP	1	1	49	138	18866	2.8403
GO:0002705	positive regulation of leukocyte mediated immunity	1/49	138/18866	0.302463	0.371933	0.274697	MR1	1	1	49	138	18866	2.8403
GO:0006638	neutral lipid metabolic process	1/49	138/18866	0.302463	0.371933	0.274697	PLCE1	1	1	49	138	18866	2.8403
GO:0006639	acylglycerol metabolic process	1/49	138/18866	0.302463	0.371933	0.274697	PLCE1	1	1	49	138	18866	2.8403
GO:0033865	nucleoside bisphosphate metabolic process	1/49	138/18866	0.302463	0.371933	0.274697	PDK4	1	1	49	138	18866	2.8403
GO:0033875	ribonucleoside bisphosphate metabolic process	1/49	138/18866	0.302463	0.371933	0.274697	PDK4	1	1	49	138	18866	2.8403
GO:0034032	purine nucleoside bisphosphate metabolic process	1/49	138/18866	0.302463	0.371933	0.274697	PDK4	1	1	49	138	18866	2.8403
GO:0002433	immune response-regulating cell surface receptor signaling pathway involved in phagocytosis	1/49	139/18866	0.304288	0.373342	0.275737	PIK3R1	1	1	49	139	18866	2.81958
GO:0038096	Fc-gamma receptor signaling pathway involved in phagocytosis	1/49	139/18866	0.304288	0.373342	0.275737	PIK3R1	1	1	49	139	18866	2.81958
GO:0043401	steroid hormone mediated signaling pathway	1/49	139/18866	0.304288	0.373342	0.275737	AR	1	1	49	139	18866	2.81958
GO:0000280	nuclear division	2/49	428/18866	0.305726	0.374739	0.276769	IGF1/INSR	2	2	49	428	18866	1.83709
GO:0009411	response to UV	1/49	140/18866	0.306109	0.374739	0.276769	PIK3R1	1	1	49	140	18866	2.79915
GO:0060048	cardiac muscle contraction	1/49	140/18866	0.306109	0.374739	0.276769	JUP	1	1	49	140	18866	2.79915
GO:0009581	detection of external stimulus	1/49	141/18866	0.307924	0.376124	0.277792	JUP	1	1	49	141	18866	2.77901
GO:0030010	establishment of cell polarity	1/49	141/18866	0.307924	0.376124	0.277792	GSN	1	1	49	141	18866	2.77901
GO:1903322	positive regulation of protein modification by small protein conjugation or removal	1/49	141/18866	0.307924	0.376124	0.277792	PIAS1	1	1	49	141	18866	2.77901
GO:0007292	female gamete generation	1/49	142/18866	0.309735	0.376662	0.27819	IGF1	1	1	49	142	18866	2.75916
GO:0030879	mammary gland development	1/49	142/18866	0.309735	0.376662	0.27819	AR	1	1	49	142	18866	2.75916
GO:0031333	negative regulation of protein-containing complex assembly	1/49	142/18866	0.309735	0.376662	0.27819	GSN	1	1	49	142	18866	2.75916
GO:0038094	Fc-gamma receptor signaling pathway	1/49	142/18866	0.309735	0.376662	0.27819	PIK3R1	1	1	49	142	18866	2.75916
GO:0046425	regulation of receptor signaling pathway via JAK-STAT	1/49	142/18866	0.309735	0.376662	0.27819	IGF1	1	1	49	142	18866	2.75916
GO:0072073	kidney epithelium development	1/49	142/18866	0.309735	0.376662	0.27819	IRX3	1	1	49	142	18866	2.75916
GO:0046486	glycerolipid metabolic process	2/49	434/18866	0.311501	0.377744	0.278989	PIK3R1/PLCE1	2	2	49	434	18866	1.81083
GO:0010324	membrane invagination	1/49	143/18866	0.311542	0.377744	0.278989	GSN	1	1	49	143	18866	2.73952
GO:0035296	regulation of tube diameter	1/49	143/18866	0.311542	0.377744	0.278989	COMP	1	1	49	143	18866	2.73952
GO:0097746	regulation of blood vessel diameter	1/49	143/18866	0.311542	0.377744	0.278989	COMP	1	1	49	143	18866	2.73952
GO:0009582	detection of abiotic stimulus	1/49	144/18866	0.313343	0.378537	0.279575	JUP	1	1	49	144	18866	2.72024
GO:0010212	response to ionizing radiation	1/49	144/18866	0.313343	0.378537	0.279575	SFRP2	1	1	49	144	18866	2.72024
GO:0035150	regulation of tube size	1/49	144/18866	0.313343	0.378537	0.279575	COMP	1	1	49	144	18866	2.72024
GO:0106106	cold-induced thermogenesis	1/49	144/18866	0.313343	0.378537	0.279575	HOXC10	1	1	49	144	18866	2.72024
GO:0120161	regulation of cold-induced thermogenesis	1/49	144/18866	0.313343	0.378537	0.279575	HOXC10	1	1	49	144	18866	2.72024
GO:0001738	morphogenesis of a polarized epithelium	1/49	145/18866	0.315141	0.379873	0.280561	SFRP2	1	1	49	145	18866	2.70122
GO:0002431	Fc receptor mediated stimulatory signaling pathway	1/49	145/18866	0.315141	0.379873	0.280561	PIK3R1	1	1	49	145	18866	2.70122
GO:0033135	regulation of peptidyl-serine phosphorylation	1/49	145/18866	0.315141	0.379873	0.280561	SFRP2	1	1	49	145	18866	2.70122
GO:0034620	cellular response to unfolded protein	1/49	146/18866	0.316933	0.381476	0.281745	PIK3R1	1	1	49	146	18866	2.68246
GO:0048813	dendrite morphogenesis	1/49	146/18866	0.316933	0.381476	0.281745	DCLK1	1	1	49	146	18866	2.68246
GO:0010876	lipid localization	2/49	440/18866	0.317267	0.381599	0.281836	APOD/PLSCR4	2	2	49	440	18866	1.7855
GO:0007189	adenylate cyclase-activating G protein-coupled receptor signaling pathway	1/49	147/18866	0.318721	0.38279	0.282716	CALCRL	1	1	49	147	18866	2.66396
GO:0044409	entry into host	1/49	147/18866	0.318721	0.38279	0.282716	GSN	1	1	49	147	18866	2.66396
GO:0008277	regulation of G protein-coupled receptor signaling pathway	1/49	148/18866	0.320504	0.384372	0.283884	PLCE1	1	1	49	148	18866	2.64571
GO:0071901	negative regulation of protein serine/threonine kinase activity	1/49	148/18866	0.320504	0.384372	0.283884	SFRP2	1	1	49	148	18866	2.64571
GO:0001933	negative regulation of protein phosphorylation	2/49	444/18866	0.321105	0.384813	0.28421	PRR5L/SFRP2	2	2	49	444	18866	1.76897
GO:0014074	response to purine-containing compound	1/49	149/18866	0.322283	0.385664	0.284838	ABCC9	1	1	49	149	18866	2.6277
GO:1903364	positive regulation of cellular protein catabolic process	1/49	149/18866	0.322283	0.385664	0.284838	PIAS1	1	1	49	149	18866	2.6277
GO:0001819	positive regulation of cytokine production	2/49	447/18866	0.323982	0.386945	0.285784	PIK3R1/ZBTB20	2	2	49	447	18866	1.75675
GO:0045580	regulation of T cell differentiation	1/49	150/18866	0.324057	0.386945	0.285784	ZBTB16	1	1	49	150	18866	2.60994
GO:0070665	positive regulation of leukocyte proliferation	1/49	150/18866	0.324057	0.386945	0.285784	IGF1	1	1	49	150	18866	2.60994
GO:0035567	non-canonical Wnt signaling pathway	1/49	151/18866	0.325827	0.387654	0.286308	SFRP2	1	1	49	151	18866	2.59241
GO:0050871	positive regulation of B cell activation	1/49	151/18866	0.325827	0.387654	0.286308	SH3KBP1	1	1	49	151	18866	2.59241
GO:0051224	negative regulation of protein transport	1/49	151/18866	0.325827	0.387654	0.286308	APOD	1	1	49	151	18866	2.59241
GO:1904892	regulation of receptor signaling pathway via STAT	1/49	151/18866	0.325827	0.387654	0.286308	IGF1	1	1	49	151	18866	2.59241
GO:2001056	positive regulation of cysteine-type endopeptidase activity	1/49	151/18866	0.325827	0.387654	0.286308	GSN	1	1	49	151	18866	2.59241
GO:0001837	epithelial to mesenchymal transition	1/49	152/18866	0.327592	0.388913	0.287238	SFRP2	1	1	49	152	18866	2.57511
GO:0007605	sensory perception of sound	1/49	152/18866	0.327592	0.388913	0.287238	NAV2	1	1	49	152	18866	2.57511
GO:0050684	regulation of mRNA processing	1/49	152/18866	0.327592	0.388913	0.287238	CELF2	1	1	49	152	18866	2.57511
GO:0002822	regulation of adaptive immune response based on somatic recombination of immune receptors built from immunoglobulin superfamily domains	1/49	153/18866	0.329353	0.38988	0.287952	MR1	1	1	49	153	18866	2.55804
GO:0016202	regulation of striated muscle tissue development	1/49	153/18866	0.329353	0.38988	0.287952	IGF1	1	1	49	153	18866	2.55804
GO:0030048	actin filament-based movement	1/49	153/18866	0.329353	0.38988	0.287952	JUP	1	1	49	153	18866	2.55804
GO:0045834	positive regulation of lipid metabolic process	1/49	153/18866	0.329353	0.38988	0.287952	ZBTB20	1	1	49	153	18866	2.55804
GO:0002262	myeloid cell homeostasis	1/49	154/18866	0.331109	0.391117	0.288865	SRF	1	1	49	154	18866	2.54117
GO:0002706	regulation of lymphocyte mediated immunity	1/49	154/18866	0.331109	0.391117	0.288865	MR1	1	1	49	154	18866	2.54117
GO:0010977	negative regulation of neuron projection development	1/49	154/18866	0.331109	0.391117	0.288865	SEMA4A	1	1	49	154	18866	2.54117
GO:1904950	negative regulation of establishment of protein localization	1/49	155/18866	0.332861	0.392623	0.289978	APOD	1	1	49	155	18866	2.52446
GO:1990845	adaptive thermogenesis	1/49	155/18866	0.332861	0.392623	0.289978	HOXC10	1	1	49	155	18866	2.52446
GO:0006979	response to oxidative stress	2/49	458/18866	0.334503	0.393839	0.290876	APOD/PRR5L	2	2	49	458	18866	1.71335
GO:1901861	regulation of muscle tissue development	1/49	156/18866	0.334608	0.393839	0.290876	IGF1	1	1	49	156	18866	2.50799
GO:1902904	negative regulation of supramolecular fiber organization	1/49	156/18866	0.334608	0.393839	0.290876	GSN	1	1	49	156	18866	2.50799
GO:0010770	positive regulation of cell morphogenesis involved in differentiation	1/49	157/18866	0.33635	0.395044	0.291766	SRF	1	1	49	157	18866	2.49192
GO:0048634	regulation of muscle organ development	1/49	157/18866	0.33635	0.395044	0.291766	IGF1	1	1	49	157	18866	2.49192
GO:0098739	import across plasma membrane	1/49	157/18866	0.33635	0.395044	0.291766	ABCC9	1	1	49	157	18866	2.49192
GO:0030203	glycosaminoglycan metabolic process	1/49	158/18866	0.338088	0.396791	0.293056	PRELP	1	1	49	158	18866	2.47592
GO:0009306	protein secretion	2/49	462/18866	0.338319	0.396791	0.293056	COMP/IGF1	2	2	49	462	18866	1.69808
GO:0035592	establishment of protein localization to extracellular region	2/49	463/18866	0.339272	0.39686	0.293107	COMP/IGF1	2	2	49	463	18866	1.69431
GO:0032675	regulation of interleukin-6 production	1/49	159/18866	0.339822	0.39686	0.293107	ZBTB20	1	1	49	159	18866	2.46012
GO:0051092	positive regulation of NF-kappaB transcription factor activity	1/49	159/18866	0.339822	0.39686	0.293107	AR	1	1	49	159	18866	2.46012
GO:0055067	monovalent inorganic cation homeostasis	1/49	159/18866	0.339822	0.39686	0.293107	PDK4	1	1	49	159	18866	2.46012
GO:1902107	positive regulation of leukocyte differentiation	1/49	159/18866	0.339822	0.39686	0.293107	ZBTB16	1	1	49	159	18866	2.46012
GO:2000058	regulation of ubiquitin-dependent protein catabolic process	1/49	159/18866	0.339822	0.39686	0.293107	PIAS1	1	1	49	159	18866	2.46012
GO:0060249	anatomical structure homeostasis	2/49	469/18866	0.344982	0.402333	0.297149	PDK4/SRF	2	2	49	469	18866	1.67199
GO:0007338	single fertilization	1/49	162/18866	0.344996	0.402333	0.297149	AR	1	1	49	162	18866	2.41401
GO:0071692	protein localization to extracellular region	2/49	470/18866	0.345932	0.40291	0.297575	COMP/IGF1	2	2	49	470	18866	1.66833
GO:0009267	cellular response to starvation	1/49	163/18866	0.346712	0.40291	0.297575	PDK4	1	1	49	163	18866	2.39903
GO:0021915	neural tube development	1/49	163/18866	0.346712	0.40291	0.297575	SFRP2	1	1	49	163	18866	2.39903
GO:0051494	negative regulation of cytoskeleton organization	1/49	163/18866	0.346712	0.40291	0.297575	GSN	1	1	49	163	18866	2.39903
GO:0055088	lipid homeostasis	1/49	163/18866	0.346712	0.40291	0.297575	ZBTB20	1	1	49	163	18866	2.39903
GO:0043535	regulation of blood vessel endothelial cell migration	1/49	164/18866	0.348424	0.404329	0.298623	JUP	1	1	49	164	18866	2.38389
GO:0098727	maintenance of cell number	1/49	164/18866	0.348424	0.404329	0.298623	IGF1	1	1	49	164	18866	2.38389
GO:0051346	negative regulation of hydrolase activity	2/49	473/18866	0.34878	0.404458	0.298719	SFRP2/SLPI	2	2	49	473	18866	1.65743
GO:0048285	organelle fission	2/49	476/18866	0.351625	0.406854	0.300489	IGF1/INSR	2	2	49	476	18866	1.64667
GO:0009408	response to heat	1/49	166/18866	0.351834	0.406854	0.300489	IGF1	1	1	49	166	18866	2.3548
GO:0035967	cellular response to topologically incorrect protein	1/49	166/18866	0.351834	0.406854	0.300489	PIK3R1	1	1	49	166	18866	2.3548
GO:2001242	regulation of intrinsic apoptotic signaling pathway	1/49	166/18866	0.351834	0.406854	0.300489	SFRP2	1	1	49	166	18866	2.3548
GO:0008544	epidermis development	2/49	477/18866	0.352572	0.407422	0.300908	INSR/JUP	2	2	49	477	18866	1.64311
GO:0042129	regulation of T cell proliferation	1/49	167/18866	0.353532	0.408246	0.301516	IGF1	1	1	49	167	18866	2.34051
GO:0002819	regulation of adaptive immune response	1/49	168/18866	0.355226	0.409628	0.302537	MR1	1	1	49	168	18866	2.32639
GO:0007156	homophilic cell adhesion via plasma membrane adhesion molecules	1/49	168/18866	0.355226	0.409628	0.302537	PCDH9	1	1	49	168	18866	2.32639
GO:0038095	Fc-epsilon receptor signaling pathway	1/49	169/18866	0.356916	0.410715	0.30334	PIK3R1	1	1	49	169	18866	2.31243
GO:0051100	negative regulation of binding	1/49	169/18866	0.356916	0.410715	0.30334	SLPI	1	1	49	169	18866	2.31243
GO:0052126	movement in host environment	1/49	169/18866	0.356916	0.410715	0.30334	GSN	1	1	49	169	18866	2.31243
GO:0032635	interleukin-6 production	1/49	170/18866	0.358601	0.412367	0.30456	ZBTB20	1	1	49	170	18866	2.29864
GO:0042326	negative regulation of phosphorylation	2/49	484/18866	0.359191	0.412757	0.304848	PRR5L/SFRP2	2	2	49	484	18866	1.61863
GO:0051302	regulation of cell division	1/49	171/18866	0.360282	0.413723	0.305561	SFRP2	1	1	49	171	18866	2.285
GO:0001906	cell killing	1/49	172/18866	0.361959	0.414277	0.305971	MR1	1	1	49	172	18866	2.27152
GO:0002244	hematopoietic progenitor cell differentiation	1/49	172/18866	0.361959	0.414277	0.305971	SRF	1	1	49	172	18866	2.27152
GO:0006022	aminoglycan metabolic process	1/49	172/18866	0.361959	0.414277	0.305971	PRELP	1	1	49	172	18866	2.27152
GO:0050714	positive regulation of protein secretion	1/49	172/18866	0.361959	0.414277	0.305971	IGF1	1	1	49	172	18866	2.27152
GO:0008380	RNA splicing	2/49	487/18866	0.362021	0.414277	0.305971	CELF2/PIK3R1	2	2	49	487	18866	1.60835
GO:0006633	fatty acid biosynthetic process	1/49	173/18866	0.363632	0.414681	0.306269	PDK4	1	1	49	173	18866	2.2582
GO:0009152	purine ribonucleotide biosynthetic process	1/49	173/18866	0.363632	0.414681	0.306269	PDK4	1	1	49	173	18866	2.2582
GO:0021543	pallium development	1/49	173/18866	0.363632	0.414681	0.306269	SRF	1	1	49	173	18866	2.2582
GO:0050954	sensory perception of mechanical stimulus	1/49	173/18866	0.363632	0.414681	0.306269	NAV2	1	1	49	173	18866	2.2582
GO:0099173	postsynapse organization	1/49	173/18866	0.363632	0.414681	0.306269	INSR	1	1	49	173	18866	2.2582
GO:0001659	temperature homeostasis	1/49	174/18866	0.3653	0.416008	0.307249	HOXC10	1	1	49	174	18866	2.24503
GO:0030833	regulation of actin filament polymerization	1/49	174/18866	0.3653	0.416008	0.307249	GSN	1	1	49	174	18866	2.24503
GO:0030324	lung development	1/49	177/18866	0.370278	0.421386	0.311222	SRF	1	1	49	177	18866	2.2063
GO:0006941	striated muscle contraction	1/49	178/18866	0.371929	0.422682	0.312178	JUP	1	1	49	178	18866	2.19397
GO:0048771	tissue remodeling	1/49	178/18866	0.371929	0.422682	0.312178	PDK4	1	1	49	178	18866	2.19397
GO:0030323	respiratory tube development	1/49	181/18866	0.376857	0.427693	0.315879	SRF	1	1	49	181	18866	2.15698
GO:0045619	regulation of lymphocyte differentiation	1/49	181/18866	0.376857	0.427693	0.315879	ZBTB16	1	1	49	181	18866	2.15698
GO:0090288	negative regulation of cellular response to growth factor stimulus	1/49	182/18866	0.378491	0.429252	0.317031	SFRP2	1	1	49	182	18866	2.14493
GO:0001959	regulation of cytokine-mediated signaling pathway	1/49	183/18866	0.380121	0.430508	0.317959	PIAS1	1	1	49	183	18866	2.13302
GO:2001235	positive regulation of apoptotic signaling pathway	1/49	183/18866	0.380121	0.430508	0.317959	GSN	1	1	49	183	18866	2.13302
GO:0046328	regulation of JNK cascade	1/49	184/18866	0.381747	0.432053	0.319099	SFRP2	1	1	49	184	18866	2.12125
GO:0019884	antigen processing and presentation of exogenous antigen	1/49	185/18866	0.383369	0.433293	0.320015	MR1	1	1	49	185	18866	2.1096
GO:0046488	phosphatidylinositol metabolic process	1/49	185/18866	0.383369	0.433293	0.320015	PIK3R1	1	1	49	185	18866	2.1096
GO:0009260	ribonucleotide biosynthetic process	1/49	186/18866	0.384986	0.434823	0.321145	PDK4	1	1	49	186	18866	2.09808
GO:0002285	lymphocyte activation involved in immune response	1/49	187/18866	0.386599	0.436048	0.32205	SEMA4A	1	1	49	187	18866	2.08669
GO:0043409	negative regulation of MAPK cascade	1/49	187/18866	0.386599	0.436048	0.32205	SFRP2	1	1	49	187	18866	2.08669
GO:0031345	negative regulation of cell projection organization	1/49	188/18866	0.388208	0.437564	0.323169	SEMA4A	1	1	49	188	18866	2.07542
GO:0010565	regulation of cellular ketone metabolic process	1/49	189/18866	0.389813	0.439073	0.324284	PDK4	1	1	49	189	18866	2.06427
GO:0003018	vascular process in circulatory system	1/49	190/18866	0.391414	0.440274	0.325171	COMP	1	1	49	190	18866	2.05324
GO:0008064	regulation of actin polymerization or depolymerization	1/49	190/18866	0.391414	0.440274	0.325171	GSN	1	1	49	190	18866	2.05324
GO:0010821	regulation of mitochondrion organization	1/49	191/18866	0.393011	0.441167	0.325831	IGF1	1	1	49	191	18866	2.04236
GO:0030832	regulation of actin filament length	1/49	191/18866	0.393011	0.441167	0.325831	GSN	1	1	49	191	18866	2.04236
GO:0048167	regulation of synaptic plasticity	1/49	191/18866	0.393011	0.441167	0.325831	SRF	1	1	49	191	18866	2.04236
GO:0016525	negative regulation of angiogenesis	1/49	192/18866	0.394604	0.442654	0.326929	SEMA4A	1	1	49	192	18866	2.03147
GO:0002793	positive regulation of peptide secretion	1/49	193/18866	0.396192	0.44323	0.327354	IGF1	1	1	49	193	18866	2.02078
GO:0030041	actin filament polymerization	1/49	193/18866	0.396192	0.44323	0.327354	GSN	1	1	49	193	18866	2.02078
GO:0061136	regulation of proteasomal protein catabolic process	1/49	193/18866	0.396192	0.44323	0.327354	PIAS1	1	1	49	193	18866	2.02078
GO:0071248	cellular response to metal ion	1/49	193/18866	0.396192	0.44323	0.327354	GSN	1	1	49	193	18866	2.02078
GO:0046390	ribose phosphate biosynthetic process	1/49	194/18866	0.397777	0.443798	0.327774	PDK4	1	1	49	194	18866	2.01021
GO:0048002	antigen processing and presentation of peptide antigen	1/49	194/18866	0.397777	0.443798	0.327774	MR1	1	1	49	194	18866	2.01021
GO:1902115	regulation of organelle assembly	1/49	194/18866	0.397777	0.443798	0.327774	GSN	1	1	49	194	18866	2.01021
GO:2000181	negative regulation of blood vessel morphogenesis	1/49	194/18866	0.397777	0.443798	0.327774	SEMA4A	1	1	49	194	18866	2.01021
GO:0042098	T cell proliferation	1/49	195/18866	0.399357	0.444359	0.328188	IGF1	1	1	49	195	18866	1.99984
GO:0050731	positive regulation of peptidyl-tyrosine phosphorylation	1/49	195/18866	0.399357	0.444359	0.328188	IGF1	1	1	49	195	18866	1.99984
GO:0050864	regulation of B cell activation	1/49	195/18866	0.399357	0.444359	0.328188	SH3KBP1	1	1	49	195	18866	1.99984
GO:1901136	carbohydrate derivative catabolic process	1/49	195/18866	0.399357	0.444359	0.328188	PRELP	1	1	49	195	18866	1.99984
GO:0002040	sprouting angiogenesis	1/49	196/18866	0.400933	0.444912	0.328597	SRF	1	1	49	196	18866	1.98943
GO:0007565	female pregnancy	1/49	196/18866	0.400933	0.444912	0.328597	AR	1	1	49	196	18866	1.98943
GO:0009566	fertilization	1/49	196/18866	0.400933	0.444912	0.328597	AR	1	1	49	196	18866	1.98943
GO:0060759	regulation of response to cytokine stimulus	1/49	196/18866	0.400933	0.444912	0.328597	PIAS1	1	1	49	196	18866	1.98943
GO:0006164	purine nucleotide biosynthetic process	1/49	197/18866	0.402506	0.446356	0.329663	PDK4	1	1	49	197	18866	1.97917
GO:0019933	cAMP-mediated signaling	1/49	199/18866	0.405638	0.449528	0.332006	CALCRL	1	1	49	199	18866	1.95897
GO:0009755	hormone-mediated signaling pathway	1/49	200/18866	0.407198	0.450349	0.332612	AR	1	1	49	200	18866	1.94903
GO:1901654	response to ketone	1/49	200/18866	0.407198	0.450349	0.332612	AR	1	1	49	200	18866	1.94903
GO:2000377	regulation of reactive oxygen species metabolic process	1/49	200/18866	0.407198	0.450349	0.332612	INSR	1	1	49	200	18866	1.94903
GO:0060541	respiratory system development	1/49	204/18866	0.413399	0.456594	0.337225	SRF	1	1	49	204	18866	1.91022
GO:1903708	positive regulation of hemopoiesis	1/49	204/18866	0.413399	0.456594	0.337225	ZBTB16	1	1	49	204	18866	1.91022
GO:0006888	endoplasmic reticulum to Golgi vesicle-mediated transport	1/49	206/18866	0.416475	0.458763	0.338826	GAS1	1	1	49	206	18866	1.8914
GO:0042594	response to starvation	1/49	206/18866	0.416475	0.458763	0.338826	PDK4	1	1	49	206	18866	1.8914
GO:0050852	T cell receptor signaling pathway	1/49	206/18866	0.416475	0.458763	0.338826	PIK3R1	1	1	49	206	18866	1.8914
GO:0071383	cellular response to steroid hormone stimulus	1/49	206/18866	0.416475	0.458763	0.338826	AR	1	1	49	206	18866	1.8914
GO:1901343	negative regulation of vasculature development	1/49	207/18866	0.418008	0.460143	0.339846	SEMA4A	1	1	49	207	18866	1.88212
GO:0061013	regulation of mRNA catabolic process	1/49	208/18866	0.419536	0.460596	0.34018	PRR5L	1	1	49	208	18866	1.87293
GO:0071222	cellular response to lipopolysaccharide	1/49	208/18866	0.419536	0.460596	0.34018	PLSCR4	1	1	49	208	18866	1.87293
GO:0072522	purine-containing compound biosynthetic process	1/49	208/18866	0.419536	0.460596	0.34018	PDK4	1	1	49	208	18866	1.87293
GO:1902905	positive regulation of supramolecular fiber organization	1/49	208/18866	0.419536	0.460596	0.34018	GSN	1	1	49	208	18866	1.87293
GO:0002573	myeloid leukocyte differentiation	1/49	210/18866	0.422581	0.463014	0.341966	PIK3R1	1	1	49	210	18866	1.85483
GO:0006612	protein targeting to membrane	1/49	210/18866	0.422581	0.463014	0.341966	ZDHHC14	1	1	49	210	18866	1.85483
GO:0030100	regulation of endocytosis	1/49	210/18866	0.422581	0.463014	0.341966	INSR	1	1	49	210	18866	1.85483
GO:0002703	regulation of leukocyte mediated immunity	1/49	211/18866	0.424097	0.464367	0.342965	MR1	1	1	49	211	18866	1.84591
GO:0002685	regulation of leukocyte migration	1/49	212/18866	0.42561	0.465714	0.34396	APOD	1	1	49	212	18866	1.83708
GO:0007254	JNK cascade	1/49	213/18866	0.427119	0.467055	0.344951	SFRP2	1	1	49	213	18866	1.82833
GO:0051651	maintenance of location in cell	1/49	216/18866	0.431622	0.471667	0.348357	GSN	1	1	49	216	18866	1.80237
GO:0071805	potassium ion transmembrane transport	1/49	218/18866	0.434605	0.474612	0.350532	ABCC9	1	1	49	218	18866	1.78561
GO:0050670	regulation of lymphocyte proliferation	1/49	219/18866	0.436091	0.475919	0.351497	IGF1	1	1	49	219	18866	1.77735
GO:0007163	establishment or maintenance of cell polarity	1/49	220/18866	0.437572	0.47722	0.352458	GSN	1	1	49	220	18866	1.76914
GO:0008154	actin polymerization or depolymerization	1/49	221/18866	0.43905	0.477884	0.352949	GSN	1	1	49	221	18866	1.76101
GO:0032944	regulation of mononuclear cell proliferation	1/49	221/18866	0.43905	0.477884	0.352949	IGF1	1	1	49	221	18866	1.76101
GO:0071241	cellular response to inorganic substance	1/49	221/18866	0.43905	0.477884	0.352949	GSN	1	1	49	221	18866	1.76101
GO:0071219	cellular response to molecule of bacterial origin	1/49	222/18866	0.440525	0.479172	0.3539	PLSCR4	1	1	49	222	18866	1.75294
GO:0002699	positive regulation of immune effector process	1/49	223/18866	0.441995	0.480455	0.354847	MR1	1	1	49	223	18866	1.74495
GO:0019935	cyclic-nucleotide-mediated signaling	1/49	224/18866	0.443462	0.481414	0.355556	CALCRL	1	1	49	224	18866	1.73704
GO:0043624	cellular protein complex disassembly	1/49	224/18866	0.443462	0.481414	0.355556	GSN	1	1	49	224	18866	1.73704
GO:0031424	keratinization	1/49	225/18866	0.444924	0.48205	0.356026	JUP	1	1	49	225	18866	1.72919
GO:0045732	positive regulation of protein catabolic process	1/49	225/18866	0.444924	0.48205	0.356026	PIAS1	1	1	49	225	18866	1.72919
GO:1903050	regulation of proteolysis involved in cellular protein catabolic process	1/49	225/18866	0.444924	0.48205	0.356026	PIAS1	1	1	49	225	18866	1.72919
GO:0044706	multi-multicellular organism process	1/49	226/18866	0.446384	0.482996	0.356724	AR	1	1	49	226	18866	1.72141
GO:2001020	regulation of response to DNA damage stimulus	1/49	226/18866	0.446384	0.482996	0.356724	SFRP2	1	1	49	226	18866	1.72141
GO:0050920	regulation of chemotaxis	1/49	229/18866	0.450738	0.487388	0.359968	SEMA4A	1	1	49	229	18866	1.69849
GO:0010001	glial cell differentiation	1/49	230/18866	0.452182	0.487671	0.360177	GSN	1	1	49	230	18866	1.69098
GO:0046474	glycerophospholipid biosynthetic process	1/49	230/18866	0.452182	0.487671	0.360177	PIK3R1	1	1	49	230	18866	1.69098
GO:0051495	positive regulation of cytoskeleton organization	1/49	230/18866	0.452182	0.487671	0.360177	GSN	1	1	49	230	18866	1.69098
GO:0098657	import into cell	1/49	230/18866	0.452182	0.487671	0.360177	ABCC9	1	1	49	230	18866	1.69098
GO:0032271	regulation of protein polymerization	1/49	231/18866	0.453623	0.488904	0.361088	GSN	1	1	49	231	18866	1.68354
GO:0019882	antigen processing and presentation	1/49	232/18866	0.455059	0.490133	0.361995	MR1	1	1	49	232	18866	1.67616
GO:0007188	adenylate cyclase-modulating G protein-coupled receptor signaling pathway	1/49	233/18866	0.456492	0.490714	0.362425	CALCRL	1	1	49	233	18866	1.66884
GO:0009266	response to temperature stimulus	1/49	233/18866	0.456492	0.490714	0.362425	IGF1	1	1	49	233	18866	1.66884
GO:0022618	ribonucleoprotein complex assembly	1/49	233/18866	0.456492	0.490714	0.362425	CELF2	1	1	49	233	18866	1.66884
GO:0007050	cell cycle arrest	1/49	234/18866	0.457922	0.49193	0.363323	GAS1	1	1	49	234	18866	1.66159
GO:0000302	response to reactive oxygen species	1/49	235/18866	0.459347	0.49282	0.36398	APOD	1	1	49	235	18866	1.6544
GO:0071695	anatomical structure maturation	1/49	235/18866	0.459347	0.49282	0.36398	IGF1	1	1	49	235	18866	1.6544
GO:0032872	regulation of stress-activated MAPK cascade	1/49	237/18866	0.462187	0.495222	0.365754	SFRP2	1	1	49	237	18866	1.6402
GO:0046777	protein autophosphorylation	1/49	237/18866	0.462187	0.495222	0.365754	INSR	1	1	49	237	18866	1.6402
GO:0070302	regulation of stress-activated protein kinase signaling cascade	1/49	240/18866	0.46642	0.498785	0.368386	SFRP2	1	1	49	240	18866	1.61935
GO:0070663	regulation of leukocyte proliferation	1/49	240/18866	0.46642	0.498785	0.368386	IGF1	1	1	49	240	18866	1.61935
GO:0071826	ribonucleoprotein complex subunit organization	1/49	240/18866	0.46642	0.498785	0.368386	CELF2	1	1	49	240	18866	1.61935
GO:0038093	Fc receptor signaling pathway	1/49	241/18866	0.467824	0.499962	0.369255	PIK3R1	1	1	49	241	18866	1.61252
GO:0006813	potassium ion transport	1/49	242/18866	0.469224	0.500809	0.369881	ABCC9	1	1	49	242	18866	1.60574
GO:1903320	regulation of protein modification by small protein conjugation or removal	1/49	242/18866	0.469224	0.500809	0.369881	PIAS1	1	1	49	242	18866	1.60574
GO:0065004	protein-DNA complex assembly	1/49	243/18866	0.470621	0.501975	0.370742	PIAS1	1	1	49	243	18866	1.59902
GO:0016197	endosomal transport	1/49	244/18866	0.472014	0.503135	0.371598	DCLK1	1	1	49	244	18866	1.59235
GO:0006469	negative regulation of protein kinase activity	1/49	246/18866	0.474789	0.505114	0.37306	SFRP2	1	1	49	246	18866	1.57918
GO:0071216	cellular response to biotic stimulus	1/49	246/18866	0.474789	0.505114	0.37306	PLSCR4	1	1	49	246	18866	1.57918
GO:0072330	monocarboxylic acid biosynthetic process	1/49	246/18866	0.474789	0.505114	0.37306	PDK4	1	1	49	246	18866	1.57918
GO:0016358	dendrite development	1/49	247/18866	0.476171	0.506258	0.373904	DCLK1	1	1	49	247	18866	1.57267
GO:0043543	protein acylation	1/49	248/18866	0.477549	0.507396	0.374745	ZDHHC14	1	1	49	248	18866	1.56622
GO:0009636	response to toxic substance	1/49	250/18866	0.480296	0.509986	0.376658	SRF	1	1	49	250	18866	1.55347
GO:0002833	positive regulation of response to biotic stimulus	1/49	251/18866	0.481664	0.511109	0.377488	MR1	1	1	49	251	18866	1.54717
GO:0051321	meiotic cell cycle	1/49	254/18866	0.485746	0.514779	0.380198	INSR	1	1	49	254	18866	1.52858
GO:0090092	regulation of transmembrane receptor protein serine/threonine kinase signaling pathway	1/49	254/18866	0.485746	0.514779	0.380198	SFRP2	1	1	49	254	18866	1.52858
GO:0048872	homeostasis of number of cells	1/49	256/18866	0.488451	0.517312	0.382069	SRF	1	1	49	256	18866	1.51643
GO:0031334	positive regulation of protein-containing complex assembly	1/49	257/18866	0.489798	0.518406	0.382877	GSN	1	1	49	257	18866	1.51042
GO:0051607	defense response to virus	1/49	258/18866	0.491141	0.519494	0.383681	ABCC9	1	1	49	258	18866	1.50446
GO:0021537	telencephalon development	1/49	259/18866	0.492481	0.520578	0.384481	SRF	1	1	49	259	18866	1.49855
GO:0042180	cellular ketone metabolic process	1/49	260/18866	0.493817	0.521322	0.385031	PDK4	1	1	49	260	18866	1.49269
GO:1903362	regulation of cellular protein catabolic process	1/49	260/18866	0.493817	0.521322	0.385031	PIAS1	1	1	49	260	18866	1.49269
GO:0007187	G protein-coupled receptor signaling pathway, coupled to cyclic nucleotide second messenger	1/49	263/18866	0.497806	0.525197	0.387892	CALCRL	1	1	49	263	18866	1.47536
GO:0030522	intracellular receptor signaling pathway	1/49	265/18866	0.500448	0.527647	0.389702	AR	1	1	49	265	18866	1.46402
GO:0009165	nucleotide biosynthetic process	1/49	266/18866	0.501764	0.528696	0.390477	PDK4	1	1	49	266	18866	1.45842
GO:0033673	negative regulation of kinase activity	1/49	268/18866	0.504386	0.531119	0.392266	SFRP2	1	1	49	268	18866	1.44734
GO:1901293	nucleoside phosphate biosynthetic process	1/49	269/18866	0.505692	0.532154	0.393031	PDK4	1	1	49	269	18866	1.44187
GO:0008654	phospholipid biosynthetic process	1/49	271/18866	0.508293	0.534551	0.394801	PIK3R1	1	1	49	271	18866	1.43103
GO:0006260	DNA replication	1/49	273/18866	0.510881	0.53693	0.396558	NFIA	1	1	49	273	18866	1.42036
GO:0098742	cell-cell adhesion via plasma-membrane adhesion molecules	1/49	277/18866	0.516018	0.541983	0.40029	PCDH9	1	1	49	277	18866	1.39948
GO:0071824	protein-DNA complex subunit organization	1/49	282/18866	0.522364	0.548299	0.404955	PIAS1	1	1	49	282	18866	1.37421
GO:0016579	protein deubiquitination	1/49	283/18866	0.523623	0.548922	0.405415	AR	1	1	49	283	18866	1.36928
GO:0046651	lymphocyte proliferation	1/49	283/18866	0.523623	0.548922	0.405415	IGF1	1	1	49	283	18866	1.36928
GO:0032943	mononuclear cell proliferation	1/49	286/18866	0.527382	0.55216	0.407806	IGF1	1	1	49	286	18866	1.35465
GO:0051403	stress-activated MAPK cascade	1/49	286/18866	0.527382	0.55216	0.407806	SFRP2	1	1	49	286	18866	1.35465
GO:0000082	G1/S transition of mitotic cell cycle	1/49	287/18866	0.528628	0.553114	0.408511	PIAS1	1	1	49	287	18866	1.34984
GO:0034976	response to endoplasmic reticulum stress	1/49	294/18866	0.537263	0.561793	0.414921	PIK3R1	1	1	49	294	18866	1.3171
GO:0051348	negative regulation of transferase activity	1/49	296/18866	0.539702	0.563985	0.41654	SFRP2	1	1	49	296	18866	1.30803
GO:0031098	stress-activated protein kinase signaling cascade	1/49	300/18866	0.544541	0.567962	0.419477	SFRP2	1	1	49	300	18866	1.29025
GO:0051258	protein polymerization	1/49	300/18866	0.544541	0.567962	0.419477	GSN	1	1	49	300	18866	1.29025
GO:0070646	protein modification by small protein removal	1/49	300/18866	0.544541	0.567962	0.419477	AR	1	1	49	300	18866	1.29025
GO:0048562	embryonic organ morphogenesis	1/49	302/18866	0.546942	0.570106	0.421061	SRF	1	1	49	302	18866	1.28154
GO:0002440	production of molecular mediator of immune response	1/49	306/18866	0.551707	0.574347	0.424193	MR1	1	1	49	306	18866	1.26446
GO:0030216	keratinocyte differentiation	1/49	306/18866	0.551707	0.574347	0.424193	JUP	1	1	49	306	18866	1.26446
GO:0042063	gliogenesis	1/49	307/18866	0.552891	0.574853	0.424567	GSN	1	1	49	307	18866	1.26026
GO:0045088	regulation of innate immune response	1/49	307/18866	0.552891	0.574853	0.424567	PIAS1	1	1	49	307	18866	1.26026
GO:0034599	cellular response to oxidative stress	1/49	310/18866	0.556423	0.577433	0.426472	PRR5L	1	1	49	310	18866	1.24782
GO:0044843	cell cycle G1/S phase transition	1/49	310/18866	0.556423	0.577433	0.426472	PIAS1	1	1	49	310	18866	1.24782
GO:0090287	regulation of cellular response to growth factor stimulus	1/49	310/18866	0.556423	0.577433	0.426472	SFRP2	1	1	49	310	18866	1.24782
GO:0070661	leukocyte proliferation	1/49	313/18866	0.559928	0.58034	0.428619	IGF1	1	1	49	313	18866	1.23563
GO:1903532	positive regulation of secretion by cell	1/49	313/18866	0.559928	0.58034	0.428619	IGF1	1	1	49	313	18866	1.23563
GO:0007204	positive regulation of cytosolic calcium ion concentration	1/49	322/18866	0.570281	0.590699	0.43627	PLCE1	1	1	49	322	18866	1.2004
GO:0051235	maintenance of location	1/49	324/18866	0.572549	0.592676	0.43773	GSN	1	1	49	324	18866	1.19284
GO:0050851	antigen receptor-mediated signaling pathway	1/49	325/18866	0.573678	0.593101	0.438044	PIK3R1	1	1	49	325	18866	1.18909
GO:0070371	ERK1 and ERK2 cascade	1/49	325/18866	0.573678	0.593101	0.438044	IGF1	1	1	49	325	18866	1.18909
GO:0043010	camera-type eye development	1/49	332/18866	0.581504	0.600815	0.443741	SRF	1	1	49	332	18866	1.16351
GO:0051047	positive regulation of secretion	1/49	340/18866	0.590275	0.609495	0.450152	IGF1	1	1	49	340	18866	1.13556
GO:0045930	negative regulation of mitotic cell cycle	1/49	341/18866	0.591359	0.610232	0.450697	GAS1	1	1	49	341	18866	1.13216
GO:0009101	glycoprotein biosynthetic process	1/49	342/18866	0.59244	0.610965	0.451238	IGF1	1	1	49	342	18866	1.12878
GO:0006650	glycerophospholipid metabolic process	1/49	343/18866	0.593518	0.611313	0.451494	PIK3R1	1	1	49	343	18866	1.12542
GO:0016042	lipid catabolic process	1/49	343/18866	0.593518	0.611313	0.451494	PLCE1	1	1	49	343	18866	1.12542
GO:0048545	response to steroid hormone	1/49	346/18866	0.596736	0.614243	0.453659	AR	1	1	49	346	18866	1.11545
GO:0050708	regulation of protein secretion	1/49	352/18866	0.603096	0.620403	0.458208	IGF1	1	1	49	352	18866	1.09603
GO:0071103	DNA conformation change	1/49	355/18866	0.606239	0.623247	0.460309	NAV2	1	1	49	355	18866	1.08656
GO:0051480	regulation of cytosolic calcium ion concentration	1/49	357/18866	0.608321	0.624998	0.461602	PLCE1	1	1	49	357	18866	1.08033
GO:0001666	response to hypoxia	1/49	359/18866	0.610392	0.626735	0.462885	SRF	1	1	49	359	18866	1.07417
GO:0062197	cellular response to chemical stress	1/49	360/18866	0.611424	0.627404	0.463379	PRR5L	1	1	49	360	18866	1.07112
GO:0043687	post-translational protein modification	1/49	363/18866	0.614502	0.630171	0.465422	ZBTB16	1	1	49	363	18866	1.06206
GO:0009913	epidermal cell differentiation	1/49	365/18866	0.616542	0.631869	0.466677	JUP	1	1	49	365	18866	1.05618
GO:0002449	lymphocyte mediated immunity	1/49	366/18866	0.617557	0.632124	0.466865	MR1	1	1	49	366	18866	1.05322
GO:0010038	response to metal ion	1/49	366/18866	0.617557	0.632124	0.466865	GSN	1	1	49	366	18866	1.05322
GO:0046394	carboxylic acid biosynthetic process	1/49	367/18866	0.61857	0.632768	0.467341	PDK4	1	1	49	367	18866	1.05029
GO:0016053	organic acid biosynthetic process	1/49	368/18866	0.61958	0.633409	0.467814	PDK4	1	1	49	368	18866	1.04736
GO:0036293	response to decreased oxygen levels	1/49	371/18866	0.622596	0.636097	0.469799	SRF	1	1	49	371	18866	1.0387
GO:0048193	Golgi vesicle transport	1/49	374/18866	0.625588	0.638758	0.471765	GAS1	1	1	49	374	18866	1.03017
GO:0006402	mRNA catabolic process	1/49	376/18866	0.627569	0.640385	0.472966	PRR5L	1	1	49	376	18866	1.02456
GO:0006959	humoral immune response	1/49	377/18866	0.628556	0.640995	0.473417	SLPI	1	1	49	377	18866	1.02178
GO:0002791	regulation of peptide secretion	1/49	381/18866	0.632479	0.644597	0.476077	IGF1	1	1	49	381	18866	1.0108
GO:0000377	RNA splicing, via transesterification reactions with bulged adenosine as nucleophile	1/49	390/18866	0.641156	0.652634	0.482013	CELF2	1	1	49	390	18866	0.986933
GO:0000398	mRNA splicing, via spliceosome	1/49	390/18866	0.641156	0.652634	0.482013	CELF2	1	1	49	390	18866	0.986933
GO:0000375	RNA splicing, via transesterification reactions	1/49	393/18866	0.644004	0.655128	0.483855	CELF2	1	1	49	393	18866	0.979221
GO:0006631	fatty acid metabolic process	1/49	396/18866	0.646829	0.657191	0.485379	PDK4	1	1	49	396	18866	0.971626
GO:0070482	response to oxygen levels	1/49	396/18866	0.646829	0.657191	0.485379	SRF	1	1	49	396	18866	0.971626
GO:0042176	regulation of protein catabolic process	1/49	397/18866	0.647766	0.657738	0.485783	PIAS1	1	1	49	397	18866	0.96912
GO:0018205	peptidyl-lysine modification	1/49	405/18866	0.655175	0.664851	0.491036	PIAS1	1	1	49	405	18866	0.949518
GO:0007517	muscle organ development	1/49	407/18866	0.657003	0.666296	0.492103	IGF1	1	1	49	407	18866	0.944738
GO:0006401	RNA catabolic process	1/49	415/18866	0.664221	0.672789	0.496899	PRR5L	1	1	49	415	18866	0.92608
GO:0009100	glycoprotein metabolic process	1/49	415/18866	0.664221	0.672789	0.496899	IGF1	1	1	49	415	18866	0.92608
GO:0043161	proteasome-mediated ubiquitin-dependent protein catabolic process	1/49	424/18866	0.672163	0.680416	0.502532	PIAS1	1	1	49	424	18866	0.905934
GO:0006816	calcium ion transport	1/49	426/18866	0.673903	0.681758	0.503523	CALCRL	1	1	49	426	18866	0.901573
GO:0042391	regulation of membrane potential	1/49	443/18866	0.688331	0.695928	0.513988	JUP	1	1	49	443	18866	0.866098
GO:0006605	protein targeting	1/49	444/18866	0.68916	0.696339	0.514292	ZDHHC14	1	1	49	444	18866	0.864096
GO:0043254	regulation of protein-containing complex assembly	1/49	449/18866	0.693273	0.700065	0.517044	GSN	1	1	49	449	18866	0.85422
GO:0048568	embryonic organ development	1/49	451/18866	0.694903	0.701282	0.517943	SRF	1	1	49	451	18866	0.850331
GO:0007608	sensory perception of smell	1/49	452/18866	0.695714	0.701672	0.51823	NAV2	1	1	49	452	18866	0.848399
GO:0050804	modulation of chemical synaptic transmission	1/49	454/18866	0.697332	0.702826	0.519083	SRF	1	1	49	454	18866	0.844562
GO:0006644	phospholipid metabolic process	1/49	455/18866	0.698137	0.702826	0.519083	PIK3R1	1	1	49	455	18866	0.842655
GO:0099177	regulation of trans-synaptic signaling	1/49	455/18866	0.698137	0.702826	0.519083	SRF	1	1	49	455	18866	0.842655
GO:0006874	cellular calcium ion homeostasis	1/49	456/18866	0.698941	0.703205	0.519363	PLCE1	1	1	49	456	18866	0.840758
GO:0055074	calcium ion homeostasis	1/49	468/18866	0.708419	0.712307	0.526086	PLCE1	1	1	49	468	18866	0.818619
GO:0002697	regulation of immune effector process	1/49	470/18866	0.709971	0.713432	0.526916	MR1	1	1	49	470	18866	0.81504
GO:0070838	divalent metal ion transport	1/49	471/18866	0.710743	0.713773	0.527168	CALCRL	1	1	49	471	18866	0.813261
GO:0072511	divalent inorganic cation transport	1/49	478/18866	0.716095	0.71871	0.530814	CALCRL	1	1	49	478	18866	0.801021
GO:0002429	immune response-activating cell surface receptor signaling pathway	1/49	481/18866	0.718358	0.720105	0.531845	PIK3R1	1	1	49	481	18866	0.795885
GO:0002757	immune response-activating signal transduction	1/49	481/18866	0.718358	0.720105	0.531845	PIK3R1	1	1	49	481	18866	0.795885
GO:0022613	ribonucleoprotein complex biogenesis	1/49	482/18866	0.719109	0.720294	0.531985	CELF2	1	1	49	482	18866	0.794187
GO:0010498	proteasomal protein catabolic process	1/49	483/18866	0.719858	0.720294	0.531985	PIAS1	1	1	49	483	18866	0.792496
GO:0051051	negative regulation of transport	1/49	483/18866	0.719858	0.720294	0.531985	APOD	1	1	49	483	18866	0.792496
GO:0072503	cellular divalent inorganic cation homeostasis	1/49	492/18866	0.726508	0.726508	0.536574	PLCE1	1	1	49	492	18866	0.777588
BACH1
ID	Description	GeneRatio	BgRatio	pvalue	p.adjust	qvalue	geneID	Count	Fg_genes	Input_list	Bg_genes	Background_list	Odds_ratio
GO:0046326	positive regulation of glucose import	2021-03-28	39/18866	2.58155e-05	0.021118	0.0163575	MEF2A/OSBPL8/RHOQ	3	3	28	39	18866	62.5062
GO:0010828	positive regulation of glucose transmembrane transport	2021-03-28	45/18866	3.98452e-05	0.021118	0.0163575	MEF2A/OSBPL8/RHOQ	3	3	28	45	18866	53.5993
GO:0046324	regulation of glucose import	2021-03-28	61/18866	9.94657e-05	0.0351445	0.0272222	MEF2A/OSBPL8/RHOQ	3	3	28	61	18866	38.7894
GO:0046323	glucose import	2021-03-28	75/18866	0.000184043	0.0455121	0.0352527	MEF2A/OSBPL8/RHOQ	3	3	28	75	18866	31.2353
GO:0010827	regulation of glucose transmembrane transport	2021-03-28	79/18866	0.00021468	0.0455121	0.0352527	MEF2A/OSBPL8/RHOQ	3	3	28	79	18866	29.5906
GO:0071453	cellular response to oxygen levels	2021-04-28	235/18866	0.000379833	0.0533997	0.0413622	ATP6V1A/BACH1/NDRG1/PTGS2	4	4	28	235	18866	13.4173
GO:1903077	negative regulation of protein localization to plasma membrane	2021-02-28	23/18866	0.000527142	0.0533997	0.0413622	LRRC15/RHOQ	2	2	28	23	18866	68.6983
GO:1904659	glucose transmembrane transport	2021-03-28	110/18866	0.00056815	0.0533997	0.0413622	MEF2A/OSBPL8/RHOQ	3	3	28	110	18866	20.976
GO:1904376	negative regulation of protein localization to cell periphery	2021-02-28	25/18866	0.000623924	0.0533997	0.0413622	LRRC15/RHOQ	2	2	28	25	18866	62.7503
GO:0008645	hexose transmembrane transport	2021-03-28	114/18866	0.00063052	0.0533997	0.0413622	MEF2A/OSBPL8/RHOQ	3	3	28	114	18866	20.2318
GO:0015749	monosaccharide transmembrane transport	2021-03-28	116/18866	0.00066328	0.0533997	0.0413622	MEF2A/OSBPL8/RHOQ	3	3	28	116	18866	19.8697
GO:1903828	negative regulation of cellular protein localization	2021-03-28	116/18866	0.00066328	0.0533997	0.0413622	LRRC15/MFHAS1/RHOQ	3	3	28	116	18866	19.8697
GO:0034219	carbohydrate transmembrane transport	2021-03-28	118/18866	0.000697109	0.0533997	0.0413622	MEF2A/OSBPL8/RHOQ	3	3	28	118	18866	19.5211
GO:0034504	protein localization to nucleus	2021-04-28	277/18866	0.000705279	0.0533997	0.0413622	IPO7/MFHAS1/OSBPL8/PTGS2	4	4	28	277	18866	11.3277
GO:0010575	positive regulation of vascular endothelial growth factor production	2021-02-28	28/18866	0.000783983	0.0554015	0.0429127	PTGS2/SULF1	2	2	28	28	18866	55.5314
GO:1905476	negative regulation of protein localization to membrane	2021-02-28	31/18866	0.000961773	0.0637174	0.0493541	LRRC15/RHOQ	2	2	28	31	18866	49.7293
GO:0046330	positive regulation of JNK cascade	2021-03-28	138/18866	0.00109724	0.0684163	0.0529937	MFHAS1/TLR4/ZEB2	3	3	28	138	18866	16.6129
GO:0008286	insulin receptor signaling pathway	2021-03-28	143/18866	0.00121578	0.071596	0.0554567	ATP6V1A/OSBPL8/RHOQ	3	3	28	143	18866	16.0161
GO:0062208	positive regulation of pattern recognition receptor signaling pathway	2021-02-28	37/18866	0.00136995	0.0753529	0.0583667	MFHAS1/TLR4	2	2	28	37	18866	41.2029
GO:0008643	carbohydrate transport	2021-03-28	151/18866	0.00142175	0.0753529	0.0583667	MEF2A/OSBPL8/RHOQ	3	3	28	151	18866	15.1459
GO:0034142	toll-like receptor 4 signaling pathway	2021-02-28	40/18866	0.00160004	0.0807638	0.0625578	MFHAS1/TLR4	2	2	28	40	18866	37.9935
GO:0032874	positive regulation of stress-activated MAPK cascade	2021-03-28	170/18866	0.00199545	0.0860836	0.0666784	MFHAS1/TLR4/ZEB2	3	3	28	170	18866	13.4041
GO:0034122	negative regulation of toll-like receptor signaling pathway	2021-02-28	45/18866	0.00202153	0.0860836	0.0666784	MFHAS1/TLR4	2	2	28	45	18866	33.5565
GO:0045429	positive regulation of nitric oxide biosynthetic process	2021-02-28	45/18866	0.00202153	0.0860836	0.0666784	PTGS2/TLR4	2	2	28	45	18866	33.5565
GO:0070304	positive regulation of stress-activated protein kinase signaling cascade	2021-03-28	172/18866	0.00206305	0.0860836	0.0666784	MFHAS1/TLR4/ZEB2	3	3	28	172	18866	13.2448
GO:1904407	positive regulation of nitric oxide metabolic process	2021-02-28	46/18866	0.00211148	0.0860836	0.0666784	PTGS2/TLR4	2	2	28	46	18866	32.823
GO:0046328	regulation of JNK cascade	2021-03-28	184/18866	0.00249872	0.0962484	0.0745519	MFHAS1/TLR4/ZEB2	3	3	28	184	18866	12.3626
GO:0070482	response to oxygen levels	2021-04-28	396/18866	0.00262695	0.0962484	0.0745519	ATP6V1A/BACH1/NDRG1/PTGS2	4	4	28	396	18866	7.84094
GO:1901653	cellular response to peptide	2021-04-28	398/18866	0.00267518	0.0962484	0.0745519	ATP6V1A/OSBPL8/RHOQ/TLR4	4	4	28	398	18866	7.80038
GO:0051271	negative regulation of cellular component movement	2021-04-28	400/18866	0.00272401	0.0962484	0.0745519	ABHD2/ACTN1/OSBPL8/SULF1	4	4	28	400	18866	7.76024
GO:0043030	regulation of macrophage activation	2021-02-28	59/18866	0.00344927	0.108148	0.0837691	MFHAS1/TLR4	2	2	28	59	18866	25.3258
GO:0071456	cellular response to hypoxia	2021-03-28	208/18866	0.00353155	0.108148	0.0837691	BACH1/NDRG1/PTGS2	3	3	28	208	18866	10.9007
GO:0030099	myeloid cell differentiation	2021-04-28	431/18866	0.00356161	0.108148	0.0837691	ACTN1/MFHAS1/NCOA6/TLR4	4	4	28	431	18866	7.18314
GO:1903428	positive regulation of reactive oxygen species biosynthetic process	2021-02-28	60/18866	0.00356494	0.108148	0.0837691	PTGS2/TLR4	2	2	28	60	18866	24.8883
GO:0034764	positive regulation of transmembrane transport	2021-03-28	210/18866	0.00362772	0.108148	0.0837691	MEF2A/OSBPL8/RHOQ	3	3	28	210	18866	10.7947
GO:0010574	regulation of vascular endothelial growth factor production	2021-02-28	61/18866	0.00368242	0.108148	0.0837691	PTGS2/SULF1	2	2	28	61	18866	24.466
GO:0007254	JNK cascade	2021-03-28	213/18866	0.00377498	0.108148	0.0837691	MFHAS1/TLR4/ZEB2	3	3	28	213	18866	10.6392
GO:0036294	cellular response to decreased oxygen levels	2021-03-28	218/18866	0.00402846	0.110244	0.0853925	BACH1/NDRG1/PTGS2	3	3	28	218	18866	10.3894
GO:0043434	response to peptide hormone	2021-04-28	447/18866	0.00405615	0.110244	0.0853925	ATP6V1A/OSBPL8/PTGS2/RHOQ	4	4	28	447	18866	6.9186
GO:0010573	vascular endothelial growth factor production	2021-02-28	65/18866	0.00417019	0.11051	0.0855986	PTGS2/SULF1	2	2	28	65	18866	22.9131
GO:0032869	cellular response to insulin stimulus	2021-03-28	226/18866	0.00445526	0.114951	0.0890381	ATP6V1A/OSBPL8/RHOQ	3	3	28	226	18866	10.0148
GO:0045428	regulation of nitric oxide biosynthetic process	2021-02-28	68/18866	0.00455464	0.114951	0.0890381	PTGS2/TLR4	2	2	28	68	18866	21.859
GO:0032872	regulation of stress-activated MAPK cascade	2021-03-28	237/18866	0.00508558	0.125365	0.0971053	MFHAS1/TLR4/ZEB2	3	3	28	237	18866	9.53685
GO:0070302	regulation of stress-activated protein kinase signaling cascade	2021-03-28	240/18866	0.00526636	0.126513	0.0979943	MFHAS1/TLR4/ZEB2	3	3	28	240	18866	9.41292
GO:0034121	regulation of toll-like receptor signaling pathway	2021-02-28	74/18866	0.00537084	0.126513	0.0979943	MFHAS1/TLR4	2	2	28	74	18866	20.0209
GO:0006809	nitric oxide biosynthetic process	2021-02-28	79/18866	0.00609852	0.137541	0.106536	PTGS2/TLR4	2	2	28	79	18866	18.7272
GO:0071260	cellular response to mechanical stimulus	2021-02-28	79/18866	0.00609852	0.137541	0.106536	PTGS2/TLR4	2	2	28	79	18866	18.7272
GO:0046209	nitric oxide metabolic process	2021-02-28	84/18866	0.00686873	0.151684	0.117491	PTGS2/TLR4	2	2	28	84	18866	17.5718
GO:0035023	regulation of Rho protein signal transduction	2021-02-28	86/18866	0.00718857	0.155508	0.120453	ABL2/ARHGEF3	2	2	28	86	18866	17.1522
GO:2001057	reactive nitrogen species metabolic process	2021-02-28	87/18866	0.007351	0.155841	0.120711	PTGS2/TLR4	2	2	28	87	18866	16.9562
GO:0032868	response to insulin	2021-03-28	283/18866	0.00829135	0.171811	0.133081	ATP6V1A/OSBPL8/RHOQ	3	3	28	283	18866	7.95106
GO:0051403	stress-activated MAPK cascade	2021-03-28	286/18866	0.00853349	0.171811	0.133081	MFHAS1/TLR4/ZEB2	3	3	28	286	18866	7.86563
GO:0062207	regulation of pattern recognition receptor signaling pathway	2021-02-28	99/18866	0.00942828	0.171811	0.133081	MFHAS1/TLR4	2	2	28	99	18866	14.8536
GO:0031098	stress-activated protein kinase signaling cascade	2021-03-28	300/18866	0.0097187	0.171811	0.133081	MFHAS1/TLR4/ZEB2	3	3	28	300	18866	7.49002
GO:0042116	macrophage activation	2021-02-28	101/18866	0.00979716	0.171811	0.133081	MFHAS1/TLR4	2	2	28	101	18866	14.553
GO:0000079	regulation of cyclin-dependent protein serine/threonine kinase activity	2021-02-28	102/18866	0.00998399	0.171811	0.133081	CCNG2/IPO7	2	2	28	102	18866	14.4072
GO:1903076	regulation of protein localization to plasma membrane	2021-02-28	102/18866	0.00998399	0.171811	0.133081	LRRC15/RHOQ	2	2	28	102	18866	14.4072
GO:1904029	regulation of cyclin-dependent protein kinase activity	2021-02-28	106/18866	0.0107472	0.171811	0.133081	CCNG2/IPO7	2	2	28	106	18866	13.8524
GO:2000379	positive regulation of reactive oxygen species metabolic process	2021-02-28	106/18866	0.0107472	0.171811	0.133081	PTGS2/TLR4	2	2	28	106	18866	13.8524
GO:1903426	regulation of reactive oxygen species biosynthetic process	2021-02-28	107/18866	0.0109419	0.171811	0.133081	PTGS2/TLR4	2	2	28	107	18866	13.7203
GO:0006939	smooth muscle contraction	2021-02-28	109/18866	0.011336	0.171811	0.133081	PTGS2/SULF1	2	2	28	109	18866	13.4525
GO:0051056	regulation of small GTPase mediated signal transduction	2021-03-28	323/18866	0.0118663	0.171811	0.133081	ABL2/ARHGEF3/RHOQ	3	3	28	323	18866	6.94187
GO:0071375	cellular response to peptide hormone stimulus	2021-03-28	330/18866	0.0125701	0.171811	0.133081	ATP6V1A/OSBPL8/RHOQ	3	3	28	330	18866	6.79109
GO:0021782	glial cell development	2021-02-28	122/18866	0.0140479	0.171811	0.133081	NDRG1/TLR4	2	2	28	122	18866	11.9921
GO:1904375	regulation of protein localization to cell periphery	2021-02-28	123/18866	0.0142671	0.171811	0.133081	LRRC15/RHOQ	2	2	28	123	18866	11.8925
GO:0010506	regulation of autophagy	2021-03-28	347/18866	0.0143783	0.171811	0.133081	ABL2/ATP6V1A/UVRAG	3	3	28	347	18866	6.44965
GO:0030336	negative regulation of cell migration	2021-03-28	350/18866	0.014712	0.171811	0.133081	ABHD2/OSBPL8/SULF1	3	3	28	350	18866	6.39287
GO:0001660	fever generation	2021-01-28	10/18866	0.0147463	0.171811	0.133081	PTGS2	1	1	28	10	18866	77.2142
GO:0019062	virion attachment to host cell	2021-01-28	10/18866	0.0147463	0.171811	0.133081	LRRC15	1	1	28	10	18866	77.2142
GO:0032836	glomerular basement membrane development	2021-01-28	10/18866	0.0147463	0.171811	0.133081	SULF1	1	1	28	10	18866	77.2142
GO:0034135	regulation of toll-like receptor 2 signaling pathway	2021-01-28	10/18866	0.0147463	0.171811	0.133081	MFHAS1	1	1	28	10	18866	77.2142
GO:0035860	glial cell-derived neurotrophic factor receptor signaling pathway	2021-01-28	10/18866	0.0147463	0.171811	0.133081	SULF1	1	1	28	10	18866	77.2142
GO:0045348	positive regulation of MHC class II biosynthetic process	2021-01-28	10/18866	0.0147463	0.171811	0.133081	TLR4	1	1	28	10	18866	77.2142
GO:0060513	prostatic bud formation	2021-01-28	10/18866	0.0147463	0.171811	0.133081	SULF1	1	1	28	10	18866	77.2142
GO:0070391	response to lipoteichoic acid	2021-01-28	10/18866	0.0147463	0.171811	0.133081	TLR4	1	1	28	10	18866	77.2142
GO:0070424	regulation of nucleotide-binding oligomerization domain containing signaling pathway	2021-01-28	10/18866	0.0147463	0.171811	0.133081	TLR4	1	1	28	10	18866	77.2142
GO:0071223	cellular response to lipoteichoic acid	2021-01-28	10/18866	0.0147463	0.171811	0.133081	TLR4	1	1	28	10	18866	77.2142
GO:1900180	regulation of protein localization to nucleus	2021-02-28	127/18866	0.0151587	0.171811	0.133081	MFHAS1/PTGS2	2	2	28	127	18866	11.5097
GO:1903409	reactive oxygen species biosynthetic process	2021-02-28	128/18866	0.0153853	0.171811	0.133081	PTGS2/TLR4	2	2	28	128	18866	11.4178
GO:0001666	response to hypoxia	2021-03-28	359/18866	0.0157397	0.171811	0.133081	BACH1/NDRG1/PTGS2	3	3	28	359	18866	6.22827
GO:0019371	cyclooxygenase pathway	2021-01-28	11/18866	0.0162093	0.171811	0.133081	PTGS2	1	1	28	11	18866	69.5029
GO:0031652	positive regulation of heat generation	2021-01-28	11/18866	0.0162093	0.171811	0.133081	PTGS2	1	1	28	11	18866	69.5029
GO:0031915	positive regulation of synaptic plasticity	2021-01-28	11/18866	0.0162093	0.171811	0.133081	PTGS2	1	1	28	11	18866	69.5029
GO:0043455	regulation of secondary metabolic process	2021-01-28	11/18866	0.0162093	0.171811	0.133081	ZEB2	1	1	28	11	18866	69.5029
GO:0048021	regulation of melanin biosynthetic process	2021-01-28	11/18866	0.0162093	0.171811	0.133081	ZEB2	1	1	28	11	18866	69.5029
GO:0090269	fibroblast growth factor production	2021-01-28	11/18866	0.0162093	0.171811	0.133081	PTGS2	1	1	28	11	18866	69.5029
GO:0090270	regulation of fibroblast growth factor production	2021-01-28	11/18866	0.0162093	0.171811	0.133081	PTGS2	1	1	28	11	18866	69.5029
GO:0106049	regulation of cellular response to osmotic stress	2021-01-28	11/18866	0.0162093	0.171811	0.133081	PTGS2	1	1	28	11	18866	69.5029
GO:0140052	cellular response to oxidised low-density lipoprotein particle stimulus	2021-01-28	11/18866	0.0162093	0.171811	0.133081	TLR4	1	1	28	11	18866	69.5029
GO:1900376	regulation of secondary metabolite biosynthetic process	2021-01-28	11/18866	0.0162093	0.171811	0.133081	ZEB2	1	1	28	11	18866	69.5029
GO:2000146	negative regulation of cell motility	2021-03-28	365/18866	0.016447	0.171811	0.133081	ABHD2/OSBPL8/SULF1	3	3	28	365	18866	6.12309
GO:0010038	response to metal ion	2021-03-28	366/18866	0.0165666	0.171811	0.133081	MEF2A/NDRG1/PTGS2	3	3	28	366	18866	6.10589
GO:0036293	response to decreased oxygen levels	2021-03-28	371/18866	0.0171721	0.171811	0.133081	BACH1/NDRG1/PTGS2	3	3	28	371	18866	6.02133
GO:0002730	regulation of dendritic cell cytokine production	2021-01-28	12/18866	0.0176703	0.171811	0.133081	TLR4	1	1	28	12	18866	63.2062
GO:0014831	gastro-intestinal system smooth muscle contraction	2021-01-28	12/18866	0.0176703	0.171811	0.133081	SULF1	1	1	28	12	18866	63.2062
GO:0031392	regulation of prostaglandin biosynthetic process	2021-01-28	12/18866	0.0176703	0.171811	0.133081	PTGS2	1	1	28	12	18866	63.2062
GO:0032490	detection of molecule of bacterial origin	2021-01-28	12/18866	0.0176703	0.171811	0.133081	TLR4	1	1	28	12	18866	63.2062
GO:0036005	response to macrophage colony-stimulating factor	2021-01-28	12/18866	0.0176703	0.171811	0.133081	TLR4	1	1	28	12	18866	63.2062
GO:0036006	cellular response to macrophage colony-stimulating factor stimulus	2021-01-28	12/18866	0.0176703	0.171811	0.133081	TLR4	1	1	28	12	18866	63.2062
GO:0044650	adhesion of symbiont to host cell	2021-01-28	12/18866	0.0176703	0.171811	0.133081	LRRC15	1	1	28	12	18866	63.2062
GO:0051639	actin filament network formation	2021-01-28	12/18866	0.0176703	0.171811	0.133081	ACTN1	1	1	28	12	18866	63.2062
GO:0051657	maintenance of organelle location	2021-01-28	12/18866	0.0176703	0.171811	0.133081	UVRAG	1	1	28	12	18866	63.2062
GO:0055015	ventricular cardiac muscle cell development	2021-01-28	12/18866	0.0176703	0.171811	0.133081	MEF2A	1	1	28	12	18866	63.2062
GO:0007266	Rho protein signal transduction	2021-02-28	140/18866	0.0182177	0.171811	0.133081	ABL2/ARHGEF3	2	2	28	140	18866	10.4175
GO:0007292	female gamete generation	2021-02-28	142/18866	0.0187098	0.171811	0.133081	PTGS2/USP9X	2	2	28	142	18866	10.2682
GO:0002371	dendritic cell cytokine production	2021-01-28	13/18866	0.0191291	0.171811	0.133081	TLR4	1	1	28	13	18866	57.9584
GO:0031650	regulation of heat generation	2021-01-28	13/18866	0.0191291	0.171811	0.133081	PTGS2	1	1	28	13	18866	57.9584
GO:0034144	negative regulation of toll-like receptor 4 signaling pathway	2021-01-28	13/18866	0.0191291	0.171811	0.133081	MFHAS1	1	1	28	13	18866	57.9584
GO:0051764	actin crosslink formation	2021-01-28	13/18866	0.0191291	0.171811	0.133081	ACTN1	1	1	28	13	18866	57.9584
GO:0060601	lateral sprouting from an epithelium	2021-01-28	13/18866	0.0191291	0.171811	0.133081	SULF1	1	1	28	13	18866	57.9584
GO:1901096	regulation of autophagosome maturation	2021-01-28	13/18866	0.0191291	0.171811	0.133081	UVRAG	1	1	28	13	18866	57.9584
GO:0031346	positive regulation of cell projection organization	2021-03-28	394/18866	0.0201174	0.171811	0.133081	ABL2/RHOQ/ZEB2	3	3	28	394	18866	5.66019
GO:0040013	negative regulation of locomotion	2021-03-28	397/18866	0.020521	0.171811	0.133081	ABHD2/OSBPL8/SULF1	3	3	28	397	18866	5.6162
GO:0010838	positive regulation of keratinocyte proliferation	2021-01-28	14/18866	0.0205859	0.171811	0.133081	TLR4	1	1	28	14	18866	53.522
GO:0010889	regulation of sequestering of triglyceride	2021-01-28	14/18866	0.0205859	0.171811	0.133081	OSBPL8	1	1	28	14	18866	53.522
GO:0010935	regulation of macrophage cytokine production	2021-01-28	14/18866	0.0205859	0.171811	0.133081	TLR4	1	1	28	14	18866	53.522
GO:0034356	NAD biosynthesis via nicotinamide riboside salvage pathway	2021-01-28	14/18866	0.0205859	0.171811	0.133081	PTGS2	1	1	28	14	18866	53.522
GO:0036295	cellular response to increased oxygen levels	2021-01-28	14/18866	0.0205859	0.171811	0.133081	ATP6V1A	1	1	28	14	18866	53.522
GO:0047484	regulation of response to osmotic stress	2021-01-28	14/18866	0.0205859	0.171811	0.133081	PTGS2	1	1	28	14	18866	53.522
GO:0051645	Golgi localization	2021-01-28	14/18866	0.0205859	0.171811	0.133081	UVRAG	1	1	28	14	18866	53.522
GO:0051791	medium-chain fatty acid metabolic process	2021-01-28	14/18866	0.0205859	0.171811	0.133081	ABHD2	1	1	28	14	18866	53.522
GO:0070431	nucleotide-binding oligomerization domain containing 2 signaling pathway	2021-01-28	14/18866	0.0205859	0.171811	0.133081	TLR4	1	1	28	14	18866	53.522
GO:2001279	regulation of unsaturated fatty acid biosynthetic process	2021-01-28	14/18866	0.0205859	0.171811	0.133081	PTGS2	1	1	28	14	18866	53.522
GO:0006606	protein import into nucleus	2021-02-28	150/18866	0.0207339	0.171811	0.133081	IPO7/PTGS2	2	2	28	150	18866	9.70726
GO:0016331	morphogenesis of embryonic epithelium	2021-02-28	151/18866	0.0209931	0.171811	0.133081	SULF1/ZEB2	2	2	28	151	18866	9.64666
GO:0002224	toll-like receptor signaling pathway	2021-02-28	152/18866	0.0212537	0.171811	0.133081	MFHAS1/TLR4	2	2	28	152	18866	9.58133
GO:0034134	toll-like receptor 2 signaling pathway	2021-01-28	15/18866	0.0220406	0.171811	0.133081	MFHAS1	1	1	28	15	18866	49.6251
GO:0044406	adhesion of symbiont to host	2021-01-28	15/18866	0.0220406	0.171811	0.133081	LRRC15	1	1	28	15	18866	49.6251
GO:0045346	regulation of MHC class II biosynthetic process	2021-01-28	15/18866	0.0220406	0.171811	0.133081	TLR4	1	1	28	15	18866	49.6251
GO:0048070	regulation of developmental pigmentation	2021-01-28	15/18866	0.0220406	0.171811	0.133081	ZEB2	1	1	28	15	18866	49.6251
GO:0072567	chemokine (C-X-C motif) ligand 2 production	2021-01-28	15/18866	0.0220406	0.171811	0.133081	TLR4	1	1	28	15	18866	49.6251
GO:1900225	regulation of NLRP3 inflammasome complex assembly	2021-01-28	15/18866	0.0220406	0.171811	0.133081	TLR4	1	1	28	15	18866	49.6251
GO:1904464	regulation of matrix metallopeptidase secretion	2021-01-28	15/18866	0.0220406	0.171811	0.133081	TLR4	1	1	28	15	18866	49.6251
GO:1990773	matrix metallopeptidase secretion	2021-01-28	15/18866	0.0220406	0.171811	0.133081	TLR4	1	1	28	15	18866	49.6251
GO:2000341	regulation of chemokine (C-X-C motif) ligand 2 production	2021-01-28	15/18866	0.0220406	0.171811	0.133081	TLR4	1	1	28	15	18866	49.6251
GO:0030509	BMP signaling pathway	2021-02-28	155/18866	0.0220436	0.171811	0.133081	SULF1/USP9X	2	2	28	155	18866	9.39102
GO:0050729	positive regulation of inflammatory response	2021-02-28	158/18866	0.0228457	0.172812	0.133857	PTGS2/TLR4	2	2	28	158	18866	9.20857
GO:0010934	macrophage cytokine production	2021-01-28	16/18866	0.0234932	0.172812	0.133857	TLR4	1	1	28	16	18866	46.3307
GO:0019372	lipoxygenase pathway	2021-01-28	16/18866	0.0234932	0.172812	0.133857	PTGS2	1	1	28	16	18866	46.3307
GO:0032225	regulation of synaptic transmission, dopaminergic	2021-01-28	16/18866	0.0234932	0.172812	0.133857	PTGS2	1	1	28	16	18866	46.3307
GO:0045342	MHC class II biosynthetic process	2021-01-28	16/18866	0.0234932	0.172812	0.133857	TLR4	1	1	28	16	18866	46.3307
GO:0048311	mitochondrion distribution	2021-01-28	16/18866	0.0234932	0.172812	0.133857	MEF2A	1	1	28	16	18866	46.3307
GO:0051770	positive regulation of nitric-oxide synthase biosynthetic process	2021-01-28	16/18866	0.0234932	0.172812	0.133857	TLR4	1	1	28	16	18866	46.3307
GO:0060572	morphogenesis of an epithelial bud	2021-01-28	16/18866	0.0234932	0.172812	0.133857	SULF1	1	1	28	16	18866	46.3307
GO:0050727	regulation of inflammatory response	2021-03-28	425/18866	0.0245054	0.172812	0.133857	MFHAS1/PTGS2/TLR4	3	3	28	425	18866	5.23549
GO:0030730	sequestering of triglyceride	2021-01-28	17/18866	0.0249437	0.172812	0.133857	OSBPL8	1	1	28	17	18866	43.4849
GO:0031649	heat generation	2021-01-28	17/18866	0.0249437	0.172812	0.133857	PTGS2	1	1	28	17	18866	43.4849
GO:0044546	NLRP3 inflammasome complex assembly	2021-01-28	17/18866	0.0249437	0.172812	0.133857	TLR4	1	1	28	17	18866	43.4849
GO:0045986	negative regulation of smooth muscle contraction	2021-01-28	17/18866	0.0249437	0.172812	0.133857	PTGS2	1	1	28	17	18866	43.4849
GO:0055012	ventricular cardiac muscle cell differentiation	2021-01-28	17/18866	0.0249437	0.172812	0.133857	MEF2A	1	1	28	17	18866	43.4849
GO:0090336	positive regulation of brown fat cell differentiation	2021-01-28	17/18866	0.0249437	0.172812	0.133857	PTGS2	1	1	28	17	18866	43.4849
GO:1903209	positive regulation of oxidative stress-induced cell death	2021-01-28	17/18866	0.0249437	0.172812	0.133857	TLR4	1	1	28	17	18866	43.4849
GO:1905331	negative regulation of morphogenesis of an epithelium	2021-01-28	17/18866	0.0249437	0.172812	0.133857	SULF1	1	1	28	17	18866	43.4849
GO:0071772	response to BMP	2021-02-28	168/18866	0.0256053	0.175108	0.135634	SULF1/USP9X	2	2	28	168	18866	8.64803
GO:0071773	cellular response to BMP stimulus	2021-02-28	168/18866	0.0256053	0.175108	0.135634	SULF1/USP9X	2	2	28	168	18866	8.64803
GO:0043217	myelin maintenance	2021-01-28	18/18866	0.0263921	0.176362	0.136606	NDRG1	1	1	28	18	18866	40.9138
GO:0071318	cellular response to ATP	2021-01-28	18/18866	0.0263921	0.176362	0.136606	PTGS2	1	1	28	18	18866	40.9138
GO:0051170	import into nucleus	2021-02-28	171/18866	0.0264587	0.176362	0.136606	IPO7/PTGS2	2	2	28	171	18866	8.49418
GO:0006633	fatty acid biosynthetic process	2021-02-28	173/18866	0.027034	0.176362	0.136606	ABHD2/PTGS2	2	2	28	173	18866	8.39225
GO:0099173	postsynapse organization	2021-02-28	173/18866	0.027034	0.176362	0.136606	ACTN1/NDRG1	2	2	28	173	18866	8.39225
GO:0001659	temperature homeostasis	2021-02-28	174/18866	0.0273235	0.176362	0.136606	PTGS2/TLR4	2	2	28	174	18866	8.3458
GO:0055003	cardiac myofibril assembly	2021-01-28	19/18866	0.0278385	0.176362	0.136606	MEF2A	1	1	28	19	18866	38.6704
GO:0061081	positive regulation of myeloid leukocyte cytokine production involved in immune response	2021-01-28	19/18866	0.0278385	0.176362	0.136606	TLR4	1	1	28	19	18866	38.6704
GO:0098543	detection of other organism	2021-01-28	19/18866	0.0278385	0.176362	0.136606	TLR4	1	1	28	19	18866	38.6704
GO:0016241	regulation of macroautophagy	2021-02-28	176/18866	0.0279064	0.176362	0.136606	ATP6V1A/UVRAG	2	2	28	176	18866	8.24817
GO:0001819	positive regulation of cytokine production	2021-03-28	447/18866	0.0279118	0.176362	0.136606	PTGS2/SULF1/TLR4	3	3	28	447	18866	4.97012
GO:0051897	positive regulation of protein kinase B signaling	2021-02-28	178/18866	0.0284944	0.176362	0.136606	MFHAS1/OSBPL8	2	2	28	178	18866	8.15361
GO:0007252	I-kappaB phosphorylation	2021-01-28	20/18866	0.0292828	0.176362	0.136606	TLR4	1	1	28	20	18866	36.6223
GO:0010042	response to manganese ion	2021-01-28	20/18866	0.0292828	0.176362	0.136606	PTGS2	1	1	28	20	18866	36.6223
GO:0022038	corpus callosum development	2021-01-28	20/18866	0.0292828	0.176362	0.136606	ZEB2	1	1	28	20	18866	36.6223
GO:0032727	positive regulation of interferon-alpha production	2021-01-28	20/18866	0.0292828	0.176362	0.136606	TLR4	1	1	28	20	18866	36.6223
GO:0035493	SNARE complex assembly	2021-01-28	20/18866	0.0292828	0.176362	0.136606	UVRAG	1	1	28	20	18866	36.6223
GO:0051767	nitric-oxide synthase biosynthetic process	2021-01-28	20/18866	0.0292828	0.176362	0.136606	TLR4	1	1	28	20	18866	36.6223
GO:0051769	regulation of nitric-oxide synthase biosynthetic process	2021-01-28	20/18866	0.0292828	0.176362	0.136606	TLR4	1	1	28	20	18866	36.6223
GO:0071636	positive regulation of transforming growth factor beta production	2021-01-28	20/18866	0.0292828	0.176362	0.136606	PTGS2	1	1	28	20	18866	36.6223
GO:1900409	positive regulation of cellular response to oxidative stress	2021-01-28	20/18866	0.0292828	0.176362	0.136606	TLR4	1	1	28	20	18866	36.6223
GO:0030177	positive regulation of Wnt signaling pathway	2021-02-28	183/18866	0.0299861	0.178948	0.138609	SULF1/ZEB2	2	2	28	183	18866	7.92642
GO:0030220	platelet formation	2021-01-28	21/18866	0.030725	0.178948	0.138609	ACTN1	1	1	28	21	18866	34.823
GO:0030277	maintenance of gastrointestinal epithelium	2021-01-28	21/18866	0.030725	0.178948	0.138609	TLR4	1	1	28	21	18866	34.823
GO:0030728	ovulation	2021-01-28	21/18866	0.030725	0.178948	0.138609	PTGS2	1	1	28	21	18866	34.823
GO:0036150	phosphatidylserine acyl-chain remodeling	2021-01-28	21/18866	0.030725	0.178948	0.138609	OSBPL8	1	1	28	21	18866	34.823
GO:0071498	cellular response to fluid shear stress	2021-01-28	21/18866	0.030725	0.178948	0.138609	PTGS2	1	1	28	21	18866	34.823
GO:0003012	muscle system process	2021-03-28	467/18866	0.0312191	0.180036	0.139452	MEF2A/PTGS2/SULF1	3	3	28	467	18866	4.7512
GO:0010888	negative regulation of lipid storage	2021-01-28	22/18866	0.0321651	0.180036	0.139452	OSBPL8	1	1	28	22	18866	33.1318
GO:0032700	negative regulation of interleukin-17 production	2021-01-28	22/18866	0.0321651	0.180036	0.139452	TLR4	1	1	28	22	18866	33.1318
GO:0035024	negative regulation of Rho protein signal transduction	2021-01-28	22/18866	0.0321651	0.180036	0.139452	ABL2	1	1	28	22	18866	33.1318
GO:0036344	platelet morphogenesis	2021-01-28	22/18866	0.0321651	0.180036	0.139452	ACTN1	1	1	28	22	18866	33.1318
GO:0042438	melanin biosynthetic process	2021-01-28	22/18866	0.0321651	0.180036	0.139452	ZEB2	1	1	28	22	18866	33.1318
GO:1902884	positive regulation of response to oxidative stress	2021-01-28	22/18866	0.0321651	0.180036	0.139452	TLR4	1	1	28	22	18866	33.1318
GO:0071248	cellular response to metal ion	2021-02-28	193/18866	0.0330615	0.180036	0.139452	MEF2A/PTGS2	2	2	28	193	18866	7.50804
GO:0046578	regulation of Ras protein signal transduction	2021-02-28	194/18866	0.0333757	0.180036	0.139452	ABL2/ARHGEF3	2	2	28	194	18866	7.46863
GO:0000002	mitochondrial genome maintenance	2021-01-28	23/18866	0.0336032	0.180036	0.139452	MEF2A	1	1	28	23	18866	31.6292
GO:0006582	melanin metabolic process	2021-01-28	23/18866	0.0336032	0.180036	0.139452	ZEB2	1	1	28	23	18866	31.6292
GO:0010226	response to lithium ion	2021-01-28	23/18866	0.0336032	0.180036	0.139452	PTGS2	1	1	28	23	18866	31.6292
GO:0010288	response to lead ion	2021-01-28	23/18866	0.0336032	0.180036	0.139452	PTGS2	1	1	28	23	18866	31.6292
GO:0045723	positive regulation of fatty acid biosynthetic process	2021-01-28	23/18866	0.0336032	0.180036	0.139452	PTGS2	1	1	28	23	18866	31.6292
GO:1900017	positive regulation of cytokine production involved in inflammatory response	2021-01-28	23/18866	0.0336032	0.180036	0.139452	TLR4	1	1	28	23	18866	31.6292
GO:1905475	regulation of protein localization to membrane	2021-02-28	195/18866	0.033691	0.180036	0.139452	LRRC15/RHOQ	2	2	28	195	18866	7.42963
GO:0003094	glomerular filtration	2021-01-28	24/18866	0.0350393	0.180036	0.139452	SULF1	1	1	28	24	18866	30.2553
GO:0034123	positive regulation of toll-like receptor signaling pathway	2021-01-28	24/18866	0.0350393	0.180036	0.139452	MFHAS1	1	1	28	24	18866	30.2553
GO:0034143	regulation of toll-like receptor 4 signaling pathway	2021-01-28	24/18866	0.0350393	0.180036	0.139452	MFHAS1	1	1	28	24	18866	30.2553
GO:0044550	secondary metabolite biosynthetic process	2021-01-28	24/18866	0.0350393	0.180036	0.139452	ZEB2	1	1	28	24	18866	30.2553
GO:0046628	positive regulation of insulin receptor signaling pathway	2021-01-28	24/18866	0.0350393	0.180036	0.139452	OSBPL8	1	1	28	24	18866	30.2553
GO:0090335	regulation of brown fat cell differentiation	2021-01-28	24/18866	0.0350393	0.180036	0.139452	PTGS2	1	1	28	24	18866	30.2553
GO:0098581	detection of external biotic stimulus	2021-01-28	24/18866	0.0350393	0.180036	0.139452	TLR4	1	1	28	24	18866	30.2553
GO:0017038	protein import	2021-02-28	200/18866	0.0352854	0.180036	0.139452	IPO7/PTGS2	2	2	28	200	18866	7.24062
GO:2000377	regulation of reactive oxygen species metabolic process	2021-02-28	200/18866	0.0352854	0.180036	0.139452	PTGS2/TLR4	2	2	28	200	18866	7.24062
GO:0002221	pattern recognition receptor signaling pathway	2021-02-28	201/18866	0.0356078	0.180036	0.139452	MFHAS1/TLR4	2	2	28	201	18866	7.20397
GO:0032647	regulation of interferon-alpha production	2021-01-28	25/18866	0.0364732	0.180036	0.139452	TLR4	1	1	28	25	18866	28.9969
GO:0045992	negative regulation of embryonic development	2021-01-28	25/18866	0.0364732	0.180036	0.139452	SULF1	1	1	28	25	18866	28.9969
GO:0046039	GTP metabolic process	2021-01-28	25/18866	0.0364732	0.180036	0.139452	RHOQ	1	1	28	25	18866	28.9969
GO:0046697	decidualization	2021-01-28	25/18866	0.0364732	0.180036	0.139452	PTGS2	1	1	28	25	18866	28.9969
GO:0060571	morphogenesis of an epithelial fold	2021-01-28	25/18866	0.0364732	0.180036	0.139452	SULF1	1	1	28	25	18866	28.9969
GO:0097205	renal filtration	2021-01-28	25/18866	0.0364732	0.180036	0.139452	SULF1	1	1	28	25	18866	28.9969
GO:0021952	central nervous system projection neuron axonogenesis	2021-01-28	26/18866	0.0379051	0.180036	0.139452	ZEB2	1	1	28	26	18866	27.8403
GO:0030318	melanocyte differentiation	2021-01-28	26/18866	0.0379051	0.180036	0.139452	ZEB2	1	1	28	26	18866	27.8403
GO:0035640	exploration behavior	2021-01-28	26/18866	0.0379051	0.180036	0.139452	ABL2	1	1	28	26	18866	27.8403
GO:0040037	negative regulation of fibroblast growth factor receptor signaling pathway	2021-01-28	26/18866	0.0379051	0.180036	0.139452	SULF1	1	1	28	26	18866	27.8403
GO:0060384	innervation	2021-01-28	26/18866	0.0379051	0.180036	0.139452	SULF1	1	1	28	26	18866	27.8403
GO:0060740	prostate gland epithelium morphogenesis	2021-01-28	26/18866	0.0379051	0.180036	0.139452	SULF1	1	1	28	26	18866	27.8403
GO:0009612	response to mechanical stimulus	2021-02-28	209/18866	0.0382284	0.180036	0.139452	PTGS2/TLR4	2	2	28	209	18866	6.92072
GO:0001963	synaptic transmission, dopaminergic	2021-01-28	27/18866	0.039335	0.180036	0.139452	PTGS2	1	1	28	27	18866	26.7735
GO:0032438	melanosome organization	2021-01-28	27/18866	0.039335	0.180036	0.139452	ZEB2	1	1	28	27	18866	26.7735
GO:0032607	interferon-alpha production	2021-01-28	27/18866	0.039335	0.180036	0.139452	TLR4	1	1	28	27	18866	26.7735
GO:0048668	collateral sprouting	2021-01-28	27/18866	0.039335	0.180036	0.139452	ZEB2	1	1	28	27	18866	26.7735
GO:1900078	positive regulation of cellular response to insulin stimulus	2021-01-28	27/18866	0.039335	0.180036	0.139452	OSBPL8	1	1	28	27	18866	26.7735
GO:1903203	regulation of oxidative stress-induced neuron death	2021-01-28	27/18866	0.039335	0.180036	0.139452	TLR4	1	1	28	27	18866	26.7735
GO:0070374	positive regulation of ERK1 and ERK2 cascade	2021-02-28	215/18866	0.0402414	0.180036	0.139452	MFHAS1/TLR4	2	2	28	215	18866	6.72429
GO:0010669	epithelial structure maintenance	2021-01-28	28/18866	0.0407628	0.180036	0.139452	TLR4	1	1	28	28	18866	25.7859
GO:0021846	cell proliferation in forebrain	2021-01-28	28/18866	0.0407628	0.180036	0.139452	ZEB2	1	1	28	28	18866	25.7859
GO:0022011	myelination in peripheral nervous system	2021-01-28	28/18866	0.0407628	0.180036	0.139452	NDRG1	1	1	28	28	18866	25.7859
GO:0030194	positive regulation of blood coagulation	2021-01-28	28/18866	0.0407628	0.180036	0.139452	TLR4	1	1	28	28	18866	25.7859
GO:0032292	peripheral nervous system axon ensheathment	2021-01-28	28/18866	0.0407628	0.180036	0.139452	NDRG1	1	1	28	28	18866	25.7859
GO:0045932	negative regulation of muscle contraction	2021-01-28	28/18866	0.0407628	0.180036	0.139452	PTGS2	1	1	28	28	18866	25.7859
GO:0048753	pigment granule organization	2021-01-28	28/18866	0.0407628	0.180036	0.139452	ZEB2	1	1	28	28	18866	25.7859
GO:0060512	prostate gland morphogenesis	2021-01-28	28/18866	0.0407628	0.180036	0.139452	SULF1	1	1	28	28	18866	25.7859
GO:0080111	DNA demethylation	2021-01-28	28/18866	0.0407628	0.180036	0.139452	USP9X	1	1	28	28	18866	25.7859
GO:0090383	phagosome acidification	2021-01-28	28/18866	0.0407628	0.180036	0.139452	ATP6V1A	1	1	28	28	18866	25.7859
GO:1900048	positive regulation of hemostasis	2021-01-28	28/18866	0.0407628	0.180036	0.139452	TLR4	1	1	28	28	18866	25.7859
GO:1990776	response to angiotensin	2021-01-28	28/18866	0.0407628	0.180036	0.139452	PTGS2	1	1	28	28	18866	25.7859
GO:0009435	NAD biosynthetic process	2021-01-28	29/18866	0.0421886	0.181506	0.14059	PTGS2	1	1	28	29	18866	24.8688
GO:0036296	response to increased oxygen levels	2021-01-28	29/18866	0.0421886	0.181506	0.14059	ATP6V1A	1	1	28	29	18866	24.8688
GO:0043032	positive regulation of macrophage activation	2021-01-28	29/18866	0.0421886	0.181506	0.14059	TLR4	1	1	28	29	18866	24.8688
GO:0045671	negative regulation of osteoclast differentiation	2021-01-28	29/18866	0.0421886	0.181506	0.14059	TLR4	1	1	28	29	18866	24.8688
GO:0048240	sperm capacitation	2021-01-28	29/18866	0.0421886	0.181506	0.14059	ABHD2	1	1	28	29	18866	24.8688
GO:0050820	positive regulation of coagulation	2021-01-28	29/18866	0.0421886	0.181506	0.14059	TLR4	1	1	28	29	18866	24.8688
GO:0071241	cellular response to inorganic substance	2021-02-28	221/18866	0.0422943	0.181506	0.14059	MEF2A/PTGS2	2	2	28	221	18866	6.53799
GO:0001516	prostaglandin biosynthetic process	2021-01-28	30/18866	0.0436123	0.182004	0.140976	PTGS2	1	1	28	30	18866	23.997
GO:0032728	positive regulation of interferon-beta production	2021-01-28	30/18866	0.0436123	0.182004	0.140976	TLR4	1	1	28	30	18866	23.997
GO:0035666	TRIF-dependent toll-like receptor signaling pathway	2021-01-28	30/18866	0.0436123	0.182004	0.140976	TLR4	1	1	28	30	18866	23.997
GO:0036475	neuron death in response to oxidative stress	2021-01-28	30/18866	0.0436123	0.182004	0.140976	TLR4	1	1	28	30	18866	23.997
GO:0046457	prostanoid biosynthetic process	2021-01-28	30/18866	0.0436123	0.182004	0.140976	PTGS2	1	1	28	30	18866	23.997
GO:0051491	positive regulation of filopodium assembly	2021-01-28	30/18866	0.0436123	0.182004	0.140976	RHOQ	1	1	28	30	18866	23.997
GO:0061082	myeloid leukocyte cytokine production	2021-01-28	30/18866	0.0436123	0.182004	0.140976	TLR4	1	1	28	30	18866	23.997
GO:0002675	positive regulation of acute inflammatory response	2021-01-28	31/18866	0.045034	0.182909	0.141678	PTGS2	1	1	28	31	18866	23.1981
GO:0014044	Schwann cell development	2021-01-28	31/18866	0.045034	0.182909	0.141678	NDRG1	1	1	28	31	18866	23.1981
GO:0045987	positive regulation of smooth muscle contraction	2021-01-28	31/18866	0.045034	0.182909	0.141678	PTGS2	1	1	28	31	18866	23.1981
GO:1900181	negative regulation of protein localization to nucleus	2021-01-28	31/18866	0.045034	0.182909	0.141678	MFHAS1	1	1	28	31	18866	23.1981
GO:1900745	positive regulation of p38MAPK cascade	2021-01-28	31/18866	0.045034	0.182909	0.141678	MFHAS1	1	1	28	31	18866	23.1981
GO:0010001	glial cell differentiation	2021-02-28	230/18866	0.0454465	0.182909	0.141678	NDRG1/TLR4	2	2	28	230	18866	6.27695
GO:0002063	chondrocyte development	2021-01-28	32/18866	0.0464536	0.182909	0.141678	SULF1	1	1	28	32	18866	22.452
GO:0019359	nicotinamide nucleotide biosynthetic process	2021-01-28	32/18866	0.0464536	0.182909	0.141678	PTGS2	1	1	28	32	18866	22.452
GO:0019363	pyridine nucleotide biosynthetic process	2021-01-28	32/18866	0.0464536	0.182909	0.141678	PTGS2	1	1	28	32	18866	22.452
GO:0030201	heparan sulfate proteoglycan metabolic process	2021-01-28	32/18866	0.0464536	0.182909	0.141678	SULF1	1	1	28	32	18866	22.452
GO:0051968	positive regulation of synaptic transmission, glutamatergic	2021-01-28	32/18866	0.0464536	0.182909	0.141678	PTGS2	1	1	28	32	18866	22.452
GO:0045444	fat cell differentiation	2021-02-28	235/18866	0.0472347	0.182909	0.141678	OSBPL8/PTGS2	2	2	28	235	18866	6.14064
GO:0060560	developmental growth involved in morphogenesis	2021-02-28	236/18866	0.0475955	0.182909	0.141678	USP9X/ZEB2	2	2	28	236	18866	6.11408
GO:0035025	positive regulation of Rho protein signal transduction	2021-01-28	33/18866	0.0478713	0.182909	0.141678	ARHGEF3	1	1	28	33	18866	21.7464
GO:0045736	negative regulation of cyclin-dependent protein serine/threonine kinase activity	2021-01-28	33/18866	0.0478713	0.182909	0.141678	IPO7	1	1	28	33	18866	21.7464
GO:0048588	developmental cell growth	2021-02-28	237/18866	0.0479573	0.182909	0.141678	USP9X/ZEB2	2	2	28	237	18866	6.08775
GO:0002756	MyD88-independent toll-like receptor signaling pathway	2021-01-28	34/18866	0.0492868	0.182909	0.141678	TLR4	1	1	28	34	18866	21.0871
GO:0006658	phosphatidylserine metabolic process	2021-01-28	34/18866	0.0492868	0.182909	0.141678	OSBPL8	1	1	28	34	18866	21.0871
GO:0032148	activation of protein kinase B activity	2021-01-28	34/18866	0.0492868	0.182909	0.141678	OSBPL8	1	1	28	34	18866	21.0871
GO:0033198	response to ATP	2021-01-28	34/18866	0.0492868	0.182909	0.141678	PTGS2	1	1	28	34	18866	21.0871
GO:0035510	DNA dealkylation	2021-01-28	34/18866	0.0492868	0.182909	0.141678	USP9X	1	1	28	34	18866	21.0871
GO:0035633	maintenance of blood-brain barrier	2021-01-28	34/18866	0.0492868	0.182909	0.141678	PTGS2	1	1	28	34	18866	21.0871
GO:0042759	long-chain fatty acid biosynthetic process	2021-01-28	34/18866	0.0492868	0.182909	0.141678	PTGS2	1	1	28	34	18866	21.0871
GO:0045907	positive regulation of vasoconstriction	2021-01-28	34/18866	0.0492868	0.182909	0.141678	PTGS2	1	1	28	34	18866	21.0871
GO:0055094	response to lipoprotein particle	2021-01-28	34/18866	0.0492868	0.182909	0.141678	TLR4	1	1	28	34	18866	21.0871
GO:1904030	negative regulation of cyclin-dependent protein kinase activity	2021-01-28	34/18866	0.0492868	0.182909	0.141678	IPO7	1	1	28	34	18866	21.0871
GO:0000083	regulation of transcription involved in G1/S transition of mitotic cell cycle	2021-01-28	35/18866	0.0507004	0.182909	0.141678	BACH1	1	1	28	35	18866	20.4577
GO:0019362	pyridine nucleotide metabolic process	2021-01-28	35/18866	0.0507004	0.182909	0.141678	PTGS2	1	1	28	35	18866	20.4577
GO:0030513	positive regulation of BMP signaling pathway	2021-01-28	35/18866	0.0507004	0.182909	0.141678	SULF1	1	1	28	35	18866	20.4577
GO:0032735	positive regulation of interleukin-12 production	2021-01-28	35/18866	0.0507004	0.182909	0.141678	TLR4	1	1	28	35	18866	20.4577
GO:0032801	receptor catabolic process	2021-01-28	35/18866	0.0507004	0.182909	0.141678	UVRAG	1	1	28	35	18866	20.4577
GO:0046496	nicotinamide nucleotide metabolic process	2021-01-28	35/18866	0.0507004	0.182909	0.141678	PTGS2	1	1	28	35	18866	20.4577
GO:0070306	lens fiber cell differentiation	2021-01-28	35/18866	0.0507004	0.182909	0.141678	ZEB2	1	1	28	35	18866	20.4577
GO:0072525	pyridine-containing compound biosynthetic process	2021-01-28	35/18866	0.0507004	0.182909	0.141678	PTGS2	1	1	28	35	18866	20.4577
GO:0110111	negative regulation of animal organ morphogenesis	2021-01-28	35/18866	0.0507004	0.182909	0.141678	SULF1	1	1	28	35	18866	20.4577
GO:0072330	monocarboxylic acid biosynthetic process	2021-02-28	246/18866	0.0512591	0.182909	0.141678	ABHD2/PTGS2	2	2	28	246	18866	5.86044
GO:0001893	maternal placenta development	2021-01-28	36/18866	0.0521119	0.182909	0.141678	PTGS2	1	1	28	36	18866	19.8767
GO:0002755	MyD88-dependent toll-like receptor signaling pathway	2021-01-28	36/18866	0.0521119	0.182909	0.141678	TLR4	1	1	28	36	18866	19.8767
GO:0009595	detection of biotic stimulus	2021-01-28	36/18866	0.0521119	0.182909	0.141678	TLR4	1	1	28	36	18866	19.8767
GO:0010543	regulation of platelet activation	2021-01-28	36/18866	0.0521119	0.182909	0.141678	TLR4	1	1	28	36	18866	19.8767
GO:0021955	central nervous system neuron axonogenesis	2021-01-28	36/18866	0.0521119	0.182909	0.141678	ZEB2	1	1	28	36	18866	19.8767
GO:0033280	response to vitamin D	2021-01-28	36/18866	0.0521119	0.182909	0.141678	PTGS2	1	1	28	36	18866	19.8767
GO:0033572	transferrin transport	2021-01-28	36/18866	0.0521119	0.182909	0.141678	ATP6V1A	1	1	28	36	18866	19.8767
GO:0034405	response to fluid shear stress	2021-01-28	36/18866	0.0521119	0.182909	0.141678	PTGS2	1	1	28	36	18866	19.8767
GO:0050931	pigment cell differentiation	2021-01-28	36/18866	0.0521119	0.182909	0.141678	ZEB2	1	1	28	36	18866	19.8767
GO:0071108	protein K48-linked deubiquitination	2021-01-28	36/18866	0.0521119	0.182909	0.141678	USP9X	1	1	28	36	18866	19.8767
GO:0071402	cellular response to lipoprotein particle stimulus	2021-01-28	36/18866	0.0521119	0.182909	0.141678	TLR4	1	1	28	36	18866	19.8767
GO:0071634	regulation of transforming growth factor beta production	2021-01-28	36/18866	0.0521119	0.182909	0.141678	PTGS2	1	1	28	36	18866	19.8767
GO:0043243	positive regulation of protein-containing complex disassembly	2021-01-28	37/18866	0.0535214	0.186009	0.144078	UVRAG	1	1	28	37	18866	19.3214
GO:0070423	nucleotide-binding oligomerization domain containing signaling pathway	2021-01-28	37/18866	0.0535214	0.186009	0.144078	TLR4	1	1	28	37	18866	19.3214
GO:0090050	positive regulation of cell migration involved in sprouting angiogenesis	2021-01-28	37/18866	0.0535214	0.186009	0.144078	PTGS2	1	1	28	37	18866	19.3214
GO:0051896	regulation of protein kinase B signaling	2021-02-28	253/18866	0.053883	0.186337	0.144332	MFHAS1/OSBPL8	2	2	28	253	18866	5.69492
GO:0003156	regulation of animal organ formation	2021-01-28	38/18866	0.0549289	0.186337	0.144332	SULF1	1	1	28	38	18866	18.8101
GO:0032689	negative regulation of interferon-gamma production	2021-01-28	38/18866	0.0549289	0.186337	0.144332	TLR4	1	1	28	38	18866	18.8101
GO:0032733	positive regulation of interleukin-10 production	2021-01-28	38/18866	0.0549289	0.186337	0.144332	TLR4	1	1	28	38	18866	18.8101
GO:0035872	nucleotide-binding domain, leucine rich repeat containing receptor signaling pathway	2021-01-28	38/18866	0.0549289	0.186337	0.144332	TLR4	1	1	28	38	18866	18.8101
GO:0045923	positive regulation of fatty acid metabolic process	2021-01-28	38/18866	0.0549289	0.186337	0.144332	PTGS2	1	1	28	38	18866	18.8101
GO:0071604	transforming growth factor beta production	2021-01-28	38/18866	0.0549289	0.186337	0.144332	PTGS2	1	1	28	38	18866	18.8101
GO:0090257	regulation of muscle system process	2021-02-28	256/18866	0.0550221	0.186337	0.144332	MEF2A/PTGS2	2	2	28	256	18866	5.62677
GO:0007340	acrosome reaction	2021-01-28	39/18866	0.0563343	0.186608	0.144542	ABHD2	1	1	28	39	18866	18.31
GO:0010837	regulation of keratinocyte proliferation	2021-01-28	39/18866	0.0563343	0.186608	0.144542	TLR4	1	1	28	39	18866	18.31
GO:0014037	Schwann cell differentiation	2021-01-28	39/18866	0.0563343	0.186608	0.144542	NDRG1	1	1	28	39	18866	18.31
GO:0030866	cortical actin cytoskeleton organization	2021-01-28	39/18866	0.0563343	0.186608	0.144542	RHOQ	1	1	28	39	18866	18.31
GO:0032660	regulation of interleukin-17 production	2021-01-28	39/18866	0.0563343	0.186608	0.144542	TLR4	1	1	28	39	18866	18.31
GO:1901068	guanosine-containing compound metabolic process	2021-01-28	39/18866	0.0563343	0.186608	0.144542	RHOQ	1	1	28	39	18866	18.31
GO:2000249	regulation of actin cytoskeleton reorganization	2021-01-28	39/18866	0.0563343	0.186608	0.144542	ABL2	1	1	28	39	18866	18.31
GO:0001894	tissue homeostasis	2021-02-28	261/18866	0.0569398	0.188025	0.14564	PTGS2/TLR4	2	2	28	261	18866	5.51738
GO:0010613	positive regulation of cardiac muscle hypertrophy	2021-01-28	40/18866	0.0577378	0.188314	0.145864	MEF2A	1	1	28	40	18866	17.8383
GO:0040036	regulation of fibroblast growth factor receptor signaling pathway	2021-01-28	40/18866	0.0577378	0.188314	0.145864	SULF1	1	1	28	40	18866	17.8383
GO:0042307	positive regulation of protein import into nucleus	2021-01-28	40/18866	0.0577378	0.188314	0.145864	PTGS2	1	1	28	40	18866	17.8383
GO:0097352	autophagosome maturation	2021-01-28	40/18866	0.0577378	0.188314	0.145864	UVRAG	1	1	28	40	18866	17.8383
GO:0043406	positive regulation of MAP kinase activity	2021-02-28	264/18866	0.0581017	0.18892	0.146333	TLR4/ZEB2	2	2	28	264	18866	5.45336
GO:0014742	positive regulation of muscle hypertrophy	2021-01-28	41/18866	0.0591392	0.189388	0.146696	MEF2A	1	1	28	41	18866	17.3913
GO:0030890	positive regulation of B cell proliferation	2021-01-28	41/18866	0.0591392	0.189388	0.146696	TLR4	1	1	28	41	18866	17.3913
GO:0071985	multivesicular body sorting pathway	2021-01-28	41/18866	0.0591392	0.189388	0.146696	UVRAG	1	1	28	41	18866	17.3913
GO:0072524	pyridine-containing compound metabolic process	2021-01-28	41/18866	0.0591392	0.189388	0.146696	PTGS2	1	1	28	41	18866	17.3913
GO:1901998	toxin transport	2021-01-28	41/18866	0.0591392	0.189388	0.146696	ANTXR2	1	1	28	41	18866	17.3913
GO:0071470	cellular response to osmotic stress	2021-01-28	42/18866	0.0605386	0.192706	0.149266	PTGS2	1	1	28	42	18866	16.9747
GO:1904591	positive regulation of protein import	2021-01-28	42/18866	0.0605386	0.192706	0.149266	PTGS2	1	1	28	42	18866	16.9747
GO:0150077	regulation of neuroinflammatory response	2021-01-28	43/18866	0.0619361	0.196564	0.152254	PTGS2	1	1	28	43	18866	16.5548
GO:0032620	interleukin-17 production	2021-01-28	44/18866	0.0633315	0.199203	0.154298	TLR4	1	1	28	44	18866	16.1691
GO:0042088	T-helper 1 type immune response	2021-01-28	44/18866	0.0633315	0.199203	0.154298	TLR4	1	1	28	44	18866	16.1691
GO:0120009	intermembrane lipid transfer	2021-01-28	44/18866	0.0633315	0.199203	0.154298	OSBPL8	1	1	28	44	18866	16.1691
GO:0043491	protein kinase B signaling	2021-02-28	278/18866	0.0636334	0.19956	0.154575	MFHAS1/OSBPL8	2	2	28	278	18866	5.17158
GO:0014002	astrocyte development	2021-01-28	45/18866	0.0647249	0.199803	0.154763	TLR4	1	1	28	45	18866	15.8081
GO:0032722	positive regulation of chemokine production	2021-01-28	45/18866	0.0647249	0.199803	0.154763	TLR4	1	1	28	45	18866	15.8081
GO:0046189	phenol-containing compound biosynthetic process	2021-01-28	45/18866	0.0647249	0.199803	0.154763	ZEB2	1	1	28	45	18866	15.8081
GO:0070266	necroptotic process	2021-01-28	45/18866	0.0647249	0.199803	0.154763	TLR4	1	1	28	45	18866	15.8081
GO:1904646	cellular response to amyloid-beta	2021-01-28	45/18866	0.0647249	0.199803	0.154763	TLR4	1	1	28	45	18866	15.8081
GO:0072659	protein localization to plasma membrane	2021-02-28	281/18866	0.0648417	0.199803	0.154763	LRRC15/RHOQ	2	2	28	281	18866	5.1154
GO:0010863	positive regulation of phospholipase C activity	2021-01-28	46/18866	0.0661163	0.200238	0.1551	ABL2	1	1	28	46	18866	15.4564
GO:0032570	response to progesterone	2021-01-28	46/18866	0.0661163	0.200238	0.1551	ABHD2	1	1	28	46	18866	15.4564
GO:0048066	developmental pigmentation	2021-01-28	46/18866	0.0661163	0.200238	0.1551	ZEB2	1	1	28	46	18866	15.4564
[truncated: 44,305 more rows]

## Sheet: Mouse
Ar
ID	Description	GeneRatio	BgRatio	pvalue	p.adjust	qvalue	geneID	Count	Fg_genes	Input_list	Bg_genes	Background_list	Odds_ratio
GO:0050673	epithelial cell proliferation	2021-06-22	424/23174	2.10764e-06	0.000946736	0.000547832	Tgfb2/Ccl11/Fst/Nr4a1/Bmper/Bmp5	6	6	22	424	23174	20.3828
GO:0090092	regulation of transmembrane receptor protein serine/threonine kinase signaling pathway	2021-05-22	230/23174	2.11561e-06	0.000946736	0.000547832	Tgfb2/Fst/Hspa5/Bmper/Bmp5	5	5	22	230	23174	29.9499
GO:0060326	cell chemotaxis	2021-05-22	299/23174	7.60574e-06	0.00226905	0.00131299	Ccl11/Nr4a1/Smoc2/Dusp1/Vcam1	5	5	22	299	23174	22.8387
GO:0007178	transmembrane receptor protein serine/threonine kinase signaling pathway	2021-05-22	355/23174	1.7429e-05	0.00389975	0.0022566	Tgfb2/Fst/Hspa5/Bmper/Bmp5	5	5	22	355	23174	19.1497
GO:0060393	regulation of pathway-restricted SMAD protein phosphorylation	2021-03-22	62/23174	2.70824e-05	0.00465713	0.00269486	Tgfb2/Bmper/Bmp5	3	3	22	62	23174	61.6748
GO:0060389	pathway-restricted SMAD protein phosphorylation	2021-03-22	65/23174	3.1221e-05	0.00465713	0.00269486	Tgfb2/Bmper/Bmp5	3	3	22	65	23174	58.6958
GO:0060710	chorio-allantoic fusion	2021-02-22	10/23174	3.85365e-05	0.00492716	0.00285112	Vcam1/Bmp5	2	2	22	10	23174	285.25
GO:0048608	reproductive structure development	2021-05-22	449/23174	5.35534e-05	0.00505273	0.00292378	Tgfb2/Fst/Vcam1/Il11ra1/Bmp5	5	5	22	449	23174	15.0395
GO:0061458	reproductive system development	2021-05-22	453/23174	5.58549e-05	0.00505273	0.00292378	Tgfb2/Fst/Vcam1/Il11ra1/Bmp5	5	5	22	453	23174	14.9028
GO:0051798	positive regulation of hair follicle development	2021-02-22	12/23174	5.64551e-05	0.00505273	0.00292378	Tgfb2/Fst	2	2	22	12	23174	229.717
GO:0042635	positive regulation of hair cycle	2021-02-22	13/23174	6.66813e-05	0.00542543	0.00313945	Tgfb2/Fst	2	2	22	13	23174	207.679
GO:0010631	epithelial cell migration	2021-04-22	280/23174	0.000128527	0.00867719	0.00502108	Tgfb2/Nr4a1/Smoc2/Bmper	4	4	22	280	23174	18.4074
GO:0090132	epithelium migration	2021-04-22	282/23174	0.000132094	0.00867719	0.00502108	Tgfb2/Nr4a1/Smoc2/Bmper	4	4	22	282	23174	18.2734
GO:0090130	tissue migration	2021-04-22	284/23174	0.000135733	0.00867719	0.00502108	Tgfb2/Nr4a1/Smoc2/Bmper	4	4	22	284	23174	18.1414
GO:0090101	negative regulation of transmembrane receptor protein serine/threonine kinase signaling pathway	2021-03-22	112/23174	0.000158269	0.00944341	0.00546446	Fst/Hspa5/Bmper	3	3	22	112	23174	33.3408
GO:0045765	regulation of angiogenesis	2021-04-22	307/23174	0.000182991	0.0102361	0.00592314	Tgfb2/Ccl11/Smoc2/Bmper	4	4	22	307	23174	16.7492
GO:0051797	regulation of hair follicle development	2021-02-22	22/23174	0.00019646	0.010343	0.00598502	Tgfb2/Fst	2	2	22	22	23174	115.204
GO:0003272	endocardial cushion formation	2021-02-22	24/23174	0.000234461	0.0116579	0.0067459	Tgfb2/Bmp5	2	2	22	24	23174	104.786
GO:1901342	regulation of vasculature development	2021-04-22	340/23174	0.000270201	0.0121288	0.00701839	Tgfb2/Ccl11/Smoc2/Bmper	4	4	22	340	23174	15.0862
GO:0060713	labyrinthine layer morphogenesis	2021-02-22	27/23174	0.000297659	0.0121288	0.00701839	Vcam1/Bmp5	2	2	22	27	23174	92.1462
GO:0060037	pharyngeal system development	2021-02-22	28/23174	0.000320372	0.0121288	0.00701839	Tgfb2/Bmp5	2	2	22	28	23174	88.5383
GO:0060039	pericardium development	2021-02-22	28/23174	0.000320372	0.0121288	0.00701839	Vcam1/Bmp5	2	2	22	28	23174	88.5383
GO:0001935	endothelial cell proliferation	2021-03-22	143/23174	0.000325111	0.0121288	0.00701839	Ccl11/Nr4a1/Bmper	3	3	22	143	23174	25.9092
GO:0050678	regulation of epithelial cell proliferation	2021-04-22	357/23174	0.000325242	0.0121288	0.00701839	Tgfb2/Ccl11/Nr4a1/Bmp5	4	4	22	357	23174	14.3509
GO:0071353	cellular response to interleukin-4	2021-02-22	29/23174	0.000343905	0.0123118	0.00712427	Tuba1b/Hspa5	2	2	22	29	23174	85.5218
GO:0035767	endothelial cell chemotaxis	2021-02-22	30/23174	0.000368258	0.0125757	0.00727696	Nr4a1/Smoc2	2	2	22	30	23174	82.3861
GO:0042634	regulation of hair cycle	2021-02-22	31/23174	0.000393429	0.0125757	0.00727696	Tgfb2/Fst	2	2	22	31	23174	79.5168
GO:0070670	response to interleukin-4	2021-02-22	31/23174	0.000393429	0.0125757	0.00727696	Tuba1b/Hspa5	2	2	22	31	23174	79.5168
GO:0060669	embryonic placenta morphogenesis	2021-02-22	32/23174	0.000419417	0.0129441	0.00749013	Vcam1/Bmp5	2	2	22	32	23174	76.8593
GO:0003203	endocardial cushion morphogenesis	2021-02-22	34/23174	0.000473835	0.0134011	0.00775461	Tgfb2/Bmp5	2	2	22	34	23174	72.0262
GO:0031069	hair follicle morphogenesis	2021-02-22	34/23174	0.000473835	0.0134011	0.00775461	Tgfb2/Fst	2	2	22	34	23174	72.0262
GO:0030509	BMP signaling pathway	2021-03-22	165/23174	0.00049412	0.0134011	0.00775461	Fst/Bmper/Bmp5	3	3	22	165	23174	22.3884
GO:0071897	DNA biosynthetic process	2021-03-22	165/23174	0.00049412	0.0134011	0.00775461	Rev3l/Smoc2/Dusp1	3	3	22	165	23174	22.3884
GO:0001667	ameboidal-type cell migration	2021-04-22	406/23174	0.00052875	0.0134013	0.00775473	Tgfb2/Nr4a1/Smoc2/Bmper	4	4	22	406	23174	12.566
GO:0061384	heart trabecula morphogenesis	2021-02-22	36/23174	0.000531503	0.0134013	0.00775473	Tgfb2/Bmp5	2	2	22	36	23174	67.7657
GO:0001890	placenta development	2021-03-22	170/23174	0.000539048	0.0134013	0.00775473	Vcam1/Il11ra1/Bmp5	3	3	22	170	23174	21.7008
GO:0045684	positive regulation of epidermis development	2021-02-22	37/23174	0.000561552	0.0135835	0.00786013	Tgfb2/Fst	2	2	22	37	23174	65.9825
GO:0071772	response to BMP	2021-03-22	176/23174	0.000596323	0.0136849	0.00791879	Fst/Bmper/Bmp5	3	3	22	176	23174	20.9615
GO:0071773	cellular response to BMP stimulus	2021-03-22	176/23174	0.000596323	0.0136849	0.00791879	Fst/Bmper/Bmp5	3	3	22	176	23174	20.9615
GO:0048730	epidermis morphogenesis	2021-02-22	39/23174	0.000624072	0.0139636	0.00808009	Tgfb2/Fst	2	2	22	39	23174	62.3321
GO:0045766	positive regulation of angiogenesis	2021-03-22	185/23174	0.00068932	0.0150474	0.0087072	Ccl11/Smoc2/Bmper	3	3	22	185	23174	19.9075
GO:0043542	endothelial cell migration	2021-03-22	198/23174	0.000839266	0.0176596	0.0102188	Nr4a1/Smoc2/Bmper	3	3	22	198	23174	18.575
GO:0050679	positive regulation of epithelial cell proliferation	2021-03-22	199/23174	0.000851588	0.0176596	0.0102188	Ccl11/Nr4a1/Bmp5	3	3	22	199	23174	18.4806
GO:0035458	cellular response to interferon-beta	2021-02-22	46/23174	0.00086818	0.0176596	0.0102188	Ifi207/Ifi205	2	2	22	46	23174	52.4435
GO:0003197	endocardial cushion development	2021-02-22	47/23174	0.000906245	0.0178014	0.0103008	Tgfb2/Bmp5	2	2	22	47	23174	51.2001
GO:1904018	positive regulation of vasculature development	2021-03-22	204/23174	0.000914932	0.0178014	0.0103008	Ccl11/Smoc2/Bmper	3	3	22	204	23174	18.0132
GO:0010862	positive regulation of pathway-restricted SMAD protein phosphorylation	2021-02-22	48/23174	0.000945104	0.0179972	0.0104141	Tgfb2/Bmp5	2	2	22	48	23174	50.0889
GO:0072132	mesenchyme morphogenesis	2021-02-22	51/23174	0.00106643	0.0198845	0.0115062	Tgfb2/Bmp5	2	2	22	51	23174	47.0313
GO:0035924	cellular response to vascular endothelial growth factor stimulus	2021-02-22	52/23174	0.00110845	0.0202462	0.0117155	Nr4a1/Smoc2	2	2	22	52	23174	46.0942
GO:0061383	trabecula morphogenesis	2021-02-22	53/23174	0.00115126	0.0206075	0.0119246	Tgfb2/Bmp5	2	2	22	53	23174	45.194
GO:0010632	regulation of epithelial cell migration	2021-03-22	225/23174	0.00121352	0.021296	0.012323	Tgfb2/Smoc2/Bmper	3	3	22	225	23174	16.3001
GO:0002548	monocyte chemotaxis	2021-02-22	55/23174	0.00123923	0.021329	0.0123421	Ccl11/Dusp1	2	2	22	55	23174	43.5052
GO:0035456	response to interferon-beta	2021-02-22	56/23174	0.00128439	0.0216892	0.0125505	Ifi207/Ifi205	2	2	22	56	23174	42.6793
GO:0060711	labyrinthine layer development	2021-02-22	59/23174	0.00142455	0.0234833	0.0135887	Vcam1/Bmp5	2	2	22	59	23174	40.473
GO:0043583	ear development	2021-03-22	239/23174	0.00144311	0.0234833	0.0135887	Tgfb2/Bmper/Bmp5	3	3	22	239	23174	15.326
GO:0090287	regulation of cellular response to growth factor stimulus	2021-03-22	267/23174	0.00198038	0.0308316	0.0178408	Smoc2/Hspa5/Bmper	3	3	22	267	23174	13.6774
GO:1990868	response to chemokine	2021-02-22	70/23174	0.00199802	0.0308316	0.0178408	Ccl11/Dusp1	2	2	22	70	23174	33.8756
GO:1990869	cellular response to chemokine	2021-02-22	70/23174	0.00199802	0.0308316	0.0178408	Ccl11/Dusp1	2	2	22	70	23174	33.8756
GO:0007548	sex differentiation	2021-03-22	288/23174	0.00245557	0.0372497	0.0215547	Tgfb2/Fst/Bmp5	3	3	22	288	23174	12.6633
GO:0045682	regulation of epidermis development	2021-02-22	80/23174	0.00259943	0.0387749	0.0224372	Tgfb2/Fst	2	2	22	80	23174	29.5543
GO:0008593	regulation of Notch signaling pathway	2021-02-22	83/23174	0.00279451	0.0398985	0.0230874	Tgfb2/Nfkbia	2	2	22	83	23174	28.4604
GO:0071674	mononuclear cell migration	2021-02-22	83/23174	0.00279451	0.0398985	0.0230874	Ccl11/Dusp1	2	2	22	83	23174	28.4604
GO:0072001	renal system development	2021-03-22	302/23174	0.0028085	0.0398985	0.0230874	Tgfb2/Nfia/Bmper	3	3	22	302	23174	12.0648
GO:0070372	regulation of ERK1 and ERK2 cascade	2021-03-22	306/23174	0.0029148	0.0407616	0.0235869	Ccl11/Dusp1/Bmper	3	3	22	306	23174	11.904
GO:0060411	cardiac septum morphogenesis	2021-02-22	86/23174	0.00299629	0.0412566	0.0238733	Tgfb2/Bmp5	2	2	22	86	23174	27.445
GO:0044344	cellular response to fibroblast growth factor stimulus	2021-02-22	88/23174	0.00313451	0.0421927	0.0244149	Nr4a1/Smoc2	2	2	22	88	23174	26.8073
GO:0060395	SMAD protein signal transduction	2021-02-22	90/23174	0.00327569	0.0421927	0.0244149	Tgfb2/Bmp5	2	2	22	90	23174	26.1985
GO:0071774	response to fibroblast growth factor	2021-02-22	90/23174	0.00327569	0.0421927	0.0244149	Nr4a1/Smoc2	2	2	22	90	23174	26.1985
GO:0051235	maintenance of location	2021-03-22	320/23174	0.00330636	0.0421927	0.0244149	Tgfb2/Nfkbia/Hspa5	3	3	22	320	23174	11.368
GO:0001938	positive regulation of endothelial cell proliferation	2021-02-22	91/23174	0.00334738	0.0421927	0.0244149	Ccl11/Nr4a1	2	2	22	91	23174	25.9009
GO:0009308	amine metabolic process	2021-02-22	91/23174	0.00334738	0.0421927	0.0244149	Vcam1/Inmt	2	2	22	91	23174	25.9009
GO:0070371	ERK1 and ERK2 cascade	2021-03-22	323/23174	0.00339427	0.0421927	0.0244149	Ccl11/Dusp1/Bmper	3	3	22	323	23174	11.2604
GO:0019221	cytokine-mediated signaling pathway	2021-03-22	338/23174	0.00385543	0.0472686	0.0273521	Ccl11/Nfkbia/Il11ra1	3	3	22	338	23174	10.7501
GO:0050900	leukocyte migration	2021-03-22	340/23174	0.00391966	0.0474068	0.0274321	Ccl11/Dusp1/Vcam1	3	3	22	340	23174	10.6843
GO:0032956	regulation of actin cytoskeleton organization	2021-03-22	342/23174	0.00398456	0.0475491	0.0275144	Tgfb2/Ccl11/Rhoc	3	3	22	342	23174	10.6195
GO:0001655	urogenital system development	2021-03-22	346/23174	0.00411632	0.048475	0.0280502	Tgfb2/Nfia/Bmper	3	3	22	346	23174	10.4992
GO:0001942	hair follicle development	2021-02-22	104/23174	0.00434565	0.0505111	0.0292284	Tgfb2/Fst	2	2	22	104	23174	22.5815
GO:0045185	maintenance of protein location	2021-02-22	106/23174	0.00451005	0.0507533	0.0293686	Nfkbia/Hspa5	2	2	22	106	23174	22.1351
GO:0098773	skin epidermis development	2021-02-22	106/23174	0.00451005	0.0507533	0.0293686	Tgfb2/Fst	2	2	22	106	23174	22.1351
GO:0022404	molting cycle process	2021-02-22	107/23174	0.00459332	0.0507533	0.0293686	Tgfb2/Fst	2	2	22	107	23174	21.9258
GO:0022405	hair cycle process	2021-02-22	107/23174	0.00459332	0.0507533	0.0293686	Tgfb2/Fst	2	2	22	107	23174	21.9258
GO:0090100	positive regulation of transmembrane receptor protein serine/threonine kinase signaling pathway	2021-02-22	109/23174	0.004762	0.0519755	0.0300758	Tgfb2/Bmp5	2	2	22	109	23174	21.5173
GO:0001892	embryonic placenta development	2021-02-22	112/23174	0.00502034	0.054135	0.0313254	Vcam1/Bmp5	2	2	22	112	23174	20.9301
GO:0060562	epithelial tube morphogenesis	2021-03-22	378/23174	0.00526687	0.0559342	0.0323665	Tgfb2/Ccl11/Bmp5	3	3	22	378	23174	9.58654
GO:0002040	sprouting angiogenesis	2021-02-22	116/23174	0.00537468	0.0559342	0.0323665	Nr4a1/Bmper	2	2	22	116	23174	20.2028
GO:0014020	primary neural tube formation	2021-02-22	116/23174	0.00537468	0.0559342	0.0323665	Tgfb2/Bmp5	2	2	22	116	23174	20.2028
GO:1901652	response to peptide	2021-03-22	383/23174	0.00546244	0.0561941	0.0325169	Nfkbia/Nr4a1/Vcam1	3	3	22	383	23174	9.45878
GO:2000278	regulation of DNA biosynthetic process	2021-02-22	118/23174	0.00555607	0.0565077	0.0326984	Smoc2/Dusp1	2	2	22	118	23174	19.8489
GO:0032970	regulation of actin filament-based process	2021-03-22	390/23174	0.00574357	0.0577583	0.0334221	Tgfb2/Ccl11/Rhoc	3	3	22	390	23174	9.2828
GO:0042303	molting cycle	2021-02-22	124/23174	0.00611693	0.0601611	0.0348124	Tgfb2/Fst	2	2	22	124	23174	18.8644
GO:0042633	hair cycle	2021-02-22	124/23174	0.00611693	0.0601611	0.0348124	Tgfb2/Fst	2	2	22	124	23174	18.8644
GO:0003279	cardiac septum development	2021-02-22	128/23174	0.00650468	0.0628722	0.0363812	Tgfb2/Bmp5	2	2	22	128	23174	18.2614
GO:0045785	positive regulation of cell adhesion	2021-03-22	410/23174	0.00659444	0.0628722	0.0363812	Tgfb2/Smoc2/Vcam1	3	3	22	410	23174	8.82127
GO:0001936	regulation of endothelial cell proliferation	2021-02-22	129/23174	0.00660333	0.0628722	0.0363812	Ccl11/Nr4a1	2	2	22	129	23174	18.1203
GO:0001841	neural tube formation	2021-02-22	131/23174	0.00680269	0.0640885	0.037085	Tgfb2/Bmp5	2	2	22	131	23174	17.8306
GO:0090288	negative regulation of cellular response to growth factor stimulus	2021-02-22	142/23174	0.00794765	0.0735706	0.0425719	Hspa5/Bmper	2	2	22	142	23174	16.4274
GO:0010634	positive regulation of epithelial cell migration	2021-02-22	143/23174	0.00805577	0.0735706	0.0425719	Tgfb2/Smoc2	2	2	22	143	23174	16.3103
GO:0045216	cell-cell junction organization	2021-02-22	143/23174	0.00805577	0.0735706	0.0425719	Tgfb2/Rhoc	2	2	22	143	23174	16.3103
GO:0014706	striated muscle tissue development	2021-03-22	448/23174	0.00841039	0.0756808	0.0437929	Tgfb2/Nr4a1/Bmp5	3	3	22	448	23174	8.05511
GO:0003206	cardiac chamber morphogenesis	2021-02-22	147/23174	0.00849492	0.0756808	0.0437929	Tgfb2/Bmp5	2	2	22	147	23174	15.8582
GO:0008360	regulation of cell shape	2021-02-22	149/23174	0.00871846	0.0756808	0.0437929	Ccl11/Rhoc	2	2	22	149	23174	15.6414
GO:0046661	male sex differentiation	2021-02-22	152/23174	0.00905873	0.0756808	0.0437929	Tgfb2/Bmp5	2	2	22	152	23174	15.3273
GO:0001838	embryonic epithelial tube formation	2021-02-22	153/23174	0.00917346	0.0756808	0.0437929	Tgfb2/Bmp5	2	2	22	153	23174	15.2254
GO:0003149	membranous septum morphogenesis	2021-01-22	10/23174	0.00945477	0.0756808	0.0437929	Tgfb2	1	1	22	10	23174	121.908
GO:0010692	regulation of alkaline phosphatase activity	2021-01-22	10/23174	0.00945477	0.0756808	0.0437929	Tgfb2	1	1	22	10	23174	121.908
GO:0010745	negative regulation of macrophage derived foam cell differentiation	2021-01-22	10/23174	0.00945477	0.0756808	0.0437929	Nfkbia	1	1	22	10	23174	121.908
GO:0031943	regulation of glucocorticoid metabolic process	2021-01-22	10/23174	0.00945477	0.0756808	0.0437929	Bmp5	1	1	22	10	23174	121.908
GO:0034650	cortisol metabolic process	2021-01-22	10/23174	0.00945477	0.0756808	0.0437929	Bmp5	1	1	22	10	23174	121.908
GO:0035437	maintenance of protein localization in endoplasmic reticulum	2021-01-22	10/23174	0.00945477	0.0756808	0.0437929	Hspa5	1	1	22	10	23174	121.908
GO:0061626	pharyngeal arch artery morphogenesis	2021-01-22	10/23174	0.00945477	0.0756808	0.0437929	Tgfb2	1	1	22	10	23174	121.908
GO:0090091	positive regulation of extracellular matrix disassembly	2021-01-22	10/23174	0.00945477	0.0756808	0.0437929	Tgfb2	1	1	22	10	23174	121.908
GO:0002683	negative regulation of immune system process	2021-03-22	470/23174	0.00958426	0.0756808	0.0437929	Tgfb2/Nfkbia/Dusp1	3	3	22	470	23174	7.66895
GO:0010594	regulation of endothelial cell migration	2021-02-22	157/23174	0.00963893	0.0756808	0.0437929	Smoc2/Bmper	2	2	22	157	23174	14.831
GO:0060537	muscle tissue development	2021-03-22	471/23174	0.00963979	0.0756808	0.0437929	Tgfb2/Nr4a1/Bmp5	3	3	22	471	23174	7.65227
GO:0072175	epithelial tube formation	2021-02-22	160/23174	0.00999485	0.077506	0.0448491	Tgfb2/Bmp5	2	2	22	160	23174	14.5485
GO:0071356	cellular response to tumor necrosis factor	2021-02-22	162/23174	0.0102354	0.077506	0.0448491	Ccl11/Nfkbia	2	2	22	162	23174	14.366
GO:0032342	aldosterone biosynthetic process	2021-01-22	11/23174	0.0103955	0.077506	0.0448491	Bmp5	1	1	22	11	23174	109.789
GO:0032464	positive regulation of protein homooligomerization	2021-01-22	11/23174	0.0103955	0.077506	0.0448491	Rhoc	1	1	22	11	23174	109.789
GO:1903867	extraembryonic membrane development	2021-01-22	11/23174	0.0103955	0.077506	0.0448491	Bmp5	1	1	22	11	23174	109.789
GO:0002218	activation of innate immune response	2021-02-22	164/23174	0.0104785	0.077506	0.0448491	Ifi205/Nfkbia	2	2	22	164	23174	14.1881
GO:0030902	hindbrain development	2021-02-22	164/23174	0.0104785	0.077506	0.0448491	Hspa5/Bmp5	2	2	22	164	23174	14.1881
GO:0007179	transforming growth factor beta receptor signaling pathway	2021-02-22	165/23174	0.010601	0.0777395	0.0449842	Tgfb2/Hspa5	2	2	22	165	23174	14.1008
GO:0048568	embryonic organ development	2021-03-22	490/23174	0.0107312	0.0777395	0.0449842	Tgfb2/Vcam1/Bmp5	3	3	22	490	23174	7.34509
GO:0006705	mineralocorticoid biosynthetic process	2021-01-22	12/23174	0.0113355	0.0777395	0.0449842	Bmp5	1	1	22	12	23174	99.7016
GO:0032341	aldosterone metabolic process	2021-01-22	12/23174	0.0113355	0.0777395	0.0449842	Bmp5	1	1	22	12	23174	99.7016
GO:0032353	negative regulation of hormone biosynthetic process	2021-01-22	12/23174	0.0113355	0.0777395	0.0449842	Bmp5	1	1	22	12	23174	99.7016
GO:0051280	negative regulation of release of sequestered calcium ion into cytosol	2021-01-22	12/23174	0.0113355	0.0777395	0.0449842	Tgfb2	1	1	22	12	23174	99.7016
GO:0070423	nucleotide-binding oligomerization domain containing signaling pathway	2021-01-22	12/23174	0.0113355	0.0777395	0.0449842	Nfkbia	1	1	22	12	23174	99.7016
GO:0070431	nucleotide-binding oligomerization domain containing 2 signaling pathway	2021-01-22	12/23174	0.0113355	0.0777395	0.0449842	Nfkbia	1	1	22	12	23174	99.7016
GO:0007219	Notch signaling pathway	2021-02-22	175/23174	0.011861	0.0777395	0.0449842	Tgfb2/Nfkbia	2	2	22	175	23174	13.2726
GO:0035148	tube formation	2021-02-22	175/23174	0.011861	0.0777395	0.0449842	Tgfb2/Bmp5	2	2	22	175	23174	13.2726
GO:0002551	mast cell chemotaxis	2021-01-22	13/23174	0.0122745	0.0777395	0.0449842	Ccl11	1	1	22	13	23174	91.4409
GO:0006983	ER overload response	2021-01-22	13/23174	0.0122745	0.0777395	0.0449842	Hspa5	1	1	22	13	23174	91.4409
GO:0008212	mineralocorticoid metabolic process	2021-01-22	13/23174	0.0122745	0.0777395	0.0449842	Bmp5	1	1	22	13	23174	91.4409
GO:0032351	negative regulation of hormone metabolic process	2021-01-22	13/23174	0.0122745	0.0777395	0.0449842	Bmp5	1	1	22	13	23174	91.4409
GO:0032926	negative regulation of activin receptor signaling pathway	2021-01-22	13/23174	0.0122745	0.0777395	0.0449842	Fst	1	1	22	13	23174	91.4409
GO:0034309	primary alcohol biosynthetic process	2021-01-22	13/23174	0.0122745	0.0777395	0.0449842	Bmp5	1	1	22	13	23174	91.4409
GO:0035872	nucleotide-binding domain, leucine rich repeat containing receptor signaling pathway	2021-01-22	13/23174	0.0122745	0.0777395	0.0449842	Nfkbia	1	1	22	13	23174	91.4409
GO:0042994	cytoplasmic sequestering of transcription factor	2021-01-22	13/23174	0.0122745	0.0777395	0.0449842	Nfkbia	1	1	22	13	23174	91.4409
GO:0034612	response to tumor necrosis factor	2021-02-22	179/23174	0.0123827	0.0777395	0.0449842	Ccl11/Nfkbia	2	2	22	179	23174	12.9718
GO:0016331	morphogenesis of embryonic epithelium	2021-02-22	181/23174	0.0126473	0.0777395	0.0449842	Tgfb2/Bmp5	2	2	22	181	23174	12.828
GO:0035051	cardiocyte differentiation	2021-02-22	181/23174	0.0126473	0.0777395	0.0449842	Tgfb2/Vcam1	2	2	22	181	23174	12.828
GO:0006620	posttranslational protein targeting to endoplasmic reticulum membrane	2021-01-22	14/23174	0.0132127	0.0777395	0.0449842	Hspa5	1	1	22	14	23174	84.2827
GO:0006924	activation-induced cell death of T cells	2021-01-22	14/23174	0.0132127	0.0777395	0.0449842	Tgfb2	1	1	22	14	23174	84.2827
GO:0030950	establishment or maintenance of actin cytoskeleton polarity	2021-01-22	14/23174	0.0132127	0.0777395	0.0449842	Rhoc	1	1	22	14	23174	84.2827
GO:0035970	peptidyl-threonine dephosphorylation	2021-01-22	14/23174	0.0132127	0.0777395	0.0449842	Dusp1	1	1	22	14	23174	84.2827
GO:0045605	negative regulation of epidermal cell differentiation	2021-01-22	14/23174	0.0132127	0.0777395	0.0449842	Tgfb2	1	1	22	14	23174	84.2827
GO:0051284	positive regulation of sequestering of calcium ion	2021-01-22	14/23174	0.0132127	0.0777395	0.0449842	Tgfb2	1	1	22	14	23174	84.2827
GO:0061469	regulation of type B pancreatic cell proliferation	2021-01-22	14/23174	0.0132127	0.0777395	0.0449842	Nr4a1	1	1	22	14	23174	84.2827
GO:0097531	mast cell migration	2021-01-22	14/23174	0.0132127	0.0777395	0.0449842	Ccl11	1	1	22	14	23174	84.2827
GO:1902931	negative regulation of alcohol biosynthetic process	2021-01-22	14/23174	0.0132127	0.0777395	0.0449842	Bmp5	1	1	22	14	23174	84.2827
GO:0021915	neural tube development	2021-02-22	190/23174	0.0138685	0.0777395	0.0449842	Tgfb2/Bmp5	2	2	22	190	23174	12.2094
GO:0006704	glucocorticoid biosynthetic process	2021-01-22	15/23174	0.0141501	0.0777395	0.0449842	Bmp5	1	1	22	15	23174	78.4942
GO:0010523	negative regulation of calcium ion transport into cytosol	2021-01-22	15/23174	0.0141501	0.0777395	0.0449842	Tgfb2	1	1	22	15	23174	78.4942
GO:0010715	regulation of extracellular matrix disassembly	2021-01-22	15/23174	0.0141501	0.0777395	0.0449842	Tgfb2	1	1	22	15	23174	78.4942
GO:0010935	regulation of macrophage cytokine production	2021-01-22	15/23174	0.0141501	0.0777395	0.0449842	Tgfb2	1	1	22	15	23174	78.4942
GO:0042416	dopamine biosynthetic process	2021-01-22	15/23174	0.0141501	0.0777395	0.0449842	Tgfb2	1	1	22	15	23174	78.4942
GO:0060055	angiogenesis involved in wound healing	2021-01-22	15/23174	0.0141501	0.0777395	0.0449842	Smoc2	1	1	22	15	23174	78.4942
GO:0070234	positive regulation of T cell apoptotic process	2021-01-22	15/23174	0.0141501	0.0777395	0.0449842	Tgfb2	1	1	22	15	23174	78.4942
GO:0070262	peptidyl-serine dephosphorylation	2021-01-22	15/23174	0.0141501	0.0777395	0.0449842	Dusp1	1	1	22	15	23174	78.4942
GO:1903729	regulation of plasma membrane organization	2021-01-22	15/23174	0.0141501	0.0777395	0.0449842	Tgfb2	1	1	22	15	23174	78.4942
GO:2001241	positive regulation of extrinsic apoptotic signaling pathway in absence of ligand	2021-01-22	15/23174	0.0141501	0.0777395	0.0449842	Tgfb2	1	1	22	15	23174	78.4942
GO:0003205	cardiac chamber development	2021-02-22	193/23174	0.0142866	0.0777395	0.0449842	Tgfb2/Bmp5	2	2	22	193	23174	12.0162
GO:1902905	positive regulation of supramolecular fiber organization	2021-02-22	195/23174	0.0145683	0.0777395	0.0449842	Ccl11/Rhoc	2	2	22	195	23174	11.8907
GO:0002689	negative regulation of leukocyte chemotaxis	2021-01-22	16/23174	0.0150866	0.0777395	0.0449842	Dusp1	1	1	22	16	23174	73.246
GO:0003222	ventricular trabecula myocardium morphogenesis	2021-01-22	16/23174	0.0150866	0.0777395	0.0449842	Tgfb2	1	1	22	16	23174	73.246
GO:0010875	positive regulation of cholesterol efflux	2021-01-22	16/23174	0.0150866	0.0777395	0.0449842	Nfkbia	1	1	22	16	23174	73.246
GO:0019985	translesion synthesis	2021-01-22	16/23174	0.0150866	0.0777395	0.0449842	Rev3l	1	1	22	16	23174	73.246
GO:0032570	response to progesterone	2021-01-22	16/23174	0.0150866	0.0777395	0.0449842	Tgfb2	1	1	22	16	23174	73.246
GO:0048820	hair follicle maturation	2021-01-22	16/23174	0.0150866	0.0777395	0.0449842	Tgfb2	1	1	22	16	23174	73.246
GO:1902337	regulation of apoptotic process involved in morphogenesis	2021-01-22	16/23174	0.0150866	0.0777395	0.0449842	Tgfb2	1	1	22	16	23174	73.246
GO:0098742	cell-cell adhesion via plasma-membrane adhesion molecules	2021-02-22	202/23174	0.0155735	0.0777395	0.0449842	Tgfb2/Vcam1	2	2	22	202	23174	11.4712
GO:0071560	cellular response to transforming growth factor beta stimulus	2021-02-22	204/23174	0.015866	0.0777395	0.0449842	Tgfb2/Hspa5	2	2	22	204	23174	11.3567
GO:0000188	inactivation of MAPK activity	2021-01-22	17/23174	0.0160223	0.0777395	0.0449842	Dusp1	1	1	22	17	23174	68.6689
GO:0003184	pulmonary valve morphogenesis	2021-01-22	17/23174	0.0160223	0.0777395	0.0449842	Tgfb2	1	1	22	17	23174	68.6689
GO:0003198	epithelial to mesenchymal transition involved in endocardial cushion formation	2021-01-22	17/23174	0.0160223	0.0777395	0.0449842	Tgfb2	1	1	22	17	23174	68.6689
GO:0010566	regulation of ketone biosynthetic process	2021-01-22	17/23174	0.0160223	0.0777395	0.0449842	Bmp5	1	1	22	17	23174	68.6689
GO:0010888	negative regulation of lipid storage	2021-01-22	17/23174	0.0160223	0.0777395	0.0449842	Nfkbia	1	1	22	17	23174	68.6689
GO:0010934	macrophage cytokine production	2021-01-22	17/23174	0.0160223	0.0777395	0.0449842	Tgfb2	1	1	22	17	23174	68.6689
GO:0060413	atrial septum morphogenesis	2021-01-22	17/23174	0.0160223	0.0777395	0.0449842	Tgfb2	1	1	22	17	23174	68.6689
GO:1900746	regulation of vascular endothelial growth factor signaling pathway	2021-01-22	17/23174	0.0160223	0.0777395	0.0449842	Smoc2	1	1	22	17	23174	68.6689
GO:1904748	regulation of apoptotic process involved in development	2021-01-22	17/23174	0.0160223	0.0777395	0.0449842	Tgfb2	1	1	22	17	23174	68.6689
GO:2001028	positive regulation of endothelial cell chemotaxis	2021-01-22	17/23174	0.0160223	0.0777395	0.0449842	Smoc2	1	1	22	17	23174	68.6689
GO:0097529	myeloid leukocyte migration	2021-02-22	207/23174	0.0163093	0.0777395	0.0449842	Ccl11/Dusp1	2	2	22	207	23174	11.1904
GO:0048839	inner ear development	2021-02-22	208/23174	0.0164583	0.0777395	0.0449842	Tgfb2/Bmper	2	2	22	208	23174	11.1355
GO:0071559	response to transforming growth factor beta	2021-02-22	208/23174	0.0164583	0.0777395	0.0449842	Tgfb2/Hspa5	2	2	22	208	23174	11.1355
GO:0051216	cartilage development	2021-02-22	209/23174	0.0166078	0.0777395	0.0449842	Tgfb2/Bmp5	2	2	22	209	23174	11.0824
GO:0030595	leukocyte chemotaxis	2021-02-22	211/23174	0.0169086	0.0777395	0.0449842	Ccl11/Dusp1	2	2	22	211	23174	10.9768
GO:0003214	cardiac left ventricle morphogenesis	2021-01-22	18/23174	0.0169571	0.0777395	0.0449842	Tgfb2	1	1	22	18	23174	64.5438
GO:0006700	C21-steroid hormone biosynthetic process	2021-01-22	18/23174	0.0169571	0.0777395	0.0449842	Bmp5	1	1	22	18	23174	64.5438
GO:0010002	cardioblast differentiation	2021-01-22	18/23174	0.0169571	0.0777395	0.0449842	Tgfb2	1	1	22	18	23174	64.5438
GO:0030952	establishment or maintenance of cytoskeleton polarity	2021-01-22	18/23174	0.0169571	0.0777395	0.0449842	Rhoc	1	1	22	18	23174	64.5438
GO:1902547	regulation of cellular response to vascular endothelial growth factor stimulus	2021-01-22	18/23174	0.0169571	0.0777395	0.0449842	Smoc2	1	1	22	18	23174	64.5438
GO:1904424	regulation of GTP binding	2021-01-22	18/23174	0.0169571	0.0777395	0.0449842	Tgfb2	1	1	22	18	23174	64.5438
GO:0050920	regulation of chemotaxis	2021-02-22	212/23174	0.0170599	0.0777395	0.0449842	Smoc2/Dusp1	2	2	22	212	23174	10.9173
GO:0008406	gonad development	2021-02-22	214/23174	0.0173643	0.0777395	0.0449842	Tgfb2/Fst	2	2	22	214	23174	10.8143
GO:0001502	cartilage condensation	2021-01-22	19/23174	0.0178911	0.0777395	0.0449842	Tgfb2	1	1	22	19	23174	61.0588
GO:0002043	blood vessel endothelial cell proliferation involved in sprouting angiogenesis	2021-01-22	19/23174	0.0178911	0.0777395	0.0449842	Bmper	1	1	22	19	23174	61.0588
GO:0003215	cardiac right ventricle morphogenesis	2021-01-22	19/23174	0.0178911	0.0777395	0.0449842	Tgfb2	1	1	22	19	23174	61.0588
GO:0035994	response to muscle stretch	2021-01-22	19/23174	0.0178911	0.0777395	0.0449842	Nfkbia	1	1	22	19	23174	61.0588
GO:0046184	aldehyde biosynthetic process	2021-01-22	19/23174	0.0178911	0.0777395	0.0449842	Bmp5	1	1	22	19	23174	61.0588
GO:0072189	ureter development	2021-01-22	19/23174	0.0178911	0.0777395	0.0449842	Nfia	1	1	22	19	23174	61.0588
GO:0090030	regulation of steroid hormone biosynthetic process	2021-01-22	19/23174	0.0178911	0.0777395	0.0449842	Bmp5	1	1	22	19	23174	61.0588
GO:1902644	tertiary alcohol metabolic process	2021-01-22	19/23174	0.0178911	0.0777395	0.0449842	Bmp5	1	1	22	19	23174	61.0588
GO:0045137	development of primary sexual characteristics	2021-02-22	218/23174	0.01798	0.0777395	0.0449842	Tgfb2/Fst	2	2	22	218	23174	10.6134
GO:0051495	positive regulation of cytoskeleton organization	2021-02-22	218/23174	0.01798	0.0777395	0.0449842	Ccl11/Rhoc	2	2	22	218	23174	10.6134
GO:0070374	positive regulation of ERK1 and ERK2 cascade	2021-02-22	218/23174	0.01798	0.0777395	0.0449842	Ccl11/Bmper	2	2	22	218	23174	10.6134
GO:0031668	cellular response to extracellular stimulus	2021-02-22	223/23174	0.0187626	0.0787273	0.0455558	Hspa5/Vcam1	2	2	22	223	23174	10.3718
GO:0032495	response to muramyl dipeptide	2021-01-22	20/23174	0.0188242	0.0787273	0.0455558	Nfkbia	1	1	22	20	23174	57.855
GO:0033630	positive regulation of cell adhesion mediated by integrin	2021-01-22	20/23174	0.0188242	0.0787273	0.0455558	Tgfb2	1	1	22	20	23174	57.855
GO:0035584	calcium-mediated signaling using intracellular calcium source	2021-01-22	20/23174	0.0188242	0.0787273	0.0455558	Vcam1	1	1	22	20	23174	57.855
GO:0046697	decidualization	2021-01-22	20/23174	0.0188242	0.0787273	0.0455558	Il11ra1	1	1	22	20	23174	57.855
GO:0048245	eosinophil chemotaxis	2021-01-22	20/23174	0.0188242	0.0787273	0.0455558	Ccl11	1	1	22	20	23174	57.855
GO:0098743	cell aggregation	2021-01-22	20/23174	0.0188242	0.0787273	0.0455558	Tgfb2	1	1	22	20	23174	57.855
GO:1901617	organic hydroxy compound biosynthetic process	2021-02-22	229/23174	0.0197205	0.0800092	0.0462976	Tgfb2/Bmp5	2	2	22	229	23174	10.0948
GO:0003177	pulmonary valve development	2021-01-22	21/23174	0.0197565	0.0800092	0.0462976	Tgfb2	1	1	22	21	23174	54.9743
GO:0003283	atrial septum development	2021-01-22	21/23174	0.0197565	0.0800092	0.0462976	Tgfb2	1	1	22	21	23174	54.9743
GO:0010743	regulation of macrophage derived foam cell differentiation	2021-01-22	21/23174	0.0197565	0.0800092	0.0462976	Nfkbia	1	1	22	21	23174	54.9743
GO:0045683	negative regulation of epidermis development	2021-01-22	21/23174	0.0197565	0.0800092	0.0462976	Tgfb2	1	1	22	21	23174	54.9743
GO:0051220	cytoplasmic sequestering of protein	2021-01-22	21/23174	0.0197565	0.0800092	0.0462976	Nfkbia	1	1	22	21	23174	54.9743
GO:0070230	positive regulation of lymphocyte apoptotic process	2021-01-22	21/23174	0.0197565	0.0800092	0.0462976	Tgfb2	1	1	22	21	23174	54.9743
GO:0032872	regulation of stress-activated MAPK cascade	2021-02-22	232/23174	0.0202072	0.0808544	0.0467867	Tgfb2/Dusp1	2	2	22	232	23174	9.95998
GO:0045089	positive regulation of innate immune response	2021-02-22	232/23174	0.0202072	0.0808544	0.0467867	Ifi205/Nfkbia	2	2	22	232	23174	9.95998
GO:0070302	regulation of stress-activated protein kinase signaling cascade	2021-02-22	234/23174	0.0205344	0.0808544	0.0467867	Tgfb2/Dusp1	2	2	22	234	23174	9.87837
GO:0003323	type B pancreatic cell development	2021-01-22	22/23174	0.0206879	0.0808544	0.0467867	Bmp5	1	1	22	22	23174	52.3692
GO:0032462	regulation of protein homooligomerization	2021-01-22	22/23174	0.0206879	0.0808544	0.0467867	Rhoc	1	1	22	22	23174	52.3692
GO:0048532	anatomical structure arrangement	2021-01-22	22/23174	0.0206879	0.0808544	0.0467867	Hspa5	1	1	22	22	23174	52.3692
GO:1903055	positive regulation of extracellular matrix organization	2021-01-22	22/23174	0.0206879	0.0808544	0.0467867	Tgfb2	1	1	22	22	23174	52.3692
GO:2001026	regulation of endothelial cell chemotaxis	2021-01-22	22/23174	0.0206879	0.0808544	0.0467867	Smoc2	1	1	22	22	23174	52.3692
GO:0002719	negative regulation of cytokine production involved in immune response	2021-01-22	23/23174	0.0216185	0.082686	0.0478465	Tgfb2	1	1	22	23	23174	50.0006
GO:0008211	glucocorticoid metabolic process	2021-01-22	23/23174	0.0216185	0.082686	0.0478465	Bmp5	1	1	22	23	23174	50.0006
GO:0010874	regulation of cholesterol efflux	2021-01-22	23/23174	0.0216185	0.082686	0.0478465	Nfkbia	1	1	22	23	23174	50.0006
GO:0030539	male genitalia development	2021-01-22	23/23174	0.0216185	0.082686	0.0478465	Bmp5	1	1	22	23	23174	50.0006
GO:0032461	positive regulation of protein oligomerization	2021-01-22	23/23174	0.0216185	0.082686	0.0478465	Rhoc	1	1	22	23	23174	50.0006
GO:0006260	DNA replication	2021-02-22	243/23174	0.0220346	0.0835633	0.0483542	Rev3l/Nfia	2	2	22	243	23174	9.50391
GO:0031334	positive regulation of protein complex assembly	2021-02-22	243/23174	0.0220346	0.0835633	0.0483542	Ccl11/Rhoc	2	2	22	243	23174	9.50391
GO:0003181	atrioventricular valve morphogenesis	2021-01-22	24/23174	0.0225482	0.084086	0.0486566	Tgfb2	1	1	22	24	23174	47.7397
GO:0006301	postreplication repair	2021-01-22	24/23174	0.0225482	0.084086	0.0486566	Rev3l	1	1	22	24	23174	47.7397
GO:0062009	secondary palate development	2021-01-22	24/23174	0.0225482	0.084086	0.0486566	Tgfb2	1	1	22	24	23174	47.7397
GO:0072677	eosinophil migration	2021-01-22	24/23174	0.0225482	0.084086	0.0486566	Ccl11	1	1	22	24	23174	47.7397
GO:0034330	cell junction organization	2021-02-22	251/23174	0.0234055	0.0850688	0.0492254	Tgfb2/Rhoc	2	2	22	251	23174	9.19508
GO:0010742	macrophage derived foam cell differentiation	2021-01-22	25/23174	0.0234771	0.0850688	0.0492254	Nfkbia	1	1	22	25	23174	45.7595
GO:0010894	negative regulation of steroid biosynthetic process	2021-01-22	25/23174	0.0234771	0.0850688	0.0492254	Bmp5	1	1	22	25	23174	45.7595
GO:0032373	positive regulation of sterol transport	2021-01-22	25/23174	0.0234771	0.0850688	0.0492254	Nfkbia	1	1	22	25	23174	45.7595
GO:0032376	positive regulation of cholesterol transport	2021-01-22	25/23174	0.0234771	0.0850688	0.0492254	Nfkbia	1	1	22	25	23174	45.7595
GO:0043567	regulation of insulin-like growth factor receptor signaling pathway	2021-01-22	25/23174	0.0234771	0.0850688	0.0492254	Bmp5	1	1	22	25	23174	45.7595
GO:0045939	negative regulation of steroid metabolic process	2021-01-22	25/23174	0.0234771	0.0850688	0.0492254	Bmp5	1	1	22	25	23174	45.7595
GO:0110053	regulation of actin filament organization	2021-02-22	254/23174	0.0239285	0.0858372	0.04967	Ccl11/Rhoc	2	2	22	254	23174	9.08391
GO:0009713	catechol-containing compound biosynthetic process	2021-01-22	26/23174	0.0244052	0.0858372	0.04967	Tgfb2	1	1	22	26	23174	43.9811
GO:0042423	catecholamine biosynthetic process	2021-01-22	26/23174	0.0244052	0.0858372	0.04967	Tgfb2	1	1	22	26	23174	43.9811
GO:0060065	uterus development	2021-01-22	26/23174	0.0244052	0.0858372	0.04967	Tgfb2	1	1	22	26	23174	43.9811
GO:0090025	regulation of monocyte chemotaxis	2021-01-22	26/23174	0.0244052	0.0858372	0.04967	Dusp1	1	1	22	26	23174	43.9811
GO:0090077	foam cell differentiation	2021-01-22	26/23174	0.0244052	0.0858372	0.04967	Nfkbia	1	1	22	26	23174	43.9811
GO:2000738	positive regulation of stem cell differentiation	2021-01-22	26/23174	0.0244052	0.0858372	0.04967	Tgfb2	1	1	22	26	23174	43.9811
GO:0051403	stress-activated MAPK cascade	2021-02-22	257/23174	0.0244564	0.0858372	0.04967	Tgfb2/Dusp1	2	2	22	257	23174	8.97622
GO:0048738	cardiac muscle tissue development	2021-02-22	259/23174	0.024811	0.0867416	0.0501933	Tgfb2/Bmp5	2	2	22	259	23174	8.90682
GO:0003171	atrioventricular valve development	2021-01-22	27/23174	0.0253324	0.0872018	0.0504596	Tgfb2	1	1	22	27	23174	42.29
GO:0032925	regulation of activin receptor signaling pathway	2021-01-22	27/23174	0.0253324	0.0872018	0.0504596	Fst	1	1	22	27	23174	42.29
GO:0044342	type B pancreatic cell proliferation	2021-01-22	27/23174	0.0253324	0.0872018	0.0504596	Nr4a1	1	1	22	27	23174	42.29
GO:0050901	leukocyte tethering or rolling	2021-01-22	27/23174	0.0253324	0.0872018	0.0504596	Vcam1	1	1	22	27	23174	42.29
GO:0043523	regulation of neuron apoptotic process	2021-02-22	265/23174	0.0258876	0.0880208	0.0509336	Tgfb2/Sigmar1	2	2	22	265	23174	8.69937
GO:0002068	glandular epithelial cell development	2021-01-22	28/23174	0.0262587	0.0880208	0.0509336	Bmp5	1	1	22	28	23174	40.7145
GO:0010719	negative regulation of epithelial to mesenchymal transition	2021-01-22	28/23174	0.0262587	0.0880208	0.0509336	Tgfb2	1	1	22	28	23174	40.7145
GO:0035335	peptidyl-tyrosine dephosphorylation	2021-01-22	28/23174	0.0262587	0.0880208	0.0509336	Dusp1	1	1	22	28	23174	40.7145
GO:0048103	somatic stem cell division	2021-01-22	28/23174	0.0262587	0.0880208	0.0509336	Tgfb2	1	1	22	28	23174	40.7145
GO:0060384	innervation	2021-01-22	28/23174	0.0262587	0.0880208	0.0509336	Vcam1	1	1	22	28	23174	40.7145
GO:0060444	branching involved in mammary gland duct morphogenesis	2021-01-22	28/23174	0.0262587	0.0880208	0.0509336	Ccl11	1	1	22	28	23174	40.7145
GO:0034504	protein localization to nucleus	2021-02-22	271/23174	0.0269831	0.0894482	0.0517595	Tgfb2/Nfkbia	2	2	22	271	23174	8.50532
GO:0060485	mesenchyme development	2021-02-22	272/23174	0.0271675	0.0894482	0.0517595	Tgfb2/Bmp5	2	2	22	272	23174	8.47233
GO:0000731	DNA synthesis involved in DNA repair	2021-01-22	29/23174	0.0271843	0.0894482	0.0517595	Rev3l	1	1	22	29	23174	39.3055
GO:0003148	outflow tract septum morphogenesis	2021-01-22	29/23174	0.0271843	0.0894482	0.0517595	Tgfb2	1	1	22	29	23174	39.3055
GO:0060571	morphogenesis of an epithelial fold	2021-01-22	29/23174	0.0271843	0.0894482	0.0517595	Bmp5	1	1	22	29	23174	39.3055
GO:0030198	extracellular matrix organization	2021-02-22	273/23174	0.0273524	0.0895285	0.051806	Tgfb2/Smoc2	2	2	22	273	23174	8.4407
GO:0003007	heart morphogenesis	2021-02-22	276/23174	0.0279103	0.0895285	0.051806	Tgfb2/Bmp5	2	2	22	276	23174	8.34722
GO:0003309	type B pancreatic cell differentiation	2021-01-22	30/23174	0.028109	0.0895285	0.051806	Bmp5	1	1	22	30	23174	37.9243
GO:0022617	extracellular matrix disassembly	2021-01-22	30/23174	0.028109	0.0895285	0.051806	Tgfb2	1	1	22	30	23174	37.9243
GO:0042026	protein refolding	2021-01-22	30/23174	0.028109	0.0895285	0.051806	Hspa5	1	1	22	30	23174	37.9243
GO:0051085	chaperone cofactor-dependent protein refolding	2021-01-22	30/23174	0.028109	0.0895285	0.051806	Hspa5	1	1	22	30	23174	37.9243
GO:0060317	cardiac epithelial to mesenchymal transition	2021-01-22	30/23174	0.028109	0.0895285	0.051806	Tgfb2	1	1	22	30	23174	37.9243
GO:0061037	negative regulation of cartilage development	2021-01-22	30/23174	0.028109	0.0895285	0.051806	Tgfb2	1	1	22	30	23174	37.9243
GO:0061082	myeloid leukocyte cytokine production	2021-01-22	30/23174	0.028109	0.0895285	0.051806	Tgfb2	1	1	22	30	23174	37.9243
GO:0001822	kidney development	2021-02-22	281/23174	0.0288504	0.0908767	0.0525861	Tgfb2/Bmper	2	2	22	281	23174	8.19592
GO:0001893	maternal placenta development	2021-01-22	31/23174	0.0290328	0.0908767	0.0525861	Il11ra1	1	1	22	31	23174	36.6518
GO:0060074	synapse maturation	2021-01-22	31/23174	0.0290328	0.0908767	0.0525861	Nfia	1	1	22	31	23174	36.6518
GO:1905314	semi-lunar valve development	2021-01-22	31/23174	0.0290328	0.0908767	0.0525861	Tgfb2	1	1	22	31	23174	36.6518
GO:0061448	connective tissue development	2021-02-22	282/23174	0.0290399	0.0908767	0.0525861	Tgfb2/Bmp5	2	2	22	282	23174	8.16631
GO:0045088	regulation of innate immune response	2021-02-22	285/23174	0.0296116	0.0910027	0.052659	Ifi205/Nfkbia	2	2	22	285	23174	8.07875
GO:0071496	cellular response to external stimulus	2021-02-22	285/23174	0.0296116	0.0910027	0.052659	Hspa5/Vcam1	2	2	22	285	23174	8.07875
GO:1901653	cellular response to peptide	2021-02-22	286/23174	0.0298032	0.0910027	0.052659	Nr4a1/Vcam1	2	2	22	286	23174	8.04997
GO:0001779	natural killer cell differentiation	2021-01-22	32/23174	0.0299558	0.0910027	0.052659	Il11ra1	1	1	22	32	23174	35.4674
GO:0040036	regulation of fibroblast growth factor receptor signaling pathway	2021-01-22	32/23174	0.0299558	0.0910027	0.052659	Smoc2	1	1	22	32	23174	35.4674
GO:0045616	regulation of keratinocyte differentiation	2021-01-22	32/23174	0.0299558	0.0910027	0.052659	Tgfb2	1	1	22	32	23174	35.4674
GO:0060561	apoptotic process involved in morphogenesis	2021-01-22	32/23174	0.0299558	0.0910027	0.052659	Tgfb2	1	1	22	32	23174	35.4674
GO:1904646	cellular response to amyloid-beta	2021-01-22	32/23174	0.0299558	0.0910027	0.052659	Vcam1	1	1	22	32	23174	35.4674
GO:0043588	skin development	2021-02-22	287/23174	0.0299953	0.0910027	0.052659	Tgfb2/Fst	2	2	22	287	23174	8.0214
GO:0031098	stress-activated protein kinase signaling cascade	2021-02-22	290/23174	0.0305746	0.0921193	0.0533052	Tgfb2/Dusp1	2	2	22	290	23174	7.9369
GO:0021680	cerebellar Purkinje cell layer development	2021-01-22	33/23174	0.030878	0.0921193	0.0533052	Hspa5	1	1	22	33	23174	34.338
GO:0035883	enteroendocrine cell differentiation	2021-01-22	33/23174	0.030878	0.0921193	0.0533052	Bmp5	1	1	22	33	23174	34.338
GO:0045047	protein targeting to ER	2021-01-22	33/23174	0.030878	0.0921193	0.0533052	Hspa5	1	1	22	33	23174	34.338
GO:2000108	positive regulation of leukocyte apoptotic process	2021-01-22	33/23174	0.030878	0.0921193	0.0533052	Tgfb2	1	1	22	33	23174	34.338
GO:0051402	neuron apoptotic process	2021-02-22	293/23174	0.0311583	0.0926468	0.0536104	Tgfb2/Sigmar1	2	2	22	293	23174	7.85415
GO:0003209	cardiac atrium morphogenesis	2021-01-22	34/23174	0.0317993	0.0933128	0.0539958	Tgfb2	1	1	22	34	23174	33.3168
GO:0006984	ER-nucleus signaling pathway	2021-01-22	34/23174	0.0317993	0.0933128	0.0539958	Hspa5	1	1	22	34	23174	33.3168
GO:0034142	toll-like receptor 4 signaling pathway	2021-01-22	34/23174	0.0317993	0.0933128	0.0539958	Nfkbia	1	1	22	34	23174	33.3168
GO:0071634	regulation of transforming growth factor beta production	2021-01-22	34/23174	0.0317993	0.0933128	0.0539958	Tgfb2	1	1	22	34	23174	33.3168
GO:0002701	negative regulation of production of molecular mediator of immune response	2021-01-22	35/23174	0.0327198	0.0944653	0.0546627	Tgfb2	1	1	22	35	23174	32.3073
GO:0035909	aorta morphogenesis	2021-01-22	35/23174	0.0327198	0.0944653	0.0546627	Tgfb2	1	1	22	35	23174	32.3073
GO:0038084	vascular endothelial growth factor signaling pathway	2021-01-22	35/23174	0.0327198	0.0944653	0.0546627	Smoc2	1	1	22	35	23174	32.3073
GO:0051084	de novo' posttranslational protein folding	2021-01-22	35/23174	0.0327198	0.0944653	0.0546627	Hspa5	1	1	22	35	23174	32.3073
GO:1902895	positive regulation of pri-miRNA transcription by RNA polymerase II	2021-01-22	35/23174	0.0327198	0.0944653	0.0546627	Tgfb2	1	1	22	35	23174	32.3073
GO:0021700	developmental maturation	2021-02-22	303/23174	0.0331363	0.0949759	0.0549581	Tgfb2/Nfia	2	2	22	303	23174	7.59036
GO:0006458	de novo' protein folding	2021-01-22	36/23174	0.0336395	0.0949759	0.0549581	Hspa5	1	1	22	36	23174	31.4134
GO:0045746	negative regulation of Notch signaling pathway	2021-01-22	36/23174	0.0336395	0.0949759	0.0549581	Nfkbia	1	1	22	36	23174	31.4134
GO:0048009	insulin-like growth factor receptor signaling pathway	2021-01-22	36/23174	0.0336395	0.0949759	0.0549581	Bmp5	1	1	22	36	23174	31.4134
GO:0071604	transforming growth factor beta production	2021-01-22	36/23174	0.0336395	0.0949759	0.0549581	Tgfb2	1	1	22	36	23174	31.4134
GO:1903170	negative regulation of calcium ion transmembrane transport	2021-01-22	36/23174	0.0336395	0.0949759	0.0549581	Tgfb2	1	1	22	36	23174	31.4134
GO:1905209	positive regulation of cardiocyte differentiation	2021-01-22	36/23174	0.0336395	0.0949759	0.0549581	Tgfb2	1	1	22	36	23174	31.4134
GO:0002753	cytoplasmic pattern recognition receptor signaling pathway	2021-01-22	37/23174	0.0345583	0.0963542	0.0557557	Nfkbia	1	1	22	37	23174	30.5412
GO:0036474	cell death in response to hydrogen peroxide	2021-01-22	37/23174	0.0345583	0.0963542	0.0557557	Sigmar1	1	1	22	37	23174	30.5412
GO:0061756	leukocyte adhesion to vascular endothelial cell	2021-01-22	37/23174	0.0345583	0.0963542	0.0557557	Vcam1	1	1	22	37	23174	30.5412
GO:0072599	establishment of protein localization to endoplasmic reticulum	2021-01-22	37/23174	0.0345583	0.0963542	0.0557557	Hspa5	1	1	22	37	23174	30.5412
GO:0071216	cellular response to biotic stimulus	2021-02-22	311/23174	0.0347539	0.0965985	0.055897	Nfkbia/Hspa5	2	2	22	311	23174	7.39177
GO:0032103	positive regulation of response to external stimulus	2021-02-22	313/23174	0.035163	0.0968028	0.0560153	Nfkbia/Smoc2	2	2	22	313	23174	7.34373
GO:0003230	cardiac atrium development	2021-01-22	38/23174	0.0354763	0.0968028	0.0560153	Tgfb2	1	1	22	38	23174	29.7166
GO:0040019	positive regulation of embryonic development	2021-01-22	38/23174	0.0354763	0.0968028	0.0560153	Hspa5	1	1	22	38	23174	29.7166
GO:0042149	cellular response to glucose starvation	2021-01-22	38/23174	0.0354763	0.0968028	0.0560153	Hspa5	1	1	22	38	23174	29.7166
GO:0072595	maintenance of protein localization in organelle	2021-01-22	38/23174	0.0354763	0.0968028	0.0560153	Hspa5	1	1	22	38	23174	29.7166
GO:1904645	response to amyloid-beta	2021-01-22	38/23174	0.0354763	0.0968028	0.0560153	Vcam1	1	1	22	38	23174	29.7166
GO:0043062	extracellular structure organization	2021-02-22	317/23174	0.0359871	0.0978981	0.0566491	Tgfb2/Smoc2	2	2	22	317	23174	7.24951
GO:0008207	C21-steroid hormone metabolic process	2021-01-22	39/23174	0.0363935	0.0979246	0.0566644	Bmp5	1	1	22	39	23174	28.9359
GO:0046885	regulation of hormone biosynthetic process	2021-01-22	39/23174	0.0363935	0.0979246	0.0566644	Bmp5	1	1	22	39	23174	28.9359
GO:1901998	toxin transport	2021-01-22	39/23174	0.0363935	0.0979246	0.0566644	Hspa5	1	1	22	39	23174	28.9359
GO:0008544	epidermis development	2021-02-22	323/23174	0.0372374	0.0979246	0.0566644	Tgfb2/Fst	2	2	22	323	23174	7.10952
GO:0002686	negative regulation of leukocyte migration	2021-01-22	40/23174	0.0373098	0.0979246	0.0566644	Dusp1	1	1	22	40	23174	28.1958
GO:0042417	dopamine metabolic process	2021-01-22	40/23174	0.0373098	0.0979246	0.0566644	Tgfb2	1	1	22	40	23174	28.1958
GO:0045747	positive regulation of Notch signaling pathway	2021-01-22	40/23174	0.0373098	0.0979246	0.0566644	Tgfb2	1	1	22	40	23174	28.1958
GO:0060325	face morphogenesis	2021-01-22	40/23174	0.0373098	0.0979246	0.0566644	Tgfb2	1	1	22	40	23174	28.1958
GO:0060603	mammary gland duct morphogenesis	2021-01-22	40/23174	0.0373098	0.0979246	0.0566644	Ccl11	1	1	22	40	23174	28.1958
GO:0070207	protein homotrimerization	2021-01-22	40/23174	0.0373098	0.0979246	0.0566644	Sigmar1	1	1	22	40	23174	28.1958
GO:0110111	negative regulation of animal organ morphogenesis	2021-01-22	40/23174	0.0373098	0.0979246	0.0566644	Tgfb2	1	1	22	40	23174	28.1958
GO:1903053	regulation of extracellular matrix organization	2021-01-22	40/23174	0.0373098	0.0979246	0.0566644	Tgfb2	1	1	22	40	23174	28.1958
GO:0032459	regulation of protein oligomerization	2021-01-22	41/23174	0.0382253	0.0981992	0.0568233	Rhoc	1	1	22	41	23174	27.4931
GO:0033344	cholesterol efflux	2021-01-22	41/23174	0.0382253	0.0981992	0.0568233	Nfkbia	1	1	22	41	23174	27.4931
GO:0033628	regulation of cell adhesion mediated by integrin	2021-01-22	41/23174	0.0382253	0.0981992	0.0568233	Tgfb2	1	1	22	41	23174	27.4931
GO:1900744	regulation of p38MAPK cascade	2021-01-22	41/23174	0.0382253	0.0981992	0.0568233	Dusp1	1	1	22	41	23174	27.4931
GO:1903672	positive regulation of sprouting angiogenesis	2021-01-22	41/23174	0.0382253	0.0981992	0.0568233	Bmper	1	1	22	41	23174	27.4931
GO:1905953	negative regulation of lipid localization	2021-01-22	41/23174	0.0382253	0.0981992	0.0568233	Nfkbia	1	1	22	41	23174	27.4931
GO:2000279	negative regulation of DNA biosynthetic process	2021-01-22	41/23174	0.0382253	0.0981992	0.0568233	Dusp1	1	1	22	41	23174	27.4931
GO:0006869	lipid transport	2021-02-22	328/23174	0.0382922	0.0981992	0.0568233	Nfkbia/Sigmar1	2	2	22	328	23174	6.99941
GO:0010883	regulation of lipid storage	2021-01-22	42/23174	0.03914	0.099236	0.0574232	Nfkbia	1	1	22	42	23174	26.8249
GO:0045823	positive regulation of heart contraction	2021-01-22	42/23174	0.03914	0.099236	0.0574232	Tgfb2	1	1	22	42	23174	26.8249
GO:1902742	apoptotic process involved in development	2021-01-22	42/23174	0.03914	0.099236	0.0574232	Tgfb2	1	1	22	42	23174	26.8249
GO:2000826	regulation of heart morphogenesis	2021-01-22	42/23174	0.03914	0.099236	0.0574232	Tgfb2	1	1	22	42	23174	26.8249
GO:0032371	regulation of sterol transport	2021-01-22	43/23174	0.0400538	0.100135	0.0579432	Nfkbia	1	1	22	43	23174	26.1886
GO:0032374	regulation of cholesterol transport	2021-01-22	43/23174	0.0400538	0.100135	0.0579432	Nfkbia	1	1	22	43	23174	26.1886
GO:0032924	activin receptor signaling pathway	2021-01-22	43/23174	0.0400538	0.100135	0.0579432	Fst	1	1	22	43	23174	26.1886
GO:0042181	ketone biosynthetic process	2021-01-22	43/23174	0.0400538	0.100135	0.0579432	Bmp5	1	1	22	43	23174	26.1886
GO:0070232	regulation of T cell apoptotic process	2021-01-22	43/23174	0.0400538	0.100135	0.0579432	Tgfb2	1	1	22	43	23174	26.1886
GO:0031589	cell-substrate adhesion	2021-02-22	337/23174	0.0402198	0.100269	0.0580212	Smoc2/Vcam1	2	2	22	337	23174	6.80942
GO:0032873	negative regulation of stress-activated MAPK cascade	2021-01-22	44/23174	0.0409668	0.101285	0.0586091	Dusp1	1	1	22	44	23174	25.5818
GO:0043616	keratinocyte proliferation	2021-01-22	44/23174	0.0409668	0.101285	0.0586091	Fst	1	1	22	44	23174	25.5818
GO:0070303	negative regulation of stress-activated protein kinase signaling cascade	2021-01-22	44/23174	0.0409668	0.101285	0.0586091	Dusp1	1	1	22	44	23174	25.5818
GO:0009636	response to toxic substance	2021-02-22	343/23174	0.0415253	0.102383	0.0592444	Sigmar1/Inmt	2	2	22	343	23174	6.68787
GO:0060135	maternal process involved in female pregnancy	2021-01-22	45/23174	0.041879	0.102617	0.0593796	Il11ra1	1	1	22	45	23174	25.0024
GO:1902893	regulation of pri-miRNA transcription by RNA polymerase II	2021-01-22	45/23174	0.041879	0.102617	0.0593796	Tgfb2	1	1	22	45	23174	25.0024
GO:1902903	regulation of supramolecular fiber organization	2021-02-22	345/23174	0.041964	0.102617	0.0593796	Ccl11/Rhoc	2	2	22	345	23174	6.64829
GO:0045787	positive regulation of cell cycle	2021-02-22	347/23174	0.0424045	0.103227	0.0597329	Tgfb2/Smoc2	2	2	22	347	23174	6.60918
GO:0030857	negative regulation of epithelial cell differentiation	2021-01-22	46/23174	0.0427904	0.103227	0.0597329	Tgfb2	1	1	22	46	23174	24.4314
GO:0032731	positive regulation of interleukin-1 beta production	2021-01-22	46/23174	0.0427904	0.103227	0.0597329	Ifi205	1	1	22	46	23174	24.4314
GO:0043029	T cell homeostasis	2021-01-22	46/23174	0.0427904	0.103227	0.0597329	Tgfb2	1	1	22	46	23174	24.4314
GO:0060323	head morphogenesis	2021-01-22	46/23174	0.0427904	0.103227	0.0597329	Tgfb2	1	1	22	46	23174	24.4314
GO:0003179	heart valve morphogenesis	2021-01-22	47/23174	0.0437009	0.104578	0.0605146	Tgfb2	1	1	22	47	23174	23.9003
GO:0010718	positive regulation of epithelial to mesenchymal transition	2021-01-22	47/23174	0.0437009	0.104578	0.0605146	Tgfb2	1	1	22	47	23174	23.9003
GO:2001239	regulation of extrinsic apoptotic signaling pathway in absence of ligand	2021-01-22	47/23174	0.0437009	0.104578	0.0605146	Tgfb2	1	1	22	47	23174	23.9003
GO:0007157	heterophilic cell-cell adhesion via plasma membrane cell adhesion molecules	2021-01-22	48/23174	0.0446106	0.105906	0.0612827	Vcam1	1	1	22	48	23174	23.3924
GO:0038066	p38MAPK cascade	2021-01-22	48/23174	0.0446106	0.105906	0.0612827	Dusp1	1	1	22	48	23174	23.3924
GO:0048483	autonomic nervous system development	2021-01-22	48/23174	0.0446106	0.105906	0.0612827	Vcam1	1	1	22	48	23174	23.3924
GO:0010976	positive regulation of neuron projection development	2021-02-22	360/23174	0.0453109	0.106971	0.0618993	Hspa5/Bmp5	2	2	22	360	23174	6.36561
GO:0042060	wound healing	2021-02-22	360/23174	0.0453109	0.106971	0.0618993	Tgfb2/Smoc2	2	2	22	360	23174	6.36561
GO:0031663	lipopolysaccharide-mediated signaling pathway	2021-01-22	49/23174	0.0455195	0.106971	0.0618993	Nfkbia	1	1	22	49	23174	22.9061
GO:0016311	dephosphorylation	2021-02-22	361/23174	0.0455375	0.106971	0.0618993	Tgfb2/Dusp1	2	2	22	361	23174	6.3476
GO:0046189	phenol-containing compound biosynthetic process	2021-01-22	50/23174	0.0464275	0.107649	0.0622916	Tgfb2	1	1	22	50	23174	22.44
GO:0048701	embryonic cranial skeleton morphogenesis	2021-01-22	50/23174	0.0464275	0.107649	0.0622916	Tgfb2	1	1	22	50	23174	22.44
GO:0051055	negative regulation of lipid biosynthetic process	2021-01-22	50/23174	0.0464275	0.107649	0.0622916	Bmp5	1	1	22	50	23174	22.44
GO:0071675	regulation of mononuclear cell migration	2021-01-22	50/23174	0.0464275	0.107649	0.0622916	Dusp1	1	1	22	50	23174	22.44
GO:1902930	regulation of alcohol biosynthetic process	2021-01-22	50/23174	0.0464275	0.107649	0.0622916	Bmp5	1	1	22	50	23174	22.44
GO:0010876	lipid localization	2021-02-22	366/23174	0.046677	0.107798	0.0623776	Nfkbia/Sigmar1	2	2	22	366	23174	6.25906
GO:1901214	regulation of neuron death	2021-02-22	368/23174	0.0471358	0.107798	0.0623776	Tgfb2/Sigmar1	2	2	22	368	23174	6.22432
GO:0001974	blood vessel remodeling	2021-01-22	51/23174	0.0473347	0.107798	0.0623776	Tgfb2	1	1	22	51	23174	21.9859
GO:0017145	stem cell division	2021-01-22	51/23174	0.0473347	0.107798	0.0623776	Tgfb2	1	1	22	51	23174	21.9859
GO:0031018	endocrine pancreas development	2021-01-22	51/23174	0.0473347	0.107798	0.0623776	Bmp5	1	1	22	51	23174	21.9859
GO:0048806	genitalia development	2021-01-22	51/23174	0.0473347	0.107798	0.0623776	Bmp5	1	1	22	51	23174	21.9859
GO:0060412	ventricular septum morphogenesis	2021-01-22	51/23174	0.0473347	0.107798	0.0623776	Tgfb2	1	1	22	51	23174	21.9859
GO:0031349	positive regulation of defense response	2021-02-22	371/23174	0.0478272	0.10794	0.0624596	Ifi205/Nfkbia	2	2	22	371	23174	6.17292
GO:0021587	cerebellum morphogenesis	2021-01-22	52/23174	0.0482411	0.10794	0.0624596	Hspa5	1	1	22	52	23174	21.5543
GO:0030514	negative regulation of BMP signaling pathway	2021-01-22	52/23174	0.0482411	0.10794	0.0624596	Bmper	1	1	22	52	23174	21.5543
GO:0043297	apical junction assembly	2021-01-22	52/23174	0.0482411	0.10794	0.0624596	Rhoc	1	1	22	52	23174	21.5543
GO:0048247	lymphocyte chemotaxis	2021-01-22	52/23174	0.0482411	0.10794	0.0624596	Ccl11	1	1	22	52	23174	21.5543
GO:0061077	chaperone-mediated protein folding	2021-01-22	52/23174	0.0482411	0.10794	0.0624596	Hspa5	1	1	22	52	23174	21.5543
GO:0061614	pri-miRNA transcription by RNA polymerase II	2021-01-22	52/23174	0.0482411	0.10794	0.0624596	Tgfb2	1	1	22	52	23174	21.5543
GO:0072594	establishment of protein localization to organelle	2021-02-22	374/23174	0.0485223	0.108298	0.0626669	Nfkbia/Hspa5	2	2	22	374	23174	6.12234
GO:0034113	heterotypic cell-cell adhesion	2021-01-22	53/23174	0.0491467	0.109147	0.0631584	Vcam1	1	1	22	53	23174	21.1391
GO:0055010	ventricular cardiac muscle tissue morphogenesis	2021-01-22	53/23174	0.0491467	0.109147	0.0631584	Tgfb2	1	1	22	53	23174	21.1391
GO:0030199	collagen fibril organization	2021-01-22	54/23174	0.0500515	0.109259	0.0632229	Tgfb2	1	1	22	54	23174	20.7304
GO:0032350	regulation of hormone metabolic process	2021-01-22	54/23174	0.0500515	0.109259	0.0632229	Bmp5	1	1	22	54	23174	20.7304
GO:0032732	positive regulation of interleukin-1 production	2021-01-22	54/23174	0.0500515	0.109259	0.0632229	Ifi205	1	1	22	54	23174	20.7304
GO:0045604	regulation of epidermal cell differentiation	2021-01-22	54/23174	0.0500515	0.109259	0.0632229	Tgfb2	1	1	22	54	23174	20.7304
GO:0050922	negative regulation of chemotaxis	2021-01-22	54/23174	0.0500515	0.109259	0.0632229	Dusp1	1	1	22	54	23174	20.7304
GO:0051496	positive regulation of stress fiber assembly	2021-01-22	54/23174	0.0500515	0.109259	0.0632229	Rhoc	1	1	22	54	23174	20.7304
GO:0060193	positive regulation of lipase activity	2021-01-22	54/23174	0.0500515	0.109259	0.0632229	Rhoc	1	1	22	54	23174	20.7304
GO:0051260	protein homooligomerization	2021-02-22	382/23174	0.0503943	0.109739	0.0635011	Rhoc/Sigmar1	2	2	22	382	23174	5.99139
GO:0002042	cell migration involved in sprouting angiogenesis	2021-01-22	55/23174	0.0509554	0.109892	0.0635892	Nr4a1	1	1	22	55	23174	20.3493
GO:0006584	catecholamine metabolic process	2021-01-22	55/23174	0.0509554	0.109892	0.0635892	Tgfb2	1	1	22	55	23174	20.3493
GO:0009712	catechol-containing compound metabolic process	2021-01-22	55/23174	0.0509554	0.109892	0.0635892	Tgfb2	1	1	22	55	23174	20.3493
GO:0046580	negative regulation of Ras protein signal transduction	2021-01-22	55/23174	0.0509554	0.109892	0.0635892	Tgfb2	1	1	22	55	23174	20.3493
GO:0021575	hindbrain morphogenesis	2021-01-22	56/23174	0.0518585	0.111037	0.0642518	Hspa5	1	1	22	56	23174	19.9804
GO:0065002	intracellular protein transmembrane transport	2021-01-22	56/23174	0.0518585	0.111037	0.0642518	Hspa5	1	1	22	56	23174	19.9804
GO:0090303	positive regulation of wound healing	2021-01-22	56/23174	0.0518585	0.111037	0.0642518	Smoc2	1	1	22	56	23174	19.9804
GO:0002067	glandular epithelial cell differentiation	2021-01-22	57/23174	0.0527608	0.112164	0.0649039	Bmp5	1	1	22	57	23174	19.6227
GO:0003170	heart valve development	2021-01-22	57/23174	0.0527608	0.112164	0.0649039	Tgfb2	1	1	22	57	23174	19.6227
GO:0071806	protein transmembrane transport	2021-01-22	57/23174	0.0527608	0.112164	0.0649039	Hspa5	1	1	22	57	23174	19.6227
GO:0002011	morphogenesis of an epithelial sheet	2021-01-22	58/23174	0.0536623	0.112807	0.065276	Bmp5	1	1	22	58	23174	19.2691
GO:0043330	response to exogenous dsRNA	2021-01-22	58/23174	0.0536623	0.112807	0.065276	Nfkbia	1	1	22	58	23174	19.2691
GO:0060443	mammary gland morphogenesis	2021-01-22	58/23174	0.0536623	0.112807	0.065276	Ccl11	1	1	22	58	23174	19.2691
GO:0070231	T cell apoptotic process	2021-01-22	58/23174	0.0536623	0.112807	0.065276	Tgfb2	1	1	22	58	23174	19.2691
GO:0051346	negative regulation of hydrolase activity	2021-02-22	396/23174	0.0537334	0.112807	0.065276	Tgfb2/Nr4a1	2	2	22	396	23174	5.775
GO:0006749	glutathione metabolic process	2021-01-22	59/23174	0.0545629	0.112807	0.065276	Gstt1	1	1	22	59	23174	18.9532
GO:0008347	glial cell migration	2021-01-22	59/23174	0.0545629	0.112807	0.065276	Tgfb2	1	1	22	59	23174	18.9532
GO:0030968	endoplasmic reticulum unfolded protein response	2021-01-22	59/23174	0.0545629	0.112807	0.065276	Hspa5	1	1	22	59	23174	18.9532
GO:0034308	primary alcohol metabolic process	2021-01-22	59/23174	0.0545629	0.112807	0.065276	Bmp5	1	1	22	59	23174	18.9532
GO:0070972	protein localization to endoplasmic reticulum	2021-01-22	59/23174	0.0545629	0.112807	0.065276	Hspa5	1	1	22	59	23174	18.9532
GO:2001238	positive regulation of extrinsic apoptotic signaling pathway	2021-01-22	59/23174	0.0545629	0.112807	0.065276	Tgfb2	1	1	22	59	23174	18.9532
GO:0007015	actin filament organization	2021-02-22	400/23174	0.0547018	0.112807	0.065276	Ccl11/Rhoc	2	2	22	400	23174	5.71598
GO:0009991	response to extracellular stimulus	2021-02-22	400/23174	0.0547018	0.112807	0.065276	Hspa5/Vcam1	2	2	22	400	23174	5.71598
GO:0033209	tumor necrosis factor-mediated signaling pathway	2021-01-22	60/23174	0.0554627	0.113591	0.0657297	Nfkbia	1	1	22	60	23174	18.6282
GO:0060324	face development	2021-01-22	60/23174	0.0554627	0.113591	0.0657297	Tgfb2	1	1	22	60	23174	18.6282
GO:0070098	chemokine-mediated signaling pathway	2021-01-22	60/23174	0.0554627	0.113591	0.0657297	Ccl11	1	1	22	60	23174	18.6282
GO:0070997	neuron death	2021-02-22	404/23174	0.0556766	0.113768	0.0658325	Tgfb2/Sigmar1	2	2	22	404	23174	5.65812
GO:0051058	negative regulation of small GTPase mediated signal transduction	2021-01-22	61/23174	0.0563618	0.114385	0.0661892	Tgfb2	1	1	22	61	23174	18.3155
GO:0051926	negative regulation of calcium ion transport	2021-01-22	61/23174	0.0563618	0.114385	0.0661892	Tgfb2	1	1	22	61	23174	18.3155
GO:1905207	regulation of cardiocyte differentiation	2021-01-22	61/23174	0.0563618	0.114385	0.0661892	Tgfb2	1	1	22	61	23174	18.3155
GO:0003229	ventricular cardiac muscle tissue development	2021-01-22	62/23174	0.05726	0.115163	0.0666396	Tgfb2	1	1	22	62	23174	18.0139
GO:0010171	body morphogenesis	2021-01-22	62/23174	0.05726	0.115163	0.0666396	Tgfb2	1	1	22	62	23174	18.0139
GO:0021695	cerebellar cortex development	2021-01-22	62/23174	0.05726	0.115163	0.0666396	Hspa5	1	1	22	62	23174	18.0139
GO:0060038	cardiac muscle cell proliferation	2021-01-22	62/23174	0.05726	0.115163	0.0666396	Tgfb2	1	1	22	62	23174	18.0139
GO:0007265	Ras protein signal transduction	2021-02-22	414/23174	0.0581408	0.115926	0.067081	Tgfb2/Rhoc	2	2	22	414	23174	5.51899
GO:0035904	aorta development	2021-01-22	63/23174	0.0581573	0.115926	0.067081	Tgfb2	1	1	22	63	23174	17.7224
GO:0070206	protein trimerization	2021-01-22	63/23174	0.0581573	0.115926	0.067081	Sigmar1	1	1	22	63	23174	17.7224
GO:2000736	regulation of stem cell differentiation	2021-01-22	63/23174	0.0581573	0.115926	0.067081	Tgfb2	1	1	22	63	23174	17.7224
GO:0030512	negative regulation of transforming growth factor beta receptor signaling pathway	2021-01-22	64/23174	0.0590539	0.116674	0.0675137	Hspa5	1	1	22	64	23174	17.4404
GO:0032233	positive regulation of actin filament bundle assembly	2021-01-22	64/23174	0.0590539	0.116674	0.0675137	Rhoc	1	1	22	64	23174	17.4404
GO:0034605	cellular response to heat	2021-01-22	64/23174	0.0590539	0.116674	0.0675137	Hspa5	1	1	22	64	23174	17.4404
GO:0043331	response to dsRNA	2021-01-22	64/23174	0.0590539	0.116674	0.0675137	Nfkbia	1	1	22	64	23174	17.4404
GO:0003407	neural retina development	2021-01-22	65/23174	0.0599497	0.117664	0.0680869	Tgfb2	1	1	22	65	23174	17.174
GO:0033627	cell adhesion mediated by integrin	2021-01-22	65/23174	0.0599497	0.117664	0.0680869	Tgfb2	1	1	22	65	23174	17.174
GO:0045123	cellular extravasation	2021-01-22	65/23174	0.0599497	0.117664	0.0680869	Vcam1	1	1	22	65	23174	17.174
GO:0007517	muscle organ development	2021-02-22	424/23174	0.0606432	0.118765	0.0687238	Tgfb2/Nr4a1	2	2	22	424	23174	5.38571
GO:1903845	negative regulation of cellular response to transforming growth factor beta stimulus	2021-01-22	66/23174	0.0608446	0.118899	0.0688015	Hspa5	1	1	22	66	23174	16.9007
GO:0019915	lipid storage	2021-01-22	68/23174	0.062632	0.12186	0.0705148	Nfkbia	1	1	22	68	23174	16.3919
GO:1904888	cranial skeletal system development	2021-01-22	68/23174	0.062632	0.12186	0.0705148	Tgfb2	1	1	22	68	23174	16.3919
GO:0000281	mitotic cytokinesis	2021-01-22	69/23174	0.0635245	0.122268	0.0707506	Rhoc	1	1	22	69	23174	16.1563
GO:0032370	positive regulation of lipid transport	2021-01-22	69/23174	0.0635245	0.122268	0.0707506	Nfkbia	1	1	22	69	23174	16.1563
GO:0043407	negative regulation of MAP kinase activity	2021-01-22	69/23174	0.0635245	0.122268	0.0707506	Dusp1	1	1	22	69	23174	16.1563
GO:0061035	regulation of cartilage development	2021-01-22	69/23174	0.0635245	0.122268	0.0707506	Tgfb2	1	1	22	69	23174	16.1563
GO:1903670	regulation of sprouting angiogenesis	2021-01-22	69/23174	0.0635245	0.122268	0.0707506	Bmper	1	1	22	69	23174	16.1563
GO:0006081	cellular aldehyde metabolic process	2021-01-22	70/23174	0.0644162	0.123549	0.0714923	Bmp5	1	1	22	70	23174	15.9206
GO:0051052	regulation of DNA metabolic process	2021-02-22	439/23174	0.0644666	0.123549	0.0714923	Smoc2/Dusp1	2	2	22	439	23174	5.19672
GO:0014068	positive regulation of phosphatidylinositol 3-kinase signaling	2021-01-22	71/23174	0.0653071	0.124893	0.0722697	Tgfb2	1	1	22	71	23174	15.6927
GO:0043254	regulation of protein complex assembly	2021-02-22	445/23174	0.0660189	0.125257	0.0724803	Ccl11/Rhoc	2	2	22	445	23174	5.12514
GO:0030433	ubiquitin-dependent ERAD pathway	2021-01-22	72/23174	0.0661972	0.125257	0.0724803	Hspa5	1	1	22	72	23174	15.4713
GO:0032651	regulation of interleukin-1 beta production	2021-01-22	72/23174	0.0661972	0.125257	0.0724803	Ifi205	1	1	22	72	23174	15.4713
GO:0043627	response to estrogen	2021-01-22	72/23174	0.0661972	0.125257	0.0724803	Tgfb2	1	1	22	72	23174	15.4713
GO:1903036	positive regulation of response to wounding	2021-01-22	72/23174	0.0661972	0.125257	0.0724803	Smoc2	1	1	22	72	23174	15.4713
GO:0045786	negative regulation of cell cycle	2021-02-22	449/23174	0.0670608	0.125875	0.072838	Tgfb2/Nr4a1	2	2	22	449	23174	5.07846
GO:0050810	regulation of steroid biosynthetic process	2021-01-22	73/23174	0.0670864	0.125875	0.072838	Bmp5	1	1	22	73	23174	15.2561
GO:0060191	regulation of lipase activity	2021-01-22	73/23174	0.0670864	0.125875	0.072838	Rhoc	1	1	22	73	23174	15.2561
GO:2000573	positive regulation of DNA biosynthetic process	2021-01-22	73/23174	0.0670864	0.125875	0.072838	Smoc2	1	1	22	73	23174	15.2561
GO:0002066	columnar/cuboidal epithelial cell development	2021-01-22	74/23174	0.0679749	0.127009	0.0734944	Bmp5	1	1	22	74	23174	15.0469
GO:0008543	fibroblast growth factor receptor signaling pathway	2021-01-22	74/23174	0.0679749	0.127009	0.0734944	Smoc2	1	1	22	74	23174	15.0469
GO:0032507	maintenance of protein location in cell	2021-01-22	75/23174	0.0688625	0.127602	0.0738375	Hspa5	1	1	22	75	23174	14.8433
GO:0042446	hormone biosynthetic process	2021-01-22	75/23174	0.0688625	0.127602	0.0738375	Bmp5	1	1	22	75	23174	14.8433
GO:0070373	negative regulation of ERK1 and ERK2 cascade	2021-01-22	75/23174	0.0688625	0.127602	0.0738375	Dusp1	1	1	22	75	23174	14.8433
GO:1900182	positive regulation of protein localization to nucleus	2021-01-22	75/23174	0.0688625	0.127602	0.0738375	Tgfb2	1	1	22	75	23174	14.8433
GO:0045666	positive regulation of neuron differentiation	2021-02-22	458/23174	0.0694257	0.127921	0.0740222	Hspa5/Bmp5	2	2	22	458	23174	4.97635
GO:0034620	cellular response to unfolded protein	2021-01-22	76/23174	0.0697493	0.127921	0.0740222	Hspa5	1	1	22	76	23174	14.6453
GO:0048844	artery morphogenesis	2021-01-22	76/23174	0.0697493	0.127921	0.0740222	Tgfb2	1	1	22	76	23174	14.6453
GO:0055008	cardiac muscle tissue morphogenesis	2021-01-22	76/23174	0.0697493	0.127921	0.0740222	Tgfb2	1	1	22	76	23174	14.6453
GO:0070228	regulation of lymphocyte apoptotic process	2021-01-22	76/23174	0.0697493	0.127921	0.0740222	Tgfb2	1	1	22	76	23174	14.6453
GO:0014855	striated muscle cell proliferation	2021-01-22	77/23174	0.0706354	0.127973	0.074052	Tgfb2	1	1	22	77	23174	14.4526
GO:0015918	sterol transport	2021-01-22	77/23174	0.0706354	0.127973	0.074052	Nfkbia	1	1	22	77	23174	14.4526
GO:0030301	cholesterol transport	2021-01-22	77/23174	0.0706354	0.127973	0.074052	Nfkbia	1	1	22	77	23174	14.4526
GO:0032088	negative regulation of NF-kappaB transcription factor activity	2021-01-22	77/23174	0.0706354	0.127973	0.074052	Nfkbia	1	1	22	77	23174	14.4526
GO:0061180	mammary gland epithelium development	2021-01-22	77/23174	0.0706354	0.127973	0.074052	Ccl11	1	1	22	77	23174	14.4526
GO:0071347	cellular response to interleukin-1	2021-01-22	77/23174	0.0706354	0.127973	0.074052	Ccl11	1	1	22	77	23174	14.4526
GO:0031346	positive regulation of cell projection organization	2021-02-22	464/23174	0.0710179	0.128406	0.0743027	Hspa5/Bmp5	2	2	22	464	23174	4.91046
GO:0002260	lymphocyte homeostasis	2021-01-22	78/23174	0.0715206	0.128576	0.0744011	Tgfb2	1	1	22	78	23174	14.265
GO:0003208	cardiac ventricle morphogenesis	2021-01-22	78/23174	0.0715206	0.128576	0.0744011	Tgfb2	1	1	22	78	23174	14.265
GO:0007389	pattern specification process	2021-02-22	467/23174	0.0718186	0.128576	0.0744011	Fst/Bmp5	2	2	22	467	23174	4.87789
GO:0010923	negative regulation of phosphatase activity	2021-01-22	79/23174	0.072405	0.128576	0.0744011	Tgfb2	1	1	22	79	23174	14.0822
GO:0038034	signal transduction in absence of ligand	2021-01-22	79/23174	0.072405	0.128576	0.0744011	Tgfb2	1	1	22	79	23174	14.0822
GO:0043525	positive regulation of neuron apoptotic process	2021-01-22	79/23174	0.072405	0.128576	0.0744011	Tgfb2	1	1	22	79	23174	14.0822
GO:0051279	regulation of release of sequestered calcium ion into cytosol	2021-01-22	79/23174	0.072405	0.128576	0.0744011	Tgfb2	1	1	22	79	23174	14.0822
GO:0051781	positive regulation of cell division	2021-01-22	79/23174	0.072405	0.128576	0.0744011	Tgfb2	1	1	22	79	23174	14.0822
GO:0097192	extrinsic apoptotic signaling pathway in absence of ligand	2021-01-22	79/23174	0.072405	0.128576	0.0744011	Tgfb2	1	1	22	79	23174	14.0822
GO:1901615	organic hydroxy compound metabolic process	2021-02-22	471/23174	0.0728909	0.129183	0.0747522	Tgfb2/Bmp5	2	2	22	471	23174	4.83512
GO:0021675	nerve development	2021-01-22	80/23174	0.0732886	0.129375	0.0748635	Vcam1	1	1	22	80	23174	13.9041
GO:0043154	negative regulation of cysteine-type endopeptidase activity involved in apoptotic process	2021-01-22	80/23174	0.0732886	0.129375	0.0748635	Nr4a1	1	1	22	80	23174	13.9041
GO:0048663	neuron fate commitment	2021-01-22	81/23174	0.0741714	0.130676	0.0756161	Tgfb2	1	1	22	81	23174	13.7305
GO:0002718	regulation of cytokine production involved in immune response	2021-01-22	82/23174	0.0750535	0.13197	0.076365	Tgfb2	1	1	22	82	23174	13.5612
GO:0007264	small GTPase mediated signal transduction	2021-02-22	485/23174	0.0766858	0.134015	0.077548	Tgfb2/Rhoc	2	2	22	485	23174	4.69289
GO:0003151	outflow tract morphogenesis	2021-01-22	84/23174	0.0768151	0.134015	0.077548	Tgfb2	1	1	22	84	23174	13.2243
GO:0032611	interleukin-1 beta production	2021-01-22	84/23174	0.0768151	0.134015	0.077548	Ifi205	1	1	22	84	23174	13.2243
GO:1904063	negative regulation of cation transmembrane transport	2021-01-22	84/23174	0.0768151	0.134015	0.077548	Tgfb2	1	1	22	84	23174	13.2243
GO:0003281	ventricular septum development	2021-01-22	86/23174	0.0785735	0.13655	0.0790151	Tgfb2	1	1	22	86	23174	12.9139
GO:0042475	odontogenesis of dentin-containing tooth	2021-01-22	86/23174	0.0785735	0.13655	0.0790151	Fst	1	1	22	86	23174	12.9139
GO:0010035	response to inorganic substance	2021-02-22	493/23174	0.0788829	0.136822	0.0791726	Nr4a1/Sigmar1	2	2	22	493	23174	4.61469
GO:0009611	response to wounding	2021-02-22	495/23174	0.0794354	0.137012	0.0792823	Tgfb2/Smoc2	2	2	22	495	23174	4.59555
GO:0010717	regulation of epithelial to mesenchymal transition	2021-01-22	87/23174	0.0794515	0.137012	0.0792823	Tgfb2	1	1	22	87	23174	12.7641
GO:2000117	negative regulation of cysteine-type endopeptidase activity	2021-01-22	87/23174	0.0794515	0.137012	0.0792823	Nr4a1	1	1	22	87	23174	12.7641
GO:0001701	in utero embryonic development	2021-02-22	498/23174	0.0802664	0.137389	0.0795004	Vcam1/Bmp5	2	2	22	498	23174	4.56713
GO:0035914	skeletal muscle cell differentiation	2021-01-22	88/23174	0.0803287	0.137389	0.0795004	Nr4a1	1	1	22	88	23174	12.6177
GO:0031016	pancreas development	2021-01-22	89/23174	0.0812051	0.137389	0.0795004	Bmp5	1	1	22	89	23174	12.4744
GO:0032652	regulation of interleukin-1 production	2021-01-22	89/23174	0.0812051	0.137389	0.0795004	Ifi205	1	1	22	89	23174	12.4744
GO:0045833	negative regulation of lipid metabolic process	2021-01-22	89/23174	0.0812051	0.137389	0.0795004	Bmp5	1	1	22	89	23174	12.4744
GO:0051492	regulation of stress fiber assembly	2021-01-22	89/23174	0.0812051	0.137389	0.0795004	Rhoc	1	1	22	89	23174	12.4744
GO:0060415	muscle tissue morphogenesis	2021-01-22	89/23174	0.0812051	0.137389	0.0795004	Tgfb2	1	1	22	89	23174	12.4744
GO:0070301	cellular response to hydrogen peroxide	2021-01-22	89/23174	0.0812051	0.137389	0.0795004	Sigmar1	1	1	22	89	23174	12.4744
GO:1903524	positive regulation of blood circulation	2021-01-22	89/23174	0.0812051	0.137389	0.0795004	Tgfb2	1	1	22	89	23174	12.4744
GO:1905954	positive regulation of lipid localization	2021-01-22	89/23174	0.0812051	0.137389	0.0795004	Nfkbia	1	1	22	89	23174	12.4744
GO:0030838	positive regulation of actin filament polymerization	2021-01-22	92/23174	0.0838295	0.141029	0.0816069	Ccl11	1	1	22	92	23174	12.0618
GO:0035305	negative regulation of dephosphorylation	2021-01-22	92/23174	0.0838295	0.141029	0.0816069	Tgfb2	1	1	22	92	23174	12.0618
GO:0061640	cytoskeleton-dependent cytokinesis	2021-01-22	92/23174	0.0838295	0.141029	0.0816069	Rhoc	1	1	22	92	23174	12.0618
GO:0030510	regulation of BMP signaling pathway	2021-01-22	93/23174	0.0847028	0.141699	0.0819946	Bmper	1	1	22	93	23174	11.9303
GO:0036473	cell death in response to oxidative stress	2021-01-22	93/23174	0.0847028	0.141699	0.0819946	Sigmar1	1	1	22	93	23174	11.9303
GO:0060021	roof of mouth development	2021-01-22	93/23174	0.0847028	0.141699	0.0819946	Tgfb2	1	1	22	93	23174	11.9303
GO:0070555	response to interleukin-1	2021-01-22	94/23174	0.0855752	0.142891	0.0826846	Ccl11	1	1	22	94	23174	11.8015
GO:0036503	ERAD pathway	2021-01-22	95/23174	0.0864468	0.144078	0.0833712	Hspa5	1	1	22	95	23174	11.6756
GO:0014066	regulation of phosphatidylinositol 3-kinase signaling	2021-01-22	96/23174	0.0873177	0.145088	0.0839558	Tgfb2	1	1	22	96	23174	11.5522
GO:0006304	DNA modification	2021-01-22	97/23174	0.0881877	0.145088	0.0839558	Gstt1	1	1	22	97	23174	11.4315
GO:0010595	positive regulation of endothelial cell migration	2021-01-22	97/23174	0.0881877	0.145088	0.0839558	Smoc2	1	1	22	97	23174	11.4315
GO:0035967	cellular response to topologically incorrect protein	2021-01-22	97/23174	0.0881877	0.145088	0.0839558	Hspa5	1	1	22	97	23174	11.4315
GO:0045638	negative regulation of myeloid cell differentiation	2021-01-22	97/23174	0.0881877	0.145088	0.0839558	Nfkbia	1	1	22	97	23174	11.4315
GO:0048644	muscle organ morphogenesis	2021-01-22	97/23174	0.0881877	0.145088	0.0839558	Tgfb2	1	1	22	97	23174	11.4315
GO:0072676	lymphocyte migration	2021-01-22	97/23174	0.0881877	0.145088	0.0839558	Ccl11	1	1	22	97	23174	11.4315
GO:0042102	positive regulation of T cell proliferation	2021-01-22	98/23174	0.089057	0.145982	0.0844728	Vcam1	1	1	22	98	23174	11.3132
GO:0070227	lymphocyte apoptotic process	2021-01-22	98/23174	0.089057	0.145982	0.0844728	Tgfb2	1	1	22	98	23174	11.3132
GO:0062014	negative regulation of small molecule metabolic process	2021-01-22	99/23174	0.0899254	0.147136	0.0851406	Bmp5	1	1	22	99	23174	11.1973
GO:0030593	neutrophil chemotaxis	2021-01-22	100/23174	0.0907931	0.147745	0.0854932	Ccl11	1	1	22	100	23174	11.0853
GO:0034754	cellular hormone metabolic process	2021-01-22	100/23174	0.0907931	0.147745	0.0854932	Bmp5	1	1	22	100	23174	11.0853
GO:0034766	negative regulation of ion transmembrane transport	2021-01-22	100/23174	0.0907931	0.147745	0.0854932	Tgfb2	1	1	22	100	23174	11.0853
GO:0051651	maintenance of location in cell	2021-01-22	101/23174	0.09166	0.147998	0.0856397	Hspa5	1	1	22	101	23174	10.9741
GO:0110020	regulation of actomyosin structure organization	2021-01-22	101/23174	0.09166	0.147998	0.0856397	Rhoc	1	1	22	101	23174	10.9741
GO:0110110	positive regulation of animal organ morphogenesis	2021-01-22	101/23174	0.09166	0.147998	0.0856397	Tgfb2	1	1	22	101	23174	10.9741
GO:0002367	cytokine production involved in immune response	2021-01-22	102/23174	0.0925261	0.147998	0.0856397	Tgfb2	1	1	22	102	23174	10.865
GO:0010522	regulation of calcium ion transport into cytosol	2021-01-22	102/23174	0.0925261	0.147998	0.0856397	Tgfb2	1	1	22	102	23174	10.865
GO:0019218	regulation of steroid metabolic process	2021-01-22	102/23174	0.0925261	0.147998	0.0856397	Bmp5	1	1	22	102	23174	10.865
GO:0032612	interleukin-1 production	2021-01-22	102/23174	0.0925261	0.147998	0.0856397	Ifi205	1	1	22	102	23174	10.865
GO:0002224	toll-like receptor signaling pathway	2021-01-22	103/23174	0.0933914	0.147998	0.0856397	Nfkbia	1	1	22	103	23174	10.7581
GO:0007009	plasma membrane organization	2021-01-22	103/23174	0.0933914	0.147998	0.0856397	Tgfb2	1	1	22	103	23174	10.7581
GO:0009408	response to heat	2021-01-22	103/23174	0.0933914	0.147998	0.0856397	Hspa5	1	1	22	103	23174	10.7581
GO:0017015	regulation of transforming growth factor beta receptor signaling pathway	2021-01-22	103/23174	0.0933914	0.147998	0.0856397	Hspa5	1	1	22	103	23174	10.7581
GO:0001657	ureteric bud development	2021-01-22	104/23174	0.0942559	0.147998	0.0856397	Bmper	1	1	22	104	23174	10.6533
GO:0006986	response to unfolded protein	2021-01-22	104/23174	0.0942559	0.147998	0.0856397	Hspa5	1	1	22	104	23174	10.6533
GO:0021549	cerebellum development	2021-01-22	104/23174	0.0942559	0.147998	0.0856397	Hspa5	1	1	22	104	23174	10.6533
GO:0030038	contractile actin filament bundle assembly	2021-01-22	104/23174	0.0942559	0.147998	0.0856397	Rhoc	1	1	22	104	23174	10.6533
GO:0030101	natural killer cell activation	2021-01-22	104/23174	0.0942559	0.147998	0.0856397	Il11ra1	1	1	22	104	23174	10.6533
GO:0032231	regulation of actin filament bundle assembly	2021-01-22	104/23174	0.0942559	0.147998	0.0856397	Rhoc	1	1	22	104	23174	10.6533
GO:0043149	stress fiber assembly	2021-01-22	104/23174	0.0942559	0.147998	0.0856397	Rhoc	1	1	22	104	23174	10.6533
GO:0072163	mesonephric epithelium development	2021-01-22	104/23174	0.0942559	0.147998	0.0856397	Bmper	1	1	22	104	23174	10.6533
GO:0072164	mesonephric tubule development	2021-01-22	104/23174	0.0942559	0.147998	0.0856397	Bmper	1	1	22	104	23174	10.6533
GO:0007043	cell-cell junction assembly	2021-01-22	105/23174	0.0951197	0.148056	0.085673	Rhoc	1	1	22	105	23174	10.5504
GO:0018958	phenol-containing compound metabolic process	2021-01-22	105/23174	0.0951197	0.148056	0.085673	Tgfb2	1	1	22	105	23174	10.5504
GO:0048704	embryonic skeletal system morphogenesis	2021-01-22	105/23174	0.0951197	0.148056	0.085673	Tgfb2	1	1	22	105	23174	10.5504
GO:0055017	cardiac muscle tissue growth	2021-01-22	105/23174	0.0951197	0.148056	0.085673	Tgfb2	1	1	22	105	23174	10.5504
GO:1903844	regulation of cellular response to transforming growth factor beta stimulus	2021-01-22	105/23174	0.0951197	0.148056	0.085673	Hspa5	1	1	22	105	23174	10.5504
GO:0060840	artery development	2021-01-22	106/23174	0.0959826	0.14914	0.0863002	Tgfb2	1	1	22	106	23174	10.4491
GO:0001823	mesonephros development	2021-01-22	107/23174	0.0968448	0.149959	0.0867741	Bmper	1	1	22	107	23174	10.352
GO:1900006	positive regulation of dendrite development	2021-01-22	107/23174	0.0968448	0.149959	0.0867741	Bmp5	1	1	22	107	23174	10.352
GO:2000106	regulation of leukocyte apoptotic process	2021-01-22	108/23174	0.0977062	0.151031	0.0873947	Tgfb2	1	1	22	108	23174	10.2494
GO:0001843	neural tube closure	2021-01-22	109/23174	0.0985668	0.151837	0.0878609	Tgfb2	1	1	22	109	23174	10.1549
GO:0006612	protein targeting to membrane	2021-01-22	109/23174	0.0985668	0.151837	0.0878609	Hspa5	1	1	22	109	23174	10.1549
GO:0001776	leukocyte homeostasis	2021-01-22	110/23174	0.0994266	0.152375	0.0881721	Tgfb2	1	1	22	110	23174	10.0619
GO:0060606	tube closure	2021-01-22	110/23174	0.0994266	0.152375	0.0881721	Tgfb2	1	1	22	110	23174	10.0619
GO:0071901	negative regulation of protein serine/threonine kinase activity	2021-01-22	110/23174	0.0994266	0.152375	0.0881721	Dusp1	1	1	22	110	23174	10.0619
GO:0002688	regulation of leukocyte chemotaxis	2021-01-22	111/23174	0.100286	0.153428	0.0887819	Dusp1	1	1	22	111	23174	9.97037
GO:0016525	negative regulation of angiogenesis	2021-01-22	112/23174	0.101144	0.154214	0.0892366	Tgfb2	1	1	22	112	23174	9.88043
GO:0031398	positive regulation of protein ubiquitination	2021-01-22	112/23174	0.101144	0.154214	0.0892366	Hspa5	1	1	22	112	23174	9.88043
GO:0008585	female gonad development	2021-01-22	113/23174	0.102001	0.155257	0.08984	Fst	1	1	22	113	23174	9.792
GO:0043534	blood vessel endothelial cell migration	2021-01-22	114/23174	0.102858	0.15603	0.0902875	Nr4a1	1	1	22	114	23174	9.70509
GO:0060419	heart growth	2021-01-22	114/23174	0.102858	0.15603	0.0902875	Tgfb2	1	1	22	114	23174	9.70509
GO:0032368	regulation of lipid transport	2021-01-22	115/23174	0.103714	0.156533	0.0905782	Nfkbia	1	1	22	115	23174	9.61966
GO:0051209	release of sequestered calcium ion into cytosol	2021-01-22	115/23174	0.103714	0.156533	0.0905782	Tgfb2	1	1	22	115	23174	9.61966
GO:0071346	cellular response to interferon-gamma	2021-01-22	115/23174	0.103714	0.156533	0.0905782	Ccl11	1	1	22	115	23174	9.61966
GO:0022037	metencephalon development	2021-01-22	116/23174	0.104569	0.156766	0.0907131	Hspa5	1	1	22	116	23174	9.53489
GO:0042476	odontogenesis	2021-01-22	116/23174	0.104569	0.156766	0.0907131	Fst	1	1	22	116	23174	9.53489
GO:0046545	development of primary female sexual characteristics	2021-01-22	116/23174	0.104569	0.156766	0.0907131	Fst	1	1	22	116	23174	9.53489
GO:2000181	negative regulation of blood vessel morphogenesis	2021-01-22	116/23174	0.104569	0.156766	0.0907131	Tgfb2	1	1	22	116	23174	9.53489
GO:0051283	negative regulation of sequestering of calcium ion	2021-01-22	117/23174	0.105423	0.157782	0.0913013	Tgfb2	1	1	22	117	23174	9.45111
GO:1901216	positive regulation of neuron death	2021-01-22	118/23174	0.106277	0.158794	0.0918869	Tgfb2	1	1	22	118	23174	9.37442
GO:0051282	regulation of sequestering of calcium ion	2021-01-22	119/23174	0.10713	0.159536	0.092316	Tgfb2	1	1	22	119	23174	9.2939
GO:1990266	neutrophil migration	2021-01-22	119/23174	0.10713	0.159536	0.092316	Ccl11	1	1	22	119	23174	9.2939
GO:0008584	male gonad development	2021-01-22	120/23174	0.107982	0.160006	0.092588	Tgfb2	1	1	22	120	23174	9.21492
GO:0051208	sequestering of calcium ion	2021-01-22	120/23174	0.107982	0.160006	0.092588	Tgfb2	1	1	22	120	23174	9.21492
GO:1900180	regulation of protein localization to nucleus	2021-01-22	120/23174	0.107982	0.160006	0.092588	Tgfb2	1	1	22	120	23174	9.21492
GO:0042542	response to hydrogen peroxide	2021-01-22	121/23174	0.108833	0.160735	0.0930099	Sigmar1	1	1	22	121	23174	9.13739
GO:0046546	development of primary male sexual characteristics	2021-01-22	121/23174	0.108833	0.160735	0.0930099	Tgfb2	1	1	22	121	23174	9.13739
GO:0010921	regulation of phosphatase activity	2021-01-22	122/23174	0.109683	0.161724	0.0935823	Tgfb2	1	1	22	122	23174	9.06124
GO:0071621	granulocyte chemotaxis	2021-01-22	123/23174	0.110533	0.162709	0.0941522	Ccl11	1	1	22	123	23174	8.98643
GO:0010565	regulation of cellular ketone metabolic process	2021-01-22	125/23174	0.11223	0.164666	0.0952843	Bmp5	1	1	22	125	23174	8.84057
GO:0032273	positive regulation of protein polymerization	2021-01-22	125/23174	0.11223	0.164666	0.0952843	Ccl11	1	1	22	125	23174	8.84057
GO:0010811	positive regulation of cell-substrate adhesion	2021-01-22	126/23174	0.113078	0.165637	0.0958466	Smoc2	1	1	22	126	23174	8.76944
GO:0014065	phosphatidylinositol 3-kinase signaling	2021-01-22	127/23174	0.113924	0.166333	0.0962491	Tgfb2	1	1	22	127	23174	8.69946
GO:0035966	response to topologically incorrect protein	2021-01-22	127/23174	0.113924	0.166333	0.0962491	Hspa5	1	1	22	127	23174	8.69946
GO:0034763	negative regulation of transmembrane transport	2021-01-22	128/23174	0.11477	0.167023	0.0966484	Tgfb2	1	1	22	128	23174	8.6306
GO:1901343	negative regulation of vasculature development	2021-01-22	128/23174	0.11477	0.167023	0.0966484	Tgfb2	1	1	22	128	23174	8.6306
GO:0045995	regulation of embryonic development	2021-01-22	130/23174	0.116459	0.169206	0.0979118	Hspa5	1	1	22	130	23174	8.49762
GO:0071887	leukocyte apoptotic process	2021-01-22	132/23174	0.118146	0.171378	0.0991685	Tgfb2	1	1	22	132	23174	8.36558
GO:0001837	epithelial to mesenchymal transition	2021-01-22	133/23174	0.118988	0.17232	0.0997136	Tgfb2	1	1	22	133	23174	8.30187
GO:0002698	negative regulation of immune effector process	2021-01-22	134/23174	0.119829	0.172979	0.100095	Tgfb2	1	1	22	134	23174	8.23831
GO:1903322	positive regulation of protein modification by small protein conjugation or removal	2021-01-22	134/23174	0.119829	0.172979	0.100095	Hspa5	1	1	22	134	23174	8.23831
GO:0035270	endocrine system development	2021-01-22	136/23174	0.121509	0.174559	0.101009	Bmp5	1	1	22	136	23174	8.11649
GO:0050671	positive regulation of lymphocyte proliferation	2021-01-22	136/23174	0.121509	0.174559	0.101009	Vcam1	1	1	22	136	23174	8.11649
GO:0097553	calcium ion transmembrane import into cytosol	2021-01-22	136/23174	0.121509	0.174559	0.101009	Tgfb2	1	1	22	136	23174	8.11649
GO:0002221	pattern recognition receptor signaling pathway	2021-01-22	137/23174	0.122348	0.175202	0.101381	Nfkbia	1	1	22	137	23174	8.05649
GO:0034341	response to interferon-gamma	2021-01-22	137/23174	0.122348	0.175202	0.101381	Ccl11	1	1	22	137	23174	8.05649
GO:0007050	cell cycle arrest	2021-01-22	138/23174	0.123186	0.17528	0.101427	Tgfb2	1	1	22	138	23174	7.99736
GO:0030216	keratinocyte differentiation	2021-01-22	138/23174	0.123186	0.17528	0.101427	Tgfb2	1	1	22	138	23174	7.99736
GO:0032946	positive regulation of mononuclear cell proliferation	2021-01-22	138/23174	0.123186	0.17528	0.101427	Vcam1	1	1	22	138	23174	7.99736
GO:0048706	embryonic skeletal system development	2021-01-22	138/23174	0.123186	0.17528	0.101427	Tgfb2	1	1	22	138	23174	7.99736
GO:0002758	innate immune response-activating signal transduction	2021-01-22	139/23174	0.124023	0.176192	0.101954	Nfkbia	1	1	22	139	23174	7.93909
GO:0050921	positive regulation of chemotaxis	2021-01-22	140/23174	0.12486	0.176819	0.102317	Smoc2	1	1	22	140	23174	7.88167
GO:0071333	cellular response to glucose stimulus	2021-01-22	140/23174	0.12486	0.176819	0.102317	Vcam1	1	1	22	140	23174	7.88167
GO:0046165	alcohol biosynthetic process	2021-01-22	141/23174	0.125696	0.177162	0.102515	Bmp5	1	1	22	141	23174	7.82507
GO:0050680	negative regulation of epithelial cell proliferation	2021-01-22	141/23174	0.125696	0.177162	0.102515	Tgfb2	1	1	22	141	23174	7.82507
GO:0061041	regulation of wound healing	2021-01-22	141/23174	0.125696	0.177162	0.102515	Smoc2	1	1	22	141	23174	7.82507
GO:0071331	cellular response to hexose stimulus	2021-01-22	142/23174	0.126531	0.177557	0.102744	Vcam1	1	1	22	142	23174	7.76928
GO:0009267	cellular response to starvation	2021-01-22	143/23174	0.127365	0.177557	0.102744	Hspa5	1	1	22	143	23174	7.71429
GO:0030326	embryonic limb morphogenesis	2021-01-22	143/23174	0.127365	0.177557	0.102744	Tgfb2	1	1	22	143	23174	7.71429
GO:0035113	embryonic appendage morphogenesis	2021-01-22	143/23174	0.127365	0.177557	0.102744	Tgfb2	1	1	22	143	23174	7.71429
GO:0050729	positive regulation of inflammatory response	2021-01-22	143/23174	0.127365	0.177557	0.102744	Nfkbia	1	1	22	143	23174	7.71429
GO:0071326	cellular response to monosaccharide stimulus	2021-01-22	143/23174	0.127365	0.177557	0.102744	Vcam1	1	1	22	143	23174	7.71429
GO:0072073	kidney epithelium development	2021-01-22	143/23174	0.127365	0.177557	0.102744	Bmper	1	1	22	143	23174	7.71429
GO:0002065	columnar/cuboidal epithelial cell differentiation	2021-01-22	144/23174	0.128199	0.178441	0.103256	Bmp5	1	1	22	144	23174	7.66007
GO:0070665	positive regulation of leukocyte proliferation	2021-01-22	145/23174	0.129032	0.179044	0.103604	Vcam1	1	1	22	145	23174	7.60662
GO:1905952	regulation of lipid localization	2021-01-22	145/23174	0.129032	0.179044	0.103604	Nfkbia	1	1	22	145	23174	7.60662
GO:0097530	granulocyte migration	2021-01-22	146/23174	0.129864	0.179919	0.104111	Ccl11	1	1	22	146	23174	7.55391
GO:0003231	cardiac ventricle development	2021-01-22	147/23174	0.130695	0.180512	0.104454	Tgfb2	1	1	22	147	23174	7.50194
GO:0046660	female sex differentiation	2021-01-22	147/23174	0.130695	0.180512	0.104454	Fst	1	1	22	147	23174	7.50194
GO:0002700	regulation of production of molecular mediator of immune response	2021-01-22	148/23174	0.131525	0.1811	0.104794	Tgfb2	1	1	22	148	23174	7.45068
GO:0030856	regulation of epithelial cell differentiation	2021-01-22	148/23174	0.131525	0.1811	0.104794	Tgfb2	1	1	22	148	23174	7.45068
GO:0022612	gland morphogenesis	2021-01-22	150/23174	0.133184	0.182542	0.105628	Ccl11	1	1	22	150	23174	7.35025
GO:0034614	cellular response to reactive oxygen species	2021-01-22	150/23174	0.133184	0.182542	0.105628	Sigmar1	1	1	22	150	23174	7.35025
GO:0071322	cellular response to carbohydrate stimulus	2021-01-22	150/23174	0.133184	0.182542	0.105628	Vcam1	1	1	22	150	23174	7.35025
GO:0006606	protein import into nucleus	2021-01-22	151/23174	0.134012	0.183396	0.106123	Nfkbia	1	1	22	151	23174	7.30106
GO:0006457	protein folding	2021-01-22	152/23174	0.13484	0.184247	0.106615	Hspa5	1	1	22	152	23174	7.25253
GO:0000910	cytokinesis	2021-01-22	153/23174	0.135667	0.184812	0.106942	Rhoc	1	1	22	153	23174	7.20465
GO:0051053	negative regulation of DNA metabolic process	2021-01-22	153/23174	0.135667	0.184812	0.106942	Dusp1	1	1	22	153	23174	7.20465
GO:0050777	negative regulation of immune response	2021-01-22	155/23174	0.137318	0.186494	0.107915	Tgfb2	1	1	22	155	23174	7.11077
GO:0051170	import into nucleus	2021-01-22	155/23174	0.137318	0.186494	0.107915	Nfkbia	1	1	22	155	23174	7.11077
GO:0006694	steroid biosynthetic process	2021-01-22	156/23174	0.138142	0.186749	0.108063	Bmp5	1	1	22	156	23174	7.06476
GO:0051302	regulation of cell division	2021-01-22	156/23174	0.138142	0.186749	0.108063	Tgfb2	1	1	22	156	23174	7.06476
GO:0002244	hematopoietic progenitor cell differentiation	2021-01-22	157/23174	0.138966	0.186749	0.108063	Fst	1	1	22	157	23174	7.01633
GO:0030833	regulation of actin filament polymerization	2021-01-22	157/23174	0.138966	0.186749	0.108063	Ccl11	1	1	22	157	23174	7.01633
GO:0048015	phosphatidylinositol-mediated signaling	2021-01-22	157/23174	0.138966	0.186749	0.108063	Tgfb2	1	1	22	157	23174	7.01633
GO:0060402	calcium ion transport into cytosol	2021-01-22	157/23174	0.138966	0.186749	0.108063	Tgfb2	1	1	22	157	23174	7.01633
GO:1903169	regulation of calcium ion transmembrane transport	2021-01-22	157/23174	0.138966	0.186749	0.108063	Tgfb2	1	1	22	157	23174	7.01633
GO:1903707	negative regulation of hemopoiesis	2021-01-22	158/23174	0.139789	0.187573	0.10854	Nfkbia	1	1	22	158	23174	6.97154
GO:0001678	cellular glucose homeostasis	2021-01-22	159/23174	0.140611	0.188394	0.109015	Vcam1	1	1	22	159	23174	6.92732
GO:0007565	female pregnancy	2021-01-22	160/23174	0.141433	0.188648	0.109162	Il11ra1	1	1	22	160	23174	6.88366
GO:0043433	negative regulation of DNA-binding transcription factor activity	2021-01-22	160/23174	0.141433	0.188648	0.109162	Nfkbia	1	1	22	160	23174	6.88366
GO:0048017	inositol lipid-mediated signaling	2021-01-22	160/23174	0.141433	0.188648	0.109162	Tgfb2	1	1	22	160	23174	6.88366
GO:2001236	regulation of extrinsic apoptotic signaling pathway	2021-01-22	161/23174	0.142254	0.18946	0.109632	Tgfb2	1	1	22	161	23174	6.84055
GO:0009266	response to temperature stimulus	2021-01-22	163/23174	0.143893	0.191074	0.110566	Hspa5	1	1	22	163	23174	6.75594
GO:0030879	mammary gland development	2021-01-22	163/23174	0.143893	0.191074	0.110566	Ccl11	1	1	22	163	23174	6.75594
GO:0035303	regulation of dephosphorylation	2021-01-22	164/23174	0.144711	0.191593	0.110866	Tgfb2	1	1	22	164	23174	6.7144
GO:0060041	retina development in camera-type eye	2021-01-22	164/23174	0.144711	0.191593	0.110866	Tgfb2	1	1	22	164	23174	6.7144
GO:0042594	response to starvation	2021-01-22	166/23174	0.146346	0.192901	0.111623	Hspa5	1	1	22	166	23174	6.63245
GO:0045931	positive regulation of mitotic cell cycle	2021-01-22	166/23174	0.146346	0.192901	0.111623	Smoc2	1	1	22	166	23174	6.63245
GO:0051017	actin filament bundle assembly	2021-01-22	166/23174	0.146346	0.192901	0.111623	Rhoc	1	1	22	166	23174	6.63245
GO:0097164	ammonium ion metabolic process	2021-01-22	167/23174	0.147162	0.193692	0.11208	Tgfb2	1	1	22	167	23174	6.59221
GO:0043271	negative regulation of ion transport	2021-01-22	168/23174	0.147978	0.194479	0.112536	Tgfb2	1	1	22	168	23174	6.55246
GO:0046890	regulation of lipid biosynthetic process	2021-01-22	169/23174	0.148793	0.194692	0.112659	Bmp5	1	1	22	169	23174	6.51317
GO:0061572	actin filament bundle organization	2021-01-22	169/23174	0.148793	0.194692	0.112659	Rhoc	1	1	22	169	23174	6.51317
GO:0097237	cellular response to toxic substance	2021-01-22	169/23174	0.148793	0.194692	0.112659	Sigmar1	1	1	22	169	23174	6.51317
GO:0042129	regulation of T cell proliferation	2021-01-22	170/23174	0.149607	0.195187	0.112945	Vcam1	1	1	22	170	23174	6.47436
GO:0060401	cytosolic calcium ion transport	2021-01-22	170/23174	0.149607	0.195187	0.112945	Tgfb2	1	1	22	170	23174	6.47436
GO:0032874	positive regulation of stress-activated MAPK cascade	2021-01-22	171/23174	0.15042	0.195597	0.113183	Tgfb2	1	1	22	171	23174	6.436
GO:0043409	negative regulation of MAPK cascade	2021-01-22	171/23174	0.15042	0.195597	0.113183	Dusp1	1	1	22	171	23174	6.436
GO:0006575	cellular modified amino acid metabolic process	2021-01-22	172/23174	0.151233	0.195597	0.113183	Gstt1	1	1	22	172	23174	6.39808
GO:0030041	actin filament polymerization	2021-01-22	172/23174	0.151233	0.195597	0.113183	Ccl11	1	1	22	172	23174	6.39808
GO:0070304	positive regulation of stress-activated protein kinase signaling cascade	2021-01-22	172/23174	0.151233	0.195597	0.113183	Tgfb2	1	1	22	172	23174	6.39808
GO:1901654	response to ketone	2021-01-22	172/23174	0.151233	0.195597	0.113183	Tgfb2	1	1	22	172	23174	6.39808
GO:0008064	regulation of actin polymerization or depolymerization	2021-01-22	174/23174	0.152855	0.197126	0.114068	Ccl11	1	1	22	174	23174	6.32357
GO:0009612	response to mechanical stimulus	2021-01-22	174/23174	0.152855	0.197126	0.114068	Nfkbia	1	1	22	174	23174	6.32357
GO:0008016	regulation of heart contraction	2021-01-22	175/23174	0.153666	0.197318	0.114179	Tgfb2	1	1	22	175	23174	6.28696
GO:0035107	appendage morphogenesis	2021-01-22	175/23174	0.153666	0.197318	0.114179	Tgfb2	1	1	22	175	23174	6.28696
GO:0035108	limb morphogenesis	2021-01-22	175/23174	0.153666	0.197318	0.114179	Tgfb2	1	1	22	175	23174	6.28696
GO:0030832	regulation of actin filament length	2021-01-22	177/23174	0.155284	0.198826	0.115051	Ccl11	1	1	22	177	23174	6.21498
GO:0071695	anatomical structure maturation	2021-01-22	177/23174	0.155284	0.198826	0.115051	Tgfb2	1	1	22	177	23174	6.21498
GO:0010951	negative regulation of endopeptidase activity	2021-01-22	178/23174	0.156092	0.19929	0.11532	Nr4a1	1	1	22	178	23174	6.17962
GO:1903034	regulation of response to wounding	2021-01-22	178/23174	0.156092	0.19929	0.11532	Smoc2	1	1	22	178	23174	6.17962
GO:0009749	response to glucose	2021-01-22	181/23174	0.158512	0.202092	0.116941	Vcam1	1	1	22	181	23174	6.07586
GO:2001235	positive regulation of apoptotic signaling pathway	2021-01-22	183/23174	0.160122	0.203853	0.11796	Tgfb2	1	1	22	183	23174	6.00859
GO:0009746	response to hexose	2021-01-22	184/23174	0.160925	0.204295	0.118216	Vcam1	1	1	22	184	23174	5.97551
GO:0048754	branching morphogenesis of an epithelial tube	2021-01-22	184/23174	0.160925	0.204295	0.118216	Ccl11	1	1	22	184	23174	5.97551
GO:0034284	response to monosaccharide	2021-01-22	185/23174	0.161728	0.205024	0.118638	Vcam1	1	1	22	185	23174	5.94278
GO:0050870	positive regulation of T cell activation	2021-01-22	187/23174	0.163332	0.206764	0.119645	Vcam1	1	1	22	187	23174	5.87839
GO:0044706	multi-multicellular organism process	2021-01-22	190/23174	0.165732	0.20921	0.12106	Il11ra1	1	1	22	190	23174	5.78436
GO:0050773	regulation of dendrite development	2021-01-22	190/23174	0.165732	0.20921	0.12106	Bmp5	1	1	22	190	23174	5.78436
GO:0007249	I-kappaB kinase/NF-kappaB signaling	2021-01-22	192/23174	0.167328	0.210631	0.121882	Nfkbia	1	1	22	192	23174	5.72331
GO:0048771	tissue remodeling	2021-01-22	192/23174	0.167328	0.210631	0.121882	Tgfb2	1	1	22	192	23174	5.72331
GO:0006469	negative regulation of protein kinase activity	2021-01-22	193/23174	0.168125	0.211041	0.12212	Dusp1	1	1	22	193	23174	5.69326
GO:0042180	cellular ketone metabolic process	2021-01-22	193/23174	0.168125	0.211041	0.12212	Bmp5	1	1	22	193	23174	5.69326
GO:0030307	positive regulation of cell growth	2021-01-22	194/23174	0.168922	0.211152	0.122184	Tgfb2	1	1	22	194	23174	5.66353
GO:0030308	negative regulation of cell growth	2021-01-22	194/23174	0.168922	0.211152	0.122184	Tgfb2	1	1	22	194	23174	5.66353
GO:0031669	cellular response to nutrient levels	2021-01-22	194/23174	0.168922	0.211152	0.122184	Hspa5	1	1	22	194	23174	5.66353
GO:0007266	Rho protein signal transduction	2021-01-22	195/23174	0.169717	0.211851	0.122588	Rhoc	1	1	22	195	23174	5.6341
GO:0043281	regulation of cysteine-type endopeptidase activity involved in apoptotic process	2021-01-22	196/23174	0.170512	0.212547	0.122991	Nr4a1	1	1	22	196	23174	5.60497
GO:0007519	skeletal muscle tissue development	2021-01-22	197/23174	0.171306	0.21324	0.123392	Nr4a1	1	1	22	197	23174	5.57688
GO:0009743	response to carbohydrate	2021-01-22	198/23174	0.1721	0.21393	0.123791	Vcam1	1	1	22	198	23174	5.54835
GO:0030522	intracellular receptor signaling pathway	2021-01-22	199/23174	0.172893	0.214023	0.123845	Nfkbia	1	1	22	199	23174	5.5201
GO:0031396	regulation of protein ubiquitination	2021-01-22	199/23174	0.172893	0.214023	0.123845	Hspa5	1	1	22	199	23174	5.5201
GO:0071236	cellular response to antibiotic	2021-01-22	199/23174	0.172893	0.214023	0.123845	Sigmar1	1	1	22	199	23174	5.5201
GO:0008154	actin polymerization or depolymerization	2021-01-22	200/23174	0.173685	0.2145	0.124121	Ccl11	1	1	22	200	23174	5.49214
GO:0000302	response to reactive oxygen species	2021-01-22	201/23174	0.174476	0.2145	0.124121	Sigmar1	1	1	22	201	23174	5.46446
GO:0002685	regulation of leukocyte migration	2021-01-22	201/23174	0.174476	0.2145	0.124121	Dusp1	1	1	22	201	23174	5.46446
GO:0048736	appendage development	2021-01-22	201/23174	0.174476	0.2145	0.124121	Tgfb2	1	1	22	201	23174	5.46446
GO:0060173	limb development	2021-01-22	201/23174	0.174476	0.2145	0.124121	Tgfb2	1	1	22	201	23174	5.46446
GO:0001666	response to hypoxia	2021-01-22	202/23174	0.175267	0.214967	0.124391	Tgfb2	1	1	22	202	23174	5.43705
GO:0007160	cell-matrix adhesion	2021-01-22	203/23174	0.176056	0.214967	0.124391	Vcam1	1	1	22	203	23174	5.40992
GO:0031032	actomyosin structure organization	2021-01-22	203/23174	0.176056	0.214967	0.124391	Rhoc	1	1	22	203	23174	5.40992
GO:0034329	cell junction assembly	2021-01-22	203/23174	0.176056	0.214967	0.124391	Rhoc	1	1	22	203	23174	5.40992
GO:1903039	positive regulation of leukocyte cell-cell adhesion	2021-01-22	203/23174	0.176056	0.214967	0.124391	Vcam1	1	1	22	203	23174	5.40992
GO:0042098	T cell proliferation	2021-01-22	205/23174	0.177634	0.216597	0.125335	Vcam1	1	1	22	205	23174	5.35644
GO:0051099	positive regulation of binding	2021-01-22	206/23174	0.178422	0.216966	0.125548	Tgfb2	1	1	22	206	23174	5.33009
GO:0060538	skeletal muscle organ development	2021-01-22	206/23174	0.178422	0.216966	0.125548	Nr4a1	1	1	22	206	23174	5.33009
GO:2000027	regulation of animal organ morphogenesis	2021-01-22	208/23174	0.179995	0.218582	0.126483	Tgfb2	1	1	22	208	23174	5.27815
GO:0017038	protein import	2021-01-22	209/23174	0.18078	0.218646	0.12652	Nfkbia	1	1	22	209	23174	5.25255
GO:0019722	calcium-mediated signaling	2021-01-22	209/23174	0.18078	0.218646	0.12652	Vcam1	1	1	22	209	23174	5.25255
GO:0060047	heart contraction	2021-01-22	209/23174	0.18078	0.218646	0.12652	Tgfb2	1	1	22	209	23174	5.25255
GO:0010810	regulation of cell-substrate adhesion	2021-01-22	210/23174	0.181565	0.219299	0.126898	Smoc2	1	1	22	210	23174	5.22709
GO:0032271	regulation of protein polymerization	2021-01-22	211/23174	0.182349	0.219653	0.127103	Ccl11	1	1	22	211	23174	5.20189
GO:0042445	hormone metabolic process	2021-01-22	211/23174	0.182349	0.219653	0.127103	Bmp5	1	1	22	211	23174	5.20189
GO:0009913	epidermal cell differentiation	2021-01-22	212/23174	0.183132	0.220301	0.127478	Tgfb2	1	1	22	212	23174	5.17694
GO:0033673	negative regulation of kinase activity	2021-01-22	213/23174	0.183915	0.220945	0.127851	Dusp1	1	1	22	213	23174	5.15184
GO:0035265	organ growth	2021-01-22	215/23174	0.185478	0.222226	0.128592	Tgfb2	1	1	22	215	23174	5.10353
GO:0045637	regulation of myeloid cell differentiation	2021-01-22	215/23174	0.185478	0.222226	0.128592	Nfkbia	1	1	22	215	23174	5.10353
GO:0048545	response to steroid hormone	2021-01-22	216/23174	0.186259	0.222566	0.128788	Tgfb2	1	1	22	216	23174	5.07978
GO:0048762	mesenchymal cell differentiation	2021-01-22	216/23174	0.186259	0.222566	0.128788	Tgfb2	1	1	22	216	23174	5.07978
GO:0043547	positive regulation of GTPase activity	2021-01-22	217/23174	0.187039	0.223199	0.129155	Ccl11	1	1	22	217	23174	5.05622
GO:0003015	heart process	2021-01-22	218/23174	0.187818	0.223831	0.12952	Tgfb2	1	1	22	218	23174	5.0313
GO:0007163	establishment or maintenance of cell polarity	2021-01-22	219/23174	0.188596	0.224459	0.129884	Rhoc	1	1	22	219	23174	5.00814
GO:0061138	morphogenesis of a branching epithelium	2021-01-22	221/23174	0.190151	0.225709	0.130607	Ccl11	1	1	22	221	23174	4.96239
GO:2000116	regulation of cysteine-type endopeptidase activity	2021-01-22	221/23174	0.190151	0.225709	0.130607	Nr4a1	1	1	22	221	23174	4.96239
GO:0090150	establishment of protein localization to membrane	2021-01-22	222/23174	0.190927	0.22633	0.130967	Hspa5	1	1	22	222	23174	4.9398
GO:0050670	regulation of lymphocyte proliferation	2021-01-22	225/23174	0.193251	0.228783	0.132386	Vcam1	1	1	22	225	23174	4.87317
GO:0032944	regulation of mononuclear cell proliferation	2021-01-22	227/23174	0.194797	0.230005	0.133093	Vcam1	1	1	22	227	23174	4.8297
GO:0048863	stem cell differentiation	2021-01-22	227/23174	0.194797	0.230005	0.133093	Tgfb2	1	1	22	227	23174	4.8297
GO:0036293	response to decreased oxygen levels	2021-01-22	228/23174	0.195569	0.230308	0.133268	Tgfb2	1	1	22	228	23174	4.80824
GO:0046578	regulation of Ras protein signal transduction	2021-01-22	228/23174	0.195569	0.230308	0.133268	Tgfb2	1	1	22	228	23174	4.80824
GO:0034976	response to endoplasmic reticulum stress	2021-01-22	229/23174	0.196341	0.230308	0.133268	Hspa5	1	1	22	229	23174	4.78697
GO:0097191	extrinsic apoptotic signaling pathway	2021-01-22	229/23174	0.196341	0.230308	0.133268	Tgfb2	1	1	22	229	23174	4.78697
GO:1903320	regulation of protein modification by small protein conjugation or removal	2021-01-22	229/23174	0.196341	0.230308	0.133268	Hspa5	1	1	22	229	23174	4.78697
GO:0033002	muscle cell proliferation	2021-01-22	234/23174	0.200186	0.234511	0.135701	Tgfb2	1	1	22	234	23174	4.6833
GO:0006470	protein dephosphorylation	2021-01-22	235/23174	0.200953	0.235102	0.136043	Dusp1	1	1	22	235	23174	4.66301
GO:0015850	organic hydroxy compound transport	2021-01-22	237/23174	0.202485	0.236277	0.136722	Nfkbia	1	1	22	237	23174	4.62275
GO:1903522	regulation of blood circulation	2021-01-22	237/23174	0.202485	0.236277	0.136722	Tgfb2	1	1	22	237	23174	4.62275
GO:0045444	fat cell differentiation	2021-01-22	238/23174	0.20325	0.236553	0.136882	Nr4a1	1	1	22	238	23174	4.60291
GO:0070663	regulation of leukocyte proliferation	2021-01-22	238/23174	0.20325	0.236553	0.136882	Vcam1	1	1	22	238	23174	4.60291
GO:0001763	morphogenesis of a branching structure	2021-01-22	240/23174	0.204778	0.238021	0.137732	Ccl11	1	1	22	240	23174	4.56506
GO:0010466	negative regulation of peptidase activity	2021-01-22	242/23174	0.206303	0.238863	0.138219	Nr4a1	1	1	22	242	23174	4.52662
GO:0022409	positive regulation of cell-cell adhesion	2021-01-22	242/23174	0.206303	0.238863	0.138219	Vcam1	1	1	22	242	23174	4.52662
GO:0051348	negative regulation of transferase activity	2021-01-22	242/23174	0.206303	0.238863	0.138219	Dusp1	1	1	22	242	23174	4.52662
GO:0071375	cellular response to peptide hormone stimulus	2021-01-22	243/23174	0.207064	0.239435	0.13855	Nr4a1	1	1	22	243	23174	4.50766
GO:0007411	axon guidance	2021-01-22	244/23174	0.207825	0.239695	0.1387	Tgfb2	1	1	22	244	23174	4.48887
GO:0051054	positive regulation of DNA metabolic process	2021-01-22	244/23174	0.207825	0.239695	0.1387	Smoc2	1	1	22	244	23174	4.48887
GO:0097485	neuron projection guidance	2021-01-22	245/23174	0.208585	0.240262	0.139029	Tgfb2	1	1	22	245	23174	4.47024
GO:0002064	epithelial cell development	2021-01-22	246/23174	0.209345	0.240827	0.139355	Bmp5	1	1	22	246	23174	4.45177
GO:0032147	activation of protein kinase activity	2021-01-22	247/23174	0.210103	0.241389	0.139681	Tgfb2	1	1	22	247	23174	4.43345
GO:0006605	protein targeting	2021-01-22	256/23174	0.2169	0.248879	0.144014	Hspa5	1	1	22	256	23174	4.27524
GO:0001818	negative regulation of cytokine production	2021-01-22	258/23174	0.218403	0.250282	0.144827	Tgfb2	1	1	22	258	23174	4.24155
GO:0051056	regulation of small GTPase mediated signal transduction	2021-01-22	259/23174	0.219153	0.250821	0.145138	Tgfb2	1	1	22	259	23174	4.22495
GO:0048705	skeletal system morphogenesis	2021-01-22	262/23174	0.2214	0.253069	0.146439	Tgfb2	1	1	22	262	23174	4.17565
GO:0042593	glucose homeostasis	2021-01-22	265/23174	0.223641	0.255304	0.147733	Vcam1	1	1	22	265	23174	4.12784
GO:0033500	carbohydrate homeostasis	2021-01-22	266/23174	0.224386	0.255829	0.148036	Vcam1	1	1	22	266	23174	4.11194
GO:0030336	negative regulation of cell migration	2021-01-22	267/23174	0.225131	0.256352	0.148339	Dusp1	1	1	22	267	23174	4.09606
GO:0034599	cellular response to oxidative stress	2021-01-22	268/23174	0.225875	0.256546	0.148451	Sigmar1	1	1	22	268	23174	4.08122
GO:0060560	developmental growth involved in morphogenesis	2021-01-22	268/23174	0.225875	0.256546	0.148451	Ccl11	1	1	22	268	23174	4.08122
GO:0006790	sulfur compound metabolic process	2021-01-22	270/23174	0.227362	0.257581	0.14905	Gstt1	1	1	22	270	23174	4.05029
GO:0051258	protein polymerization	2021-01-22	270/23174	0.227362	0.257581	0.14905	Ccl11	1	1	22	270	23174	4.05029
GO:0051924	regulation of calcium ion transport	2021-01-22	271/23174	0.228104	0.258095	0.149347	Tgfb2	1	1	22	271	23174	4.03512
GO:0045165	cell fate commitment	2021-01-22	275/23174	0.231066	0.261116	0.151096	Tgfb2	1	1	22	275	23174	3.97553
GO:0016032	viral process	2021-01-22	279/23174	0.234017	0.263618	0.152543	Vcam1	1	1	22	279	23174	3.91767
GO:0045926	negative regulation of growth	2021-01-22	280/23174	0.234753	0.263618	0.152543	Tgfb2	1	1	22	280	23174	3.90346
GO:0070482	response to oxygen levels	2021-01-22	280/23174	0.234753	0.263618	0.152543	Tgfb2	1	1	22	280	23174	3.90346
GO:0070588	calcium ion transmembrane transport	2021-01-22	280/23174	0.234753	0.263618	0.152543	Tgfb2	1	1	22	280	23174	3.90346
GO:2000146	negative regulation of cell motility	2021-01-22	280/23174	0.234753	0.263618	0.152543	Dusp1	1	1	22	280	23174	3.90346
GO:0071222	cellular response to lipopolysaccharide	2021-01-22	281/23174	0.235488	0.264112	0.15283	Nfkbia	1	1	22	281	23174	3.88936
GO:0007162	negative regulation of cell adhesion	2021-01-22	283/23174	0.236957	0.265427	0.15359	Dusp1	1	1	22	283	23174	3.86146
GO:0006913	nucleocytoplasmic transport	2021-01-22	287/23174	0.239886	0.267703	0.154907	Nfkbia	1	1	22	287	23174	3.80683
GO:0051169	nuclear transport	2021-01-22	287/23174	0.239886	0.267703	0.154907	Nfkbia	1	1	22	287	23174	3.80683
GO:1903037	regulation of leukocyte cell-cell adhesion	2021-01-22	287/23174	0.239886	0.267703	0.154907	Vcam1	1	1	22	287	23174	3.80683
GO:0071219	cellular response to molecule of bacterial origin	2021-01-22	289/23174	0.241347	0.268998	0.155656	Nfkbia	1	1	22	289	23174	3.7801
GO:0016358	dendrite development	2021-01-22	292/23174	0.243533	0.271097	0.156871	Bmp5	1	1	22	292	23174	3.74069
GO:0008202	steroid metabolic process	2021-01-22	293/23174	0.24426	0.271568	0.157144	Bmp5	1	1	22	293	23174	3.72774
GO:0043087	regulation of GTPase activity	2021-01-22	295/23174	0.245712	0.272506	0.157687	Ccl11	1	1	22	295	23174	3.7021
GO:0043405	regulation of MAP kinase activity	2021-01-22	295/23174	0.245712	0.272506	0.157687	Dusp1	1	1	22	295	23174	3.7021
GO:1903829	positive regulation of cellular protein localization	2021-01-22	297/23174	0.247162	0.273775	0.158421	Tgfb2	1	1	22	297	23174	3.67682
GO:0050714	positive regulation of protein secretion	2021-01-22	300/23174	0.249332	0.275837	0.159614	Tgfb2	1	1	22	300	23174	3.63953
GO:0050863	regulation of T cell activation	2021-01-22	304/23174	0.252216	0.278683	0.161261	Vcam1	1	1	22	304	23174	3.5902
GO:0046677	response to antibiotic	2021-01-22	305/23174	0.252936	0.279134	0.161522	Sigmar1	1	1	22	305	23174	3.57827
GO:0046651	lymphocyte proliferation	2021-01-22	307/23174	0.254372	0.280373	0.162239	Vcam1	1	1	22	307	23174	3.55465
GO:0045927	positive regulation of growth	2021-01-22	308/23174	0.25509	0.280818	0.162496	Tgfb2	1	1	22	308	23174	3.54296
GO:0032943	mononuclear cell proliferation	2021-01-22	309/23174	0.255806	0.281261	0.162753	Vcam1	1	1	22	309	23174	3.53134
GO:0006066	alcohol metabolic process	2021-01-22	310/23174	0.256522	0.281703	0.163008	Bmp5	1	1	22	310	23174	3.5198
GO:0048872	homeostasis of number of cells	2021-01-22	315/23174	0.260093	0.284924	0.164872	Tgfb2	1	1	22	315	23174	3.46308
GO:0051271	negative regulation of cellular component movement	2021-01-22	315/23174	0.260093	0.284924	0.164872	Dusp1	1	1	22	315	23174	3.46308
GO:0048562	embryonic organ morphogenesis	2021-01-22	316/23174	0.260805	0.285355	0.165122	Tgfb2	1	1	22	316	23174	3.45194
GO:0007159	leukocyte cell-cell adhesion	2021-01-22	319/23174	0.262937	0.287337	0.166268	Vcam1	1	1	22	319	23174	3.41893
GO:0042063	gliogenesis	2021-01-22	321/23174	0.264356	0.288534	0.166961	Tgfb2	1	1	22	321	23174	3.39726
GO:0043434	response to peptide hormone	2021-01-22	323/23174	0.265771	0.289726	0.167651	Nr4a1	1	1	22	323	23174	3.37586
GO:0002793	positive regulation of peptide secretion	2021-01-22	329/23174	0.270003	0.293268	0.1697	Tgfb2	1	1	22	329	23174	3.31324
GO:0007204	positive regulation of cytosolic calcium ion concentration	2021-01-22	329/23174	0.270003	0.293268	0.1697	Tgfb2	1	1	22	329	23174	3.31324
GO:0070661	leukocyte proliferation	2021-01-22	329/23174	0.270003	0.293268	0.1697	Vcam1	1	1	22	329	23174	3.31324
GO:0040013	negative regulation of locomotion	2021-01-22	331/23174	0.271408	0.294437	0.170377	Dusp1	1	1	22	331	23174	3.29287
GO:0052548	regulation of endopeptidase activity	2021-01-22	332/23174	0.27211	0.294841	0.170611	Nr4a1	1	1	22	332	23174	3.28278
GO:0032259	methylation	2021-01-22	335/23174	0.274211	0.296758	0.17172	Inmt	1	1	22	335	23174	3.25286
GO:0019216	regulation of lipid metabolic process	2021-01-22	336/23174	0.27491	0.296797	0.171743	Bmp5	1	1	22	336	23174	3.24301
GO:0032102	negative regulation of response to external stimulus	2021-01-22	336/23174	0.27491	0.296797	0.171743	Dusp1	1	1	22	336	23174	3.24301
GO:1904062	regulation of cation transmembrane transport	2021-01-22	340/23174	0.2777	0.299448	0.173277	Tgfb2	1	1	22	340	23174	3.20418
GO:0002440	production of molecular mediator of immune response	2021-01-22	345/23174	0.281174	0.302828	0.175233	Tgfb2	1	1	22	345	23174	3.15692
GO:0043010	camera-type eye development	2021-01-22	348/23174	0.28325	0.304332	0.176103	Tgfb2	1	1	22	348	23174	3.12921
GO:0045861	negative regulation of proteolysis	2021-01-22	348/23174	0.28325	0.304332	0.176103	Nr4a1	1	1	22	348	23174	3.12921
GO:0022411	cellular component disassembly	2021-01-22	353/23174	0.286698	0.307299	0.177819	Tgfb2	1	1	22	353	23174	3.08408
GO:0062012	regulation of small molecule metabolic process	2021-01-22	353/23174	0.286698	0.307299	0.177819	Bmp5	1	1	22	353	23174	3.08408
GO:0044403	symbiont process	2021-01-22	355/23174	0.288072	0.308403	0.178458	Vcam1	1	1	22	355	23174	3.0664
GO:0050727	regulation of inflammatory response	2021-01-22	356/23174	0.288759	0.308768	0.17867	Nfkbia	1	1	22	356	23174	3.05763
GO:0032496	response to lipopolysaccharide	2021-01-22	358/23174	0.290129	0.309864	0.179304	Nfkbia	1	1	22	358	23174	3.04023
GO:0031667	response to nutrient levels	2021-01-22	370/23174	0.298302	0.318212	0.184135	Hspa5	1	1	22	370	23174	2.93983
GO:0002237	response to molecule of bacterial origin	2021-01-22	376/23174	0.302354	0.321768	0.186192	Nfkbia	1	1	22	376	23174	2.89204
GO:0051480	regulation of cytosolic calcium ion concentration	2021-01-22	376/23174	0.302354	0.321768	0.186192	Tgfb2	1	1	22	376	23174	2.89204
GO:0035690	cellular response to drug	2021-01-22	379/23174	0.304372	0.323531	0.187212	Sigmar1	1	1	22	379	23174	2.86872
GO:0001503	ossification	2021-01-22	381/23174	0.305714	0.324187	0.187592	Bmp5	1	1	22	381	23174	2.85337
GO:0010256	endomembrane system organization	2021-01-22	381/23174	0.305714	0.324187	0.187592	Tgfb2	1	1	22	381	23174	2.85337
GO:0043161	proteasome-mediated ubiquitin-dependent protein catabolic process	2021-01-22	390/23174	0.311723	0.330168	0.191053	Hspa5	1	1	22	390	23174	2.78627
GO:0022407	regulation of cell-cell adhesion	2021-01-22	394/23174	0.314378	0.332109	0.192176	Vcam1	1	1	22	394	23174	2.75734
GO:0051251	positive regulation of lymphocyte activation	2021-01-22	394/23174	0.314378	0.332109	0.192176	Vcam1	1	1	22	394	23174	2.75734
GO:0030098	lymphocyte differentiation	2021-01-22	395/23174	0.31504	0.332109	0.192176	Il11ra1	1	1	22	395	23174	2.75022
GO:0051090	regulation of DNA-binding transcription factor activity	2021-01-22	395/23174	0.31504	0.332109	0.192176	Nfkbia	1	1	22	395	23174	2.75022
GO:0001654	eye development	2021-01-22	397/23174	0.316362	0.33272	0.192529	Tgfb2	1	1	22	397	23174	2.7361
GO:0032535	regulation of cellular component size	2021-01-22	397/23174	0.316362	0.33272	0.192529	Ccl11	1	1	22	397	23174	2.7361
GO:0051098	regulation of binding	2021-01-22	399/23174	0.317682	0.333716	0.193106	Tgfb2	1	1	22	399	23174	2.72212
GO:0150063	visual system development	2021-01-22	400/23174	0.318342	0.333924	0.193226	Tgfb2	1	1	22	400	23174	2.71519
GO:0006979	response to oxidative stress	2021-01-22	401/23174	0.319	0.333924	0.193226	Sigmar1	1	1	22	401	23174	2.70828
GO:0030099	myeloid cell differentiation	2021-01-22	401/23174	0.319	0.333924	0.193226	Nfkbia	1	1	22	401	23174	2.70828
GO:0048880	sensory system development	2021-01-22	403/23174	0.320315	0.334909	0.193796	Tgfb2	1	1	22	403	23174	2.69458
GO:0052547	regulation of peptidase activity	2021-01-22	406/23174	0.322283	0.336181	0.194532	Nr4a1	1	1	22	406	23174	2.67428
GO:1903706	regulation of hemopoiesis	2021-01-22	406/23174	0.322283	0.336181	0.194532	Nfkbia	1	1	22	406	23174	2.67428
GO:0001933	negative regulation of protein phosphorylation	2021-01-22	407/23174	0.322938	0.336472	0.194701	Dusp1	1	1	22	407	23174	2.66758
GO:2001233	regulation of apoptotic signaling pathway	2021-01-22	412/23174	0.326203	0.339479	0.196441	Tgfb2	1	1	22	412	23174	2.63457
GO:0010959	regulation of metal ion transport	2021-01-22	419/23174	0.33075	0.343412	0.198716	Tgfb2	1	1	22	419	23174	2.58962
GO:0044419	interspecies interaction between organisms	2021-01-22	419/23174	0.33075	0.343412	0.198716	Vcam1	1	1	22	419	23174	2.58962
GO:0002697	regulation of immune effector process	2021-01-22	420/23174	0.331397	0.343685	0.198874	Tgfb2	1	1	22	420	23174	2.5833
GO:0006816	calcium ion transport	2021-01-22	425/23174	0.334623	0.346228	0.200346	Tgfb2	1	1	22	425	23174	2.55239
GO:0071900	regulation of protein serine/threonine kinase activity	2021-01-22	425/23174	0.334623	0.346228	0.200346	Dusp1	1	1	22	425	23174	2.55239
GO:0019932	second-messenger-mediated signaling	2021-01-22	427/23174	0.335909	0.347158	0.200884	Vcam1	1	1	22	427	23174	2.54019
GO:0001558	regulation of cell growth	2021-01-22	429/23174	0.337193	0.348083	0.201419	Tgfb2	1	1	22	429	23174	2.5281
GO:0051222	positive regulation of protein transport	2021-01-22	433/23174	0.339754	0.350322	0.202715	Tgfb2	1	1	22	433	23174	2.50425
GO:0045860	positive regulation of protein kinase activity	2021-01-22	437/23174	0.342305	0.352547	0.204003	Tgfb2	1	1	22	437	23174	2.48089
GO:0001819	positive regulation of cytokine production	2021-01-22	445/23174	0.34738	0.357362	0.206789	Ifi205	1	1	22	445	23174	2.43514
GO:0050808	synapse organization	2021-01-22	447/23174	0.348643	0.35825	0.207302	Nfia	1	1	22	447	23174	2.42403
GO:0002696	positive regulation of leukocyte activation	2021-01-22	448/23174	0.349273	0.358486	0.207439	Vcam1	1	1	22	448	23174	2.41852
GO:0002757	immune response-activating signal transduction	2021-01-22	450/23174	0.350533	0.359366	0.207948	Nfkbia	1	1	22	450	23174	2.40755
GO:0042326	negative regulation of phosphorylation	2021-01-22	451/23174	0.351161	0.359599	0.208083	Dusp1	1	1	22	451	23174	2.40211
GO:1904951	positive regulation of establishment of protein localization	2021-01-22	452/23174	0.35179	0.359831	0.208217	Tgfb2	1	1	22	452	23174	2.39668
GO:0010498	proteasomal protein catabolic process	2021-01-22	456/23174	0.354297	0.361981	0.209462	Hspa5	1	1	22	456	23174	2.37522
GO:0002764	immune response-regulating signaling pathway	2021-01-22	463/23174	0.358662	0.365606	0.211559	Nfkbia	1	1	22	463	23174	2.33854
GO:0050867	positive regulation of cell activation	2021-01-22	463/23174	0.358662	0.365606	0.211559	Vcam1	1	1	22	463	23174	2.33854
GO:0006281	DNA repair	2021-01-22	464/23174	0.359283	0.365823	0.211684	Rev3l	1	1	22	464	23174	2.33339
GO:0007409	axonogenesis	2021-01-22	466/23174	0.360524	0.366669	0.212174	Tgfb2	1	1	22	466	23174	2.32315
GO:0048732	gland development	2021-01-22	467/23174	0.361143	0.366882	0.212298	Ccl11	1	1	22	467	23174	2.31807
GO:0034765	regulation of ion transmembrane transport	2021-01-22	468/23174	0.361762	0.367094	0.21242	Tgfb2	1	1	22	468	23174	2.31301
GO:1903532	positive regulation of secretion by cell	2021-01-22	472/23174	0.364232	0.369182	0.213628	Tgfb2	1	1	22	472	23174	2.29296
GO:0070838	divalent metal ion transport	2021-01-22	473/23174	0.364848	0.369388	0.213748	Tgfb2	1	1	22	473	23174	2.28801
GO:0006874	cellular calcium ion homeostasis	2021-01-22	474/23174	0.365464	0.369593	0.213866	Tgfb2	1	1	22	474	23174	2.28307
GO:0033674	positive regulation of kinase activity	2021-01-22	475/23174	0.366079	0.369797	0.213985	Tgfb2	1	1	22	475	23174	2.27815
GO:0072511	divalent inorganic cation transport	2021-01-22	476/23174	0.366693	0.370001	0.214102	Tgfb2	1	1	22	476	23174	2.27326
GO:0008015	blood circulation	2021-01-22	479/23174	0.368533	0.371438	0.214934	Tgfb2	1	1	22	479	23174	2.25863
GO:0071407	cellular response to organic cyclic compound	2021-01-22	482/23174	0.370368	0.372867	0.215761	Nfkbia	1	1	22	482	23174	2.24418
GO:0003013	circulatory system process	2021-01-22	489/23174	0.374629	0.376311	0.217753	Tgfb2	1	1	22	489	23174	2.21152
GO:0050708	regulation of protein secretion	2021-01-22	489/23174	0.374629	0.376311	0.217753	Tgfb2	1	1	22	489	23174	2.21152
GO:0055074	calcium ion homeostasis	2021-01-22	490/23174	0.375235	0.376497	0.217861	Tgfb2	1	1	22	490	23174	2.20689
GO:0042110	T cell activation	2021-01-22	491/23174	0.375841	0.376683	0.217969	Vcam1	1	1	22	491	23174	2.20228
GO:0007346	regulation of mitotic cell cycle	2021-01-22	492/23174	0.376447	0.376868	0.218076	Smoc2	1	1	22	492	23174	2.19769
GO:0072503	cellular divalent inorganic cation homeostasis	2021-01-22	498/23174	0.380067	0.380067	0.219927	Tgfb2	1	1	22	498	23174	2.17056
Bach1
ID	Description	GeneRatio	BgRatio	pvalue	p.adjust	qvalue	geneID	Count	Fg_genes	Input_list	Bg_genes	Background_list	Odds_ratio
GO:0019221	cytokine-mediated signaling pathway	12/66	338/23174	1.85486e-10	3.58359e-07	2.46403e-07	Ccl5/Ifngr2/Il10rb/Csf1/Cxcl5/Cxcl2/Cxcl3/Cxcl1/Ereg/Cxcl12/Ifitm3/Ifitm2	12	12	66	338	23174	15.5245
GO:1990868	response to chemokine	7/66	70/23174	1.14007e-09	7.34206e-07	5.04832e-07	Ccl5/Dusp1/Cxcl5/Cxcl2/Cxcl3/Cxcl1/Cxcl12	7	7	66	70	23174	43.3892
GO:1990869	cellular response to chemokine	7/66	70/23174	1.14007e-09	7.34206e-07	5.04832e-07	Ccl5/Dusp1/Cxcl5/Cxcl2/Cxcl3/Cxcl1/Cxcl12	7	7	66	70	23174	43.3892
GO:0097529	myeloid leukocyte migration	9/66	207/23174	7.2483e-09	3.30895e-06	2.2752e-06	Ccl5/Cd47/Dusp1/Csf1/Cxcl5/Cxcl2/Cxcl3/Cxcl1/Cxcl12	9	9	66	207	23174	18.2577
GO:0030595	leukocyte chemotaxis	9/66	211/23174	8.56354e-09	3.30895e-06	2.2752e-06	Ccl5/Dusp1/Csf1/Cxcl5/Cxcl2/Cxcl3/Cxcl1/Cxcl12/Calr	9	9	66	211	23174	17.8861
GO:0070098	chemokine-mediated signaling pathway	6/66	60/23174	1.8767e-08	6.04297e-06	4.15508e-06	Ccl5/Cxcl5/Cxcl2/Cxcl3/Cxcl1/Cxcl12	6	6	66	60	23174	42.6741
GO:0050900	leukocyte migration	10/66	340/23174	4.1253e-08	1.13858e-05	7.82876e-06	Ccl5/Cd47/Dusp1/Csf1/Cxcl5/Cxcl2/Cxcl3/Cxcl1/Cxcl12/Calr	10	10	66	340	23174	12.3235
GO:0060326	cell chemotaxis	9/66	299/23174	1.70773e-07	4.12416e-05	2.83572e-05	Ccl5/Dusp1/Csf1/Cxcl5/Cxcl2/Cxcl3/Cxcl1/Cxcl12/Calr	9	9	66	299	23174	12.4197
GO:0071216	cellular response to biotic stimulus	9/66	311/23174	2.38051e-07	5.11017e-05	3.51369e-05	Tnfaip3/Ccl5/Gch1/Cebpb/Cxcl5/Cxcl2/Cxcl3/Cxcl1/Bid	9	9	66	311	23174	11.9214
GO:0045071	negative regulation of viral genome replication	5/66	57/23174	5.99648e-07	0.000115852	7.96585e-05	Ccl5/Vapa/Slpi/Ifitm3/Ifitm2	5	5	66	57	23174	36.2589
GO:0032496	response to lipopolysaccharide	9/66	358/23174	7.72701e-07	0.000135714	9.33156e-05	Tnfaip3/Ccl5/Gch1/Slpi/Cebpb/Cxcl5/Cxcl2/Cxcl3/Cxcl1	9	9	66	358	23174	10.2945
GO:0043901	negative regulation of multi-organism process	7/66	185/23174	9.65247e-07	0.000155405	0.000106855	Tnfaip3/Ccl5/Vapa/Slpi/Ifitm3/Ifitm2/Calr	7	7	66	185	23174	15.277
GO:0002763	positive regulation of myeloid leukocyte differentiation	5/66	64/23174	1.07529e-06	0.000158399	0.000108913	Ccl5/Zfp36l1/Runx1/Csf1/Il34	5	5	66	64	23174	31.9848
GO:0002237	response to molecule of bacterial origin	9/66	376/23174	1.15999e-06	0.000158399	0.000108913	Tnfaip3/Ccl5/Gch1/Slpi/Cebpb/Cxcl5/Cxcl2/Cxcl3/Cxcl1	9	9	66	376	23174	9.77874
GO:0071222	cellular response to lipopolysaccharide	8/66	281/23174	1.32185e-06	0.000158399	0.000108913	Tnfaip3/Ccl5/Gch1/Cebpb/Cxcl5/Cxcl2/Cxcl3/Cxcl1	8	8	66	281	23174	11.5363
GO:0071621	granulocyte chemotaxis	6/66	123/23174	1.38499e-06	0.000158399	0.000108913	Ccl5/Csf1/Cxcl5/Cxcl2/Cxcl3/Cxcl1	6	6	66	123	23174	19.6393
GO:0007162	negative regulation of cell adhesion	8/66	283/23174	1.39378e-06	0.000158399	0.000108913	Tnfaip3/Runx1/Dusp1/Cd44/Bmp2/Cebpb/Tnc/Cxcl12	8	8	66	283	23174	11.4443
GO:0002761	regulation of myeloid leukocyte differentiation	6/66	125/23174	1.52202e-06	0.000163364	0.000112327	Ccl5/Zfp36l1/Runx1/Cebpb/Csf1/Il34	6	6	66	125	23174	19.3064
GO:0071219	cellular response to molecule of bacterial origin	8/66	289/23174	1.62994e-06	0.000165739	0.00011396	Tnfaip3/Ccl5/Gch1/Cebpb/Cxcl5/Cxcl2/Cxcl3/Cxcl1	8	8	66	289	23174	11.1989
GO:0043900	regulation of multi-organism process	9/66	405/23174	2.13697e-06	0.000206432	0.00014194	Tnfaip3/Ccl5/Vapa/Slpi/Cxcl5/Cxcl1/Ifitm3/Ifitm2/Calr	9	9	66	405	23174	9.05292
GO:0043903	regulation of symbiosis, encompassing mutualism through parasitism	7/66	216/23174	2.70897e-06	0.000249226	0.000171365	Ccl5/Vapa/Slpi/Cxcl5/Cxcl1/Ifitm3/Ifitm2	7	7	66	216	23174	12.9932
GO:1903901	negative regulation of viral life cycle	5/66	82/23174	3.69918e-06	0.000315372	0.000216846	Ccl5/Vapa/Slpi/Ifitm3/Ifitm2	5	5	66	82	23174	24.5087
GO:0097530	granulocyte migration	6/66	146/23174	3.75443e-06	0.000315372	0.000216846	Ccl5/Csf1/Cxcl5/Cxcl2/Cxcl3/Cxcl1	6	6	66	146	23174	16.3962
GO:0071674	mononuclear cell migration	5/66	83/23174	3.92769e-06	0.000316179	0.000217401	Ccl5/Cd47/Dusp1/Csf1/Cxcl12	5	5	66	83	23174	24.1941
GO:0002683	negative regulation of immune system process	9/66	470/23174	7.14524e-06	0.00053863	0.000370356	Tnfaip3/Zfp36l1/Cd47/Runx1/Dusp1/Cd44/Cebpb/Smpdl3b/Cxcl12	9	9	66	470	23174	7.75552
GO:0045069	regulation of viral genome replication	5/66	94/23174	7.24865e-06	0.00053863	0.000370356	Ccl5/Vapa/Slpi/Ifitm3/Ifitm2	5	5	66	94	23174	21.181
GO:0048525	negative regulation of viral process	5/66	97/23174	8.45468e-06	0.000604979	0.000415977	Ccl5/Vapa/Slpi/Ifitm3/Ifitm2	5	5	66	97	23174	20.4876
GO:0045639	positive regulation of myeloid cell differentiation	5/66	99/23174	9.3421e-06	0.000644605	0.000443223	Ccl5/Zfp36l1/Runx1/Csf1/Il34	5	5	66	99	23174	20.0649
GO:0030593	neutrophil chemotaxis	5/66	100/23174	9.81227e-06	0.0006537	0.000449477	Ccl5/Cxcl5/Cxcl2/Cxcl3/Cxcl1	5	5	66	100	23174	19.8497
GO:0045655	regulation of monocyte differentiation	3/66	16/23174	1.20326e-05	0.000774902	0.000532814	Zfp36l1/Csf1/Il34	3	3	66	16	23174	84.5244
GO:0071675	regulation of mononuclear cell migration	4/66	50/23174	1.25205e-05	0.000780308	0.000536531	Ccl5/Dusp1/Csf1/Cxcl12	4	4	66	50	23174	32.3071
GO:0022408	negative regulation of cell-cell adhesion	6/66	186/23174	1.50239e-05	0.000900099	0.000618898	Tnfaip3/Runx1/Cd44/Bmp2/Cebpb/Cxcl12	6	6	66	186	23174	12.7319
GO:0022407	regulation of cell-cell adhesion	8/66	394/23174	1.57926e-05	0.000900099	0.000618898	Tnfaip3/Ccl5/Cd47/Runx1/Cd44/Bmp2/Cebpb/Cxcl12	8	8	66	394	23174	8.11735
GO:0002688	regulation of leukocyte chemotaxis	5/66	111/23174	1.63061e-05	0.000900099	0.000618898	Ccl5/Dusp1/Csf1/Cxcl12/Calr	5	5	66	111	23174	17.7808
GO:0019079	viral genome replication	5/66	111/23174	1.63061e-05	0.000900099	0.000618898	Ccl5/Vapa/Slpi/Ifitm3/Ifitm2	5	5	66	111	23174	17.7808
GO:0030199	collagen fibril organization	4/66	54/23174	1.70469e-05	0.000914851	0.000629041	Dpt/Col5a2/P4ha1/Serpinh1	4	4	66	54	23174	29.7228
GO:0019730	antimicrobial humoral response	5/66	115/23174	1.93562e-05	0.000995842	0.00068473	Slpi/Cxcl5/Cxcl2/Cxcl3/Cxcl1	5	5	66	115	23174	17.126
GO:1903706	regulation of hemopoiesis	8/66	406/23174	1.9587e-05	0.000995842	0.00068473	Ccl5/Zfp36l1/Runx1/Cd44/Cebpb/Csf1/Cxcl1/Il34	8	8	66	406	23174	7.86879
GO:1902105	regulation of leukocyte differentiation	7/66	294/23174	2.02246e-05	0.00100189	0.000688891	Ccl5/Zfp36l1/Runx1/Cd44/Cebpb/Csf1/Il34	7	7	66	294	23174	9.42926
GO:0045785	positive regulation of cell adhesion	8/66	410/23174	2.10108e-05	0.00101482	0.000697779	Ccl5/Cd47/Runx1/Cd44/Csf1/Cxcl12/Calr/Tpm1	8	8	66	410	23174	7.78927
GO:1990266	neutrophil migration	5/66	119/23174	2.28331e-05	0.00107594	0.000739803	Ccl5/Cxcl5/Cxcl2/Cxcl3/Cxcl1	5	5	66	119	23174	16.523
GO:0050673	epithelial cell proliferation	8/66	424/23174	2.66992e-05	0.00122816	0.000844471	Tnfaip3/Ccl5/Zfp36l1/Bmp2/Cebpb/Ereg/Cxcl12/Aldh1a2	8	8	66	424	23174	7.52308
GO:1903708	positive regulation of hemopoiesis	6/66	208/23174	2.82274e-05	0.00126826	0.000872044	Ccl5/Zfp36l1/Runx1/Csf1/Cxcl1/Il34	6	6	66	208	23174	11.3357
GO:0032103	positive regulation of response to external stimulus	7/66	313/23174	3.01829e-05	0.0013253	0.000911262	Ccl5/Cd47/Cebpb/Csf1/Cxcl1/Cxcl12/Calr	7	7	66	313	23174	8.83825
GO:0045637	regulation of myeloid cell differentiation	6/66	215/23174	3.39797e-05	0.00145886	0.0010031	Ccl5/Zfp36l1/Runx1/Cebpb/Csf1/Il34	6	6	66	215	23174	10.9491
GO:0002573	myeloid leukocyte differentiation	6/66	216/23174	3.48731e-05	0.00146467	0.00100709	Ccl5/Zfp36l1/Runx1/Cebpb/Csf1/Il34	6	6	66	216	23174	10.897
GO:0034341	response to interferon-gamma	5/66	137/23174	4.48986e-05	0.00184562	0.00126903	Ccl5/Gch1/Cd47/Ifitm3/Ifitm2	5	5	66	137	23174	14.263
GO:0031100	animal organ regeneration	3/66	25/23174	4.85217e-05	0.00191314	0.00131545	Cebpb/Cxcl5/Cxcl12	3	3	66	25	23174	49.8446
GO:1902230	negative regulation of intrinsic apoptotic signaling pathway in response to DNA damage	3/66	25/23174	4.85217e-05	0.00191314	0.00131545	Cd44/Cxcl12/Bid	3	3	66	25	23174	49.8446
GO:0051851	modification by host of symbiont morphology or physiology	4/66	71/23174	5.05063e-05	0.00195156	0.00134187	Ccl5/Vapa/Cxcl5/Cxcl1	4	4	66	71	23174	22.1837
GO:0090025	regulation of monocyte chemotaxis	3/66	26/23174	5.4739e-05	0.00207364	0.00142581	Ccl5/Dusp1/Cxcl12	3	3	66	26	23174	47.6846
GO:1903900	regulation of viral life cycle	5/66	145/23174	5.88376e-05	0.00218604	0.0015031	Ccl5/Vapa/Slpi/Ifitm3/Ifitm2	5	5	66	145	23174	13.4354
GO:0051702	interaction with symbiont	4/66	76/23174	6.59819e-05	0.00239313	0.00164549	Ccl5/Vapa/Cxcl5/Cxcl1	4	4	66	76	23174	20.6238
GO:0044403	symbiont process	7/66	355/23174	6.68887e-05	0.00239313	0.00164549	Ccl5/Vapa/Slpi/Cxcl5/Cxcl1/Ifitm3/Ifitm2	7	7	66	355	23174	7.75806
GO:0022612	gland morphogenesis	5/66	150/23174	6.91099e-05	0.00242764	0.00166922	Tnfaip3/Cd44/Cebpb/Csf1/Tnc	5	5	66	150	23174	12.9716
GO:0042110	T cell activation	8/66	491/23174	7.5011e-05	0.00254694	0.00175125	Ccl5/Zfp36l1/Cd47/Runx1/Cd44/Cebpb/Ddost/Cxcl12	8	8	66	491	23174	6.45965
GO:0030224	monocyte differentiation	3/66	29/23174	7.64609e-05	0.00254694	0.00175125	Zfp36l1/Csf1/Il34	3	3	66	29	23174	42.2464
GO:1903131	mononuclear cell differentiation	3/66	29/23174	7.64609e-05	0.00254694	0.00175125	Zfp36l1/Csf1/Il34	3	3	66	29	23174	42.2464
GO:0031349	positive regulation of defense response	7/66	371/23174	8.81037e-05	0.00284526	0.00195637	Tnfaip3/Ccl5/Cd47/Cebpb/Smpdl3b/Cxcl1/Ereg	7	7	66	371	23174	7.41261
GO:0035821	modification of morphology or physiology of other organism	5/66	158/23174	8.83621e-05	0.00284526	0.00195637	Ccl5/Vapa/Slpi/Cxcl5/Cxcl1	5	5	66	158	23174	12.2922
GO:0002690	positive regulation of leukocyte chemotaxis	4/66	87/23174	0.00011182	0.00354156	0.00243514	Ccl5/Csf1/Cxcl12/Calr	4	4	66	87	23174	17.8857
GO:1902107	positive regulation of leukocyte differentiation	5/66	168/23174	0.00011795	0.00367548	0.00252722	Ccl5/Zfp36l1/Runx1/Csf1/Il34	5	5	66	168	23174	11.5334
GO:0051817	modification of morphology or physiology of other organism involved in symbiotic interaction	4/66	91/23174	0.000133123	0.00408244	0.00280704	Ccl5/Vapa/Cxcl5/Cxcl1	4	4	66	91	23174	17.0604
GO:0061844	antimicrobial humoral immune response mediated by antimicrobial peptide	4/66	94/23174	0.000150924	0.00455602	0.00313267	Cxcl5/Cxcl2/Cxcl3/Cxcl1	4	4	66	94	23174	16.4971
GO:1902229	regulation of intrinsic apoptotic signaling pathway in response to DNA damage	3/66	37/23174	0.000159964	0.00475461	0.00326922	Cd44/Cxcl12/Bid	3	3	66	37	23174	32.2782
GO:0050792	regulation of viral process	5/66	180/23174	0.000162884	0.00476805	0.00327845	Ccl5/Vapa/Slpi/Ifitm3/Ifitm2	5	5	66	180	23174	10.7343
GO:1903037	regulation of leukocyte cell-cell adhesion	6/66	287/23174	0.000166844	0.00481108	0.00330804	Ccl5/Cd47/Runx1/Cd44/Cebpb/Cxcl12	6	6	66	287	23174	8.12129
GO:0048754	branching morphogenesis of an epithelial tube	5/66	184/23174	0.000180444	0.00512672	0.00352507	Cd44/Bmp2/Csf1/Tnc/Cxcl12	5	5	66	184	23174	10.4943
GO:0044419	interspecies interaction between organisms	7/66	419/23174	0.000186738	0.00522867	0.00359517	Ccl5/Vapa/Slpi/Cxcl5/Cxcl1/Ifitm3/Ifitm2	7	7	66	419	23174	6.53431
GO:0019058	viral life cycle	5/66	198/23174	0.000253508	0.00699683	0.00481094	Ccl5/Vapa/Slpi/Ifitm3/Ifitm2	5	5	66	198	23174	9.73123
GO:2000377	regulation of reactive oxygen species metabolic process	5/66	200/23174	0.000265547	0.00722588	0.00496843	Gch1/Cd47/Cxcl1/Hk2/Mmp3	5	5	66	200	23174	9.62979
GO:0002685	regulation of leukocyte migration	5/66	201/23174	0.000271727	0.00729135	0.00501345	Ccl5/Dusp1/Csf1/Cxcl12/Calr	5	5	66	201	23174	9.57993
GO:0007159	leukocyte cell-cell adhesion	6/66	319/23174	0.000294645	0.00779801	0.00536182	Ccl5/Cd47/Runx1/Cd44/Cebpb/Cxcl12	6	6	66	319	23174	7.28225
GO:1904019	epithelial cell apoptotic process	4/66	113/23174	0.000306017	0.00798953	0.00549351	Tnfaip3/Eif2s1/Zfp36l1/Bid	4	4	66	113	23174	13.6108
GO:0050920	regulation of chemotaxis	5/66	212/23174	0.000347168	0.00873675	0.00600729	Ccl5/Dusp1/Csf1/Cxcl12/Calr	5	5	66	212	23174	9.06544
GO:0070661	leukocyte proliferation	6/66	329/23174	0.000347334	0.00873675	0.00600729	Ccl5/Cd44/Cebpb/Csf1/Cxcl12/Il34	6	6	66	329	23174	7.05141
GO:0038066	p38MAPK cascade	3/66	48/23174	0.000348204	0.00873675	0.00600729	Zfp36l1/Dusp1/Bmp2	3	3	66	48	23174	24.3927
GO:0048732	gland development	7/66	467/23174	0.000360359	0.00892582	0.00613729	Tnfaip3/Runx1/Cd44/Bmp2/Cebpb/Csf1/Tnc	7	7	66	467	23174	5.84028
GO:0061138	morphogenesis of a branching epithelium	5/66	221/23174	0.000419892	0.0102687	0.00706067	Cd44/Bmp2/Csf1/Tnc/Cxcl12	5	5	66	221	23174	8.68323
GO:0070943	neutrophil mediated killing of symbiont cell	2/66	11/23174	0.000432154	0.0104365	0.00717604	Cxcl5/Cxcl1	2	2	66	11	23174	79.9569
GO:0051607	defense response to virus	5/66	227/23174	0.000474401	0.0113153	0.0077803	Ccl5/Ifngr2/Il10rb/Ifitm3/Ifitm2	5	5	66	227	23174	8.44612
GO:0051496	positive regulation of stress fiber assembly	3/66	54/23174	0.000493306	0.011492	0.0079018	Pdlim4/Cd47/Tpm1	3	3	66	54	23174	21.5135
GO:0034976	response to endoplasmic reticulum stress	5/66	229/23174	0.000493706	0.011492	0.0079018	Eif2s1/Pdia3/Cebpb/Serp1/Bid	5	5	66	229	23174	8.37213
[truncated: 23,157 more rows]
